# Supplementary material for: Identification of CDCA2 as a Diagnostic and Prognostic Marker for Hepatocellular Carcinoma
Source: Front Oncol. 2021 Oct 1;11:755814. doi: 10.3389/fonc.2021.755814 (PMC8517522; doi:10.3389/fonc.2021.755814)
Supplement: Supplementary file 1 [file DataSheet_1.zip]

Archive with 21 entries (21 files):
- Supplementary Figure S1.tif
- Supplementary Figure S2.tif
- Supplementary Figure S3.tif
- Supplementary Figure S4.tif
- Supplementary Table S1_405 upregulated genes from GSE136846.xlsx
- Supplementary Table S2_1485 upregulated differential genes from GSE104310.xlsx
- Supplementary Table S3_3777 upregulated genes from GSE138485.xlsx
- Supplementary Table S4_Expression of 96 genes in TCGA-GTEx combined data.xlsx
- Supplementary Table S5_ROC statistics for 96 genes.xlsx
- Supplementary Table S6_Detailed metrics for each fold in 5-fold cross-validation.xlsx
- Supplementary Table S7_Expression of CDCA2 in organs of healthy human from GTEx.xlsx
- Supplementary Table S8_Clinical data for LIHC cases from TCGA.xlsx
- Supplementary Table S9_ESTIMATE score and survival data for LIHC cases from TCGA.xlsx
- Supplementary Table S10_Correlation of CDCA2 with immune infiltration score and TNM stage.xlsx
- Supplementary Table S11_Clinical data of 87 cases of hepatocellular carcinoma.xlsx
- Supplementary Table S12_Results of KM survival analysis of clinical indicators and prognosis of HCC in TCGA cases.xlsx
- Supplementary Table S13_CDCA2 expression data of LIHC cases from ICGC.xlsx
- Supplementary Table S14_Survival data of LIHC cases from ICGC.xlsx
- Supplementary Table S15_1013 differentially expressed genes in the turquoise module from GSE89377.xlsx
- Supplementary Table S16_Distribution of the marker genes in 9 cell clusters from GSE124395.xlsx
- Supplementary Table S17_Expression data of the marker genes in 9 cell clusters from GSE124395.xlsx
