# Supplementary material for: Identification of CDCA2 as a Diagnostic and Prognostic Marker for Hepatocellular Carcinoma
Source: Front Oncol. 2021 Oct 1;11:755814. doi: 10.3389/fonc.2021.755814 (PMC8517522; doi:10.3389/fonc.2021.755814)
Supplement: Supplementary file 1 [file DataSheet_1.zip › Supplementary Table S1_405 upregulated genes from GSE136846.xlsx]

## Sheet: GSE136846
geneid	logFC	logCPM	PValue	FDR	genename	genetype
ENSG00000184661.14	2.33171	3.15562	2.23e-05	0.00206882	CDCA2	protein_coding
ENSG00000051341.14	4.0378	3.17515	0.00110124	0.0352589	POLQ	protein_coding
ENSG00000142230.13	2.07848	4.15847	0.000187159	0.0106325	SAE1	protein_coding
ENSG00000162062.15	2.24758	2.46829	0.000575872	0.022917	TEDC2	protein_coding
ENSG00000134291.12	2.57501	6.46295	9.13e-07	0.0001527	TMEM106C	protein_coding
ENSG00000262313.1	1.22824	5.04217	0.00165422	0.0448571	AC127496.3	lncRNA
ENSG00000272269.1	1.24718	5.70166	0.00151809	0.0425133	AL138724.1	lncRNA
ENSG00000272540.1	1.26151	10.51	0.000491772	0.0206346	AL662797.1	lncRNA
ENSG00000112640.15	1.2619	6.00746	0.00156459	0.043411	PPP2R5D	protein_coding
ENSG00000277873.1	1.2653	6.4777	0.00190118	0.0490514	AC131159.2	lncRNA
ENSG00000147679.12	1.27538	9.08625	0.0012548	0.0379406	UTP23	protein_coding
ENSG00000204843.12	1.29942	3.5266	0.00151176	0.0424756	DCTN1	protein_coding
ENSG00000232828.1	1.31287	5.15998	0.00076261	0.0275178	AC231533.1	lncRNA
ENSG00000258388.7	1.31342	7.88675	0.000611286	0.023619	PPT2-EGFL8	protein_coding
ENSG00000224328.1	1.31508	7.97357	0.00141314	0.0407695	MDC1-AS1	lncRNA
ENSG00000143257.11	1.32115	6.8698	0.000431226	0.0188538	NR1I3	protein_coding
ENSG00000171453.20	1.32629	7.78839	0.000553244	0.0223136	POLR1C	protein_coding
ENSG00000264044.1	1.32988	7.98368	0.000915882	0.0313378	AC005726.2	lncRNA
ENSG00000196295.12	1.33393	6.96489	0.000529346	0.0217159	GARS-DT	lncRNA
ENSG00000256262.1	1.33647	4.78176	0.000884794	0.0306105	USP30-AS1	lncRNA
ENSG00000180822.11	1.33811	8.07733	0.000284327	0.0142862	PSMG4	protein_coding
ENSG00000158526.8	1.33897	4.35669	0.00122702	0.0375276	TSR2	protein_coding
ENSG00000287724.1	1.35214	8.75341	0.00142374	0.0409273	AC096536.3	lncRNA
ENSG00000215183.5	1.36108	6.57669	0.00148231	0.042055	MSMP	protein_coding
ENSG00000118873.16	1.36316	4.6805	0.00139641	0.040485	RAB3GAP2	protein_coding
ENSG00000237737.6	1.36335	6.15417	0.00136388	0.0398394	DCTN1-AS1	lncRNA
ENSG00000224424.8	1.36628	5.5043	0.00119835	0.0372024	PRKAR2A-AS1	lncRNA
ENSG00000196187.12	1.37387	5.96129	0.00172343	0.0460037	TMEM63A	protein_coding
ENSG00000229780.1	1.38003	9.20872	0.000594029	0.0233033	UBE2Q1-AS1	lncRNA
ENSG00000276710.4	1.38468	5.7198	0.00132584	0.0393426	CSPG4P10	transcribed_unprocessed_pseudogene
ENSG00000225602.5	1.39679	5.56931	0.00161307	0.0440911	MTOR-AS1	lncRNA
ENSG00000179632.10	1.40952	3.75148	0.00169483	0.0454431	MAF1	protein_coding
ENSG00000204444.11	1.42795	7.97006	0.000267213	0.0137144	APOM	protein_coding
ENSG00000164068.16	1.44281	6.9729	0.00096121	0.0324682	RNF123	protein_coding
ENSG00000176393.11	1.44663	3.49668	0.00144048	0.041213	RNPEP	protein_coding
ENSG00000217165.1	1.4487	4.74322	0.000231071	0.0123913	ANKRD18EP	processed_pseudogene
ENSG00000237234.7	1.46122	4.46313	0.000820192	0.0290615	Z99289.1	lncRNA
ENSG00000230155.6	1.46579	6.25457	0.000762816	0.0275178	FO393401.1	lncRNA
ENSG00000167131.17	1.47284	5.17315	0.000350146	0.0164528	CCDC103	protein_coding
ENSG00000225284.1	1.47378	4.40896	0.00169082	0.0454308	AC018693.1	lncRNA
ENSG00000126254.12	1.47385	2.69104	0.00157717	0.043532	RBM42	protein_coding
ENSG00000271984.1	1.47744	7.47219	0.00153823	0.0428663	AL008726.1	lncRNA
ENSG00000213186.8	1.4819	7.55349	0.00114453	0.0360756	TRIM59	protein_coding
ENSG00000231663.1	1.48893	5.30984	0.00173058	0.0460916	COA6-AS1	lncRNA
ENSG00000250234.1	1.49921	4.17327	0.00173697	0.046159	AC025754.1	lncRNA
ENSG00000250734.2	1.50906	4.74208	0.00060027	0.0233442	AL391335.1	lncRNA
ENSG00000272056.1	1.51951	4.98281	0.000520816	0.0214027	AC013472.3	lncRNA
ENSG00000224066.1	1.52429	5.80894	0.00038759	0.0175568	AL049795.1	lncRNA
ENSG00000253738.2	1.52892	5.67257	0.000594699	0.0233033	OTUD6B-AS1	lncRNA
ENSG00000287624.1	1.53582	6.74124	0.00013973	0.0088645	AL590666.5	lncRNA
ENSG00000120647.10	1.53729	3.26243	0.000737372	0.0270072	CCDC77	protein_coding
ENSG00000204560.10	1.5378	3.66702	0.00131406	0.0390901	DHX16	protein_coding
ENSG00000227741.1	1.54048	6.25629	8.23e-05	0.00582473	AL121987.2	lncRNA
ENSG00000275700.5	1.54141	4.98515	0.00182527	0.0475027	AATF	protein_coding
ENSG00000108349.17	1.55081	4.29712	0.00117616	0.0368198	CASC3	protein_coding
ENSG00000257167.2	1.55191	9.10789	0.00021669	0.0118054	TMPO-AS1	lncRNA
ENSG00000271614.1	1.55823	4.06591	0.000826446	0.0292398	ATP2B1-AS1	lncRNA
ENSG00000229893.2	1.56425	4.71133	0.000137654	0.00875603	AC005091.1	lncRNA
ENSG00000127080.10	1.59304	4.15991	0.00153279	0.0427769	IPPK	protein_coding
ENSG00000116580.18	1.61322	4.10246	0.0018101	0.0472596	GON4L	protein_coding
ENSG00000143793.13	1.61575	4.18793	0.00138265	0.0402788	C1orf35	protein_coding
ENSG00000253327.2	1.61762	5.69845	4.72e-05	0.00376114	RAD21-AS1	lncRNA
ENSG00000254614.2	1.62469	4.04217	0.000620998	0.0238401	AP003068.2	lncRNA
ENSG00000127022.15	1.6266	6.41532	0.000174292	0.010192	CANX	protein_coding
ENSG00000267727.1	1.63072	8.0319	0.00143496	0.0411509	AC008738.5	lncRNA
ENSG00000101353.14	1.63175	6.44525	0.000302883	0.014814	MROH8	protein_coding
ENSG00000106526.10	1.63703	5.03533	0.00174125	0.0462055	ACTR3C	protein_coding
ENSG00000269487.1	1.6427	7.36046	0.000188538	0.0106351	AC008635.1	lncRNA
ENSG00000242396.1	1.64883	10.8491	3.79e-05	0.00312183	AC096536.2	lncRNA
ENSG00000254236.1	1.64891	3.67702	0.000603778	0.0234045	AP003550.1	lncRNA
ENSG00000275516.1	1.66155	3.98145	0.00118458	0.0370194	AC100791.3	lncRNA
ENSG00000141699.11	1.66879	6.65752	1.65e-05	0.00166599	RETREG3	protein_coding
ENSG00000272320.1	1.67346	4.03733	8.14e-05	0.00577955	AL445309.1	lncRNA
ENSG00000106052.13	1.68012	6.66339	0.00150362	0.0424081	TAX1BP1	protein_coding
ENSG00000154380.17	1.68605	2.91005	0.00144229	0.041213	ENAH	protein_coding
ENSG00000276131.1	1.69673	2.69304	0.00129034	0.0387702	AC009118.2	lncRNA
ENSG00000148541.13	1.70194	3.52104	0.000892918	0.0307279	FAM13C	protein_coding
ENSG00000249492.2	1.72851	3.4108	0.000237434	0.0125358	AC114956.3	lncRNA
ENSG00000096696.14	1.7366	6.11569	0.00100928	0.0334798	DSP	protein_coding
ENSG00000228748.2	1.73998	6.92692	0.000862976	0.0301311	AL450306.1	lncRNA
ENSG00000238123.1	1.75132	4.6107	0.000874623	0.0304046	MID1IP1-AS1	lncRNA
ENSG00000163435.16	1.75697	3.75604	0.00152293	0.0425513	ELF3	protein_coding
ENSG00000257045.1	1.76285	3.30696	0.000180947	0.0104534	AC016746.1	lncRNA
ENSG00000247556.6	1.76774	3.5667	0.000592522	0.0233033	OIP5-AS1	lncRNA
ENSG00000256364.1	1.76981	9.67849	0.0007431	0.0270513	AC069234.2	lncRNA
ENSG00000132199.20	1.7754	7.41742	0.000118115	0.00778223	ENOSF1	protein_coding
ENSG00000136631.15	1.77586	2.98027	0.000773742	0.0278279	VPS45	protein_coding
ENSG00000164930.12	1.77647	2.07768	0.00176019	0.046451	FZD6	protein_coding
ENSG00000287959.1	1.78033	3.27006	0.000476642	0.0202484	AC021236.1	lncRNA
ENSG00000126214.21	1.78488	5.35366	0.000584204	0.0230188	KLC1	protein_coding
ENSG00000140521.15	1.79383	5.92812	0.000293138	0.0145456	POLG	protein_coding
ENSG00000185697.16	1.80016	3.59657	0.000841266	0.0296327	MYBL1	protein_coding
ENSG00000254855.1	1.80311	4.99827	0.000740922	0.0270513	AP001107.8	lncRNA
ENSG00000225205.5	1.80641	6.6989	9.39e-05	0.00648901	AC078883.1	lncRNA
ENSG00000067248.10	1.81145	2.21627	0.00181197	0.0472596	DHX29	protein_coding
ENSG00000279649.1	1.81793	3.80067	0.0011129	0.0354897	AC020978.9	TEC
ENSG00000122779.18	1.82705	4.03092	0.000573744	0.0229145	TRIM24	protein_coding
ENSG00000271218.1	1.84846	4.66792	0.000157428	0.00955564	AL033384.2	lncRNA
ENSG00000233728.1	1.85524	6.82135	1.84e-05	0.00180532	AL929472.3	lncRNA
ENSG00000151208.17	1.85687	3.22456	0.00111658	0.0355221	DLG5	protein_coding
ENSG00000096384.20	1.87247	7.70175	0.000994598	0.0331768	HSP90AB1	protein_coding
ENSG00000112759.18	1.87375	2.88952	0.00113487	0.0358555	SLC29A1	protein_coding
ENSG00000251450.2	1.88695	2.96026	0.00149792	0.0423269	RASGRF2-AS1	lncRNA
ENSG00000258843.1	1.89059	3.72544	0.000490338	0.0206346	AL133485.2	lncRNA
ENSG00000156831.8	1.89985	3.91679	3.21e-05	0.00270365	NSMCE2	protein_coding
ENSG00000170629.14	1.90476	2.97949	0.0012437	0.0377963	DPY19L2P2	transcribed_unprocessed_pseudogene
ENSG00000160469.17	1.90559	5.36894	0.000574851	0.0229145	BRSK1	protein_coding
ENSG00000083857.14	1.90859	3.11256	0.000404206	0.0181037	FAT1	protein_coding
ENSG00000262115.1	1.90937	4.41624	1.45e-06	0.000224116	AC027601.3	lncRNA
ENSG00000164306.11	1.91291	4.64926	0.00118563	0.0370194	PRIMPOL	protein_coding
ENSG00000227473.1	1.92871	2.60357	0.00168717	0.0453903	TSSK5P	unitary_pseudogene
ENSG00000287354.1	1.9337	3.57179	0.00113423	0.0358555	AL034351.4	lncRNA
ENSG00000253392.3	1.96188	6.4774	0.000740051	0.0270513	AC119403.1	lncRNA
ENSG00000269335.5	1.99075	4.74278	1.95e-06	0.000284448	IKBKG	protein_coding
ENSG00000234336.7	1.9928	3.70335	0.000503416	0.0209077	JAZF1-AS1	lncRNA
ENSG00000159884.12	1.99827	2.81716	5.8e-05	0.00439275	CCDC107	protein_coding
ENSG00000232600.3	2.01033	3.54868	6.21e-05	0.00466873	TONSL-AS1	lncRNA
ENSG00000176912.4	2.03883	5.97636	0.000112523	0.00749645	TYMSOS	lncRNA
ENSG00000230733.2	2.04417	6.02028	0.000102431	0.00699952	AC092171.2	lncRNA
ENSG00000260874.5	2.05076	4.25732	2.53e-05	0.00226105	AC106820.5	lncRNA
ENSG00000272305.5	2.05905	2.56321	0.000396509	0.0178593	AC096887.1	protein_coding
ENSG00000196407.12	2.06479	5.19251	0.000236964	0.0125358	THEM5	protein_coding
ENSG00000225265.2	2.0652	1.83671	0.000830801	0.0293505	TAF1A-AS1	lncRNA
ENSG00000226330.1	2.08172	2.26905	0.000503526	0.0209077	AL606489.1	lncRNA
ENSG00000198363.18	2.08642	4.23251	0.000570884	0.0229091	ASPH	protein_coding
ENSG00000204394.13	2.1014	2.00209	0.00168217	0.0453068	VARS	protein_coding
ENSG00000269289.6	2.11033	4.21327	0.000435383	0.0189328	AC011503.1	lncRNA
ENSG00000119574.13	2.13749	3.97514	0.00177836	0.0468426	ZBTB45	protein_coding
ENSG00000111203.13	2.13858	4.53176	1.91e-05	0.00185418	ITFG2	protein_coding
ENSG00000094880.11	2.15108	1.72506	0.000381245	0.0173681	CDC23	protein_coding
ENSG00000267255.1	2.15692	5.78758	1.81e-05	0.0017872	AC011498.3	lncRNA
ENSG00000134824.14	2.16328	6.42169	0.00100382	0.033345	FADS2	protein_coding
ENSG00000237380.7	2.16339	3.22151	0.0012079	0.0372287	HOXD-AS2	lncRNA
ENSG00000119547.6	2.16444	2.86762	0.00104555	0.034144	ONECUT2	protein_coding
ENSG00000239718.1	2.1677	4.54869	0.000287715	0.0144262	HLTF-AS1	lncRNA
ENSG00000244706.4	2.18095	2.70804	0.001312	0.0390772	AC026353.1	lncRNA
ENSG00000265393.1	2.20431	2.93633	0.000103963	0.00708401	AC084125.4	lncRNA
ENSG00000186564.5	2.21279	2.8289	0.00155773	0.0432709	FOXD2	protein_coding
ENSG00000278374.1	2.26154	1.32987	0.000671709	0.0250628	U4	snRNA
ENSG00000285650.1	2.2648	3.7379	0.000340765	0.0161708	AL157827.2	lncRNA
ENSG00000132128.16	2.26863	3.66429	8.48e-06	0.000948211	LRRC41	protein_coding
ENSG00000232788.1	2.27137	6.00064	1.01e-06	0.00016715	ITGA6-AS1	lncRNA
ENSG00000055070.17	2.28216	4.09882	0.00170587	0.0456878	SZRD1	protein_coding
ENSG00000237605.2	2.29225	2.25627	0.000147475	0.00913772	AL591846.2	lncRNA
ENSG00000131747.15	2.29501	1.56606	0.00170836	0.0457034	TOP2A	protein_coding
ENSG00000182134.16	2.31153	3.37046	0.000563191	0.0226384	TDRKH	protein_coding
ENSG00000188368.9	2.31504	4.5108	0.000518981	0.0214008	PRR19	protein_coding
ENSG00000130816.16	2.31968	2.45121	2.8e-05	0.00244544	DNMT1	protein_coding
ENSG00000120802.13	2.34577	4.14047	1.69e-07	3.88e-05	TMPO	protein_coding
ENSG00000108829.10	2.36632	4.69261	5.59e-07	0.000105219	LRRC59	protein_coding
ENSG00000271989.1	2.38713	2.25011	0.00111986	0.0355221	AL139424.1	lncRNA
ENSG00000110218.9	2.39242	1.12701	0.00147967	0.042055	PANX1	protein_coding
ENSG00000169744.13	2.39276	1.67578	0.000925443	0.0315296	LDB2	protein_coding
ENSG00000260228.6	2.39684	5.37643	9.86e-05	0.00677925	AC009119.1	lncRNA
ENSG00000110066.15	2.39881	2.60011	0.00125195	0.0379024	KMT5B	protein_coding
ENSG00000168060.16	2.40535	3.18564	6.84e-06	0.000793518	NAALADL1	protein_coding
ENSG00000169855.20	2.4169	2.90114	0.00042276	0.018568	ROBO1	protein_coding
ENSG00000268894.7	2.42786	3.74819	0.000152764	0.00934437	PLCE1-AS1	lncRNA
ENSG00000108395.14	2.43547	2.72143	0.000580703	0.0229945	TRIM37	protein_coding
ENSG00000105538.10	2.45617	2.70675	0.000908894	0.0312328	RASIP1	protein_coding
ENSG00000112118.20	2.46015	3.62639	0.000423113	0.018568	MCM3	protein_coding
ENSG00000219626.9	2.46245	6.09088	4.81e-05	0.0037856	FAM228B	protein_coding
ENSG00000254859.1	2.47409	1.70685	0.00119681	0.0372024	AC067930.3	lncRNA
ENSG00000197363.9	2.48027	5.81214	0.00178974	0.0470387	ZNF517	protein_coding
ENSG00000146670.10	2.49011	3.47596	4.36e-05	0.0035149	CDCA5	protein_coding
ENSG00000156802.13	2.50354	3.26237	0.000104289	0.00708604	ATAD2	protein_coding
ENSG00000226963.1	2.54747	2.1913	0.000442769	0.0191486	AC078883.2	lncRNA
ENSG00000164941.14	2.55124	5.82988	6.04e-07	0.000109374	INTS8	protein_coding
ENSG00000267992.1	2.55138	3.8025	0.000990132	0.033074	AC010605.1	lncRNA
ENSG00000261371.6	2.56239	4.97596	0.00015843	0.00955564	PECAM1	protein_coding
ENSG00000197977.4	2.56433	2.99598	0.000233998	0.0124368	ELOVL2	protein_coding
ENSG00000053524.12	2.56671	7.56425	0.000357902	0.0167186	MCF2L2	protein_coding
ENSG00000204049.1	2.58275	4.02095	9.33e-05	0.00646967	AL391421.1	lncRNA
ENSG00000286024.1	2.58903	4.70162	0.000502511	0.0209077	AC026803.3	lncRNA
ENSG00000069696.7	2.59058	1.24865	0.00173607	0.046159	DRD4	protein_coding
ENSG00000242861.1	2.59925	3.88064	0.000805776	0.0286782	AL591895.1	lncRNA
ENSG00000204531.18	2.61994	2.87126	0.00140357	0.0405424	POU5F1	protein_coding
ENSG00000258035.2	2.63599	4.36087	0.000637817	0.0241771	AC123567.2	lncRNA
ENSG00000113648.16	2.65787	5.36094	0.000803072	0.0286246	H2AFY	protein_coding
ENSG00000006534.16	2.66755	2.45219	0.000305741	0.0149233	ALDH3B1	protein_coding
ENSG00000278977.1	2.68585	5.14497	1.45e-06	0.000224116	AC003101.3	TEC
ENSG00000260805.2	2.68967	3.11541	0.000244124	0.0128323	AC092803.1	lncRNA
ENSG00000267128.2	2.69994	5.94381	0.000374842	0.01727	RNF157-AS1	lncRNA
ENSG00000279365.1	2.72733	1.33922	0.00126585	0.0381782	AP000695.3	TEC
ENSG00000237988.5	2.73023	12.325	5.82e-07	0.000106701	OR2I1P	protein_coding
ENSG00000225953.3	2.73748	2.78685	8.88e-06	0.00098287	SATB2-AS1	lncRNA
ENSG00000117632.23	2.75361	1.97772	4.95e-05	0.00386985	STMN1	protein_coding
ENSG00000155975.10	2.7559	5.23832	0.000251195	0.0130607	VPS37A	protein_coding
ENSG00000145908.12	2.76811	3.45266	0.00167485	0.0452285	ZNF300	protein_coding
ENSG00000249772.1	2.78343	2.79386	0.000435278	0.0189328	AC026427.1	lncRNA
ENSG00000112186.12	2.79098	1.45611	0.000962494	0.0324682	CAP2	protein_coding
ENSG00000263707.1	2.7953	3.66516	0.0017926	0.0470622	AC005277.1	lncRNA
ENSG00000225556.1	2.81122	4.33922	3.2e-05	0.00270365	C2CD4D	protein_coding
ENSG00000196792.12	2.83498	3.6375	5.03e-05	0.00392165	STRN3	protein_coding
ENSG00000121940.15	2.84159	4.90578	2.49e-08	7.53e-06	CLCC1	protein_coding
ENSG00000150477.15	2.86507	0.575956	0.00116382	0.036577	KIAA1328	protein_coding
ENSG00000119042.17	2.86513	2.17972	3.15e-05	0.00268355	SATB2	protein_coding
ENSG00000250033.5	2.88265	2.65577	0.00136013	0.0398394	SLC7A11-AS1	lncRNA
ENSG00000151849.15	2.93062	1.61369	0.000856694	0.0299555	CENPJ	protein_coding
ENSG00000272509.1	2.93325	2.71888	4.9e-06	0.000597669	AC087752.4	lncRNA
ENSG00000228549.4	2.94149	3.17579	0.000429977	0.0188347	BX284668.2	lncRNA
ENSG00000256937.1	2.94329	4.31561	0.000164311	0.00977824	KRT17P8	processed_pseudogene
ENSG00000178177.15	2.94874	5.92248	3.86e-07	7.69e-05	LCORL	protein_coding
ENSG00000170604.5	2.95544	0.626003	0.0014722	0.0419174	IRF2BP1	protein_coding
ENSG00000225697.13	2.95825	1.47735	0.00157347	0.043532	SLC26A6	protein_coding
ENSG00000267060.5	2.96717	0.647016	0.00157154	0.043532	PTGES3L	protein_coding
ENSG00000120868.13	2.97778	3.45865	0.0003795	0.0173216	APAF1	protein_coding
ENSG00000104738.18	2.98948	2.05748	2.29e-05	0.00209785	MCM4	protein_coding
ENSG00000183248.12	2.99128	2.05617	8.61e-05	0.00603369	PRR36	protein_coding
ENSG00000048471.14	3.01246	1.96055	0.000979282	0.0328226	SNX29	protein_coding
ENSG00000188177.14	3.04093	3.67076	0.000164682	0.00977824	ZC3H6	protein_coding
ENSG00000178896.9	3.0775	0.67613	0.00102913	0.0338062	EXOSC4	protein_coding
ENSG00000130300.9	3.07994	2.0694	0.000342191	0.0162063	PLVAP	protein_coding
ENSG00000112337.10	3.08568	3.7606	5.16e-05	0.00397836	SLC17A2	protein_coding
ENSG00000181638.18	3.15269	0.709152	0.00138694	0.0403055	ZFP41	protein_coding
ENSG00000287237.1	3.15971	3.57757	0.000267866	0.0137185	AC073655.3	lncRNA
ENSG00000135821.18	3.1813	6.90696	0.000581674	0.0229949	GLUL	protein_coding
ENSG00000176909.12	3.18307	1.72352	0.00144552	0.0412559	MAMSTR	protein_coding
ENSG00000166813.15	3.19911	1.4843	4e-06	0.000504091	KIF7	protein_coding
ENSG00000080345.18	3.2346	6.63165	5.33e-05	0.00408243	RIF1	protein_coding
ENSG00000147889.17	3.23689	1.57299	0.00129763	0.0389402	CDKN2A	protein_coding
ENSG00000277837.1	3.23818	1.66813	0.00134938	0.0396964	AC090340.1	lncRNA
ENSG00000149930.18	3.2686	3.37963	0.00155333	0.0431988	TAOK2	protein_coding
ENSG00000078699.21	3.27783	3.53377	0.000146392	0.00913772	CBFA2T2	protein_coding
ENSG00000148773.14	3.28501	2.64067	1.38e-06	0.000216422	MKI67	protein_coding
ENSG00000090520.11	3.29096	6.76006	1.38e-09	6.05e-07	DNAJB11	protein_coding
ENSG00000165300.7	3.33628	2.80304	0.000801418	0.0286082	SLITRK5	protein_coding
ENSG00000247572.8	3.36107	4.78874	1.61e-07	3.78e-05	CKMT2-AS1	lncRNA
ENSG00000127990.19	3.41128	6.50817	1.15e-07	2.86e-05	SGCE	protein_coding
ENSG00000224189.8	3.41344	2.33295	0.00106918	0.0345764	HAGLR	lncRNA
ENSG00000183978.8	3.42384	3.67165	0.000630691	0.0240578	COA3	protein_coding
ENSG00000196091.14	3.43722	2.05043	0.00121752	0.0373805	MYBPC1	protein_coding
ENSG00000203896.10	3.4559	1.94489	0.00019877	0.0109792	LIME1	protein_coding
ENSG00000274020.4	3.47585	3.05788	0.000252879	0.0131105	LINC01138	lncRNA
ENSG00000144130.11	3.50694	3.82215	1.57e-08	5.23e-06	NT5DC4	protein_coding
ENSG00000172071.14	3.51648	3.48546	0.000319627	0.0153074	EIF2AK3	protein_coding
ENSG00000116815.16	3.5211	3.6079	7.75e-06	0.000882822	CD58	protein_coding
ENSG00000224604.1	3.52348	0.952074	0.000485284	0.0204748	AC008069.1	processed_pseudogene
ENSG00000248079.3	3.53745	0.559614	0.000699056	0.0258413	DPH6-DT	lncRNA
ENSG00000258525.2	3.55013	6.04875	4.64e-06	0.000568836	AL049830.3	lncRNA
ENSG00000173641.17	3.5812	1.91473	0.00178136	0.0468701	HSPB7	protein_coding
ENSG00000227210.2	3.59858	1.46555	0.00158319	0.043532	AC079145.1	lncRNA
ENSG00000066279.18	3.60147	0.945703	0.00193097	0.0497663	ASPM	protein_coding
ENSG00000227528.6	3.64611	1.41738	0.000353857	0.0165945	DIAPH3-AS1	lncRNA
ENSG00000287339.1	3.66101	1.8358	0.00087647	0.0304246	AC079949.6	lncRNA
ENSG00000215270.3	3.67209	0.99143	0.000693311	0.0257084	AP000523.1	processed_pseudogene
ENSG00000228294.6	3.72533	1.37731	9.85e-05	0.00677925	BMS1P17	transcribed_unprocessed_pseudogene
ENSG00000132669.13	3.72915	3.28676	0.000315098	0.0152281	RIN2	protein_coding
ENSG00000277156.1	3.79915	2.01674	0.000116939	0.00774744	AL589743.5	processed_pseudogene
ENSG00000068366.20	3.8309	4.00746	1.51e-08	5.08e-06	ACSL4	protein_coding
ENSG00000120509.10	3.89072	2.15971	4.63e-08	1.34e-05	PDZD11	protein_coding
ENSG00000134057.15	3.89794	0.72663	0.000193664	0.0108221	CCNB1	protein_coding
ENSG00000053747.16	3.89901	2.35052	0.000220624	0.0119382	LAMA3	protein_coding
ENSG00000245662.4	3.94445	4.33334	3.45e-06	0.000467884	LINC02211	lncRNA
ENSG00000283689.1	3.95023	3.18453	0.000377748	0.0172746	AC018553.2	lncRNA
ENSG00000155495.9	3.96081	0.750432	0.00186672	0.0483186	MAGEC1	protein_coding
ENSG00000249798.1	4.00344	1.76442	0.00139819	0.040485	HSD3BP3	unprocessed_pseudogene
ENSG00000163431.13	4.01934	4.74131	0.000207846	0.0114015	LMOD1	protein_coding
ENSG00000237525.7	4.02567	5.42766	0.000718659	0.026525	AC012668.3	lncRNA
ENSG00000205414.1	4.05027	6.16717	0.000345707	0.0163082	AC007608.1	lncRNA
ENSG00000100218.12	4.05167	3.55696	1.65e-05	0.00166599	RSPH14	protein_coding
ENSG00000164266.10	4.061	1.73403	0.0010698	0.0345764	SPINK1	protein_coding
ENSG00000216331.2	4.08486	0.824493	0.00157886	0.043532	HIST1H1PS1	unprocessed_pseudogene
ENSG00000243766.8	4.22239	2.13493	6.32e-05	0.00474149	HOTTIP	lncRNA
ENSG00000286212.2	4.24916	3.61297	1.36e-05	0.00141861	AC097654.1	lncRNA
ENSG00000139133.7	4.26505	1.46237	0.000747704	0.0271421	ALG10	protein_coding
ENSG00000262402.1	4.30791	0.969649	0.000952388	0.0322638	MCUR1P1	processed_pseudogene
ENSG00000166272.18	4.32172	8.8579	0.000301144	0.014814	WBP1L	protein_coding
ENSG00000287383.1	4.32826	0.970903	0.000329415	0.0156633	AC110809.1	lncRNA
ENSG00000156928.5	4.34758	5.85632	1.86e-10	1.11e-07	MALSU1	protein_coding
ENSG00000253771.6	4.38642	3.39269	2.19e-05	0.00205009	TPTE2P1	transcribed_unprocessed_pseudogene
ENSG00000198074.10	4.40816	2.76201	0.000461039	0.0197257	AKR1B10	protein_coding
ENSG00000242265.5	4.42132	2.83405	5.74e-09	2.05e-06	PEG10	protein_coding
ENSG00000133710.15	4.4608	2.66222	5.42e-06	0.000654094	SPINK5	protein_coding
ENSG00000143179.16	4.49646	0.35283	0.000345246	0.0163082	UCK2	protein_coding
ENSG00000247199.5	4.51045	3.1973	7.45e-07	0.000129124	AC011346.1	lncRNA
ENSG00000001561.7	4.57252	0.382924	0.000835664	0.0294787	ENPP4	protein_coding
ENSG00000236069.2	4.57397	1.11153	0.000577341	0.0229266	AL136987.1	lncRNA
ENSG00000253706.5	4.5895	0.391131	0.000583203	0.0230173	AC011632.1	lncRNA
ENSG00000177173.5	4.62793	4.25743	1.79e-07	4.05e-05	NAP1L4P1	processed_pseudogene
ENSG00000171084.15	4.63722	3.0811	0.000472862	0.0201236	FAM86JP	transcribed_unprocessed_pseudogene
ENSG00000046774.10	4.64876	0.411295	0.00121427	0.0373588	MAGEC2	protein_coding
ENSG00000117724.13	4.64897	1.24496	5.29e-05	0.00406764	CENPF	protein_coding
ENSG00000182264.9	4.688	1.76529	6.53e-05	0.0048505	IZUMO1	protein_coding
ENSG00000249568.1	4.70953	2.73041	1.75e-05	0.0017321	AC104793.1	lncRNA
ENSG00000224426.1	4.71002	0.444678	0.00166322	0.044999	SLC31A1P1	processed_pseudogene
ENSG00000265750.1	4.72619	5.9806	0.000368078	0.017124	AC090772.3	lncRNA
ENSG00000257523.3	4.76815	0.471943	0.00151338	0.0424756	LINC02326	lncRNA
ENSG00000233154.6	4.80254	1.28322	1.66e-05	0.00166599	LINC01762	lncRNA
ENSG00000248245.1	4.81756	0.497264	0.000467389	0.0199617	AC010307.2	lncRNA
ENSG00000071991.9	4.8281	2.45748	0.00057803	0.0229266	CDH19	protein_coding
ENSG00000123737.12	4.836	6.94658	3.65e-06	0.000479641	EXOSC9	protein_coding
ENSG00000158008.10	4.83959	2.13679	4.41e-05	0.00354094	EXTL1	protein_coding
ENSG00000241282.1	4.86684	0.516993	0.000919271	0.0314089	RPL34P33	processed_pseudogene
ENSG00000090889.12	4.91177	0.543713	6.5e-05	0.00484146	KIF4A	protein_coding
ENSG00000147113.17	4.91298	0.539807	0.00104644	0.034144	DIPK2B	protein_coding
ENSG00000143061.17	4.93576	2.676	3.54e-07	7.18e-05	IGSF3	protein_coding
ENSG00000287190.1	4.96146	4.92586	1.13e-06	0.000182528	AC239799.2	lncRNA
ENSG00000172954.13	4.97374	2.22068	0.000233096	0.0124231	LCLAT1	protein_coding
ENSG00000198774.5	5.03967	0.608202	0.000960154	0.0324682	RASSF9	protein_coding
ENSG00000224286.6	5.04215	0.598296	0.000742679	0.0270513	LINC01142	lncRNA
ENSG00000165891.16	5.13239	0.663619	0.000637861	0.0241771	E2F7	protein_coding
ENSG00000249842.1	5.15149	0.660948	0.000761034	0.0275178	AC010486.3	lncRNA
ENSG00000231240.1	5.15756	1.5032	0.000641033	0.024213	KLF2P1	processed_pseudogene
ENSG00000248363.5	5.20599	2.10402	8.57e-08	2.3e-05	AC016550.2	lncRNA
ENSG00000282911.1	5.21205	0.711343	0.00111837	0.0355221	DUX4L35	unprocessed_pseudogene
ENSG00000227700.1	5.23382	0.718045	0.000532928	0.021773	AC239809.2	processed_pseudogene
ENSG00000240990.10	5.24207	0.693358	0.00066174	0.024885	HOXA11-AS	lncRNA
ENSG00000253569.1	5.24273	0.720779	0.00101491	0.0336148	VENTXP5	processed_pseudogene
ENSG00000230233.1	5.25228	0.726932	0.0018645	0.0483134	AF240627.1	lncRNA
ENSG00000151012.13	5.27208	0.74629	0.000369615	0.0171319	SLC7A11	protein_coding
ENSG00000276525.1	5.2864	0.736699	0.000308932	0.0150483	Metazoa_SRP	misc_RNA
ENSG00000264127.1	5.3233	0.744534	0.00122958	0.0375579	SCML2P1	processed_pseudogene
ENSG00000233087.7	5.45382	0.858689	0.00135806	0.0398394	RAB6D	protein_coding
ENSG00000229243.2	5.46377	0.836332	0.000197718	0.0109792	LINC01981	lncRNA
ENSG00000286772.1	5.47581	0.848578	0.000479912	0.0203512	AC009410.1	lncRNA
ENSG00000234661.2	5.48634	3.85531	4.13e-05	0.00335884	CHL1-AS1	lncRNA
ENSG00000234350.5	5.49216	0.8764	0.000417352	0.018474	AC007405.1	lncRNA
ENSG00000259092.1	5.51703	5.61135	0.000192492	0.0107818	TRAV30	TR_V_gene
ENSG00000206129.4	5.51836	2.34998	8.96e-07	0.000150901	AC006305.1	lncRNA
ENSG00000082497.12	5.53467	3.78801	7.76e-05	0.00557516	SERTAD4	protein_coding
ENSG00000258634.3	5.62128	3.17994	0.000143046	0.00900326	AL160006.1	lncRNA
ENSG00000242781.2	5.62266	1.90239	4.93e-07	9.5e-05	LINC02050	lncRNA
ENSG00000227972.1	5.62716	0.933901	0.000254614	0.0131241	THAP12P3	processed_pseudogene
ENSG00000107807.13	5.62804	0.956579	0.00134348	0.0395714	TLX1	protein_coding
ENSG00000232265.8	5.63367	2.89045	7.94e-06	0.000896609	LINC02805	lncRNA
ENSG00000278594.1	5.63725	0.958137	0.000108005	0.0072765	AL589182.2	processed_pseudogene
ENSG00000144045.14	5.66413	0.962012	0.00161907	0.0441625	DQX1	protein_coding
ENSG00000078328.21	5.67747	1.90499	1.36e-05	0.00141861	RBFOX1	protein_coding
ENSG00000285579.1	5.69857	0.9919	0.000666355	0.0249022	AC015687.1	lncRNA
ENSG00000185053.14	5.72245	2.55601	0.000185892	0.0105857	SGCZ	protein_coding
ENSG00000224879.1	5.7746	4.48718	0.000394649	0.0178091	AC011754.1	lncRNA
ENSG00000080511.5	5.78061	3.72775	0.00108478	0.0348718	RDH8	protein_coding
ENSG00000260978.1	5.80633	2.68626	4.78e-08	1.36e-05	AC126407.1	lncRNA
ENSG00000230316.7	5.83881	1.07117	0.0011589	0.0364704	FEZF1-AS1	lncRNA
ENSG00000234722.5	5.85939	3.72544	2.01e-06	0.000291432	LINC01287	lncRNA
ENSG00000250696.5	5.8606	7.82052	7.47e-11	4.83e-08	AC111000.4	lncRNA
ENSG00000241186.10	5.86807	1.0933	0.000191095	0.0107287	TDGF1	protein_coding
ENSG00000287471.1	5.87047	2.04262	0.00150615	0.0424293	AC138854.1	lncRNA
ENSG00000115507.10	5.87904	1.09596	0.00149897	0.0423269	OTX1	protein_coding
ENSG00000231933.7	5.89429	3.01933	8.1e-06	0.000909213	Z98949.1	lncRNA
ENSG00000270495.1	5.9175	2.11028	2.75e-07	5.82e-05	AC008825.2	processed_pseudogene
ENSG00000225548.7	5.93972	1.13923	1.16e-05	0.00125925	LINC01980	lncRNA
ENSG00000008300.17	5.94786	1.14925	5.18e-07	9.92e-05	CELSR3	protein_coding
ENSG00000176566.5	5.94953	1.15161	0.000159014	0.00955564	DCAF4L2	protein_coding
ENSG00000224141.6	5.95523	1.15734	0.000132417	0.00850244	MIR548XHG	lncRNA
ENSG00000281327.2	5.97803	2.1566	1.22e-05	0.00130399	LINC01338	lncRNA
ENSG00000259786.7	6.01548	1.20242	3.58e-05	0.00297249	LINC02109	lncRNA
ENSG00000126752.7	6.02426	1.19906	0.000130703	0.00842592	SSX1	protein_coding
ENSG00000159217.10	6.03426	3.12459	2.67e-05	0.00235205	IGF2BP1	protein_coding
ENSG00000078098.14	6.03887	2.82844	0.000873947	0.0304046	FAP	protein_coding
ENSG00000196341.3	6.0952	1.24189	0.000313834	0.0152251	OR8D1	protein_coding
ENSG00000228440.1	6.09796	1.27452	0.000538753	0.0218396	MTND5P6	unprocessed_pseudogene
ENSG00000234567.1	6.09851	1.25009	0.000143628	0.00901612	AL024497.2	lncRNA
ENSG00000126010.6	6.12402	2.3165	1.76e-08	5.75e-06	GRPR	protein_coding
ENSG00000244128.7	6.13774	2.8602	5.38e-08	1.5e-05	LINC01322	lncRNA
ENSG00000270947.1	6.16576	2.44482	0.000253801	0.0131105	AC025811.1	lncRNA
ENSG00000184856.7	6.17012	1.31519	6.75e-05	0.00497915	LINC00308	lncRNA
ENSG00000206557.6	6.17623	1.32847	0.00103443	0.033891	TRIM71	protein_coding
ENSG00000227388.3	6.19184	2.38459	1.26e-05	0.00132912	AL133410.1	lncRNA
ENSG00000152192.8	6.20289	1.31867	0.000599065	0.0233353	POU4F1	protein_coding
ENSG00000146352.13	6.21299	1.35882	0.00163708	0.0445947	CLVS2	protein_coding
ENSG00000237031.7	6.21781	4.05692	0.000629021	0.0240324	AC008067.1	lncRNA
ENSG00000285524.1	6.22774	2.359	3.13e-06	0.000435588	AC073236.1	lncRNA
ENSG00000196242.10	6.27797	1.37082	0.00111081	0.0354832	OR2C3	protein_coding
ENSG00000236516.1	6.29946	2.97039	2.73e-05	0.00239152	KLF2P4	processed_pseudogene
ENSG00000128610.12	6.30077	1.38374	4.1e-05	0.00334488	FEZF1	protein_coding
ENSG00000248191.1	6.30085	1.38842	1.1e-06	0.000178828	PES1P1	processed_pseudogene
ENSG00000147257.14	6.34503	4.39463	7.29e-15	1.25e-11	GPC3	protein_coding
ENSG00000251216.2	6.35663	1.46337	0.00176155	0.046451	AC106895.2	lncRNA
ENSG00000241202.1	6.35736	1.42853	3.4e-05	0.00284211	ZIC4-AS1	lncRNA
ENSG00000249825.6	6.4139	6.25937	9.4e-12	8.03e-09	AC012636.1	lncRNA
ENSG00000238178.7	6.44865	4.77672	4.18e-10	2.18e-07	AC078993.1	lncRNA
ENSG00000249490.2	6.47731	1.52274	2.01e-07	4.45e-05	LINC02146	lncRNA
ENSG00000188984.12	6.53513	1.5557	0.000269837	0.0137796	AADACL3	protein_coding
ENSG00000253868.4	6.54807	1.56332	0.000162993	0.00977017	FER1L6-AS2	lncRNA
ENSG00000249345.8	6.62996	1.63214	2.07e-07	4.53e-05	LINC02405	lncRNA
ENSG00000185002.10	6.64315	1.64263	1.66e-06	0.000254299	RFX6	protein_coding
ENSG00000234146.1	6.64749	1.63109	1.18e-05	0.0012655	AKAP8P1	processed_pseudogene
ENSG00000235493.2	6.70703	1.67977	2.5e-07	5.35e-05	LINC01967	lncRNA
ENSG00000238107.1	6.74952	1.71945	2.06e-06	0.000296652	LINC02806	lncRNA
ENSG00000237650.2	6.76121	1.72281	5.07e-05	0.00392174	OR11Q1P	unprocessed_pseudogene
ENSG00000188269.9	6.83093	1.73164	0.00139996	0.0404871	OR7A5	protein_coding
ENSG00000263745.7	6.83924	1.78647	3.56e-06	0.000475653	AP005230.1	lncRNA
ENSG00000255282.6	6.83962	1.77302	2.2e-07	4.79e-05	WTAPP1	transcribed_processed_pseudogene
ENSG00000266369.1	6.91182	1.84728	0.000277668	0.0140972	AC090774.2	lncRNA
ENSG00000143546.10	7.06247	1.95717	0.000414542	0.0184027	S100A8	protein_coding
ENSG00000250043.1	7.08574	2.01552	0.000598002	0.0233318	AC106895.1	lncRNA
ENSG00000235070.3	7.16453	2.06942	0.000241089	0.0127007	AC062015.1	lncRNA
ENSG00000226724.1	7.17852	2.05839	0.00151979	0.0425133	AC109780.2	unprocessed_pseudogene
ENSG00000260201.2	7.19747	3.2493	0.000125611	0.00818594	AC141273.1	lncRNA
ENSG00000279756.1	7.2267	2.09782	0.00146274	0.0416976	AC012317.2	TEC
ENSG00000271306.1	7.36801	3.45308	4.32e-10	2.2e-07	RAC1P9	processed_pseudogene
ENSG00000242671.2	7.72862	2.52292	1.88e-08	6.07e-06	LINC02010	lncRNA
ENSG00000228626.1	7.81754	3.76452	2.39e-05	0.00218345	AC245100.3	unprocessed_pseudogene
ENSG00000183773.15	8.07103	2.82119	0.000137309	0.00875603	AIFM3	protein_coding
ENSG00000182070.5	8.08937	2.84151	0.000678156	0.0252639	OR52A1	protein_coding
ENSG00000228966.2	8.14551	2.88836	4.88e-07	9.49e-05	HOMER2P1	processed_pseudogene
ENSG00000263414.1	8.34132	4.85033	0.000431989	0.0188538	MIR3187	miRNA
ENSG00000287566.1	8.44724	3.15973	0.000535788	0.0218246	AL732437.3	lncRNA
ENSG00000242552.1	8.64518	3.34355	2.02e-05	0.00193727	MRPL42P4	processed_pseudogene
ENSG00000253895.1	8.76011	5.326	1.65e-12	1.71e-09	IGHVII-44-2	IG_V_pseudogene
ENSG00000280228.1	8.76124	3.44825	0.00044038	0.0190808	AC079753.1	TEC
ENSG00000007908.16	8.76909	3.46014	0.000198768	0.0109792	SELE	protein_coding
ENSG00000149403.12	9.4861	5.96927	0.00011802	0.00778223	GRIK4	protein_coding
