# Supplementary material for: Identification of CDCA2 as a Diagnostic and Prognostic Marker for Hepatocellular Carcinoma
Source: Front Oncol. 2021 Oct 1;11:755814. doi: 10.3389/fonc.2021.755814 (PMC8517522; doi:10.3389/fonc.2021.755814)
Supplement: Supplementary file 1 [file DataSheet_1.zip › Supplementary Table S2_1485 upregulated differential genes from GSE104310.xlsx]

## Sheet: GSE104310
geneid	logFC	logCPM	PValue	FDR	genename	genetype
ENSG00000261266.2	3.35506	-0.110967	7.73e-06	0.000504597	AC008870.3	lncRNA
ENSG00000279160.1	4.46275	-1.31835	0.00158187	0.0206147	AC009336.2	TEC
ENSG00000253174.2	2.18794	0.28316	8.65e-05	0.00289365	AC009630.2	lncRNA
ENSG00000280087.1	2.07904	1.60841	7.06e-05	0.00247692	AC011481.3	TEC
ENSG00000285600.1	2.91398	2.69924	5.77e-07	6.98e-05	AC023593.1	lncRNA
ENSG00000184661.14	3.14186	0.436684	5.24e-06	0.000375473	CDCA2	protein_coding
ENSG00000051341.14	3.23605	1.5982	3.33e-08	6.87e-06	POLQ	protein_coding
ENSG00000142230.13	1.0867	4.92083	3.21e-05	0.00138576	SAE1	protein_coding
ENSG00000162062.15	2.64414	0.92842	6.81e-06	0.00045728	TEDC2	protein_coding
ENSG00000134291.12	2.08074	5.10221	1.91e-05	0.000930626	TMEM106C	protein_coding
ENSG00000185730.8	1.00137	2.66423	0.00297131	0.0306082	ZNF696	protein_coding
ENSG00000273192.1	1.00144	4.011	0.000629238	0.0111148	AL671710.1	lncRNA
ENSG00000108468.15	1.00157	4.78303	0.000543101	0.010124	CBX1	protein_coding
ENSG00000172270.19	1.00379	7.16584	0.0027254	0.0290477	BSG	protein_coding
ENSG00000110717.13	1.00507	5.34788	0.00373225	0.0355682	NDUFS8	protein_coding
ENSG00000172250.16	1.0053	3.32004	0.00331872	0.0330574	SERHL	transcribed_unitary_pseudogene
ENSG00000096384.20	1.00562	9.01098	0.000580843	0.0105686	HSP90AB1	protein_coding
ENSG00000172432.19	1.00642	4.45153	0.00115667	0.0166662	GTPBP2	protein_coding
ENSG00000285677.2	1.00686	4.64691	0.00405958	0.0376843	AL355388.3	lncRNA
ENSG00000204392.11	1.00756	3.9919	0.000314598	0.00710792	LSM2	protein_coding
ENSG00000141568.21	1.00906	4.82947	0.000124415	0.00378031	FOXK2	protein_coding
ENSG00000182685.7	1.01012	2.40767	0.0055349	0.046296	BRICD5	protein_coding
ENSG00000267458.1	1.01135	7.7074	0.00416889	0.0384653	AC092069.1	lncRNA
ENSG00000146540.15	1.01384	4.65488	0.00110486	0.0162719	C7orf50	protein_coding
ENSG00000095209.12	1.01497	3.84775	0.00102939	0.0154443	TMEM38B	protein_coding
ENSG00000001617.12	1.0173	3.13403	0.000762177	0.0127085	SEMA3F	protein_coding
ENSG00000106245.11	1.01776	5.34921	0.00133315	0.0182655	BUD31	protein_coding
ENSG00000188735.13	1.01795	3.98076	0.00142767	0.0191966	TMEM120B	protein_coding
ENSG00000168090.10	1.0193	5.90499	0.00189336	0.0231467	COPS6	protein_coding
ENSG00000154582.16	1.02048	4.33842	0.000933268	0.0145154	ELOC	protein_coding
ENSG00000197363.9	1.02154	2.58995	0.00360471	0.034787	ZNF517	protein_coding
ENSG00000273212.1	1.02257	3.14674	0.00173448	0.0219784	AC000068.2	lncRNA
ENSG00000141569.12	1.02573	3.25338	0.00183184	0.0226628	TRIM65	protein_coding
ENSG00000184575.12	1.02619	5.97941	0.00205679	0.0242877	XPOT	protein_coding
ENSG00000007047.15	1.02694	4.88746	0.00199985	0.0238829	MARK4	protein_coding
ENSG00000118705.17	1.02867	7.49709	0.000404477	0.00831083	RPN2	protein_coding
ENSG00000185803.10	1.02921	2.81411	0.00509296	0.043808	SLC52A2	protein_coding
ENSG00000233016.7	1.02962	3.85836	0.00212435	0.0247427	SNHG7	lncRNA
ENSG00000124562.10	1.0312	5.2675	0.000293763	0.00678135	SNRPC	protein_coding
ENSG00000128944.13	1.03166	2.8469	0.00271194	0.0289383	KNSTRN	protein_coding
ENSG00000176834.14	1.03247	4.7876	0.00058806	0.0106502	VSIG10	protein_coding
ENSG00000131467.11	1.03369	5.80298	0.000148726	0.00419102	PSME3	protein_coding
ENSG00000204356.14	1.03379	5.07178	0.00110991	0.0163073	NELFE	protein_coding
ENSG00000240849.11	1.03413	4.27459	0.0005348	0.0100264	TMEM189	protein_coding
ENSG00000174775.17	1.03657	2.61481	0.00393679	0.0368664	HRAS	protein_coding
ENSG00000162396.6	1.03662	1.95631	0.00294155	0.0304355	PARS2	protein_coding
ENSG00000070081.17	1.03757	5.98109	0.00499402	0.0433875	NUCB2	protein_coding
ENSG00000198618.5	1.03943	5.61262	0.000920726	0.0143801	PPIAP22	processed_pseudogene
ENSG00000104522.16	1.04042	5.10155	0.00247604	0.0272721	TSTA3	protein_coding
ENSG00000133247.14	1.04119	2.33568	0.00465429	0.0413935	KMT5C	protein_coding
ENSG00000131475.7	1.04213	5.27675	0.00277699	0.0293997	VPS25	protein_coding
ENSG00000204371.11	1.04313	4.62678	5.64e-05	0.0020978	EHMT2	protein_coding
ENSG00000130520.10	1.04442	4.92548	6.02e-05	0.00222027	LSM4	protein_coding
ENSG00000108639.7	1.04565	5.8435	0.000776847	0.0129061	SYNGR2	protein_coding
ENSG00000166452.12	1.04789	2.9156	0.00197346	0.0237046	AKIP1	protein_coding
ENSG00000127191.18	1.04791	3.08097	0.000589751	0.0106639	TRAF2	protein_coding
ENSG00000167702.12	1.04858	4.02879	0.000718871	0.0121832	KIFC2	protein_coding
ENSG00000100401.19	1.05136	5.76178	0.0034979	0.0341153	RANGAP1	protein_coding
ENSG00000184207.9	1.05286	2.78823	0.00201599	0.0240053	PGP	protein_coding
ENSG00000067221.14	1.05416	2.58067	0.000891579	0.0141064	STOML1	protein_coding
ENSG00000112667.12	1.05575	5.17423	0.0036771	0.0352479	DNPH1	protein_coding
ENSG00000198952.8	1.05643	6.16848	0.000996533	0.0151296	SMG5	protein_coding
ENSG00000189283.10	1.05696	2.8801	0.0033481	0.0332344	FHIT	protein_coding
ENSG00000235173.7	1.05823	3.90661	0.00033163	0.00732655	HGH1	protein_coding
ENSG00000265618.1	1.05945	2.36926	0.00128922	0.0179223	AC002094.2	lncRNA
ENSG00000112473.18	1.06009	6.14904	9.93e-05	0.00319517	SLC39A7	protein_coding
ENSG00000133119.13	1.06139	2.27361	0.00194111	0.0235019	RFC3	protein_coding
ENSG00000176619.13	1.06174	3.44244	0.00375892	0.0357313	LMNB2	protein_coding
ENSG00000279322.1	1.063	3.06341	0.00583867	0.0477217	AL035252.4	TEC
ENSG00000143436.11	1.0633	4.68685	0.000496289	0.00953059	MRPL9	protein_coding
ENSG00000120509.10	1.06457	4.07817	0.000356152	0.00766865	PDZD11	protein_coding
ENSG00000160959.8	1.06527	3.58426	0.00041363	0.00845341	LRRC14	protein_coding
ENSG00000160813.7	1.06535	2.98735	0.00223905	0.0255578	PPP1R35	protein_coding
ENSG00000130204.13	1.06584	5.01987	0.000140665	0.00406772	TOMM40	protein_coding
ENSG00000163382.12	1.06604	5.64454	0.00165502	0.0212417	NAXE	protein_coding
ENSG00000196262.14	1.06607	8.56493	0.000706207	0.0120212	PPIA	protein_coding
ENSG00000025770.19	1.06683	3.94764	0.0012732	0.0177647	NCAPH2	protein_coding
ENSG00000143621.17	1.0682	6.1162	0.00122205	0.0172822	ILF2	protein_coding
ENSG00000116857.17	1.06857	4.94931	0.00109205	0.0161516	TMEM9	protein_coding
ENSG00000271380.1	1.06922	4.34176	0.00302681	0.0309975	AL451085.2	lncRNA
ENSG00000125977.7	1.06978	6.83357	0.00175591	0.0221397	EIF2S2	protein_coding
ENSG00000181610.13	1.07054	3.99113	0.000121787	0.00372018	MRPS23	protein_coding
ENSG00000149089.13	1.07082	4.29239	0.000378515	0.00790936	APIP	protein_coding
ENSG00000256813.1	1.07087	1.97023	0.003027	0.0309975	AP000777.3	lncRNA
ENSG00000244045.13	1.07089	3.39173	0.000204378	0.00524334	TMEM199	protein_coding
ENSG00000182628.13	1.07152	4.396	6.14e-05	0.00224276	SKA2	protein_coding
ENSG00000261641.2	1.07349	4.21292	0.00126568	0.0177025	AL031600.3	lncRNA
ENSG00000159884.12	1.07514	4.25966	0.000672727	0.0115964	CCDC107	protein_coding
ENSG00000235823.3	1.07516	3.76839	0.00342122	0.0336252	OLMALINC	lncRNA
ENSG00000155097.12	1.07521	5.81588	0.000579898	0.0105675	ATP6V1C1	protein_coding
ENSG00000179526.17	1.07612	5.41037	0.000490093	0.00944326	SHARPIN	protein_coding
ENSG00000178896.9	1.07802	3.54538	0.00106265	0.0157882	EXOSC4	protein_coding
ENSG00000167645.17	1.07839	4.19688	0.000181616	0.00483816	YIF1B	protein_coding
ENSG00000127586.17	1.08018	2.13658	0.00532028	0.0449936	CHTF18	protein_coding
ENSG00000149541.10	1.08128	3.87695	0.000370596	0.0078537	B3GAT3	protein_coding
ENSG00000169727.12	1.08253	6.31946	0.0025787	0.0280723	GPS1	protein_coding
ENSG00000100266.19	1.08354	5.63886	0.00116602	0.0167274	PACSIN2	protein_coding
ENSG00000198911.12	1.0887	6.44816	0.000984005	0.015028	SREBF2	protein_coding
ENSG00000180867.11	1.08896	2.23619	0.00602701	0.0487394	PDIA3P1	transcribed_processed_pseudogene
ENSG00000241685.10	1.08924	3.66316	0.00112466	0.016398	ARPC1A	protein_coding
ENSG00000174442.12	1.08989	2.77961	0.000747681	0.012549	ZWILCH	protein_coding
ENSG00000188707.6	1.09119	3.67686	0.000347203	0.00753974	ZBED6CL	protein_coding
ENSG00000160688.19	1.09142	4.68606	0.00027007	0.00641933	FLAD1	protein_coding
ENSG00000088356.6	1.092	2.62054	0.00497503	0.0432718	PDRG1	protein_coding
ENSG00000254858.10	1.09231	2.97243	0.00459627	0.0410492	MPV17L2	protein_coding
ENSG00000183978.8	1.09251	5.51132	0.00380473	0.0360192	COA3	protein_coding
ENSG00000166794.4	1.09616	8.14409	0.000643355	0.0112772	PPIB	protein_coding
ENSG00000182472.9	1.09744	6.16395	0.00104867	0.015621	CAPN12	protein_coding
ENSG00000189114.7	1.10225	3.12218	0.000402896	0.00829321	BLOC1S3	protein_coding
ENSG00000241468.7	1.10257	4.90056	0.00311494	0.0316466	ATP5MF	protein_coding
ENSG00000133065.11	1.10289	3.83875	0.00457469	0.0409704	SLC41A1	protein_coding
ENSG00000189306.11	1.10322	4.66069	0.00171146	0.0217468	RRP7A	protein_coding
ENSG00000106246.17	1.10394	4.7596	0.000438014	0.00879255	PTCD1	protein_coding
ENSG00000106554.13	1.10417	5.2261	0.000493034	0.00947602	CHCHD3	protein_coding
ENSG00000102878.16	1.10454	2.98415	0.00148078	0.019655	HSF4	protein_coding
ENSG00000278619.5	1.10518	2.17499	0.00265358	0.0285818	MRM1	protein_coding
ENSG00000166831.9	1.10587	3.65718	0.00274693	0.0291893	RBPMS2	protein_coding
ENSG00000197279.4	1.11004	2.1063	0.00290827	0.0302444	ZNF165	protein_coding
ENSG00000135446.17	1.11041	5.18249	0.00131136	0.0180741	CDK4	protein_coding
ENSG00000125449.7	1.111	3.31175	0.000620372	0.0109751	ARMC7	protein_coding
ENSG00000091947.10	1.11147	3.53271	0.000618483	0.0109718	TMEM101	protein_coding
ENSG00000169718.18	1.11166	6.24137	0.00427391	0.0391818	DUS1L	protein_coding
ENSG00000138182.14	1.11211	3.84416	0.00176261	0.0221591	KIF20B	protein_coding
ENSG00000121073.15	1.11251	5.16273	5.56e-05	0.00207787	SLC35B1	protein_coding
ENSG00000176208.9	1.11356	2.83259	0.000807964	0.0132407	ATAD5	protein_coding
ENSG00000160746.13	1.11378	3.72786	0.000538642	0.0100737	ANO10	protein_coding
ENSG00000081760.17	1.11604	2.72133	0.00414022	0.0382778	AACS	protein_coding
ENSG00000143771.12	1.11619	4.33525	0.000967065	0.0148894	CNIH4	protein_coding
ENSG00000134490.14	1.11721	2.29902	0.00324791	0.0324955	TMEM241	protein_coding
ENSG00000277258.5	1.11812	4.79721	8.84e-05	0.00293409	PCGF2	protein_coding
ENSG00000143537.13	1.11834	4.8377	0.00325752	0.0325468	ADAM15	protein_coding
ENSG00000189060.5	1.11984	7.61526	0.000283853	0.00664055	H1F0	protein_coding
ENSG00000062822.14	1.11987	2.41276	0.00434607	0.0396214	POLD1	protein_coding
ENSG00000071859.15	1.12035	5.05819	0.000475386	0.00925326	FAM50A	protein_coding
ENSG00000217702.3	1.12064	2.49886	0.00194732	0.0235302	AC073263.1	lncRNA
ENSG00000072274.13	1.12467	5.35639	0.00335233	0.033262	TFRC	protein_coding
ENSG00000104892.17	1.12593	1.51435	0.00572987	0.047288	KLC3	protein_coding
ENSG00000116128.11	1.12785	3.96679	0.00311632	0.0316467	BCL9	protein_coding
ENSG00000110799.13	1.12896	5.08458	0.00511608	0.0438658	VWF	protein_coding
ENSG00000112769.20	1.12968	4.59071	0.00133384	0.0182655	LAMA4	protein_coding
ENSG00000143294.15	1.13195	5.53287	0.000415745	0.0084815	PRCC	protein_coding
ENSG00000108384.15	1.13222	3.32914	0.00019416	0.0050763	RAD51C	protein_coding
ENSG00000179886.6	1.13413	2.21694	0.00298828	0.0307278	TIGD5	protein_coding
ENSG00000101224.17	1.13654	4.70283	0.000999397	0.0151455	CDC25B	protein_coding
ENSG00000175711.8	1.13744	3.00099	0.00280448	0.0296086	B3GNTL1	protein_coding
ENSG00000261532.1	1.1375	0.499552	0.00322474	0.0323604	AC009065.7	lncRNA
ENSG00000188229.6	1.14049	6.52921	0.000186932	0.0049282	TUBB4B	protein_coding
ENSG00000141562.18	1.14165	4.31181	0.000179607	0.00479885	NARF	protein_coding
ENSG00000165757.9	1.14276	3.85119	0.00404313	0.0375489	JCAD	protein_coding
ENSG00000180921.7	1.14278	5.40696	0.00214796	0.0249037	FAM83H	protein_coding
ENSG00000120370.12	1.14362	3.2425	0.00253155	0.0277104	GORAB	protein_coding
ENSG00000197903.7	1.14392	5.1114	0.000919554	0.0143801	HIST1H2BK	protein_coding
ENSG00000163468.15	1.14523	6.88221	0.000601129	0.0107774	CCT3	protein_coding
ENSG00000091409.15	1.14587	5.32398	0.000435897	0.00876769	ITGA6	protein_coding
ENSG00000182307.14	1.14623	4.60287	0.000289055	0.00671146	C8orf33	protein_coding
ENSG00000154380.17	1.1468	5.53549	0.00381171	0.0360555	ENAH	protein_coding
ENSG00000143450.16	1.14824	2.60333	0.00317012	0.0320122	OAZ3	protein_coding
ENSG00000259627.1	1.14849	5.1998	0.00327389	0.0326961	AC079328.2	lncRNA
ENSG00000116161.18	1.14875	5.63673	0.00244228	0.0270433	CACYBP	protein_coding
ENSG00000100311.17	1.14891	2.93967	0.00454102	0.04075	PDGFB	protein_coding
ENSG00000162076.13	1.15078	2.35355	0.00400709	0.0373138	FLYWCH2	protein_coding
ENSG00000159199.14	1.1527	5.25638	0.00128344	0.0178637	ATP5MC1	protein_coding
ENSG00000101189.7	1.15354	3.28195	0.000203569	0.00522843	MRGBP	protein_coding
ENSG00000168952.15	1.15479	2.58546	0.00503045	0.0435682	STXBP6	protein_coding
ENSG00000174996.11	1.15499	3.2156	0.00169597	0.0216219	KLC2	protein_coding
ENSG00000168268.11	1.1566	4.33149	0.00351687	0.0342712	NT5DC2	protein_coding
ENSG00000277791.5	1.15738	5.762	0.000272955	0.00645346	PSMB3	protein_coding
ENSG00000109066.13	1.15762	4.16225	0.000182349	0.00485205	TMEM104	protein_coding
ENSG00000184162.14	1.16151	2.80954	0.000441872	0.00884308	NR2C2AP	protein_coding
ENSG00000143390.17	1.16438	4.76937	8.12e-05	0.00276531	RFX5	protein_coding
ENSG00000143793.13	1.16487	3.31766	0.00255055	0.0278651	C1orf35	protein_coding
ENSG00000234616.8	1.16496	2.92149	0.00333698	0.033173	JRK	protein_coding
ENSG00000198208.11	1.16827	1.7023	0.00574252	0.0473582	RPS6KL1	protein_coding
ENSG00000273314.1	1.16852	1.18025	0.00392396	0.0368132	AC005229.4	lncRNA
ENSG00000213699.9	1.16922	5.34287	0.000412981	0.00844768	SLC35F6	protein_coding
ENSG00000197858.11	1.17124	5.68211	0.000693443	0.0118647	GPAA1	protein_coding
ENSG00000125835.18	1.1737	4.3709	0.000908519	0.0142465	SNRPB	protein_coding
ENSG00000149503.13	1.17799	2.94014	0.000222073	0.0055482	INCENP	protein_coding
ENSG00000168439.16	1.17814	6.17013	3.05e-05	0.00133085	STIP1	protein_coding
ENSG00000185561.10	1.1789	4.25517	0.00318089	0.0320467	TLCD2	protein_coding
ENSG00000173207.13	1.17993	3.74845	0.00102309	0.01539	CKS1B	protein_coding
ENSG00000138193.15	1.18161	3.362	0.000182635	0.00485402	PLCE1	protein_coding
ENSG00000163156.11	1.18214	3.67344	0.000229004	0.00566576	SCNM1	protein_coding
ENSG00000117593.12	1.18379	4.5874	0.00111677	0.0163464	DARS2	protein_coding
ENSG00000278259.4	1.18396	5.03399	0.000568177	0.0104094	MYO19	protein_coding
ENSG00000103995.14	1.18523	2.8065	0.000603344	0.0107933	CEP152	protein_coding
ENSG00000163159.12	1.18569	4.62604	0.000148074	0.00418295	VPS72	protein_coding
ENSG00000255114.1	1.18576	5.07799	0.000247741	0.00602384	AP003392.3	lncRNA
ENSG00000185359.13	1.18668	5.63707	6.9e-05	0.00244663	HGS	protein_coding
ENSG00000165716.11	1.18673	3.43843	0.00117425	0.0167824	DIPK1B	protein_coding
ENSG00000104524.14	1.18742	2.83444	0.00161137	0.0208959	PYCR3	protein_coding
ENSG00000162929.14	1.18784	1.91667	0.00190224	0.023181	KIAA1841	protein_coding
ENSG00000143248.13	1.1887	6.88107	0.00186766	0.0229304	RGS5	protein_coding
ENSG00000109103.11	1.18874	4.03667	0.00021046	0.00533367	UNC119	protein_coding
ENSG00000123136.15	1.19016	4.10314	0.000202148	0.0052059	DDX39A	protein_coding
ENSG00000115902.11	1.19062	4.26483	0.000393851	0.00815098	SLC1A4	protein_coding
ENSG00000128917.8	1.19117	2.31572	0.00208062	0.0243945	DLL4	protein_coding
ENSG00000166508.17	1.19515	5.10161	0.000135363	0.00395874	MCM7	protein_coding
ENSG00000147669.11	1.19517	5.26033	1.43e-05	0.000766495	POLR2K	protein_coding
ENSG00000143603.19	1.19718	1.50512	0.00609175	0.0491121	KCNN3	protein_coding
ENSG00000159055.4	1.19797	2.13268	0.00148437	0.0196686	MIS18A	protein_coding
ENSG00000197965.12	1.19839	5.49516	0.00398722	0.0371935	MPZL1	protein_coding
ENSG00000255276.1	1.19956	1.90158	0.00452363	0.0406869	RRM1-AS1	lncRNA
ENSG00000170469.10	1.20087	0.645085	0.00580191	0.0475802	SPATA24	protein_coding
ENSG00000147799.11	1.20119	1.46927	0.0048003	0.0422168	ARHGAP39	protein_coding
ENSG00000135845.10	1.20187	3.75144	0.00016156	0.0044662	PIGC	protein_coding
ENSG00000167747.14	1.20207	3.66408	0.000366639	0.00779915	C19orf48	protein_coding
ENSG00000132432.14	1.20263	3.44488	0.000844554	0.0136163	SEC61G	protein_coding
ENSG00000137812.19	1.20288	3.17965	0.00156149	0.0204359	KNL1	protein_coding
ENSG00000111671.9	1.20461	2.34314	0.000977108	0.0149736	SPSB2	protein_coding
ENSG00000255224.1	1.20591	2.26362	0.000787313	0.0130139	AC109322.1	lncRNA
ENSG00000135052.16	1.20826	6.09593	0.00452813	0.0406869	GOLM1	protein_coding
ENSG00000123352.17	1.20937	3.62102	0.000451162	0.00896454	SPATS2	protein_coding
ENSG00000163479.14	1.20946	6.77487	0.000391032	0.00812935	SSR2	protein_coding
ENSG00000033050.9	1.21056	2.0527	0.0014688	0.0195641	ABCF2	protein_coding
ENSG00000117155.16	1.21325	4.24263	0.00272599	0.0290477	SSX2IP	protein_coding
ENSG00000135253.13	1.21376	3.10587	0.000759673	0.0127046	KCP	protein_coding
ENSG00000157734.14	1.21408	7.89765	0.000255452	0.00614104	SNX22	protein_coding
ENSG00000166965.12	1.21548	2.96279	0.000321107	0.00719159	RCCD1	protein_coding
ENSG00000235663.1	1.21695	2.05156	0.000995718	0.0151273	SAPCD1-AS1	lncRNA
ENSG00000128524.5	1.21819	4.86131	0.000254495	0.00613295	ATP6V1F	protein_coding
ENSG00000132436.11	1.22542	2.74035	0.000850778	0.0136498	FIGNL1	protein_coding
ENSG00000106290.15	1.22575	4.63715	1.07e-05	0.000621758	TAF6	protein_coding
ENSG00000172731.14	1.22626	4.01944	0.000152683	0.00427101	LRRC20	protein_coding
ENSG00000262831.1	1.22989	9.03059	0.000558782	0.0103156	AC145207.3	lncRNA
ENSG00000155034.19	1.23318	3.37742	0.000980682	0.0150047	FBXL18	protein_coding
ENSG00000150403.18	1.23337	4.37974	0.00296722	0.0305944	TMCO3	protein_coding
ENSG00000040275.17	1.23452	2.1437	0.00132654	0.0181982	SPDL1	protein_coding
ENSG00000118946.12	1.23794	3.25413	0.00101116	0.0152607	PCDH17	protein_coding
ENSG00000237080.3	1.24022	3.27131	4.71e-05	0.00183999	EHMT2-AS1	lncRNA
ENSG00000157870.16	1.2449	3.69521	0.000128355	0.00384172	PRXL2B	protein_coding
ENSG00000205643.11	1.24728	2.31358	0.000298866	0.00685112	CDPF1	protein_coding
ENSG00000145979.18	1.24905	3.10636	0.00402049	0.0373972	TBC1D7	protein_coding
ENSG00000131242.18	1.25072	3.9727	0.000900173	0.014187	RAB11FIP4	protein_coding
ENSG00000131473.17	1.25473	5.80674	3.67e-05	0.0015286	ACLY	protein_coding
ENSG00000178038.17	1.25728	4.4236	0.000850779	0.0136498	ALS2CL	protein_coding
ENSG00000072682.18	1.2576	3.68373	0.000758018	0.0126946	P4HA2	protein_coding
ENSG00000269621.1	1.2603	3.4494	0.000232174	0.00573179	AL589765.7	lncRNA
ENSG00000085999.13	1.26037	1.90578	0.00189763	0.0231619	RAD54L	protein_coding
ENSG00000182718.16	1.26173	7.42371	0.00147667	0.0196326	ANXA2	protein_coding
ENSG00000185065.6	1.26227	0.175848	0.00623649	0.0498876	AC000068.1	lncRNA
ENSG00000068079.7	1.26558	4.2398	0.00195149	0.023568	IFI35	protein_coding
ENSG00000012211.13	1.26698	4.01476	0.000294137	0.00678135	PRICKLE3	protein_coding
ENSG00000137135.18	1.26718	4.3525	0.000128707	0.00384172	ARHGEF39	protein_coding
ENSG00000165490.13	1.26722	0.845567	0.00291151	0.0302644	DDIAS	protein_coding
ENSG00000241388.5	1.26832	5.33758	0.00103372	0.0154856	HNF1A-AS1	lncRNA
ENSG00000161692.18	1.26948	2.27745	0.000948063	0.0147046	DBF4B	protein_coding
ENSG00000166263.13	1.2711	3.06176	0.00132544	0.018194	STXBP4	protein_coding
ENSG00000047579.19	1.27146	3.09571	0.00179379	0.0224322	DTNBP1	protein_coding
ENSG00000013306.16	1.27196	6.16702	9.92e-06	0.000590531	SLC25A39	protein_coding
ENSG00000257390.5	1.27281	3.0403	0.000126907	0.00382495	AC023055.1	protein_coding
ENSG00000172331.12	1.27476	3.74465	1.84e-05	0.000909407	BPGM	protein_coding
ENSG00000110328.6	1.27502	3.08992	0.00373582	0.0355873	GALNT18	protein_coding
ENSG00000161011.20	1.27567	8.88433	0.00133496	0.0182699	SQSTM1	protein_coding
ENSG00000132646.11	1.27723	5.08351	0.000873531	0.0139156	PCNA	protein_coding
ENSG00000120254.15	1.2785	2.54913	0.00567513	0.0470395	MTHFD1L	protein_coding
ENSG00000236830.7	1.27912	1.5956	0.00489515	0.0427882	CBR3-AS1	lncRNA
ENSG00000239521.8	1.27927	3.51103	0.00186867	0.0229305	CASTOR3	protein_coding
ENSG00000162522.11	1.27931	5.33779	0.00177476	0.0222671	KIAA1522	protein_coding
ENSG00000139725.8	1.28226	3.11475	0.00269016	0.0288267	RHOF	protein_coding
ENSG00000102302.8	1.28295	2.5509	0.000889043	0.0140912	FGD1	protein_coding
ENSG00000162734.12	1.28321	6.43487	0.00216885	0.0250873	PEA15	protein_coding
ENSG00000179403.12	1.28327	5.4018	0.000634179	0.0111762	VWA1	protein_coding
ENSG00000128833.13	1.28478	4.14733	0.000106086	0.00337091	MYO5C	protein_coding
ENSG00000095002.14	1.28498	3.53165	0.00010026	0.00321704	MSH2	protein_coding
ENSG00000278535.5	1.28948	3.44589	0.000797291	0.0130939	DHRS11	protein_coding
ENSG00000182612.10	1.2908	0.826246	0.00302224	0.0309975	TSPAN10	protein_coding
ENSG00000228748.2	1.29102	2.68771	0.0018286	0.0226628	AL450306.1	lncRNA
ENSG00000160973.8	1.29236	3.39731	0.00035307	0.00762815	FOXH1	protein_coding
ENSG00000261236.8	1.29275	3.81069	2.06e-05	0.000977708	BOP1	protein_coding
ENSG00000164647.9	1.29386	3.78718	0.00455945	0.0408833	STEAP1	protein_coding
ENSG00000221838.10	1.29509	4.36894	1.45e-05	0.000772069	AP4M1	protein_coding
ENSG00000139354.11	1.29671	2.61117	0.000824802	0.0134272	GAS2L3	protein_coding
ENSG00000230733.2	1.29704	2.32122	0.00116131	0.0166824	AC092171.2	lncRNA
ENSG00000105514.8	1.29719	2.62675	0.00505603	0.0436614	RAB3D	protein_coding
ENSG00000172244.9	1.2987	0.652609	0.00151786	0.0199852	C5orf34	protein_coding
ENSG00000161010.15	1.29907	8.23451	0.000905537	0.0142192	MRNIP	protein_coding
ENSG00000204536.14	1.30097	3.61446	0.000127053	0.00382495	CCHCR1	protein_coding
ENSG00000088305.18	1.30117	1.60035	0.00439941	0.0399012	DNMT3B	protein_coding
ENSG00000121064.12	1.30414	4.51561	0.000477661	0.00927528	SCPEP1	protein_coding
ENSG00000146263.11	1.30498	2.41697	0.00116766	0.0167404	MMS22L	protein_coding
ENSG00000136026.14	1.30621	6.03254	0.000205581	0.00526831	CKAP4	protein_coding
ENSG00000141552.17	1.30652	4.45875	0.00113723	0.0164762	ANAPC11	protein_coding
ENSG00000272009.1	1.31199	0.831956	0.00176112	0.0221591	AL121944.1	lncRNA
ENSG00000274070.2	1.3126	3.63551	0.000294591	0.00678135	CASTOR2	protein_coding
ENSG00000136108.15	1.31493	3.26218	0.000124698	0.00378388	CKAP2	protein_coding
ENSG00000184164.14	1.31592	4.42514	4.18e-05	0.00169382	CRELD2	protein_coding
ENSG00000242125.3	1.31828	2.56071	0.000960762	0.0148423	SNHG3	lncRNA
ENSG00000177182.11	1.31982	5.08623	0.0017135	0.0217607	CLVS1	protein_coding
ENSG00000139579.13	1.3214	4.13795	7.11e-07	8.19e-05	NABP2	protein_coding
ENSG00000187531.14	1.32271	3.84735	0.000630222	0.011115	SIRT7	protein_coding
ENSG00000188163.8	1.32287	4.37914	0.00014616	0.00414936	FAM166A	protein_coding
ENSG00000147536.12	1.32481	1.53183	0.00196435	0.0236565	GINS4	protein_coding
ENSG00000253716.6	1.32597	1.0594	0.0031664	0.0319992	MINCR	lncRNA
ENSG00000163348.4	1.32638	4.55376	4.32e-05	0.00172619	PYGO2	protein_coding
ENSG00000160818.16	1.32765	5.17324	1.14e-05	0.000653555	GPATCH4	protein_coding
ENSG00000089723.10	1.32842	1.35093	0.00134928	0.0184109	OTUB2	protein_coding
ENSG00000143368.10	1.32926	5.42985	0.000249168	0.00604319	SF3B4	protein_coding
ENSG00000014138.9	1.3293	1.01221	0.00178714	0.0223763	POLA2	protein_coding
ENSG00000278540.5	1.32936	5.17206	8.07e-06	0.00051817	ACACA	protein_coding
ENSG00000106397.12	1.32951	5.95589	1.37e-05	0.000753438	PLOD3	protein_coding
ENSG00000225969.2	1.33186	0.562474	0.00504291	0.0436108	ABHD11-AS1	transcribed_unitary_pseudogene
ENSG00000106105.14	1.33197	6.31181	0.000160201	0.00444873	GARS	protein_coding
ENSG00000274630.1	1.33636	3.82882	1.58e-05	0.000811892	AC125257.2	lncRNA
ENSG00000076864.19	1.33649	4.676	0.00221639	0.0254142	RAP1GAP	protein_coding
ENSG00000233396.8	1.33837	1.34332	0.00124256	0.0174966	LINC01719	lncRNA
ENSG00000109084.14	1.33891	6.37172	0.000162129	0.00446977	TMEM97	protein_coding
ENSG00000164885.13	1.3418	3.24711	0.000472998	0.0092303	CDK5	protein_coding
ENSG00000243364.8	1.34231	1.9858	0.00055578	0.0102851	EFNA4	protein_coding
ENSG00000236364.4	1.34473	1.5087	0.00224491	0.0255874	AL358115.1	lncRNA
ENSG00000072071.16	1.34768	3.44392	0.00492188	0.04294	ADGRL1	protein_coding
ENSG00000140365.16	1.34906	4.72496	0.000112241	0.00350096	COMMD4	protein_coding
ENSG00000247400.4	1.35113	1.93556	0.00132842	0.0182131	DNAJC3-DT	lncRNA
ENSG00000132481.7	1.35196	4.24247	0.00123679	0.0174261	TRIM47	protein_coding
ENSG00000182541.18	1.3549	4.12656	0.00169867	0.0216444	LIMK2	protein_coding
ENSG00000168005.9	1.35657	2.75016	0.000840052	0.0135915	SPINDOC	protein_coding
ENSG00000140525.17	1.35679	3.93261	5.49e-05	0.00205895	FANCI	protein_coding
ENSG00000142606.16	1.35789	1.85212	0.000719292	0.0121832	MMEL1	protein_coding
ENSG00000121552.4	1.36722	3.58961	0.00346627	0.0338789	CSTA	protein_coding
ENSG00000287271.1	1.36751	1.11647	0.00351909	0.0342783	AC011455.6	lncRNA
ENSG00000204237.5	1.37114	2.93512	0.00084161	0.0135975	OXLD1	protein_coding
ENSG00000171914.16	1.37118	3.83665	0.00205532	0.0242844	TLN2	protein_coding
ENSG00000261845.2	1.37948	2.32175	0.000288981	0.00671146	AC124283.1	lncRNA
ENSG00000165948.11	1.38325	1.94009	0.000561559	0.0103502	IFI27L1	protein_coding
ENSG00000102003.10	1.38422	0.899148	0.0052757	0.0448151	SYP	protein_coding
ENSG00000168393.13	1.38541	3.04526	0.000586991	0.0106392	DTYMK	protein_coding
ENSG00000158710.14	1.38646	7.44328	0.000957879	0.0148277	TAGLN2	protein_coding
ENSG00000156831.8	1.38906	3.68736	1.87e-05	0.000918234	NSMCE2	protein_coding
ENSG00000156802.13	1.39014	5.0589	0.000340819	0.00745055	ATAD2	protein_coding
ENSG00000168159.12	1.39024	5.89169	0.000431825	0.00869342	RNF187	protein_coding
ENSG00000189298.14	1.3934	2.66912	8.08e-05	0.00275771	ZKSCAN3	protein_coding
ENSG00000279504.1	1.3953	0.0424227	0.00562214	0.0467865	AD001527.2	TEC
ENSG00000162769.13	1.3956	3.19148	8.57e-05	0.00287536	FLVCR1	protein_coding
ENSG00000220323.4	1.39709	2.81147	7.08e-05	0.00248062	HIST2H2BD	transcribed_unprocessed_pseudogene
ENSG00000013810.19	1.39714	3.64027	0.000405506	0.0083245	TACC3	protein_coding
ENSG00000180573.9	1.39841	5.47663	0.00170703	0.0217146	HIST1H2AC	protein_coding
ENSG00000274859.1	1.40086	1.51254	0.00150277	0.019855	AC131238.1	lncRNA
ENSG00000276180.1	1.40414	3.60414	0.000746472	0.0125379	HIST1H4I	protein_coding
ENSG00000198715.13	1.40442	6.15894	0.000138254	0.00400936	GLMP	protein_coding
ENSG00000137288.10	1.40728	4.53106	4.82e-05	0.00187037	UQCC2	protein_coding
ENSG00000167553.15	1.41081	5.43246	2.9e-05	0.00128843	TUBA1C	protein_coding
ENSG00000160447.7	1.41312	2.55574	9.68e-05	0.00312654	PKN3	protein_coding
ENSG00000261716.2	1.41351	3.15894	2.39e-05	0.00109337	HIST2H2BC	transcribed_unprocessed_pseudogene
ENSG00000076003.5	1.41737	3.81062	0.00157927	0.0205925	MCM6	protein_coding
ENSG00000131944.10	1.41803	0.793509	0.00162075	0.0209663	FAAP24	protein_coding
ENSG00000245322.7	1.42295	3.34325	0.000750796	0.0125921	AC097460.1	lncRNA
ENSG00000116521.11	1.42502	5.25417	1.96e-05	0.000947075	SCAMP3	protein_coding
ENSG00000141526.16	1.42758	3.41584	0.00487588	0.0426686	SLC16A3	protein_coding
ENSG00000178826.11	1.42781	3.71266	0.00113238	0.0164507	TMEM139	protein_coding
ENSG00000170899.11	1.42785	3.86344	0.000393508	0.00815098	GSTA4	protein_coding
ENSG00000132688.11	1.42862	4.67086	0.00178737	0.0223763	NES	protein_coding
ENSG00000125454.12	1.42886	2.5264	0.000362867	0.00776216	SLC25A19	protein_coding
ENSG00000259315.1	1.43181	0.171796	0.00424699	0.0390287	ACTG1P17	transcribed_processed_pseudogene
ENSG00000154920.14	1.43346	3.77432	1.88e-06	0.000173026	EME1	protein_coding
ENSG00000143126.8	1.43385	3.25215	0.00378722	0.0358979	CELSR2	protein_coding
ENSG00000101464.10	1.43573	3.6761	0.000136201	0.00397141	PIGU	protein_coding
ENSG00000279049.1	1.43601	-0.391554	0.00452866	0.0406869	AL353898.2	pseudogene
ENSG00000271984.1	1.43745	5.18773	0.000130498	0.00387162	AL008726.1	lncRNA
ENSG00000229719.5	1.43794	1.30194	0.00383163	0.0361682	MIR194-2HG	lncRNA
ENSG00000005189.19	1.43925	1.96132	0.000584705	0.0106062	REXO5	protein_coding
ENSG00000163472.19	1.43953	5.06636	0.000157864	0.00440519	TMEM79	protein_coding
ENSG00000220201.7	1.44259	-0.238249	0.00448548	0.0404735	ZGLP1	protein_coding
ENSG00000244151.1	1.44583	5.24095	9.18e-05	0.00301158	AC010973.2	lncRNA
ENSG00000100297.16	1.45044	4.69354	0.000313072	0.00708044	MCM5	protein_coding
ENSG00000181638.18	1.45188	1.93776	0.000644016	0.0112801	ZFP41	protein_coding
ENSG00000185298.13	1.45349	3.55273	9.05e-06	0.00055731	CCDC137	protein_coding
ENSG00000261188.1	1.45466	1.23558	0.00432884	0.0395272	Z95115.1	lncRNA
ENSG00000274922.1	1.45716	1.63826	0.00243847	0.0270403	AL139384.1	lncRNA
ENSG00000176058.13	1.46044	3.64713	0.000211275	0.00533662	TPRN	protein_coding
ENSG00000037042.9	1.46056	3.6498	1.37e-05	0.000753438	TUBG2	protein_coding
ENSG00000170779.11	1.46212	1.67278	0.000964426	0.0148688	CDCA4	protein_coding
ENSG00000187840.5	1.46264	5.04175	0.00417711	0.0385256	EIF4EBP1	protein_coding
ENSG00000147113.17	1.46297	2.78192	0.000305251	0.00696466	DIPK2B	protein_coding
ENSG00000196517.11	1.46464	1.84613	0.00296564	0.0305944	SLC6A9	protein_coding
ENSG00000221829.9	1.47125	2.45234	0.00049913	0.0095611	FANCG	protein_coding
ENSG00000181938.13	1.47129	1.5728	0.00112678	0.0164111	GINS3	protein_coding
ENSG00000186907.8	1.47146	4.42353	0.00180581	0.0225024	RTN4RL2	protein_coding
ENSG00000158373.8	1.47152	4.48256	0.00163157	0.0210825	HIST1H2BD	protein_coding
ENSG00000175197.12	1.47357	4.51753	0.000312194	0.00706755	DDIT3	protein_coding
ENSG00000156535.15	1.47366	2.4466	0.00181914	0.0226011	CD109	protein_coding
ENSG00000160767.21	1.47445	4.08712	6.58e-05	0.00236163	FAM189B	protein_coding
ENSG00000263731.1	1.47917	1.55591	0.000760819	0.0127085	AC145207.5	lncRNA
ENSG00000123416.15	1.48244	6.94088	2.96e-05	0.00130752	TUBA1B	protein_coding
ENSG00000051180.17	1.48254	0.817369	0.000847437	0.0136436	RAD51	protein_coding
ENSG00000186792.17	1.488	1.68281	0.00295886	0.0305516	HYAL3	protein_coding
ENSG00000189159.16	1.48805	4.0055	3.29e-05	0.00140774	JPT1	protein_coding
ENSG00000106404.13	1.49158	4.39613	0.000258164	0.00618675	CLDN15	protein_coding
ENSG00000238123.1	1.49301	0.374294	0.00176139	0.0221591	MID1IP1-AS1	lncRNA
ENSG00000066923.17	1.49392	3.64579	0.00493832	0.0430015	STAG3	protein_coding
ENSG00000167670.16	1.49605	3.35931	9.8e-06	0.000584389	CHAF1A	protein_coding
ENSG00000154930.15	1.49711	3.94222	0.00297887	0.0306586	ACSS1	protein_coding
ENSG00000160326.14	1.49747	2.35354	0.00245359	0.0270769	SLC2A6	protein_coding
ENSG00000183979.8	1.49799	3.23729	0.00445702	0.0402643	NPB	protein_coding
ENSG00000213186.8	1.49989	4.18145	8.74e-05	0.00290691	TRIM59	protein_coding
ENSG00000025039.15	1.5036	4.24109	0.000467829	0.00918222	RRAGD	protein_coding
ENSG00000258017.2	1.50504	6.77978	3.59e-05	0.00151589	AC011603.2	lncRNA
ENSG00000262049.1	1.51023	4.50158	1.37e-05	0.000752265	AC139530.1	lncRNA
ENSG00000143179.16	1.51035	3.63903	0.000254981	0.00613614	UCK2	protein_coding
ENSG00000267396.1	1.51073	1.67147	0.00577336	0.0474588	AC090236.1	lncRNA
ENSG00000164104.12	1.51092	4.59031	0.000340509	0.00745055	HMGB2	protein_coding
ENSG00000263843.1	1.51523	2.1486	0.000638169	0.0112375	AC022211.2	lncRNA
ENSG00000216775.3	1.5229	4.45092	0.00203623	0.0241374	AL109918.1	transcribed_unprocessed_pseudogene
ENSG00000196139.14	1.5254	7.27113	0.000109362	0.00345439	AKR1C3	protein_coding
ENSG00000230082.1	1.52694	0.380811	0.00437595	0.0397672	PRRT3-AS1	lncRNA
ENSG00000101417.12	1.52793	4.31748	1.05e-06	0.00010931	PXMP4	protein_coding
ENSG00000145050.18	1.52981	5.77772	1.47e-05	0.000779553	MANF	protein_coding
ENSG00000249626.1	1.53216	-0.280729	0.00459864	0.0410492	AC024560.2	processed_pseudogene
ENSG00000125841.13	1.53259	3.61925	0.00460124	0.0410492	NRSN2	protein_coding
ENSG00000082014.16	1.53603	3.65271	0.00164019	0.0211581	SMARCD3	protein_coding
ENSG00000258232.2	1.53676	4.58044	4.72e-06	0.000349779	AC125611.3	lncRNA
ENSG00000183684.8	1.53858	3.98211	1.87e-05	0.000918234	ALYREF	protein_coding
ENSG00000147883.12	1.54679	2.70031	0.00319126	0.0320948	CDKN2B	protein_coding
ENSG00000184916.9	1.54694	1.8279	0.00355102	0.0344852	JAG2	protein_coding
ENSG00000149636.15	1.55912	3.38994	9.47e-05	0.00309064	DSN1	protein_coding
ENSG00000197599.12	1.562	-0.870992	0.00516014	0.0440294	CCDC154	protein_coding
ENSG00000137404.14	1.56851	3.03632	0.00113024	0.0164405	NRM	protein_coding
ENSG00000128228.5	1.56951	3.78476	1.32e-05	0.000734333	SDF2L1	protein_coding
ENSG00000164330.17	1.57089	1.80194	0.000759722	0.0127046	EBF1	protein_coding
ENSG00000160949.17	1.57556	2.9487	0.000143802	0.004113	TONSL	protein_coding
ENSG00000153982.11	1.5773	1.43993	0.000316471	0.00713016	GDPD1	protein_coding
ENSG00000115129.14	1.58041	3.50563	6.91e-05	0.00244663	TP53I3	protein_coding
ENSG00000182134.16	1.58071	2.99547	1.65e-05	0.000838325	TDRKH	protein_coding
ENSG00000134253.10	1.58337	1.51294	0.000286718	0.00668231	TRIM45	protein_coding
ENSG00000224645.1	1.58464	2.84614	5.11e-05	0.00194996	AL391069.1	lncRNA
ENSG00000262814.8	1.58528	2.40707	0.0047297	0.0418764	MRPL12	protein_coding
ENSG00000185585.20	1.59261	2.39447	0.000334582	0.00736338	OLFML2A	protein_coding
ENSG00000114251.14	1.59436	3.21136	0.000685738	0.011777	WNT5A	protein_coding
ENSG00000284753.1	1.59461	2.79398	0.000833571	0.0135249	EEF1AKMT4	protein_coding
ENSG00000164087.8	1.59541	2.12955	4.69e-05	0.00183849	POC1A	protein_coding
ENSG00000164032.12	1.60036	4.85462	0.000206197	0.00527229	H2AFZ	protein_coding
ENSG00000205309.14	1.60774	0.236002	0.00563064	0.0468062	NT5M	protein_coding
ENSG00000177628.16	1.60856	5.46464	0.000104814	0.00333977	GBA	protein_coding
ENSG00000255301.1	1.61011	3.30675	0.003217	0.032311	AP002893.1	lncRNA
ENSG00000231840.2	1.62484	3.40259	0.000471471	0.00920835	AC073342.1	lncRNA
ENSG00000270175.1	1.62518	0.209638	0.0026734	0.0287278	AC023509.3	lncRNA
ENSG00000163931.16	1.62972	6.66845	1.5e-05	0.00078706	TKT	protein_coding
ENSG00000169174.10	1.63034	5.02285	4.22e-05	0.00169955	PCSK9	protein_coding
ENSG00000237015.1	1.63338	-0.574938	0.00611732	0.0491747	AL031186.1	lncRNA
ENSG00000257964.1	1.63584	-0.463813	0.0026178	0.0283422	AC020612.3	lncRNA
ENSG00000261924.1	1.63586	0.591913	0.000673209	0.0115964	AC127496.1	lncRNA
ENSG00000109107.14	1.63745	5.32562	2.76e-05	0.00124458	ALDOC	protein_coding
ENSG00000101255.11	1.6386	5.36654	0.00137088	0.0185949	TRIB3	protein_coding
ENSG00000160752.14	1.63904	6.62692	2.29e-06	0.000201356	FDPS	protein_coding
ENSG00000125744.12	1.64366	2.58815	5.15e-05	0.00196131	RTN2	protein_coding
ENSG00000146918.20	1.64467	3.10034	5.7e-05	0.00211477	NCAPG2	protein_coding
ENSG00000235109.7	1.64662	3.43993	0.000613133	0.0109245	ZSCAN31	protein_coding
ENSG00000067225.18	1.64808	6.68634	0.00254986	0.0278651	PKM	protein_coding
ENSG00000160753.16	1.64844	3.78364	0.000599594	0.0107739	RUSC1	protein_coding
ENSG00000113810.16	1.65107	6.24135	2.87e-05	0.00128124	SMC4	protein_coding
ENSG00000272661.1	1.65209	2.25389	0.0023785	0.0266071	AC021097.1	lncRNA
ENSG00000204516.10	1.65321	2.29971	3.48e-05	0.00147437	MICB	protein_coding
ENSG00000228288.7	1.65738	0.0133298	0.0032085	0.0322398	PCAT6	lncRNA
ENSG00000189334.9	1.66059	3.44466	0.0050012	0.043401	S100A14	protein_coding
ENSG00000281398.4	1.66173	1.28401	0.00407503	0.0377971	SNHG4	lncRNA
ENSG00000288009.1	1.66243	-0.0906109	0.0048228	0.0423228	AL353135.2	lncRNA
ENSG00000173546.7	1.66311	2.21661	0.000357418	0.00768363	CSPG4	protein_coding
ENSG00000197180.2	1.66314	1.50334	0.00056803	0.0104094	AC244090.1	lncRNA
ENSG00000188878.19	1.66523	1.03467	0.000450323	0.00895565	FBF1	protein_coding
ENSG00000198720.13	1.6663	1.28149	0.0035663	0.0345909	ANKRD13B	protein_coding
ENSG00000267296.2	1.66954	2.15351	0.000227759	0.00564713	CEBPA-DT	lncRNA
ENSG00000261159.1	1.6715	0.102312	0.00265245	0.0285818	AC112484.3	lncRNA
ENSG00000272720.1	1.67187	0.93077	0.00418692	0.038585	AL022322.1	lncRNA
ENSG00000106211.9	1.67266	8.11612	1.38e-05	0.000753749	HSPB1	protein_coding
ENSG00000125885.13	1.67753	2.47829	3e-05	0.00131353	MCM8	protein_coding
ENSG00000169710.9	1.68141	8.05365	3e-05	0.00131353	FASN	protein_coding
ENSG00000257596.1	1.68516	-0.39071	0.0026821	0.0287673	SCAT2	lncRNA
ENSG00000146700.9	1.68589	1.29788	0.00341016	0.033574	SSC4D	protein_coding
ENSG00000277715.1	1.68913	-0.392179	0.000477732	0.00927528	AC079174.2	lncRNA
ENSG00000064601.18	1.68913	7.81947	5.35e-05	0.00201975	CTSA	protein_coding
ENSG00000204386.11	1.69203	5.65876	8.76e-06	0.000541643	NEU1	protein_coding
ENSG00000185168.5	1.69378	1.67777	0.00399225	0.0372101	LINC00482	lncRNA
ENSG00000175305.17	1.69573	3.31953	5.8e-06	0.000400029	CCNE2	protein_coding
ENSG00000254726.3	1.69607	2.74253	0.000258685	0.00619043	MEX3A	protein_coding
ENSG00000157778.9	1.70013	3.37076	1.18e-05	0.000669423	PSMG3	protein_coding
ENSG00000198431.16	1.70434	6.46694	5.47e-05	0.00205475	TXNRD1	protein_coding
ENSG00000233461.6	1.70512	0.629856	0.00154809	0.0203015	AL445524.1	lncRNA
ENSG00000161243.9	1.70753	3.14582	0.000186537	0.00492347	FBXO27	protein_coding
ENSG00000271151.1	1.70879	-0.86195	0.00499709	0.0433978	AC016737.1	lncRNA
ENSG00000112118.20	1.70883	5.04685	5.81e-06	0.000400029	MCM3	protein_coding
ENSG00000248290.1	1.71023	1.48484	0.00457103	0.0409551	TNXA	unprocessed_pseudogene
ENSG00000225855.7	1.7109	6.32061	2.23e-06	0.000197782	RUSC1-AS1	lncRNA
ENSG00000012048.22	1.71396	3.26604	1.5e-05	0.00078706	BRCA1	protein_coding
ENSG00000174951.11	1.71684	1.04842	0.00225724	0.025677	FUT1	protein_coding
ENSG00000288096.1	1.72409	-0.150718	0.00258304	0.0280962	AC109322.2	lncRNA
ENSG00000260852.1	1.72474	1.25161	7.44e-05	0.00257412	FBXL19-AS1	lncRNA
ENSG00000136492.8	1.72529	2.24748	0.000615906	0.0109553	BRIP1	protein_coding
ENSG00000254762.1	1.72808	0.771035	0.000675022	0.0116189	AP001107.7	lncRNA
ENSG00000184445.12	1.72902	4.01854	0.000110895	0.00348027	KNTC1	protein_coding
ENSG00000163705.13	1.7333	0.35137	0.00176166	0.0221591	FANCD2OS	protein_coding
ENSG00000144554.10	1.73381	2.46407	2.62e-05	0.00118993	FANCD2	protein_coding
ENSG00000087076.9	1.73656	4.62661	0.00357482	0.0346297	HSD17B14	protein_coding
ENSG00000134222.16	1.7378	1.55407	0.00297437	0.030626	PSRC1	protein_coding
ENSG00000104738.18	1.73997	4.66022	2.95e-05	0.00130752	MCM4	protein_coding
ENSG00000079462.7	1.7404	2.70866	0.000336817	0.00739835	PAFAH1B3	protein_coding
ENSG00000187837.3	1.74162	5.30823	0.000364052	0.00777301	HIST1H1C	protein_coding
ENSG00000213967.11	1.74169	0.801124	0.00285507	0.0299275	ZNF726	protein_coding
ENSG00000232995.7	1.74215	0.542754	0.00135008	0.0184109	AL592435.1	lncRNA
ENSG00000168061.15	1.74278	2.73706	1.8e-05	0.000895567	SAC3D1	protein_coding
ENSG00000080573.7	1.74282	4.88653	0.000424076	0.00860546	COL5A3	protein_coding
ENSG00000139438.5	1.74417	2.88804	6.56e-06	0.000443438	FAM222A	protein_coding
ENSG00000141696.13	1.74815	2.67704	0.000794639	0.0130878	P3H4	protein_coding
ENSG00000097046.13	1.75542	2.73801	0.000232493	0.0057335	CDC7	protein_coding
ENSG00000141577.14	1.75808	2.88723	1.48e-05	0.000784369	CEP131	protein_coding
ENSG00000185386.15	1.76307	1.94938	0.000573472	0.0104938	MAPK11	protein_coding
ENSG00000188368.9	1.76312	0.699895	0.00272465	0.0290477	PRR19	protein_coding
ENSG00000169241.19	1.76597	5.63259	1.41e-05	0.000764909	SLC50A1	protein_coding
ENSG00000125459.15	1.76815	3.24097	3.14e-06	0.000257769	MSTO1	protein_coding
ENSG00000158716.9	1.77053	5.42604	0.000212062	0.00535058	DUSP23	protein_coding
ENSG00000125967.16	1.77129	4.35529	6.46e-06	0.00043781	NECAB3	protein_coding
ENSG00000163467.11	1.77143	0.787508	0.000839786	0.0135915	TSACC	protein_coding
ENSG00000137309.19	1.77193	5.41142	1.55e-05	0.00079755	HMGA1	protein_coding
ENSG00000113368.12	1.77659	3.78614	9.64e-05	0.00312538	LMNB1	protein_coding
ENSG00000198832.10	1.77773	3.81362	0.00186376	0.0229193	SELENOM	protein_coding
ENSG00000280721.1	1.77815	1.93332	9.43e-05	0.00308187	LINC01943	lncRNA
ENSG00000172458.4	1.7824	0.673085	0.00242747	0.0269706	IL17D	protein_coding
ENSG00000137672.13	1.78311	-0.257769	0.00158853	0.0206662	TRPC6	protein_coding
ENSG00000160050.14	1.7856	1.75656	0.00121072	0.0171537	CCDC28B	protein_coding
ENSG00000196167.10	1.78576	1.92934	0.00199569	0.0238629	COLCA1	lncRNA
ENSG00000142731.11	1.78662	1.26853	0.000316516	0.00713016	PLK4	protein_coding
ENSG00000169683.8	1.78919	4.2577	7.11e-05	0.00248328	LRRC45	protein_coding
ENSG00000160606.11	1.78927	2.42565	1.56e-05	0.000803292	TLCD1	protein_coding
ENSG00000154096.13	1.7902	4.65472	0.00202525	0.0240845	THY1	protein_coding
ENSG00000265168.1	1.79679	4.28083	9.76e-06	0.000583965	AC005726.4	lncRNA
ENSG00000128274.17	1.79725	2.29604	0.00121918	0.0172523	A4GALT	protein_coding
ENSG00000123473.15	1.80262	1.75621	0.000175847	0.0047396	STIL	protein_coding
ENSG00000161381.14	1.80298	2.87115	0.000793331	0.0130851	PLXDC1	protein_coding
ENSG00000159231.6	1.80554	0.961597	0.00119887	0.0170385	CBR3	protein_coding
ENSG00000102007.11	1.80681	5.03071	0.000100509	0.00322052	PLP2	protein_coding
ENSG00000197696.10	1.81171	0.500228	0.00147823	0.0196326	NMB	protein_coding
ENSG00000278291.1	1.812	-0.182242	0.00443083	0.0401085	AL161772.1	lncRNA
ENSG00000163517.15	1.81427	3.13946	3.57e-07	5.02e-05	HDAC11	protein_coding
ENSG00000260924.2	1.81698	-0.837119	0.00348303	0.0340138	LINC01311	lncRNA
ENSG00000162063.13	1.82313	1.96409	0.000200164	0.00517581	CCNF	protein_coding
ENSG00000162444.12	1.82577	2.52609	0.000427065	0.00863115	RBP7	protein_coding
ENSG00000163507.14	1.82814	1.59618	0.000191524	0.0050319	CIP2A	protein_coding
ENSG00000107807.13	1.83075	0.417496	0.00557965	0.0465513	TLX1	protein_coding
ENSG00000117632.23	1.83389	4.96658	4.47e-06	0.000341382	STMN1	protein_coding
ENSG00000260874.5	1.83719	0.0172694	0.001962	0.0236451	AC106820.5	lncRNA
ENSG00000226453.2	1.83922	2.41697	0.00376787	0.0357885	LINC02542	lncRNA
ENSG00000266642.2	1.84154	2.57413	0.000484372	0.00937243	AC024267.6	lncRNA
ENSG00000153044.10	1.84651	1.44108	4.09e-05	0.00166238	CENPH	protein_coding
ENSG00000124140.13	1.84787	0.716392	0.00223575	0.0255578	SLC12A5	protein_coding
ENSG00000260228.6	1.84794	2.23873	2.62e-06	0.000224954	AC009119.1	lncRNA
ENSG00000135245.10	1.84852	1.1571	0.00171775	0.0217905	HILPDA	protein_coding
ENSG00000100479.13	1.8519	2.1232	0.000132214	0.00390338	POLE2	protein_coding
ENSG00000197355.11	1.85332	3.46306	0.00337529	0.033406	UAP1L1	protein_coding
ENSG00000239672.7	1.85742	4.21527	2.48e-06	0.000215482	NME1	protein_coding
ENSG00000165175.15	1.85998	5.2112	1.39e-06	0.000134794	MID1IP1	protein_coding
ENSG00000206567.10	1.86389	1.57602	0.000118626	0.00365285	AC022007.1	lncRNA
ENSG00000171320.15	1.86645	0.589575	0.000780731	0.0129439	ESCO2	protein_coding
ENSG00000174059.17	1.86746	4.48315	3.7e-08	7.43e-06	CD34	protein_coding
ENSG00000169855.20	1.86956	5.01752	0.00108526	0.0160616	ROBO1	protein_coding
ENSG00000265393.1	1.87044	0.698286	0.000697308	0.0119041	AC084125.4	lncRNA
ENSG00000176046.8	1.87121	7.41934	5.63e-06	0.000393552	NUPR1	protein_coding
ENSG00000112186.12	1.87333	3.86469	1.42e-05	0.000764909	CAP2	protein_coding
ENSG00000184792.16	1.8739	2.27635	0.00505053	0.0436304	OSBP2	protein_coding
ENSG00000076382.17	1.8759	3.93279	5.55e-06	0.000390921	SPAG5	protein_coding
ENSG00000112312.10	1.87622	4.1825	1.53e-07	2.38e-05	GMNN	protein_coding
ENSG00000175832.13	1.87756	2.38713	0.00600492	0.0486193	ETV4	protein_coding
ENSG00000224066.1	1.87886	0.873668	0.000959232	0.0148386	AL049795.1	lncRNA
ENSG00000082684.16	1.88012	1.61049	0.000343646	0.00749804	SEMA5B	protein_coding
ENSG00000198554.12	1.88125	1.9051	8.95e-05	0.00294974	WDHD1	protein_coding
ENSG00000109805.10	1.8822	3.24468	2.95e-06	0.000244938	NCAPG	protein_coding
ENSG00000129538.14	1.8853	6.21887	8.3e-05	0.00281441	RNASE1	protein_coding
ENSG00000253669.4	1.8874	0.664705	0.00193162	0.0234393	GASAL1	lncRNA
ENSG00000104341.17	1.89098	5.84986	1.2e-05	0.000679201	LAPTM4B	protein_coding
ENSG00000054938.15	1.89232	2.90171	0.00337559	0.033406	CHRDL2	protein_coding
ENSG00000188610.12	1.89334	0.0381812	0.000902425	0.0141964	FAM72B	protein_coding
ENSG00000154065.17	1.8941	3.26527	0.00274489	0.0291811	ANKRD29	protein_coding
ENSG00000164687.11	1.89595	3.60926	0.00032562	0.00726383	FABP5	protein_coding
ENSG00000126878.13	1.89612	2.7671	0.000833249	0.0135249	AIF1L	protein_coding
ENSG00000272172.1	1.89718	-0.433186	0.00360967	0.03482	AC138696.2	lncRNA
ENSG00000263873.1	1.89728	2.96739	0.00113653	0.0164762	AP003396.5	lncRNA
ENSG00000287937.1	1.8975	-0.146665	0.00536705	0.0452722	AC079753.2	lncRNA
ENSG00000215548.2	1.89793	1.27859	0.000525464	0.00992448	FRG1JP	unprocessed_pseudogene
ENSG00000163923.10	1.89814	1.34405	0.0015749	0.0205589	RPL39L	protein_coding
ENSG00000177380.14	1.89818	2.22818	6.36e-07	7.48e-05	PPFIA3	protein_coding
ENSG00000117154.12	1.89828	1.32257	0.000279309	0.00656979	IGSF21	protein_coding
ENSG00000273619.1	1.8987	-0.470134	0.00220266	0.0253201	AL121832.2	lncRNA
ENSG00000186564.5	1.89914	0.219413	0.00119058	0.0169627	FOXD2	protein_coding
ENSG00000132749.11	1.9014	0.534332	0.000373336	0.00786183	TESMIN	protein_coding
ENSG00000237424.1	1.90333	1.21629	0.00154361	0.0202588	FOXD2-AS1	lncRNA
ENSG00000102287.19	1.91461	4.70998	2.26e-05	0.00104717	GABRE	protein_coding
ENSG00000106268.15	1.91531	1.49609	2.03e-05	0.000966696	NUDT1	protein_coding
ENSG00000285545.1	1.91546	-0.20794	0.00394	0.0368664	AC124798.2	lncRNA
ENSG00000131015.5	1.921	-0.876801	0.0038331	0.0361682	ULBP2	protein_coding
ENSG00000159167.12	1.92465	3.36283	0.000843595	0.0136104	STC1	protein_coding
ENSG00000124635.8	1.92548	0.365361	0.00176585	0.0221797	HIST1H2BJ	protein_coding
ENSG00000255856.2	1.92803	-0.451032	0.00237698	0.0266032	AC069503.1	lncRNA
ENSG00000262410.1	1.93373	0.363134	0.000573983	0.0104948	AC024361.1	lncRNA
ENSG00000182257.8	1.93857	1.00009	0.000332228	0.00732781	PRR34	lncRNA
ENSG00000116661.11	1.93892	3.60984	0.00118742	0.0169283	FBXO2	protein_coding
ENSG00000112183.15	1.93935	1.09064	0.00336611	0.0333536	RBM24	protein_coding
ENSG00000160766.14	1.94113	1.50716	0.0011335	0.0164565	GBAP1	transcribed_unprocessed_pseudogene
ENSG00000257698.2	1.94459	0.477933	0.000458842	0.00906995	GIHCG	lncRNA
ENSG00000282870.1	1.95615	0.111207	0.00170508	0.0217019	FRG1DP	unprocessed_pseudogene
ENSG00000146733.14	1.9572	3.78803	1.97e-06	0.000178698	PSPH	protein_coding
ENSG00000173267.14	1.95794	2.57792	0.00158946	0.0206666	SNCG	protein_coding
ENSG00000145911.6	1.9707	0.512933	0.00531791	0.0449936	N4BP3	protein_coding
ENSG00000231226.1	1.97294	0.619671	0.00609501	0.0491121	TRIM31-AS1	lncRNA
ENSG00000180385.8	1.97409	1.32238	0.000168014	0.00458503	EMC3-AS1	transcribed_unprocessed_pseudogene
ENSG00000106462.10	1.97908	3.51958	4.44e-07	5.71e-05	EZH2	protein_coding
ENSG00000135476.11	1.98113	2.87447	0.00175166	0.0221227	ESPL1	protein_coding
ENSG00000254027.1	1.98162	2.04233	0.000602021	0.0107837	AC009902.2	lncRNA
ENSG00000232874.1	1.98331	-0.956031	0.00312347	0.0316912	AC080129.2	lncRNA
ENSG00000275029.1	1.98352	-0.744295	0.00377682	0.0358587	HMGB1P24	transcribed_processed_pseudogene
ENSG00000250696.5	1.98519	3.60826	0.000309927	0.0070371	AC111000.4	lncRNA
ENSG00000116675.16	1.99037	1.75428	0.000891307	0.0141064	DNAJC6	protein_coding
ENSG00000185420.19	1.99313	3.19403	0.000111616	0.00348856	SMYD3	protein_coding
ENSG00000138160.6	1.99343	2.72698	2e-05	0.000955779	KIF11	protein_coding
ENSG00000182963.10	1.99535	1.71138	3.77e-05	0.00155182	GJC1	protein_coding
ENSG00000172361.6	1.9983	0.563086	0.00143577	0.019254	CFAP53	protein_coding
ENSG00000053747.16	1.9992	4.24979	0.000492726	0.00947602	LAMA3	protein_coding
ENSG00000139880.19	2.00002	1.68786	0.00203585	0.0241374	CDH24	protein_coding
ENSG00000238287.1	2.00774	-0.604473	0.0012239	0.0172976	AL603839.3	lncRNA
ENSG00000151715.8	2.00802	4.74642	0.00217036	0.0250873	TMEM45B	protein_coding
ENSG00000164176.13	2.01664	2.21499	0.00546606	0.0458708	EDIL3	protein_coding
ENSG00000185633.10	2.01867	2.89127	3.01e-08	6.33e-06	NDUFA4L2	protein_coding
ENSG00000113083.14	2.02172	3.41444	0.00213482	0.024852	LOX	protein_coding
ENSG00000236829.9	2.02269	-0.301857	0.0036994	0.0354024	Z97634.1	transcribed_processed_pseudogene
ENSG00000186871.7	2.03293	0.36335	0.00125491	0.0176015	ERCC6L	protein_coding
ENSG00000188486.3	2.03333	3.61759	4.78e-06	0.000350007	H2AFX	protein_coding
ENSG00000265688.2	2.03372	0.0916399	0.000922056	0.0143801	MAFG-DT	lncRNA
ENSG00000127533.4	2.03482	0.421942	0.00451877	0.0406618	F2RL3	protein_coding
ENSG00000241889.1	2.03725	-0.409021	9.58e-05	0.00311407	AC079944.2	processed_pseudogene
ENSG00000140451.13	2.03957	0.781914	0.00110874	0.0163038	PIF1	protein_coding
ENSG00000125319.14	2.04173	0.988156	6.23e-05	0.00226072	C17orf53	protein_coding
ENSG00000258884.2	2.04341	-0.563373	0.00478836	0.0421442	LINC02321	lncRNA
ENSG00000125257.16	2.04576	3.6679	0.000100876	0.00322324	ABCC4	protein_coding
ENSG00000160213.7	2.0466	6.19517	4.54e-05	0.00179512	CSTB	protein_coding
ENSG00000175175.6	2.0494	1.42459	0.00349556	0.034107	PPM1E	protein_coding
ENSG00000136982.6	2.05029	1.24667	8.77e-06	0.000541643	DSCC1	protein_coding
ENSG00000185467.7	2.0519	0.115283	0.00114896	0.0165969	KPNA7	protein_coding
ENSG00000160957.13	2.05682	2.73548	1.42e-05	0.000764909	RECQL4	protein_coding
ENSG00000147804.9	2.0573	3.20893	0.000576	0.0105149	SLC39A4	protein_coding
ENSG00000204839.9	2.0588	3.48419	8e-05	0.00274073	MROH6	protein_coding
ENSG00000167536.14	2.05984	2.74413	8.95e-05	0.00294974	DHRS13	protein_coding
ENSG00000158106.14	2.0619	2.07049	0.00130676	0.0180741	RHPN1	protein_coding
ENSG00000160211.19	2.06471	4.43171	0.000121548	0.00371784	G6PD	protein_coding
ENSG00000091844.8	2.07008	-0.12846	0.00362034	0.0348379	RGS17	protein_coding
ENSG00000143590.14	2.07423	0.754773	0.000426617	0.00863115	EFNA3	protein_coding
ENSG00000246203.2	2.07474	1.13579	4.27e-05	0.00170624	AL353807.3	unprocessed_pseudogene
ENSG00000198468.9	2.07836	1.84046	0.000706263	0.0120212	FLVCR1-DT	lncRNA
ENSG00000163918.10	2.08026	3.67904	8.66e-08	1.48e-05	RFC4	protein_coding
ENSG00000287759.1	2.08026	-0.636947	0.00319116	0.0320948	AL353151.2	lncRNA
ENSG00000273355.1	2.08486	-1.20147	0.0024222	0.0269251	AP000894.4	lncRNA
ENSG00000131462.8	2.0868	4.8449	1.03e-08	2.66e-06	TUBG1	protein_coding
ENSG00000101447.15	2.08717	3.15629	5.46e-06	0.00038734	FAM83D	protein_coding
ENSG00000166272.18	2.08751	7.39155	0.00143712	0.019254	WBP1L	protein_coding
ENSG00000128242.13	2.08889	2.63668	0.0010166	0.0153226	GAL3ST1	protein_coding
ENSG00000131097.7	2.09023	-0.325679	0.000129003	0.00384326	HIGD1B	protein_coding
ENSG00000280670.3	2.09091	0.424478	0.000310249	0.00703743	CCDC163	protein_coding
ENSG00000225518.3	2.09241	-0.615884	0.00436833	0.0397645	LINC01703	lncRNA
ENSG00000124107.5	2.09347	6.42013	0.00135641	0.0184691	SLPI	protein_coding
ENSG00000169783.12	2.09488	1.64412	0.0011177	0.0163464	LINGO1	protein_coding
ENSG00000171084.15	2.09594	1.3598	0.000331294	0.0073262	FAM86JP	transcribed_unprocessed_pseudogene
ENSG00000171208.10	2.10333	1.52241	0.000498248	0.00956019	NETO2	protein_coding
ENSG00000138587.6	2.10373	2.70068	0.00011413	0.00354779	MNS1	protein_coding
ENSG00000116991.10	2.10375	5.0001	0.000590364	0.0106666	SIPA1L2	protein_coding
ENSG00000235162.8	2.10607	2.60899	0.00178568	0.0223763	C12orf75	protein_coding
ENSG00000144485.11	2.10635	1.22145	0.000609165	0.0108691	HES6	protein_coding
ENSG00000125462.18	2.11082	-0.0481885	0.0028069	0.029614	C1orf61	protein_coding
ENSG00000260086.3	2.11098	-0.725107	0.000362098	0.00776022	AC007611.1	lncRNA
ENSG00000120334.15	2.11174	1.9873	3.22e-05	0.00138576	CENPL	protein_coding
ENSG00000140945.17	2.1186	2.8672	6.62e-07	7.67e-05	CDH13	protein_coding
ENSG00000229425.3	2.11881	3.96564	0.000541165	0.010112	AJ009632.2	lncRNA
ENSG00000278719.1	2.11991	-0.629486	0.000387858	0.00807802	MCM8-AS1	lncRNA
ENSG00000213468.7	2.12577	-0.153015	0.00293716	0.0304068	FIRRE	lncRNA
ENSG00000239415.1	2.13433	-0.124546	0.000109476	0.00345439	AP001469.3	lncRNA
ENSG00000197299.12	2.13752	1.3524	6.76e-05	0.00240574	BLM	protein_coding
ENSG00000262772.2	2.14042	-0.85967	0.00428248	0.0392133	LINC01977	lncRNA
ENSG00000286931.1	2.14105	0.277105	0.000661851	0.0114524	AL136419.3	lncRNA
ENSG00000131153.9	2.14277	1.14373	0.000425312	0.00861529	GINS2	protein_coding
ENSG00000143552.9	2.14347	-0.555078	0.00517088	0.0440881	NUP210L	protein_coding
ENSG00000175445.17	2.14376	1.72052	0.000740475	0.0124554	LPL	protein_coding
ENSG00000251602.7	2.14392	0.962406	0.000193346	0.00506235	AL928654.1	lncRNA
ENSG00000091651.9	2.14457	0.989688	5.89e-05	0.00217875	ORC6	protein_coding
ENSG00000226928.1	2.15072	-0.797608	0.00302309	0.0309975	RPS14P4	processed_pseudogene
ENSG00000259654.1	2.16604	-1.4309	0.00237044	0.0265689	AC115102.1	lncRNA
ENSG00000169750.9	2.16992	3.30588	2.05e-05	0.000976761	RAC3	protein_coding
ENSG00000151725.12	2.17236	2.88265	5.65e-06	0.000393674	CENPU	protein_coding
ENSG00000267128.2	2.17307	2.83759	0.000556799	0.010292	RNF157-AS1	lncRNA
ENSG00000234380.2	2.17671	1.27262	0.00240224	0.0267551	LINC01426	lncRNA
ENSG00000186193.9	2.17767	0.559084	0.000374234	0.00786577	SAPCD2	protein_coding
ENSG00000100379.17	2.18282	3.25453	5.58e-05	0.00208332	KCTD17	protein_coding
ENSG00000156140.10	2.18413	0.0535231	0.00540043	0.04547	ADAMTS3	protein_coding
ENSG00000123080.12	2.18882	3.10046	2.77e-06	0.000232844	CDKN2C	protein_coding
ENSG00000073792.15	2.19107	4.12526	0.00131878	0.0181353	IGF2BP2	protein_coding
ENSG00000161800.13	2.19192	3.02985	2.44e-07	3.6e-05	RACGAP1	protein_coding
ENSG00000184489.11	2.19732	3.09567	8.15e-05	0.00276938	PTP4A3	protein_coding
ENSG00000278932.4	2.19935	-1.08512	0.00262783	0.0283445	CR381653.1	lncRNA
ENSG00000177459.11	2.20126	4.63012	5.46e-08	1e-05	ERICH5	protein_coding
ENSG00000161682.15	2.20197	0.384249	0.00232325	0.0262066	FAM171A2	protein_coding
ENSG00000196787.3	2.20336	1.19655	0.00200049	0.0238829	HIST1H2AG	protein_coding
ENSG00000182481.9	2.20364	4.84011	3.16e-08	6.58e-06	KPNA2	protein_coding
ENSG00000268201.1	2.20486	-0.0915806	0.000347886	0.00754741	AC020915.1	lncRNA
ENSG00000185480.11	2.20554	1.21286	6.08e-06	0.000414538	PARPBP	protein_coding
ENSG00000267751.5	2.21083	0.0832346	0.00103215	0.0154755	AC009005.1	lncRNA
ENSG00000164109.14	2.21147	1.59308	1.67e-05	0.000842773	MAD2L1	protein_coding
ENSG00000135324.6	2.21523	-0.383724	0.00250393	0.0275132	MRAP2	protein_coding
ENSG00000269220.1	2.2176	0.883094	0.000183716	0.00487146	LINC00528	lncRNA
ENSG00000232093.1	2.2217	0.879149	0.000185463	0.00490075	DCST1-AS1	lncRNA
ENSG00000221926.12	2.22642	2.47071	0.000441961	0.00884308	TRIM16	protein_coding
ENSG00000268873.1	2.22732	-0.164189	0.00190046	0.0231717	AC022601.1	lncRNA
ENSG00000106384.12	2.23758	4.23501	0.000115724	0.0035876	MOGAT3	protein_coding
ENSG00000225697.13	2.24675	3.56933	2.6e-07	3.8e-05	SLC26A6	protein_coding
ENSG00000260710.1	2.25098	0.338637	0.000412715	0.00844768	AC120498.4	lncRNA
ENSG00000109881.17	2.25664	3.74772	3.66e-06	0.000294074	CCDC34	protein_coding
ENSG00000268803.1	2.26014	1.39978	0.000841306	0.0135975	AC114797.1	unprocessed_pseudogene
ENSG00000111206.12	2.26324	3.71002	3.94e-07	5.31e-05	FOXM1	protein_coding
ENSG00000204060.7	2.26742	0.124594	0.00260586	0.0282806	FOXO6	protein_coding
ENSG00000275395.6	2.26745	3.40321	0.00141705	0.0190856	FCGBP	protein_coding
ENSG00000229257.2	2.27281	-1.25336	0.00160808	0.0208959	AL807752.2	lncRNA
ENSG00000135119.14	2.27311	0.792328	0.000324255	0.00724749	RNFT2	protein_coding
ENSG00000177602.5	2.27393	-0.687724	0.00290663	0.0302444	HASPIN	protein_coding
ENSG00000008300.17	2.28085	1.57809	0.000178047	0.0047766	CELSR3	protein_coding
ENSG00000274308.1	2.28207	-1.04895	0.000893653	0.0141295	AC244093.1	processed_pseudogene
ENSG00000169689.15	2.29212	5.45263	8.57e-05	0.00287536	CENPX	protein_coding
ENSG00000248323.7	2.29221	2.89328	0.00324482	0.0324955	LUCAT1	lncRNA
ENSG00000232306.2	2.29262	-0.685581	0.00225567	0.0256718	AC012485.2	lncRNA
ENSG00000226330.1	2.29431	-1.0971	0.00474557	0.041961	AL606489.1	lncRNA
ENSG00000149554.13	2.29621	1.7295	7.69e-05	0.00264774	CHEK1	protein_coding
ENSG00000269289.6	2.29717	-0.410224	0.00141212	0.0190416	AC011503.1	lncRNA
ENSG00000171502.15	2.29889	0.204015	0.000907753	0.0142443	COL24A1	protein_coding
ENSG00000204616.11	2.3075	2.71469	0.000202464	0.0052059	TRIM31	protein_coding
ENSG00000231304.2	2.31579	1.13957	0.000131537	0.00388841	SGO1-AS1	lncRNA
ENSG00000198826.11	2.31815	2.45224	1.28e-06	0.000127137	ARHGAP11A	protein_coding
ENSG00000176920.13	2.32158	0.923096	0.000530342	0.00997998	FUT2	protein_coding
ENSG00000278876.1	2.33561	-0.872246	0.000603503	0.0107933	AC145207.9	TEC
ENSG00000244586.1	2.3412	-1.00985	0.00476013	0.0420087	WNT5A-AS1	lncRNA
ENSG00000233871.2	2.34191	-0.23898	0.000965426	0.0148742	DLG5-AS1	lncRNA
ENSG00000108448.21	2.34323	3.43186	0.000471062	0.00920822	TRIM16L	protein_coding
ENSG00000170890.14	2.34392	-0.540404	0.00147445	0.0196166	PLA2G1B	protein_coding
ENSG00000111247.14	2.34556	1.02726	1.01e-05	0.000596312	RAD51AP1	protein_coding
ENSG00000119969.15	2.34675	2.99556	3.51e-06	0.000283437	HELLS	protein_coding
ENSG00000171954.13	2.34692	3.86636	0.00196547	0.0236565	CYP4F22	protein_coding
ENSG00000196421.8	2.35029	-0.337885	0.00161906	0.0209583	C20orf204	protein_coding
ENSG00000260428.3	2.36159	-0.669328	0.000442952	0.00884746	SCX	protein_coding
ENSG00000134824.14	2.37035	5.94902	0.00048522	0.009373	FADS2	protein_coding
ENSG00000183010.17	2.37053	2.56426	0.00054162	0.010112	PYCR1	protein_coding
ENSG00000268729.1	2.3711	-0.31528	0.00333757	0.033173	AC020922.2	lncRNA
ENSG00000127564.17	2.37285	2.97868	5.05e-05	0.00194206	PKMYT1	protein_coding
ENSG00000162745.10	2.37742	2.54285	1.54e-05	0.00079568	OLFML2B	protein_coding
ENSG00000271781.1	2.37873	-0.0899146	0.00205479	0.0242844	AC026740.1	lncRNA
ENSG00000183763.9	2.37918	0.916502	1.65e-05	0.000838325	TRAIP	protein_coding
ENSG00000197747.9	2.37999	6.73361	8.02e-05	0.00274225	S100A10	protein_coding
ENSG00000068489.12	2.38063	2.43712	5.78e-06	0.000399772	PRR11	protein_coding
ENSG00000224596.8	2.38114	0.941574	0.00163284	0.021087	ZMIZ1-AS1	lncRNA
ENSG00000287933.1	2.38573	0.114827	0.00203215	0.0241235	AL357141.1	lncRNA
ENSG00000163915.7	2.38769	-0.454466	0.0055283	0.0462576	IGF2BP2-AS1	lncRNA
ENSG00000141576.16	2.38836	3.87366	0.000146966	0.00416707	RNF157	protein_coding
ENSG00000270547.6	2.3911	-0.598747	0.00375627	0.0357272	LINC01235	lncRNA
ENSG00000164841.5	2.39447	0.624867	0.000486559	0.00939095	TMEM74	protein_coding
ENSG00000079689.14	2.39687	2.4174	0.00222357	0.0254582	SCGN	protein_coding
ENSG00000086991.13	2.39891	0.0260408	0.00104655	0.0155996	NOX4	protein_coding
ENSG00000278023.6	2.39995	-0.463153	0.00164726	0.0211706	RDM1	protein_coding
ENSG00000123975.5	2.40513	2.71344	2.12e-06	0.000189496	CKS2	protein_coding
ENSG00000119946.11	2.40621	2.66326	0.000746036	0.0125379	CNNM1	protein_coding
ENSG00000123219.13	2.40971	1.18024	5.11e-05	0.00194996	CENPK	protein_coding
ENSG00000178773.15	2.41412	0.547581	0.006042	0.0487702	CPNE7	protein_coding
ENSG00000142235.10	2.41667	1.82893	0.00117152	0.0167642	LMTK3	protein_coding
ENSG00000229267.3	2.41795	-0.120813	0.000642958	0.0112772	SNHG31	lncRNA
ENSG00000092470.12	2.41984	2.23814	7.97e-06	0.000513063	WDR76	protein_coding
ENSG00000268120.1	2.4221	-0.253284	0.0053785	0.045352	AC010336.3	lncRNA
ENSG00000126562.17	2.42673	2.15436	0.00346433	0.0338789	WNK4	protein_coding
ENSG00000213759.10	2.42679	3.98042	0.00024457	0.00596075	UGT2B11	protein_coding
ENSG00000143061.17	2.4292	3.22033	0.000117399	0.00362481	IGSF3	protein_coding
ENSG00000180785.10	2.43101	-0.730502	0.00123109	0.0173779	OR51E1	protein_coding
ENSG00000231881.2	2.43251	-0.821439	0.00139831	0.0188888	AL109615.2	lncRNA
ENSG00000108106.14	2.43405	3.44879	9.58e-08	1.61e-05	UBE2S	protein_coding
ENSG00000260095.1	2.43527	-0.702379	0.000533451	0.010011	AC106820.3	lncRNA
ENSG00000187730.9	2.43927	0.0317756	0.000519465	0.00985236	GABRD	protein_coding
ENSG00000196460.14	2.43974	-0.672838	0.000152467	0.00427019	RFX8	protein_coding
ENSG00000131055.5	2.44061	-0.379786	0.000308528	0.00701229	COX4I2	protein_coding
ENSG00000203760.8	2.44314	0.805901	7.16e-05	0.00248525	CENPW	protein_coding
ENSG00000073111.14	2.44513	3.66206	2.93e-06	0.000243912	MCM2	protein_coding
ENSG00000277075.2	2.44561	0.616424	0.000762143	0.0127085	HIST1H2AE	protein_coding
ENSG00000163535.18	2.44793	2.56043	1.52e-05	0.000793641	SGO2	protein_coding
ENSG00000180061.10	2.45358	2.43697	0.000191475	0.0050319	TMEM150B	protein_coding
ENSG00000231748.1	2.45505	1.67138	0.00116999	0.0167632	AL596223.2	lncRNA
ENSG00000121900.19	2.45967	2.80948	0.00292325	0.0303314	TMEM54	protein_coding
ENSG00000214290.8	2.46351	1.84478	4.25e-05	0.00170566	COLCA2	protein_coding
ENSG00000276043.5	2.46458	2.19523	0.000134153	0.00393528	UHRF1	protein_coding
ENSG00000053524.12	2.47226	2.56621	0.000109618	0.00345439	MCF2L2	protein_coding
ENSG00000263585.1	2.47241	1.51789	0.000985921	0.0150282	AC145207.4	lncRNA
ENSG00000284946.1	2.47829	-0.25574	0.000155023	0.0043312	AC068831.7	protein_coding
ENSG00000114346.13	2.47945	2.90224	3.83e-07	5.23e-05	ECT2	protein_coding
ENSG00000176170.13	2.48568	2.85084	0.0015616	0.0204359	SPHK1	protein_coding
ENSG00000253741.2	2.48639	0.468509	0.00528532	0.0448469	LNCOC1	lncRNA
ENSG00000148848.14	2.48735	2.32501	0.0028436	0.0298565	ADAM12	protein_coding
ENSG00000160298.17	2.49058	1.69079	8.71e-06	0.000541643	C21orf58	protein_coding
ENSG00000237988.5	2.50452	8.14243	0.000645889	0.0112999	OR2I1P	protein_coding
ENSG00000188130.14	2.50857	2.88839	3.66e-05	0.0015286	MAPK12	protein_coding
ENSG00000168496.4	2.51305	3.90319	7.81e-08	1.37e-05	FEN1	protein_coding
ENSG00000244122.2	2.51405	1.24818	0.004325	0.0395079	UGT1A7	protein_coding
ENSG00000105642.15	2.51689	-1.3461	0.00273646	0.0291321	KCNN1	protein_coding
ENSG00000269397.1	2.5239	-0.644199	0.000549575	0.0102115	AC011503.2	lncRNA
ENSG00000287627.1	2.52837	-0.268072	0.00165666	0.0212442	AL359704.3	lncRNA
ENSG00000100302.7	2.53905	-0.205067	2.14e-05	0.00100929	RASD2	protein_coding
ENSG00000183248.12	2.5422	1.32701	0.00340952	0.033574	PRR36	protein_coding
ENSG00000162073.14	2.54517	3.18912	4.72e-05	0.00183999	PAQR4	protein_coding
ENSG00000137857.17	2.5485	2.39533	0.000232055	0.00573179	DUOX1	protein_coding
ENSG00000075702.18	2.54964	1.92176	8.75e-06	0.000541643	WDR62	protein_coding
ENSG00000232850.3	2.56509	-1.01746	0.000598453	0.0107618	AL590708.1	lncRNA
ENSG00000275632.1	2.56908	0.590664	2.15e-05	0.00101239	AL035461.2	lncRNA
ENSG00000164638.10	2.56944	3.71701	0.000552001	0.0102399	SLC29A4	protein_coding
ENSG00000236675.1	2.57144	0.353264	0.000362707	0.00776216	MTX1P1	unprocessed_pseudogene
ENSG00000140534.14	2.57697	1.34448	5.47e-06	0.00038734	TICRR	protein_coding
ENSG00000104549.12	2.58047	5.53711	1.41e-07	2.22e-05	SQLE	protein_coding
ENSG00000274020.4	2.58081	3.28863	6.55e-05	0.00235934	LINC01138	lncRNA
ENSG00000175879.9	2.58405	0.170694	0.000421986	0.00857155	HOXD8	protein_coding
ENSG00000176909.12	2.58553	0.853542	0.000656733	0.0113983	MAMSTR	protein_coding
ENSG00000254389.3	2.5892	-0.516713	0.00285949	0.029941	RHPN1-AS1	lncRNA
ENSG00000067798.16	2.59279	3.66342	0.00492185	0.04294	NAV3	protein_coding
ENSG00000279138.1	2.59646	-1.13719	0.0028266	0.0297325	AP002847.1	TEC
ENSG00000163132.8	2.60373	0.266786	7.11e-05	0.00248328	MSX1	protein_coding
ENSG00000085840.13	2.60898	0.968846	9.67e-06	0.000582798	ORC1	protein_coding
ENSG00000241884.2	2.60944	-1.11478	0.00207734	0.0243945	AC114401.1	lncRNA
ENSG00000287839.1	2.61183	2.59832	1.99e-05	0.000952443	AL353807.5	lncRNA
ENSG00000168671.10	2.61294	0.684022	0.00251222	0.0275681	UGT3A2	protein_coding
ENSG00000111665.11	2.61841	2.00364	6.63e-07	7.67e-05	CDCA3	protein_coding
ENSG00000259674.1	2.61902	0.471323	0.000878239	0.0139628	AC092868.1	processed_pseudogene
ENSG00000144810.16	2.6212	3.73452	0.0017379	0.0220029	COL8A1	protein_coding
ENSG00000186198.4	2.62677	0.87041	0.00012863	0.00384172	SLC51B	protein_coding
ENSG00000130300.9	2.62899	5.61641	6.28e-11	6.28e-08	PLVAP	protein_coding
ENSG00000204044.6	2.63249	1.65317	0.000373703	0.00786183	SLC12A5-AS1	lncRNA
ENSG00000137825.11	2.63293	1.71599	0.000183114	0.00486112	ITPKA	protein_coding
ENSG00000149485.19	2.63559	5.91431	0.000128277	0.00384172	FADS1	protein_coding
ENSG00000196335.13	2.64626	1.0216	0.00459939	0.0410492	STK31	protein_coding
ENSG00000105427.10	2.64793	-0.0225735	0.00206919	0.0243729	CNFN	protein_coding
ENSG00000136425.14	2.65446	1.1707	0.000641624	0.0112727	CIB2	protein_coding
ENSG00000144354.14	2.65871	0.884598	0.00294392	0.0304355	CDCA7	protein_coding
ENSG00000156510.13	2.66073	4.8977	0.000280896	0.00658683	HKDC1	protein_coding
ENSG00000225138.8	2.67197	3.82049	0.00112274	0.0163939	SLC9A3-AS1	lncRNA
ENSG00000164045.12	2.67445	0.893139	1.43e-05	0.000768097	CDC25A	protein_coding
ENSG00000255325.2	2.69183	-1.09816	0.00438234	0.0398095	AC108136.1	lncRNA
ENSG00000151025.11	2.69428	0.937172	0.00107439	0.0159327	GPR158	protein_coding
ENSG00000124657.1	2.70131	-1.30887	0.0020838	0.0244099	OR2B6	protein_coding
ENSG00000171241.9	2.70407	0.615944	8.47e-06	0.000536295	SHCBP1	protein_coding
ENSG00000176244.7	2.70459	0.319581	0.000109858	0.0034572	ACBD7	protein_coding
ENSG00000283023.1	2.70476	0.244967	0.00079566	0.0130939	FRG1GP	unprocessed_pseudogene
ENSG00000204291.11	2.70866	4.03025	6.03e-05	0.00222027	COL15A1	protein_coding
ENSG00000182912.6	2.70978	1.00692	0.000518668	0.00985236	TSPEAR-AS2	lncRNA
ENSG00000114854.8	2.71162	-0.524231	0.0023696	0.0265689	TNNC1	protein_coding
ENSG00000166803.13	2.71555	0.48145	0.000103766	0.00331097	PCLAF	protein_coding
ENSG00000187595.16	2.7183	1.57626	0.000412968	0.00844768	ZNF385C	protein_coding
ENSG00000135127.11	2.72121	3.45642	1.81e-06	0.000170334	BICDL1	protein_coding
ENSG00000245522.2	2.72484	-1.32883	0.00219343	0.025252	LINC02709	lncRNA
ENSG00000159259.8	2.72723	2.19717	4.27e-06	0.000334878	CHAF1B	protein_coding
ENSG00000245614.4	2.72841	-0.868368	0.000271937	0.00644269	DDX11-AS1	lncRNA
ENSG00000183091.19	2.72921	4.5279	1.49e-05	0.0007847	NEB	protein_coding
ENSG00000272405.1	2.72979	1.92323	0.00129476	0.0179885	AL365181.3	lncRNA
ENSG00000179292.5	2.73416	-0.0124871	0.00292797	0.0303529	TMEM151A	protein_coding
ENSG00000181585.6	2.73569	0.594049	8.94e-05	0.00294974	TMIE	protein_coding
ENSG00000128578.10	2.73735	1.16102	2.49e-05	0.00113952	STRIP2	protein_coding
ENSG00000115009.13	2.74143	3.46119	0.00283118	0.029767	CCL20	protein_coding
ENSG00000163888.4	2.74262	2.10059	0.000198564	0.00514604	CAMK2N2	protein_coding
ENSG00000265415.1	2.74391	0.00976954	0.000191278	0.0050319	AC099850.3	lncRNA
ENSG00000112379.9	2.74723	2.97755	0.00136138	0.018488	ARFGEF3	protein_coding
ENSG00000078900.15	2.75484	1.66573	1.35e-05	0.000744442	TP73	protein_coding
ENSG00000287750.1	2.76547	0.606494	0.00139315	0.0188412	AL353572.4	lncRNA
ENSG00000160284.15	2.76553	1.6797	3.87e-06	0.000307648	SPATC1L	protein_coding
ENSG00000183476.12	2.76801	-0.303791	0.00169495	0.021621	SH2D7	protein_coding
ENSG00000232677.8	2.76812	2.89259	0.000113362	0.00352871	LINC00665	lncRNA
ENSG00000105376.5	2.76866	-0.323109	0.00270197	0.0288857	ICAM5	protein_coding
ENSG00000226686.8	2.77334	-0.482127	0.00330974	0.0329822	LINC01535	lncRNA
ENSG00000105219.10	2.77469	1.59545	0.000369993	0.00784865	CNTD2	protein_coding
ENSG00000244306.11	2.77798	1.05779	3.49e-05	0.00147851	DUXAP10	transcribed_processed_pseudogene
ENSG00000259153.2	2.78307	-0.246376	0.000163572	0.00450412	AC004816.1	lncRNA
ENSG00000061656.10	2.78328	2.1308	3.37e-05	0.00143302	SPAG4	protein_coding
ENSG00000108852.14	2.78363	0.570608	0.00175031	0.0221179	MPP2	protein_coding
ENSG00000088325.16	2.78985	4.31082	8.28e-08	1.43e-05	TPX2	protein_coding
ENSG00000283235.2	2.79454	-0.400911	0.000120756	0.0037035	AC139493.2	lncRNA
ENSG00000100253.13	2.80145	-0.474123	0.00341771	0.0336172	MIOX	protein_coding
ENSG00000265096.2	2.80322	-0.430374	0.00407384	0.0377971	C1QTNF1-AS1	lncRNA
ENSG00000168811.7	2.80803	-0.982381	0.00209599	0.0244815	IL12A	protein_coding
ENSG00000143502.15	2.81075	3.3211	0.000655381	0.0113917	SUSD4	protein_coding
ENSG00000270030.1	2.82157	0.151887	0.000983486	0.015028	AC136475.7	lncRNA
ENSG00000091482.8	2.82284	0.577831	0.00232239	0.0262066	SMPX	protein_coding
ENSG00000130821.16	2.82353	3.30192	0.00028018	0.00658351	SLC6A8	protein_coding
ENSG00000102384.13	2.82535	0.625562	2.79e-06	0.000233649	CENPI	protein_coding
ENSG00000186868.15	2.83591	2.07289	4.36e-05	0.00173785	MAPT	protein_coding
ENSG00000196196.3	2.83803	1.54066	6.62e-05	0.00237412	HRCT1	protein_coding
ENSG00000212766.9	2.84276	-0.242519	0.000904658	0.0142152	EWSAT1	lncRNA
ENSG00000151012.13	2.8466	1.37357	0.000646131	0.0112999	SLC7A11	protein_coding
ENSG00000145386.10	2.85215	4.44622	9.69e-06	0.000582889	CCNA2	protein_coding
ENSG00000178752.16	2.85835	0.037278	0.00044924	0.00894187	ERFE	protein_coding
ENSG00000149599.15	2.85907	0.600141	0.00371897	0.0355025	DUSP15	protein_coding
ENSG00000066230.12	2.86503	2.94653	0.00182014	0.0226013	SLC9A3	protein_coding
ENSG00000158402.20	2.86579	1.36078	6.94e-06	0.000460814	CDC25C	protein_coding
ENSG00000286540.1	2.87229	-0.672319	0.00379888	0.0359787	AL096854.1	lncRNA
ENSG00000158865.12	2.8737	0.949174	0.00196845	0.0236606	SLC5A11	protein_coding
ENSG00000170323.9	2.87625	3.97236	0.000207896	0.0052921	FABP4	protein_coding
ENSG00000091129.20	2.88415	2.98839	6.13e-05	0.00224276	NRCAM	protein_coding
ENSG00000186510.12	2.89696	-0.788849	0.000994432	0.0151273	CLCNKA	protein_coding
ENSG00000129810.15	2.89937	2.07417	7.58e-07	8.56e-05	SGO1	protein_coding
ENSG00000167900.12	2.90078	3.06482	2.03e-09	7.55e-07	TK1	protein_coding
ENSG00000253819.2	2.90386	1.79397	0.000639771	0.0112488	LINC01151	lncRNA
ENSG00000198723.11	2.91587	-1.63033	0.00449122	0.0405094	TEX45	protein_coding
ENSG00000233836.7	2.91861	0.210136	0.000887688	0.0140837	AC139769.1	transcribed_unprocessed_pseudogene
ENSG00000285278.1	2.92476	-0.412885	0.00149409	0.019763	TFAP2A-AS2	lncRNA
ENSG00000090382.6	2.92558	8.18658	0.00132537	0.018194	LYZ	protein_coding
ENSG00000133710.15	2.92884	-0.269536	0.000564271	0.0103752	SPINK5	protein_coding
ENSG00000263513.5	2.92977	-1.40353	0.00613081	0.0492485	FAM72C	protein_coding
ENSG00000259772.6	2.94212	1.3705	4.43e-05	0.00175721	AC012236.1	lncRNA
ENSG00000100985.7	2.94383	2.7244	0.00108309	0.016046	MMP9	protein_coding
ENSG00000100206.10	2.94559	-0.321855	0.00361578	0.0348379	DMC1	protein_coding
ENSG00000100505.13	2.94637	1.23162	0.00161921	0.0209583	TRIM9	protein_coding
ENSG00000166866.13	2.94908	0.292215	0.000809278	0.0132433	MYO1A	protein_coding
ENSG00000087586.17	2.95232	3.29774	2.01e-08	4.81e-06	AURKA	protein_coding
ENSG00000035499.13	2.95796	0.972722	1.88e-05	0.000919499	DEPDC1B	protein_coding
ENSG00000101003.10	2.96016	2.21039	8.8e-07	9.49e-05	GINS1	protein_coding
ENSG00000273802.2	2.96787	0.590017	1.11e-05	0.000640621	HIST1H2BG	protein_coding
ENSG00000230533.4	2.97228	-0.827937	0.00480423	0.042219	AL356234.2	lncRNA
ENSG00000170681.7	2.97686	0.0561556	0.000134853	0.00395073	CAVIN4	protein_coding
ENSG00000179066.8	2.98166	0.0811233	0.000737121	0.0124172	AC020907.1	lncRNA
ENSG00000146410.12	2.98229	-0.257294	3.68e-05	0.0015286	MTFR2	protein_coding
ENSG00000230393.1	2.9947	-1.06249	0.00371669	0.0355025	AC092667.1	lncRNA
ENSG00000126856.14	3.00585	-1.10092	0.00139216	0.0188389	PRDM7	protein_coding
ENSG00000166851.15	3.01167	2.57787	2.23e-08	5.1e-06	PLK1	protein_coding
ENSG00000279199.1	3.01781	-1.79511	0.00281204	0.0296338	AC068669.1	TEC
ENSG00000276966.2	3.02018	-0.88209	4.72e-05	0.00183999	HIST1H4E	protein_coding
ENSG00000159409.15	3.02185	-1.35391	0.000976348	0.014972	CELF3	protein_coding
ENSG00000135454.14	3.02662	2.16236	1.89e-05	0.00092263	B4GALNT1	protein_coding
ENSG00000185567.7	3.02929	2.85897	0.00598565	0.0485682	AHNAK2	protein_coding
ENSG00000175643.10	3.02972	1.20097	5.21e-06	0.000374315	RMI2	protein_coding
ENSG00000128408.9	3.03203	-0.585553	0.00389491	0.0365885	RIBC2	protein_coding
ENSG00000166823.5	3.03433	0.334772	1.28e-05	0.000717345	MESP1	protein_coding
ENSG00000147889.17	3.03961	3.78751	1.24e-05	0.000696339	CDKN2A	protein_coding
ENSG00000233539.5	3.03977	-1.61973	0.00383655	0.036171	AC011294.1	lncRNA
ENSG00000137860.12	3.04246	2.39489	0.00176325	0.0221591	SLC28A2	protein_coding
ENSG00000138778.12	3.04635	3.44153	2.67e-08	5.87e-06	CENPE	protein_coding
ENSG00000137203.12	3.04761	1.08079	0.000978415	0.0149836	TFAP2A	protein_coding
ENSG00000229953.1	3.05155	0.165315	0.000499128	0.0095611	AL590666.2	lncRNA
ENSG00000124102.5	3.05184	0.929297	0.00307145	0.0313299	PI3	protein_coding
ENSG00000250320.6	3.05217	-1.22835	0.000930382	0.0144803	AC113383.1	lncRNA
ENSG00000154040.20	3.05463	2.34413	5.43e-07	6.65e-05	CABYR	protein_coding
ENSG00000215784.6	3.05528	-0.949634	0.00117128	0.0167642	FAM72D	protein_coding
ENSG00000253771.6	3.06004	0.882424	0.00185981	0.0229052	TPTE2P1	transcribed_unprocessed_pseudogene
ENSG00000169213.7	3.06622	3.16698	0.000630185	0.011115	RAB3B	protein_coding
ENSG00000118193.12	3.06941	2.0176	8.08e-07	9.02e-05	KIF14	protein_coding
ENSG00000255126.1	3.07444	1.85169	1.78e-05	0.000887578	AP003064.1	lncRNA
ENSG00000187013.4	3.08637	-1.49529	0.000790198	0.0130428	C17orf82	lncRNA
ENSG00000166578.10	3.0925	0.810202	0.00013005	0.00386864	IQCD	protein_coding
ENSG00000259436.1	3.09293	0.760694	0.00573616	0.0473228	AC010247.2	lncRNA
ENSG00000105011.9	3.09298	2.05958	7.47e-07	8.51e-05	ASF1B	protein_coding
ENSG00000213973.9	3.0972	-1.25633	0.00556916	0.0465398	ZNF99	protein_coding
ENSG00000137310.12	3.09747	3.6529	3.41e-08	6.97e-06	TCF19	protein_coding
ENSG00000071539.14	3.10425	1.35149	9.38e-07	9.91e-05	TRIP13	protein_coding
ENSG00000130477.15	3.10581	0.272217	0.00508921	0.043808	UNC13A	protein_coding
ENSG00000121152.10	3.11038	1.98711	4.13e-08	8.08e-06	NCAPH	protein_coding
ENSG00000010932.17	3.1107	2.8306	0.000568405	0.0104094	FMO1	protein_coding
ENSG00000254454.2	3.11279	-1.78322	0.0027432	0.0291811	RCC2P6	processed_pseudogene
ENSG00000176597.12	3.11871	4.37096	6.21e-05	0.00225995	B3GNT5	protein_coding
ENSG00000211448.12	3.11925	-0.335632	0.00600134	0.0486193	DIO2	protein_coding
ENSG00000174599.5	3.12406	-0.670942	0.00253656	0.027752	TRAM1L1	protein_coding
ENSG00000213061.2	3.13801	0.564219	0.00342518	0.0336334	PFN1P11	processed_pseudogene
ENSG00000228793.2	3.14527	0.920753	0.00622487	0.0498294	AL033523.1	lncRNA
ENSG00000144407.9	3.15897	0.762492	0.00224121	0.025558	PTH2R	protein_coding
ENSG00000162174.12	3.16783	3.12362	2.64e-06	0.000225969	ASRGL1	protein_coding
ENSG00000174938.14	3.1683	3.89939	0.00293358	0.0303973	SEZ6L2	protein_coding
ENSG00000286448.1	3.17198	-0.633368	0.000417467	0.00850149	AP006222.2	lncRNA
ENSG00000286618.1	3.17353	4.51647	0.00116152	0.0166824	AC131944.1	lncRNA
ENSG00000158560.14	3.17628	1.14195	0.000975106	0.0149629	DYNC1I1	protein_coding
ENSG00000169436.17	3.1851	1.6861	0.00563051	0.0468062	COL22A1	protein_coding
ENSG00000225210.10	3.18855	-0.527171	0.000575524	0.0105146	DUXAP9	transcribed_processed_pseudogene
ENSG00000055732.13	3.18861	2.17582	0.00471031	0.0417782	MCOLN3	protein_coding
ENSG00000186417.14	3.18904	2.08031	0.00182171	0.0226086	GLDN	protein_coding
ENSG00000257743.8	3.19006	0.391866	0.000228179	0.00565145	MGAM2	protein_coding
ENSG00000261594.4	3.19062	0.364067	0.000650196	0.0113277	TPBGL	protein_coding
ENSG00000135097.7	3.19128	1.64016	0.00111867	0.0163464	MSI1	protein_coding
ENSG00000066279.18	3.19534	3.95061	3.43e-09	1.09e-06	ASPM	protein_coding
ENSG00000158406.4	3.19963	1.50456	1.05e-07	1.72e-05	HIST1H4H	protein_coding
ENSG00000143839.15	3.20337	1.41529	0.0014502	0.0193839	REN	protein_coding
ENSG00000122952.17	3.20437	3.04758	6.5e-08	1.16e-05	ZWINT	protein_coding
ENSG00000118785.14	3.20492	7.07896	0.000901952	0.0141964	SPP1	protein_coding
ENSG00000021645.18	3.20721	2.69578	0.00033066	0.0073262	NRXN3	protein_coding
ENSG00000099953.10	3.21803	3.23695	0.000468129	0.00918222	MMP11	protein_coding
ENSG00000231131.8	3.22092	-0.716525	0.00225015	0.0256345	LNCAROD	lncRNA
ENSG00000065328.16	3.23032	1.09998	8.11e-07	9.02e-05	MCM10	protein_coding
ENSG00000251301.7	3.23267	3.15077	0.000536642	0.0100445	LINC02384	lncRNA
ENSG00000278828.1	3.23996	0.979458	1.53e-05	0.00079568	HIST1H3H	protein_coding
ENSG00000152253.9	3.24255	1.21869	2.07e-05	0.000981706	SPC25	protein_coding
ENSG00000272872.1	3.24442	-0.902134	0.000786562	0.0130109	AP000525.1	lncRNA
ENSG00000149926.13	3.24825	-1.11101	0.00177199	0.0222445	TLCD3B	protein_coding
ENSG00000257764.2	3.25514	7.84497	0.000711779	0.0120971	AC020656.1	lncRNA
ENSG00000106483.12	3.25835	2.96798	0.00449825	0.040518	SFRP4	protein_coding
ENSG00000221818.9	3.25983	0.224804	1.7e-06	0.0001605	EBF2	protein_coding
ENSG00000164920.9	3.26123	0.0661371	0.00111567	0.0163428	OSR2	protein_coding
ENSG00000163808.17	3.26219	1.4683	1.92e-06	0.000174313	KIF15	protein_coding
ENSG00000260585.1	3.2645	-1.22883	0.00051954	0.00985236	AL359851.1	lncRNA
ENSG00000259342.1	3.26748	0.124745	0.000970037	0.0149151	AC025580.1	lncRNA
ENSG00000122420.10	3.27404	2.88631	1.67e-06	0.000158567	PTGFR	protein_coding
ENSG00000176933.5	3.27805	-0.0174143	1.89e-06	0.000173026	TOB2P1	processed_pseudogene
ENSG00000130032.16	3.27935	-0.687866	3.66e-05	0.0015286	PRRG3	protein_coding
ENSG00000134057.15	3.27944	3.14735	2.37e-08	5.38e-06	CCNB1	protein_coding
ENSG00000229950.1	3.28868	-0.473103	0.00197417	0.0237046	TFAP2A-AS1	lncRNA
ENSG00000167210.17	3.29122	-1.07843	0.000519926	0.00985236	LOXHD1	protein_coding
ENSG00000253214.2	3.29344	0.0585772	0.00163041	0.0210794	AC079209.1	lncRNA
ENSG00000280079.1	3.29464	0.0627377	0.000850355	0.0136498	AC011447.7	TEC
ENSG00000105173.14	3.29998	1.72383	1.27e-06	0.000126065	CCNE1	protein_coding
ENSG00000249345.8	3.30205	-0.734144	0.00306509	0.0313068	LINC02405	lncRNA
ENSG00000156970.12	3.30422	1.7222	1.14e-07	1.86e-05	BUB1B	protein_coding
ENSG00000273628.1	3.30697	0.391823	0.0022621	0.0257195	AL354798.1	unprocessed_pseudogene
ENSG00000136943.11	3.32368	0.981802	0.00193323	0.0234464	CTSV	protein_coding
ENSG00000240498.9	3.32455	1.75176	2.24e-07	3.34e-05	CDKN2B-AS1	lncRNA
ENSG00000176076.7	3.32779	-1.37771	0.000444781	0.00886974	KCNE5	protein_coding
ENSG00000243978.8	3.33278	-0.593123	0.00103418	0.0154856	RTL9	protein_coding
ENSG00000100473.18	3.33639	3.18612	1.38e-06	0.000134075	COCH	protein_coding
ENSG00000104369.5	3.33675	0.370338	0.00104067	0.015532	JPH1	protein_coding
ENSG00000198203.10	3.34912	4.42761	2.16e-05	0.00101461	SULT1C2	protein_coding
ENSG00000156509.14	3.35087	0.713538	3.13e-05	0.00135487	FBXO43	protein_coding
ENSG00000007968.7	3.35202	0.675331	2.52e-07	3.7e-05	E2F2	protein_coding
ENSG00000254480.2	3.36294	-1.06773	0.00218283	0.0251698	LINC02749	lncRNA
ENSG00000138180.16	3.36496	1.51853	3.89e-07	5.27e-05	CEP55	protein_coding
ENSG00000214725.9	3.37289	-1.92205	0.00571516	0.0472263	CDIPTOSP	transcribed_unitary_pseudogene
ENSG00000137807.15	3.37739	2.51791	6.98e-09	1.88e-06	KIF23	protein_coding
ENSG00000167434.10	3.37742	0.624328	0.00214779	0.0249037	CA4	protein_coding
ENSG00000265750.1	3.38123	1.38354	3.1e-06	0.000256742	AC090772.3	lncRNA
ENSG00000226087.2	3.38381	-1.14544	0.00179007	0.0223979	AC073283.2	lncRNA
ENSG00000077935.17	3.38686	1.10787	0.00118132	0.0168728	SMC1B	protein_coding
ENSG00000147614.4	3.38785	0.664306	0.00520336	0.0442827	ATP6V0D2	protein_coding
ENSG00000102174.9	3.38849	1.00496	0.00146341	0.0195264	PHEX	protein_coding
ENSG00000085831.15	3.39478	2.07652	6.9e-11	6.32e-08	TTC39A	protein_coding
ENSG00000198074.10	3.39514	7.98067	0.00502413	0.0435336	AKR1B10	protein_coding
ENSG00000259430.2	3.40045	-0.23698	0.00603599	0.0487702	CERS3-AS1	lncRNA
ENSG00000231769.3	3.41122	-0.869083	0.000140857	0.00406772	AL035701.1	lncRNA
ENSG00000143512.13	3.41134	-0.398792	0.00468911	0.0416063	HHIPL2	protein_coding
ENSG00000128165.9	3.41747	3.27191	2.11e-07	3.15e-05	ADM2	protein_coding
ENSG00000253339.2	3.42207	-0.596943	0.00111041	0.0163073	AC111149.2	lncRNA
ENSG00000196584.3	3.42639	1.69601	1.49e-08	3.65e-06	XRCC2	protein_coding
ENSG00000121621.7	3.42901	1.03547	8.56e-07	9.4e-05	KIF18A	protein_coding
ENSG00000144130.11	3.43963	-0.162988	1.51e-06	0.000144283	NT5DC4	protein_coding
ENSG00000178999.13	3.44435	1.57253	5.98e-06	0.000408801	AURKB	protein_coding
ENSG00000265055.2	3.44616	-0.833138	0.000131299	0.00388639	AC145343.1	lncRNA
ENSG00000093009.10	3.45614	1.29813	7.31e-08	1.29e-05	CDC45	protein_coding
ENSG00000249310.2	3.46295	0.773684	0.000868415	0.0138741	APOBEC3B-AS1	lncRNA
ENSG00000105290.12	3.4657	1.51265	0.000185126	0.00490075	APLP1	protein_coding
ENSG00000072571.20	3.46615	2.80425	2.63e-10	1.92e-07	HMMR	protein_coding
ENSG00000080986.13	3.46904	2.07591	1.02e-09	4.41e-07	NDC80	protein_coding
ENSG00000256663.1	3.4713	-1.91898	0.00189253	0.0231467	AC112777.1	processed_pseudogene
ENSG00000112984.12	3.49071	2.76133	6.23e-09	1.7e-06	KIF20A	protein_coding
ENSG00000171848.15	3.493	4.11319	5.38e-10	2.93e-07	RRM2	protein_coding
ENSG00000068366.20	3.5251	6.74081	5.99e-07	7.14e-05	ACSL4	protein_coding
ENSG00000142945.13	3.52858	2.11896	1.19e-07	1.92e-05	KIF2C	protein_coding
ENSG00000216901.1	3.53185	-1.87863	0.00592992	0.0482438	ZNF603P	unprocessed_pseudogene
ENSG00000173727.12	3.53209	2.11773	4.22e-05	0.00169955	AP000769.1	transcribed_unprocessed_pseudogene
ENSG00000157456.8	3.53298	2.64441	1.74e-09	6.63e-07	CCNB2	protein_coding
ENSG00000143476.18	3.54928	2.69662	5.09e-08	9.4e-06	DTL	protein_coding
ENSG00000277224.2	3.55664	-1.85516	0.00340991	0.033574	HIST1H2BF	protein_coding
ENSG00000197891.12	3.56246	0.632012	0.00475478	0.0419958	SLC22A12	protein_coding
ENSG00000121211.8	3.56424	0.54451	1.35e-07	2.14e-05	MND1	protein_coding
ENSG00000249825.6	3.56687	2.88166	1.25e-06	0.000125311	AC012636.1	lncRNA
ENSG00000087494.16	3.56752	1.73517	0.00622747	0.0498328	PTHLH	protein_coding
ENSG00000196091.14	3.57102	-1.22383	0.000809136	0.0132433	MYBPC1	protein_coding
ENSG00000263443.1	3.57514	-1.82385	0.000720458	0.0121832	AC100872.2	lncRNA
ENSG00000206195.11	3.57573	0.974331	1.2e-06	0.000121085	DUXAP8	lncRNA
ENSG00000157766.17	3.58469	-0.0537095	0.000296057	0.00680307	ACAN	protein_coding
ENSG00000139734.19	3.58926	1.09443	8.57e-06	0.000539327	DIAPH3	protein_coding
ENSG00000238901.1	3.59446	-0.787961	0.00156913	0.020507	AC100872.1	snoRNA
ENSG00000185133.14	3.60131	1.02321	0.000180254	0.00480747	INPP5J	protein_coding
ENSG00000140519.14	3.60575	0.643639	0.00268906	0.0288267	RHCG	protein_coding
ENSG00000224940.8	3.61372	-0.0985815	0.00127943	0.0178296	PRRT4	protein_coding
ENSG00000162366.8	3.6199	5.01327	0.00205487	0.0242844	PDZK1IP1	protein_coding
ENSG00000206120.11	3.62314	-0.14067	0.0006607	0.0114412	EGFEM1P	transcribed_unitary_pseudogene
ENSG00000101443.18	3.62389	3.06779	0.00221148	0.0253705	WFDC2	protein_coding
ENSG00000225744.1	3.64441	-1.79894	0.00133697	0.0182865	AC017002.2	lncRNA
ENSG00000286403.1	3.65537	1.40019	0.00036605	0.00779388	AC010378.2	lncRNA
ENSG00000171864.5	3.66038	0.175166	0.000702826	0.0119894	PRND	protein_coding
ENSG00000135638.14	3.66158	1.37232	5.19e-06	0.000374315	EMX1	protein_coding
ENSG00000169618.6	3.66597	-1.80023	0.00519765	0.0442506	PROKR1	protein_coding
ENSG00000262406.3	3.66696	0.467449	0.00433744	0.03959	MMP12	protein_coding
ENSG00000132692.19	3.68936	1.13066	0.000126379	0.00381468	BCAN	protein_coding
ENSG00000130540.14	3.69281	0.336175	0.00339249	0.0334864	SULT4A1	protein_coding
ENSG00000258525.2	3.69551	2.47627	9.26e-07	9.82e-05	AL049830.3	lncRNA
ENSG00000204832.10	3.69923	1.33263	9.42e-05	0.00308187	ST8SIA6-AS1	lncRNA
ENSG00000177508.12	3.70779	1.84091	0.000132821	0.00391625	IRX3	protein_coding
ENSG00000181019.13	3.70889	4.04566	7.21e-05	0.00249824	NQO1	protein_coding
ENSG00000142583.18	3.71438	1.51849	1.15e-05	0.000656166	SLC2A5	protein_coding
ENSG00000094804.12	3.72831	3.06536	5.6e-09	1.58e-06	CDC6	protein_coding
ENSG00000189366.9	3.73289	1.41747	4.63e-06	0.000346956	ALG1L	protein_coding
ENSG00000148346.12	3.7375	5.26892	3.27e-05	0.00140082	LCN2	protein_coding
ENSG00000170312.16	3.73937	2.72861	3.18e-09	1.04e-06	CDK1	protein_coding
ENSG00000227471.9	3.74696	-0.169426	0.00112487	0.016398	AKR1B15	protein_coding
ENSG00000077152.11	3.76168	2.16509	4.69e-09	1.38e-06	UBE2T	protein_coding
ENSG00000110492.15	3.76276	6.105	2.17e-08	5.08e-06	MDK	protein_coding
ENSG00000124610.4	3.77649	-1.80186	0.00243975	0.0270415	HIST1H1A	protein_coding
ENSG00000261150.2	3.79412	2.85978	0.000218987	0.0054832	EPPK1	protein_coding
ENSG00000283646.2	3.79776	0.00850492	0.000993158	0.0151273	LINC02009	lncRNA
ENSG00000213023.11	3.80087	0.00615839	0.00375674	0.0357272	SYT3	protein_coding
ENSG00000148773.14	3.80194	5.07205	5.09e-10	2.9e-07	MKI67	protein_coding
ENSG00000164303.11	3.80311	1.52815	0.00131066	0.0180741	ENPP6	protein_coding
ENSG00000255308.1	3.80613	-1.06935	0.000270111	0.00641933	CSRP3-AS1	lncRNA
ENSG00000128298.17	3.80664	3.71019	9.19e-07	9.82e-05	BAIAP2L2	protein_coding
ENSG00000143195.13	3.81431	2.82552	3.62e-05	0.00152119	ILDR2	protein_coding
ENSG00000171388.12	3.81541	2.11558	1.41e-07	2.22e-05	APLN	protein_coding
ENSG00000183856.11	3.81748	3.91932	1.11e-05	0.000640621	IQGAP3	protein_coding
ENSG00000146755.11	3.81902	0.860593	0.000327982	0.00730231	TRIM50	protein_coding
ENSG00000227589.1	3.84882	-0.794816	0.000643297	0.0112772	AL136528.1	lncRNA
ENSG00000100218.12	3.87007	0.832366	2.97e-08	6.31e-06	RSPH14	protein_coding
ENSG00000129173.13	3.87074	1.65258	5.04e-08	9.4e-06	E2F8	protein_coding
ENSG00000253553.7	3.8723	0.269153	0.00509897	0.043808	AC090578.1	lncRNA
ENSG00000163993.7	3.8733	1.32785	0.00114883	0.0165969	S100P	protein_coding
ENSG00000149021.7	3.90217	-1.67151	0.00513445	0.043977	SCGB1A1	protein_coding
ENSG00000110680.12	3.90705	0.341122	0.000604891	0.0108097	CALCA	protein_coding
ENSG00000152377.14	3.90928	1.6683	0.000136641	0.00397771	SPOCK1	protein_coding
ENSG00000237649.8	3.90964	2.43735	2.1e-09	7.63e-07	KIFC1	protein_coding
ENSG00000167513.9	3.91	2.07911	6.32e-08	1.14e-05	CDT1	protein_coding
ENSG00000285715.1	3.9129	-1.22341	0.00290755	0.0302444	AC063960.1	lncRNA
ENSG00000198758.10	3.91831	2.02472	0.000355374	0.00765909	EPS8L3	protein_coding
ENSG00000176956.12	3.92123	-0.505179	0.00140751	0.0189906	LY6H	protein_coding
ENSG00000224577.3	3.92473	-1.35655	0.00180801	0.0225024	LINC01117	lncRNA
ENSG00000274139.1	3.93081	-0.484117	1.02e-05	0.000598598	AC090164.2	lncRNA
ENSG00000278060.1	3.93099	-0.0916103	3.66e-05	0.0015286	AC012366.1	lncRNA
ENSG00000237380.7	3.93243	-0.421206	1.87e-06	0.000173026	HOXD-AS2	lncRNA
ENSG00000279141.3	3.93615	1.44197	4.39e-05	0.00174154	AL590226.2	lncRNA
ENSG00000182379.10	3.94337	0.906954	1.8e-05	0.000896509	NXPH4	protein_coding
ENSG00000169385.3	3.95766	1.15366	0.000618509	0.0109718	RNASE2	protein_coding
ENSG00000228971.3	3.96106	-1.63637	0.00532398	0.0449974	LINC02607	lncRNA
ENSG00000260592.1	3.96259	0.356824	0.000724924	0.0122298	AC130456.3	lncRNA
ENSG00000106633.17	3.9683	3.50581	0.00360374	0.034787	GCK	protein_coding
ENSG00000115163.15	3.96856	0.742585	9.23e-07	9.82e-05	CENPA	protein_coding
ENSG00000185666.14	3.96908	0.434448	0.000252555	0.00609698	SYN3	protein_coding
ENSG00000165891.16	3.97357	0.804711	7.4e-07	8.48e-05	E2F7	protein_coding
ENSG00000169679.15	3.97936	2.21475	1.8e-10	1.42e-07	BUB1	protein_coding
ENSG00000230873.8	3.98882	0.00969751	6.93e-05	0.00244842	STMND1	protein_coding
ENSG00000241469.9	3.99104	-1.63497	0.00481189	0.0422539	LINC00635	lncRNA
ENSG00000142449.13	4.00444	1.08389	0.00528909	0.0448623	FBN3	protein_coding
ENSG00000075218.19	4.01387	2.07735	2.48e-09	8.36e-07	GTSE1	protein_coding
ENSG00000171243.8	4.01414	-1.5892	0.00103608	0.0154966	SOSTDC1	protein_coding
ENSG00000165480.16	4.01769	1.55002	5.94e-10	2.95e-07	SKA3	protein_coding
ENSG00000185818.7	4.02137	1.38701	0.000816845	0.013348	NAT8L	protein_coding
ENSG00000204936.10	4.02482	0.894537	0.00261928	0.0283422	CD177	protein_coding
ENSG00000140254.12	4.02742	0.198607	0.00203809	0.0241374	DUOXA1	protein_coding
ENSG00000117724.13	4.04187	4.38741	2.92e-11	3.71e-08	CENPF	protein_coding
ENSG00000112742.10	4.04716	1.86891	6.07e-09	1.68e-06	TTK	protein_coding
ENSG00000134690.11	4.05032	1.86333	6.58e-11	6.28e-08	CDCA8	protein_coding
ENSG00000135451.13	4.05877	2.26024	4.11e-09	1.28e-06	TROAP	protein_coding
ENSG00000128266.9	4.06976	2.91752	2.43e-09	8.34e-07	GNAZ	protein_coding
ENSG00000146670.10	4.07165	2.14344	1.86e-10	1.42e-07	CDCA5	protein_coding
ENSG00000100604.13	4.10238	-0.871152	0.00514907	0.0440189	CHGA	protein_coding
ENSG00000275223.1	4.11056	-1.19959	6.88e-05	0.00244258	AL121906.2	lncRNA
ENSG00000205449.11	4.12335	-1.50199	0.00185448	0.0228781	NBPF22P	transcribed_unprocessed_pseudogene
ENSG00000164611.13	4.1244	2.97383	2.91e-10	2.02e-07	PTTG1	protein_coding
ENSG00000285986.1	4.13138	-1.47218	0.00336696	0.0333536	BX248415.1	unprocessed_pseudogene
ENSG00000133665.13	4.14313	1.04302	5.79e-07	6.98e-05	DYDC2	protein_coding
ENSG00000259786.7	4.15029	-0.179218	0.00585749	0.0478243	LINC02109	lncRNA
ENSG00000189057.11	4.15326	3.2558	4.82e-09	1.4e-06	FAM111B	protein_coding
ENSG00000136231.14	4.17223	2.72999	5.78e-08	1.05e-05	IGF2BP3	protein_coding
ENSG00000255446.1	4.17795	-1.54836	0.00317187	0.0320122	AP003064.2	lncRNA
ENSG00000188095.6	4.18039	0.872211	2.69e-05	0.00121596	MESP2	protein_coding
ENSG00000115507.10	4.19315	0.701101	8.16e-06	0.00052234	OTX1	protein_coding
ENSG00000261602.1	4.19698	1.98022	0.000194534	0.0050763	AC092115.2	lncRNA
ENSG00000126778.12	4.20042	-0.629019	0.000330145	0.007322	SIX1	protein_coding
ENSG00000162975.5	4.20988	-0.565914	0.00209339	0.0244815	KCNF1	protein_coding
ENSG00000268041.2	4.21296	0.321547	0.00386563	0.0363852	ERFL	protein_coding
ENSG00000160207.9	4.21375	-1.14853	5.12e-05	0.00194996	HSF2BP	protein_coding
ENSG00000169684.13	4.22086	-0.0903173	0.00224007	0.0255578	CHRNA5	protein_coding
ENSG00000163364.10	4.22519	-0.334282	0.000372646	0.00786183	LINC01116	lncRNA
ENSG00000174371.17	4.25882	1.49129	1.5e-08	3.65e-06	EXO1	protein_coding
ENSG00000113296.14	4.26018	3.45805	2.77e-08	5.98e-06	THBS4	protein_coding
ENSG00000189229.11	4.26661	-0.203416	0.00151615	0.0199852	AC069277.1	lncRNA
ENSG00000253584.1	4.28829	-2.05043	0.00300244	0.0308595	AC091987.1	lncRNA
ENSG00000237289.9	4.28921	-0.636865	0.00444445	0.0401825	CKMT1B	protein_coding
ENSG00000053108.17	4.29047	0.221716	3.29e-05	0.00140774	FSTL4	protein_coding
ENSG00000123485.12	4.30189	2.23017	9.42e-10	4.23e-07	HJURP	protein_coding
ENSG00000118322.14	4.33243	1.54454	0.00100316	0.01517	ATP10B	protein_coding
ENSG00000011426.11	4.33907	3.03942	1.18e-10	9.66e-08	ANLN	protein_coding
ENSG00000176406.23	4.34356	-1.51496	0.00302805	0.0309975	RIMS2	protein_coding
ENSG00000090889.12	4.36035	2.64058	3.82e-10	2.38e-07	KIF4A	protein_coding
ENSG00000286015.1	4.36783	-1.37595	0.00533363	0.0450377	CR589904.2	protein_coding
ENSG00000169607.13	4.36864	2.3123	2.27e-09	8.08e-07	CKAP2L	protein_coding
ENSG00000103534.17	4.38002	3.43239	2.17e-05	0.00101461	TMC5	protein_coding
ENSG00000257458.1	4.3848	-1.41603	0.0028111	0.0296338	AC069437.1	lncRNA
ENSG00000259503.1	4.38762	-1.3583	0.00119527	0.0170191	AC048383.1	lncRNA
ENSG00000101412.13	4.39163	3.30676	1.14e-10	9.66e-08	E2F1	protein_coding
ENSG00000235493.2	4.40011	-1.97781	0.00619962	0.0496794	LINC01967	lncRNA
ENSG00000198535.5	4.40641	1.58031	2.25e-06	0.000199279	C2CD4A	protein_coding
ENSG00000175329.13	4.40665	1.22497	0.00158487	0.0206421	ISX	protein_coding
ENSG00000137968.16	4.41162	1.31344	0.000375094	0.00787662	SLC44A5	protein_coding
ENSG00000231896.1	4.41978	-1.99522	0.00523052	0.0444808	AC019185.2	lncRNA
ENSG00000108602.18	4.42094	3.49842	0.000349319	0.00755703	ALDH3A1	protein_coding
ENSG00000055118.15	4.42568	1.55696	0.000293156	0.0067772	KCNH2	protein_coding
ENSG00000128709.13	4.43479	0.986825	4.21e-06	0.000331625	HOXD9	protein_coding
ENSG00000170788.14	4.44116	-1.37814	4.26e-05	0.00170566	DYDC1	protein_coding
ENSG00000128652.11	4.44216	-0.327156	7.25e-06	0.000477526	HOXD3	protein_coding
ENSG00000189325.7	4.44655	-0.996219	0.00129786	0.0180034	BNIP5	protein_coding
ENSG00000106128.19	4.44668	0.29997	0.000198091	0.00514543	GHRHR	protein_coding
ENSG00000237650.2	4.4712	-1.95412	0.00342924	0.0336462	OR11Q1P	unprocessed_pseudogene
ENSG00000272620.1	4.47553	2.44684	4.95e-05	0.00191364	AFAP1-AS1	lncRNA
ENSG00000100162.15	4.47796	1.44262	4.3e-08	8.28e-06	CENPM	protein_coding
ENSG00000205054.8	4.48492	-1.92929	0.00221005	0.0253668	LINC01121	lncRNA
ENSG00000173702.7	4.48774	5.55051	4.61e-05	0.00181761	MUC13	protein_coding
ENSG00000008735.14	4.49515	2.9422	1.21e-07	1.94e-05	MAPK8IP2	protein_coding
ENSG00000164256.10	4.50833	-1.22087	0.00483984	0.0424235	PRDM9	protein_coding
ENSG00000166897.15	4.53384	2.06016	4.75e-05	0.00184941	ELFN2	protein_coding
ENSG00000249790.3	4.54191	0.227835	6.57e-05	0.00236163	AC092490.1	lncRNA
ENSG00000029559.7	4.54557	-1.25547	0.00110452	0.0162719	IBSP	protein_coding
ENSG00000152592.14	4.54812	-1.31485	7.99e-05	0.00274073	DMP1	protein_coding
ENSG00000183760.11	4.54865	-1.88206	0.0054797	0.0459348	ACP7	protein_coding
ENSG00000117399.14	4.55326	2.70432	6.05e-10	2.95e-07	CDC20	protein_coding
ENSG00000260256.1	4.56006	-1.90429	0.00217371	0.0251007	AP001063.1	lncRNA
ENSG00000100526.20	4.56771	2.77441	3e-10	2.02e-07	CDKN3	protein_coding
ENSG00000228714.4	4.58656	-1.26219	0.00453974	0.04075	AL691420.1	lncRNA
ENSG00000133636.11	4.60933	4.49048	0.00276229	0.0293118	NTS	protein_coding
ENSG00000165304.8	4.61483	2.3253	2e-11	2.69e-08	MELK	protein_coding
ENSG00000140279.12	4.65307	3.57582	0.000380827	0.00794604	DUOX2	protein_coding
ENSG00000248191.1	4.66668	-1.86907	0.00411564	0.0380813	PES1P1	processed_pseudogene
ENSG00000203985.11	4.6693	0.474188	0.000146105	0.00414936	LDLRAD1	protein_coding
ENSG00000183185.9	4.67332	-0.814671	7.15e-05	0.00248481	GABRR3	protein_coding
ENSG00000255501.3	4.68984	-1.85189	0.00199759	0.0238731	CARD18	protein_coding
ENSG00000113739.10	4.68987	3.25547	4.44e-06	0.000341382	STC2	protein_coding
ENSG00000114646.10	4.69245	1.34909	4.74e-07	5.88e-05	CSPG5	protein_coding
ENSG00000239148.1	4.69737	-1.85798	0.0038347	0.0361683	U8	snoRNA
ENSG00000132026.13	4.70292	-1.82314	0.00297061	0.0306082	RTBDN	protein_coding
ENSG00000130822.15	4.7162	0.629284	0.000256617	0.00615613	PNCK	protein_coding
ENSG00000181577.16	4.71804	1.57236	0.000171178	0.00464654	C6orf223	protein_coding
ENSG00000172016.15	4.72103	-1.27247	0.00375379	0.0357272	REG3A	protein_coding
ENSG00000261481.1	4.7217	0.346145	0.000478708	0.00927851	AC022167.4	lncRNA
ENSG00000253642.6	4.72918	-0.415439	0.00441047	0.0399857	AF279873.3	lncRNA
ENSG00000143194.13	4.73246	1.45778	0.00039249	0.00814779	MAEL	protein_coding
ENSG00000186185.14	4.73423	2.11289	1.05e-09	4.45e-07	KIF18B	protein_coding
ENSG00000167619.13	4.73542	-0.730581	0.000274797	0.0064903	TMEM145	protein_coding
ENSG00000089685.15	4.73924	3.05253	1.11e-11	1.92e-08	BIRC5	protein_coding
ENSG00000143595.13	4.74488	-1.811	0.00313248	0.0317398	AQP10	protein_coding
ENSG00000234146.1	4.74785	-1.81143	0.00371227	0.0354811	AKAP8P1	processed_pseudogene
ENSG00000171658.8	4.74912	1.74944	6.72e-05	0.00239523	NMRAL2P	transcribed_unprocessed_pseudogene
ENSG00000147257.14	4.74986	6.954	7.96e-06	0.000513063	GPC3	protein_coding
ENSG00000144045.14	4.77011	0.174585	0.000370917	0.0078537	DQX1	protein_coding
ENSG00000251574.8	4.77537	-1.84789	0.00257029	0.0280077	AC099520.1	lncRNA
ENSG00000140297.13	4.78051	2.46461	2.82e-05	0.00126231	GCNT3	protein_coding
ENSG00000233985.2	4.78065	-0.62474	0.00526086	0.0447222	LINC01681	lncRNA
ENSG00000249001.5	4.78372	-1.19667	0.000250497	0.00606006	AC093895.1	lncRNA
ENSG00000101210.12	4.78559	3.65058	0.000206757	0.00527483	EEF1A2	protein_coding
ENSG00000164007.11	4.78612	0.84383	4.13e-05	0.00167443	CLDN19	protein_coding
ENSG00000166736.11	4.78942	0.338904	0.000861573	0.013784	HTR3A	protein_coding
ENSG00000169550.14	4.79149	0.148669	0.00238355	0.0266507	MUC15	protein_coding
ENSG00000205628.4	4.79658	0.449099	0.00161166	0.0208959	LINC01446	lncRNA
ENSG00000236389.1	4.80698	0.275491	0.00134366	0.0183561	AL121970.1	lncRNA
ENSG00000287383.1	4.80832	-1.80771	0.00258779	0.0281245	AC110809.1	lncRNA
ENSG00000154839.10	4.82197	1.76084	1.15e-09	4.72e-07	SKA1	protein_coding
ENSG00000162009.8	4.8343	-0.994308	0.0054424	0.0457226	SSTR5	protein_coding
ENSG00000143228.13	4.83567	2.03674	2.04e-09	7.55e-07	NUF2	protein_coding
ENSG00000109674.4	4.83879	0.735293	4.46e-07	5.71e-05	NEIL3	protein_coding
ENSG00000143546.10	4.84464	6.45455	0.0013526	0.0184344	S100A8	protein_coding
ENSG00000131094.4	4.84641	2.64631	8.3e-06	0.000529097	C1QL1	protein_coding
ENSG00000167244.21	4.85048	6.11849	0.000272318	0.00644505	IGF2	protein_coding
ENSG00000242781.2	4.85942	-1.77339	0.00153042	0.0201044	LINC02050	lncRNA
ENSG00000170231.15	4.85968	-1.74073	0.00609535	0.0491121	FABP6	protein_coding
ENSG00000024526.17	4.86566	2.05901	3.53e-11	4.26e-08	DEPDC1	protein_coding
ENSG00000131747.15	4.86943	5.81115	3.5e-13	1.14e-09	TOP2A	protein_coding
ENSG00000264785.1	4.87816	1.38832	0.00020663	0.00527483	AC005722.4	lncRNA
ENSG00000253293.5	4.88922	0.451249	0.000136252	0.00397141	HOXA10	protein_coding
ENSG00000286042.1	4.88944	0.562636	0.000624349	0.0110369	LCAL1	lncRNA
ENSG00000273777.5	4.89019	0.871364	0.000277883	0.00654296	CEACAM20	protein_coding
ENSG00000287097.1	4.89191	-0.223298	0.00109407	0.0161607	AL590550.1	lncRNA
ENSG00000251129.2	4.90653	-0.125073	0.00239729	0.0267551	LINC02506	lncRNA
ENSG00000251629.7	4.93738	-0.53789	0.0012982	0.0180034	LINC02241	lncRNA
ENSG00000223806.8	4.9476	-0.643774	0.00575439	0.0473916	LINC00114	lncRNA
ENSG00000259230.1	4.94973	-1.02532	0.000800673	0.01314	LINC02323	lncRNA
ENSG00000267147.2	4.95909	-1.73308	0.000796312	0.0130939	LINC01842	lncRNA
ENSG00000078898.7	4.96302	0.508577	0.0034339	0.033663	BPIFB2	protein_coding
ENSG00000171517.6	4.96456	0.0508056	0.00401812	0.0373904	LPAR3	protein_coding
ENSG00000254349.6	4.97068	-1.72706	0.00102583	0.0154114	MIR2052HG	lncRNA
ENSG00000254874.1	4.98051	-0.885743	0.00584474	0.0477543	AP003171.1	lncRNA
ENSG00000181449.4	4.982	-0.548246	0.00360473	0.034787	SOX2	protein_coding
ENSG00000164283.13	4.99536	2.57776	2.68e-14	1.03e-10	ESM1	protein_coding
ENSG00000101057.16	5.01922	3.34801	1.1e-09	4.57e-07	MYBL2	protein_coding
ENSG00000234311.1	5.02607	-0.185362	0.00305247	0.0312197	AL451069.3	lncRNA
ENSG00000235221.3	5.0336	-1.70539	0.00473834	0.0419133	LINC00383	lncRNA
ENSG00000170577.8	5.03413	-0.89502	0.000192424	0.00504396	SIX2	protein_coding
ENSG00000185615.15	5.04491	0.946458	0.000687897	0.011805	PDIA2	protein_coding
ENSG00000266602.2	5.04672	-0.328228	0.00402482	0.0374223	AP005262.2	lncRNA
ENSG00000253227.2	5.04905	-0.941217	0.000475315	0.00925326	AC090192.2	lncRNA
ENSG00000107984.10	5.05318	1.09773	0.00213784	0.0248602	DKK1	protein_coding
ENSG00000249803.6	5.05923	-1.64099	0.000753759	0.0126325	AC112178.1	lncRNA
ENSG00000248363.5	5.06087	-0.863727	0.000164937	0.00453626	AC016550.2	lncRNA
ENSG00000259380.6	5.06168	-1.63062	0.00596912	0.0484938	AC087473.1	lncRNA
ENSG00000225548.7	5.06677	-0.545585	0.00223592	0.0255578	LINC01980	lncRNA
ENSG00000232727.2	5.07189	-1.62209	0.00180611	0.0225024	YWHAEP1	processed_pseudogene
ENSG00000184486.10	5.07936	-0.913533	0.00194247	0.0235019	POU3F2	protein_coding
ENSG00000268191.1	5.0806	2.14796	0.000237053	0.00581464	AC010503.1	lncRNA
ENSG00000131050.11	5.08766	-1.61194	0.00252416	0.027656	BPIFA2	protein_coding
ENSG00000147697.9	5.08803	-1.61564	0.000377844	0.00790936	GSDMC	protein_coding
ENSG00000286212.2	5.0905	-1.62916	0.00416029	0.0384169	AC097654.1	lncRNA
ENSG00000187908.19	5.09687	0.32756	0.00135961	0.0184749	DMBT1	protein_coding
ENSG00000081051.8	5.09885	6.35923	2.55e-05	0.00116369	AFP	protein_coding
ENSG00000152910.19	5.10025	-0.876151	0.00447407	0.0403865	CNTNAP4	protein_coding
ENSG00000237686.7	5.11616	1.45552	1.08e-06	0.000112339	AL109615.3	lncRNA
ENSG00000175063.17	5.1196	2.84189	5.28e-11	5.76e-08	UBE2C	protein_coding
ENSG00000255127.3	5.14665	-1.57718	0.00361976	0.0348379	AP003171.2	transcribed_unprocessed_pseudogene
ENSG00000237849.1	5.14979	-1.6047	0.00123445	0.0174038	NFYAP1	processed_pseudogene
ENSG00000231776.5	5.15308	-1.62048	0.00165432	0.0212417	LINC01611	lncRNA
ENSG00000254233.1	5.15548	2.12856	0.000123074	0.00374949	LINC02365	lncRNA
ENSG00000251258.2	5.1608	-1.58998	0.00456303	0.0408994	RFPL4B	protein_coding
ENSG00000201695.1	5.16746	-1.6345	0.00378129	0.0358863	RNA5SP334	rRNA_pseudogene
ENSG00000261580.1	5.16996	-1.60393	0.00533533	0.0450377	ENPP7P13	processed_pseudogene
ENSG00000186335.9	5.20298	-1.58367	0.000708961	0.0120581	SLC36A2	protein_coding
ENSG00000184502.4	5.2072	-1.5298	0.00400826	0.0373138	GAST	protein_coding
ENSG00000223829.6	5.20904	-1.54326	0.00587225	0.0478818	AC004870.2	lncRNA
ENSG00000244485.1	5.20973	-1.59839	0.00393236	0.0368619	RPL18P13	processed_pseudogene
ENSG00000257883.1	5.21065	0.202454	0.00586487	0.0478505	AC125603.2	lncRNA
ENSG00000283599.2	5.24189	-0.735201	0.00227826	0.0258519	BX276092.9	protein_coding
ENSG00000107187.17	5.24347	-1.55296	0.00148354	0.0196686	LHX3	protein_coding
ENSG00000249413.2	5.24802	-1.56748	0.000178262	0.0047766	AC116049.2	lncRNA
ENSG00000130829.18	5.2598	3.15177	5.61e-07	6.84e-05	DUSP9	protein_coding
ENSG00000117650.13	5.26242	1.9803	1.42e-09	5.52e-07	NEK2	protein_coding
ENSG00000128710.5	5.288	-0.819101	6.06e-05	0.00222327	HOXD10	protein_coding
ENSG00000168078.10	5.30237	1.5426	1.22e-09	4.83e-07	PBK	protein_coding
ENSG00000224141.6	5.32066	-1.46107	0.0051848	0.0441575	MIR548XHG	lncRNA
ENSG00000235034.7	5.32248	-1.48846	0.000148361	0.0041859	C19orf81	protein_coding
ENSG00000287064.1	5.32742	2.88623	0.00276006	0.0293017	AL606500.1	lncRNA
ENSG00000231764.10	5.32749	-0.78106	0.00244392	0.0270484	DLX6-AS1	lncRNA
ENSG00000267890.1	5.33839	-1.46533	0.00289322	0.0301976	AC010624.2	lncRNA
ENSG00000100167.20	5.34315	2.66699	4.23e-05	0.00170022	SEPTIN3	protein_coding
ENSG00000163220.11	5.3476	8.63582	0.000321126	0.00719159	S100A9	protein_coding
ENSG00000174498.14	5.35079	-1.43665	0.0048875	0.0427376	IGDCC3	protein_coding
ENSG00000103546.18	5.35921	2.11462	0.00571171	0.0472263	SLC6A2	protein_coding
ENSG00000251350.2	5.36359	-0.62184	0.00039726	0.00820669	LINC02475	lncRNA
ENSG00000248515.2	5.36569	-1.4691	0.0011528	0.0166314	AC024230.1	lncRNA
ENSG00000056291.17	5.36771	-0.292274	0.00410101	0.0379766	NPFFR2	protein_coding
ENSG00000224775.2	5.37471	-1.43366	0.00614107	0.0492964	BRAFP1	unprocessed_pseudogene
ENSG00000285711.1	5.38322	-1.4956	0.000659958	0.0114369	LINC02835	lncRNA
ENSG00000100373.10	5.38647	1.52831	0.000115078	0.00357241	UPK3A	protein_coding
ENSG00000271824.2	5.38715	0.730826	0.000947666	0.0147046	SMIM32	protein_coding
ENSG00000240179.1	5.38903	-1.49993	0.00213987	0.0248602	RPL26P3	processed_pseudogene
ENSG00000261761.5	5.40773	-1.45242	0.00130011	0.018019	LINC02616	lncRNA
ENSG00000254290.1	5.41046	2.15982	0.00200931	0.023961	AC124067.4	lncRNA
ENSG00000158639.12	5.4177	2.95081	0.000649763	0.0113277	PAGE5	protein_coding
ENSG00000234889.2	5.41861	-1.49213	0.00125326	0.0175932	AL391666.1	processed_pseudogene
ENSG00000259996.1	5.41979	-1.44955	0.00170277	0.0216845	RARRES2P8	processed_pseudogene
ENSG00000106541.12	5.42716	2.30679	0.00266599	0.0286616	AGR2	protein_coding
ENSG00000153132.13	5.42973	3.76144	2.73e-08	5.96e-06	CLGN	protein_coding
ENSG00000243944.5	5.43467	-0.660667	2.93e-05	0.001299	AC117386.2	lncRNA
ENSG00000139445.18	5.4464	1.61412	2.07e-08	4.9e-06	FOXN4	protein_coding
ENSG00000134115.13	5.45088	-0.224105	0.00251253	0.0275681	CNTN6	protein_coding
ENSG00000256574.8	5.45995	-0.73042	0.00235426	0.0264782	OR13A1	protein_coding
ENSG00000253877.6	5.46105	-0.0217265	0.000159638	0.00444388	LINC01608	lncRNA
ENSG00000004846.16	5.48698	-0.087586	0.000177471	0.0047766	ABCB5	protein_coding
ENSG00000287538.1	5.51598	-0.645511	0.00213882	0.0248602	AC109635.7	lncRNA
ENSG00000074410.14	5.51879	3.95215	4.55e-05	0.00179884	CA12	protein_coding
ENSG00000121742.19	5.52747	-0.217846	0.00408179	0.0378445	GJB6	protein_coding
ENSG00000287326.1	5.56578	-0.575107	0.00158676	0.0206549	AL589787.1	lncRNA
ENSG00000243766.8	5.56975	0.255597	1.95e-05	0.000944473	HOTTIP	lncRNA
ENSG00000132429.10	5.5787	-1.34243	0.00209658	0.0244815	POPDC3	protein_coding
ENSG00000104833.12	5.58313	4.74795	1.01e-05	0.000597525	TUBB4A	protein_coding
ENSG00000258609.3	5.59441	-1.28799	0.00376029	0.0357313	LINC-ROR	lncRNA
ENSG00000251026.2	5.60883	-1.33059	0.0011833	0.0168906	LINC02163	lncRNA
ENSG00000128645.15	5.61458	-1.28157	9.29e-05	0.00304451	HOXD1	protein_coding
ENSG00000249425.1	5.61905	-1.34912	0.00115761	0.0166693	LINC02477	lncRNA
ENSG00000255287.1	5.61995	-1.2789	0.00269619	0.0288508	SNRPGP16	processed_pseudogene
ENSG00000257893.3	5.64422	-0.444024	0.00229002	0.025934	LINC02404	lncRNA
ENSG00000180178.11	5.64497	-1.24016	0.00207777	0.0243945	FAR2P1	transcribed_unprocessed_pseudogene
ENSG00000105664.11	5.67006	4.0331	0.00156191	0.0204359	COMP	protein_coding
ENSG00000112818.10	5.67035	2.73007	8.73e-05	0.00290661	MEP1A	protein_coding
ENSG00000105048.17	5.69697	0.46034	0.000451863	0.0089707	TNNT1	protein_coding
ENSG00000186897.5	5.71191	-1.21701	0.00110516	0.0162719	C1QL4	protein_coding
ENSG00000286096.1	5.74969	-0.446546	0.000259726	0.00620473	GPC3-AS1	TEC
ENSG00000278630.1	5.75795	-1.22394	0.000400081	0.0082501	LINC02335	lncRNA
ENSG00000260289.2	5.77689	-1.18907	0.0008319	0.0135169	AC093515.1	lncRNA
ENSG00000240280.7	5.77851	-1.1928	0.00208718	0.0244214	TCAM1P	transcribed_unitary_pseudogene
ENSG00000117148.8	5.78352	-1.17667	0.00285808	0.0299399	ACTL8	protein_coding
ENSG00000268089.3	5.79166	-1.18239	5.21e-06	0.000374315	GABRQ	protein_coding
ENSG00000179455.9	5.80845	-1.20846	0.000133589	0.00392878	MKRN3	protein_coding
ENSG00000179083.6	5.80918	2.61215	3.16e-05	0.00136619	FAM133A	protein_coding
ENSG00000182111.9	5.82915	-1.16175	0.000600696	0.0107774	ZNF716	protein_coding
ENSG00000250453.2	5.82978	-1.16846	0.000860137	0.0137706	AC008825.1	lncRNA
ENSG00000101951.17	5.83688	1.96902	0.0046002	0.0410492	PAGE4	protein_coding
ENSG00000249396.2	5.84426	0.501467	0.00444311	0.0401825	LINC02212	lncRNA
ENSG00000277693.2	5.88304	-1.1087	0.000491006	0.00945289	AP003900.1	lncRNA
ENSG00000182583.12	5.91027	-1.1084	0.00104515	0.0155888	VCX	protein_coding
ENSG00000128714.6	5.95165	-1.05677	0.00473174	0.0418764	HOXD13	protein_coding
ENSG00000140274.14	5.95577	1.03316	0.00149496	0.0197632	DUOXA2	protein_coding
ENSG00000238107.1	5.96849	0.320793	0.000365208	0.00779042	LINC02806	lncRNA
ENSG00000253363.7	5.98273	-1.11683	0.00205773	0.0242877	AC090809.1	lncRNA
ENSG00000242265.5	5.98287	6.96761	1.08e-05	0.000623714	PEG10	protein_coding
ENSG00000170516.17	5.98486	-1.07588	0.00359042	0.0347161	COX7B2	protein_coding
ENSG00000168243.11	6.00166	1.54904	7e-05	0.00246606	GNG4	protein_coding
ENSG00000149948.13	6.00668	0.927371	0.00352468	0.0343034	HMGA2	protein_coding
ENSG00000251273.4	6.01615	-1.00522	0.00165707	0.0212442	LINC02228	lncRNA
ENSG00000237835.1	6.02324	-1.04775	0.00493282	0.04297	AC007064.3	processed_pseudogene
ENSG00000248118.2	6.03933	-1.07657	0.00115228	0.0166314	LINC01019	lncRNA
ENSG00000006377.11	6.07192	-0.959893	0.00116049	0.0166824	DLX6	protein_coding
ENSG00000119915.5	6.10651	0.331477	0.000288708	0.00671146	ELOVL3	protein_coding
ENSG00000226702.1	6.17929	-0.972905	0.000140989	0.00406772	MIR217HG	lncRNA
ENSG00000270816.6	6.18319	-0.164543	0.00439572	0.0398912	LINC00221	lncRNA
ENSG00000135355.4	6.1944	-0.850895	0.00503193	0.0435682	GJA10	protein_coding
ENSG00000166558.10	6.19562	0.0341759	0.00458823	0.041049	SLC38A8	protein_coding
ENSG00000164651.16	6.19619	-0.8532	0.00211978	0.0247114	SP8	protein_coding
ENSG00000224189.8	6.21225	2.49888	7.08e-08	1.26e-05	HAGLR	lncRNA
ENSG00000231971.6	6.28299	0.434083	0.000289141	0.00671146	CT69	lncRNA
ENSG00000234068.7	6.29236	-0.823103	0.00203223	0.0241235	PAGE2	protein_coding
ENSG00000236507.2	6.31532	-0.00364257	0.000151511	0.00424862	BX470209.2	lncRNA
ENSG00000180066.9	6.32924	0.999672	0.000909795	0.0142568	C10orf91	lncRNA
ENSG00000115386.6	6.34652	1.0968	0.00324056	0.0324907	REG1A	protein_coding
ENSG00000145526.12	6.35031	-0.754533	0.00472927	0.0418764	CDH18	protein_coding
ENSG00000230316.7	6.37688	0.199963	2.89e-05	0.00128615	FEZF1-AS1	lncRNA
ENSG00000261720.1	6.40021	0.220999	0.000294816	0.00678135	AC009041.3	lncRNA
ENSG00000283047.1	6.40497	0.105539	0.000251106	0.00606839	FRG1FP	unprocessed_pseudogene
ENSG00000227706.4	6.40621	1.03771	0.000275836	0.00650416	AL713998.1	lncRNA
ENSG00000148795.7	6.44297	7.27121	3.08e-07	4.38e-05	CYP17A1	protein_coding
ENSG00000157542.11	6.44927	-0.741672	0.000128365	0.00384172	KCNJ6	protein_coding
ENSG00000011677.13	6.46219	-0.67465	0.00152126	0.0200069	GABRA3	protein_coding
ENSG00000206557.6	6.49268	1.25649	0.000140747	0.00406772	TRIM71	protein_coding
ENSG00000197587.10	6.55114	-0.589207	0.000557052	0.010292	DMBX1	protein_coding
ENSG00000280009.1	6.56888	-0.608024	1.15e-05	0.000656166	AC020923.1	TEC
ENSG00000159217.10	6.57686	2.90762	8.39e-05	0.00283087	IGF2BP1	protein_coding
ENSG00000227674.3	6.5816	-0.628577	1.82e-05	0.000902419	LINC00355	lncRNA
ENSG00000137869.15	6.58426	1.48944	0.000318276	0.00715574	CYP19A1	protein_coding
ENSG00000253931.1	6.59963	-0.591914	0.00027094	0.0064257	AC105118.1	lncRNA
ENSG00000250612.2	6.67218	0.312556	4.4e-06	0.000341382	AC114786.2	processed_pseudogene
ENSG00000225546.6	6.69276	0.441915	9.95e-05	0.00319758	LINC02476	lncRNA
ENSG00000133454.15	6.7226	0.837823	2.68e-06	0.00022785	MYO18B	protein_coding
ENSG00000187772.8	6.73922	-0.455101	0.0039425	0.0368664	LIN28B	protein_coding
ENSG00000183434.10	6.74984	-0.565816	0.00208406	0.0244099	TFDP3	protein_coding
ENSG00000255363.3	6.75183	1.9255	0.000470013	0.00919711	LINC02757	lncRNA
ENSG00000254338.1	6.75303	-0.474128	3.77e-05	0.00155229	MAFA-AS1	lncRNA
ENSG00000286680.1	6.77213	-0.52405	0.00272828	0.0290585	AL713998.3	lncRNA
ENSG00000138798.13	6.82314	0.558609	0.000535546	0.0100322	EGF	protein_coding
ENSG00000170162.14	6.83381	-0.39346	0.00191389	0.0232858	VGLL2	protein_coding
ENSG00000251199.6	6.86708	-0.387207	0.000430218	0.00867632	AC015631.1	lncRNA
ENSG00000286058.1	6.88645	-0.329652	0.000365591	0.00779134	AC018865.3	lncRNA
ENSG00000154162.15	6.90231	0.676983	0.0003677	0.00781447	CDH12	protein_coding
ENSG00000164266.10	6.90958	5.67411	3.06e-07	4.38e-05	SPINK1	protein_coding
ENSG00000112164.6	6.91435	-0.311827	0.000345491	0.00751681	GLP1R	protein_coding
ENSG00000080511.5	6.91698	-0.324363	0.00056389	0.0103752	RDH8	protein_coding
ENSG00000187957.8	6.93186	-0.418098	0.00328777	0.0327918	DNER	protein_coding
ENSG00000287591.1	6.95229	2.69419	6.64e-05	0.00237554	AL360169.3	lncRNA
ENSG00000256422.6	6.95239	-0.326075	0.00142969	0.0192107	LINC02552	lncRNA
ENSG00000204970.9	6.95578	-0.293486	0.00218299	0.0251698	PCDHA1	protein_coding
ENSG00000251138.7	6.98637	-0.301954	8.69e-05	0.00289925	AC090015.1	lncRNA
ENSG00000278928.1	7.02056	-0.319506	0.00437219	0.0397645	AC136621.1	TEC
ENSG00000260518.2	7.02883	1.64132	2.39e-08	5.38e-06	BMS1P8	transcribed_unprocessed_pseudogene
ENSG00000074211.14	7.0451	0.825726	0.000638636	0.0112375	PPP2R2C	protein_coding
ENSG00000166869.3	7.08216	-0.198176	0.000318716	0.00715862	CHP2	protein_coding
ENSG00000214814.7	7.08668	-0.165305	0.000148021	0.00418295	FER1L6	protein_coding
ENSG00000182759.4	7.09286	1.59476	0.000384241	0.00800997	MAFA	protein_coding
ENSG00000189186.10	7.13777	-0.185333	0.000520382	0.00985286	DCAF8L2	protein_coding
ENSG00000259439.2	7.14423	-0.12429	6.02e-05	0.00222027	LINC01833	lncRNA
ENSG00000179546.4	7.19516	0.771756	1.38e-05	0.000753749	HTR1D	protein_coding
ENSG00000175793.12	7.22437	3.03284	9.26e-11	8.16e-08	SFN	protein_coding
ENSG00000230356.1	7.2411	0.865651	1.06e-05	0.000619613	NCAPD2P1	processed_pseudogene
ENSG00000248498.4	7.24507	-0.0537819	0.00032204	0.00720503	ASNSP1	transcribed_unprocessed_pseudogene
ENSG00000221867.9	7.28295	1.04073	0.00087405	0.0139156	MAGEA3	protein_coding
ENSG00000180818.5	7.32082	0.0334798	0.00113773	0.0164762	HOXC10	protein_coding
ENSG00000163295.5	7.42115	0.0548452	9.89e-05	0.00319173	ALPI	protein_coding
ENSG00000227115.8	7.43543	0.051928	0.000158288	0.00441167	LINC01630	lncRNA
ENSG00000224271.7	7.45529	1.00745	5.38e-05	0.00202817	AL117329.1	lncRNA
ENSG00000269495.1	7.4675	0.159336	0.00460763	0.0410902	AC011483.2	lncRNA
ENSG00000167612.13	7.49324	1.83457	0.000161597	0.0044662	ANKRD33	protein_coding
ENSG00000259803.7	7.51316	2.88935	7.55e-07	8.56e-05	SLC22A31	protein_coding
ENSG00000261713.6	7.51963	1.26181	0.000166236	0.00456652	SSTR5-AS1	lncRNA
ENSG00000134640.2	7.55871	1.29542	7.06e-05	0.00247692	MTNR1B	protein_coding
ENSG00000137251.16	7.60524	1.82174	2.98e-05	0.0013128	TINAG	protein_coding
ENSG00000286422.1	7.62751	0.267894	2.31e-05	0.00106684	AL445242.1	lncRNA
ENSG00000269416.6	7.64963	0.292562	2.19e-05	0.00102017	LINC01224	lncRNA
ENSG00000197085.11	7.65337	1.20497	5.09e-08	9.4e-06	NPSR1-AS1	lncRNA
ENSG00000139800.8	7.69139	0.337334	1.72e-05	0.000867416	ZIC5	protein_coding
ENSG00000266976.3	7.6921	4.51982	2.77e-06	0.000232844	AC079466.1	lncRNA
ENSG00000205678.8	7.7948	0.34484	0.00531749	0.0449936	TECRL	protein_coding
ENSG00000243073.4	7.81514	2.60036	9.53e-06	0.000576253	PRAMEF4	protein_coding
ENSG00000099399.6	7.82459	0.381638	0.00124557	0.0175283	MAGEB2	protein_coding
ENSG00000280081.4	7.83084	0.459189	0.000143373	0.00410584	LINC01667	transcribed_processed_pseudogene
ENSG00000167759.13	7.86636	0.504193	0.00223893	0.0255578	KLK13	protein_coding
ENSG00000139219.19	7.87381	2.64153	0.00175801	0.022154	COL2A1	protein_coding
ENSG00000215512.9	8.00841	0.559492	0.000452651	0.00897857	AP005901.1	transcribed_unprocessed_pseudogene
ENSG00000145920.15	8.02448	2.20191	2.46e-06	0.000215007	CPLX2	protein_coding
ENSG00000167755.15	8.12831	0.736898	0.00209458	0.0244815	KLK6	protein_coding
ENSG00000043355.12	8.23445	1.80733	8.16e-09	2.12e-06	ZIC2	protein_coding
ENSG00000228626.1	8.2493	1.92795	0.000372224	0.00786183	AC245100.3	unprocessed_pseudogene
ENSG00000122133.17	8.36987	0.935744	1.31e-05	0.000727969	PAEP	protein_coding
ENSG00000264424.1	8.43434	4.06167	8.33e-05	0.00281833	MYH4	protein_coding
ENSG00000046774.10	8.697	1.24693	0.000111437	0.00348775	MAGEC2	protein_coding
ENSG00000224960.5	8.77041	1.29194	0.000130631	0.00387162	PPP4R3C	protein_coding
ENSG00000234722.5	8.82229	1.35906	0.000142142	0.0040757	LINC01287	lncRNA
ENSG00000185686.18	8.98103	1.51134	1.78e-05	0.000887578	PRAME	protein_coding
ENSG00000198681.7	9.02929	1.55459	3e-05	0.00131353	MAGEA1	protein_coding
ENSG00000167080.8	9.25075	1.76468	8.31e-06	0.000529097	B4GALNT2	protein_coding
ENSG00000197172.10	9.36784	1.87797	0.000331293	0.0073262	MAGEA6	protein_coding
ENSG00000069011.16	9.44067	1.94761	1.23e-05	0.000692021	PITX1	protein_coding
ENSG00000164362.20	9.5522	3.70368	4.7e-07	5.86e-05	TERT	protein_coding
ENSG00000155495.9	9.63204	2.11599	0.000107264	0.00339891	MAGEC1	protein_coding
ENSG00000176566.5	9.78461	2.26365	6.07e-05	0.00222327	DCAF4L2	protein_coding
ENSG00000126752.7	10.078	3.66484	1.6e-05	0.000820049	SSX1	protein_coding
ENSG00000253898.1	11.0299	3.48591	3.63e-07	5.04e-05	LINC01419	lncRNA
