# Supplementary material for: Identification of CDCA2 as a Diagnostic and Prognostic Marker for Hepatocellular Carcinoma
Source: Front Oncol. 2021 Oct 1;11:755814. doi: 10.3389/fonc.2021.755814 (PMC8517522; doi:10.3389/fonc.2021.755814)
Supplement: Supplementary file 1 [file DataSheet_1.zip › Supplementary Table S3_3777 upregulated genes from GSE138485.xlsx]

## Sheet: GSE138485
geneid	logFC	logCPM	PValue	FDR	genename	genetype
ENSG00000279160.1	4.9319	-1.39528	1.59e-09	4.05e-08	AC009336.2	TEC
ENSG00000253174.2	1.72422	0.642971	6.32e-07	7.33e-06	AC009630.2	lncRNA
ENSG00000280087.1	1.86389	0.672531	5.55e-06	4.76e-05	AC011481.3	TEC
ENSG00000285600.1	2.56684	3.11756	2.13e-18	4.26e-16	AC023593.1	lncRNA
ENSG00000142230.13	1.4887	-1.63797	0.0125713	0.0318959	SAE1	protein_coding
ENSG00000184661.14	3.00243	0.304474	3.39e-12	1.74e-10	CDCA2	protein_coding
ENSG00000051341.14	2.34253	1.13534	5.66e-10	1.64e-08	POLQ	protein_coding
ENSG00000162062.15	2.56662	1.8177	1.54e-14	1.4e-12	TEDC2	protein_coding
ENSG00000134291.12	1.60689	5.04754	1.65e-12	9.19e-11	TMEM106C	protein_coding
ENSG00000267024.1	1.00105	-0.655868	0.00205479	0.00706518	AC008747.1	lncRNA
ENSG00000147684.9	1.00114	7.36011	6.03e-07	7.05e-06	NDUFB9	protein_coding
ENSG00000166165.13	1.00123	4.33218	0.00769948	0.0212881	CKB	protein_coding
ENSG00000110104.13	1.0016	3.80122	1.72e-08	3.27e-07	CCDC86	protein_coding
ENSG00000259953.2	1.00164	1.48431	0.000512306	0.00220876	AL138756.1	lncRNA
ENSG00000085662.14	1.00191	4.57103	0.0139752	0.0347575	AKR1B1	protein_coding
ENSG00000287733.1	1.00214	0.765563	0.00232278	0.00783331	AC083862.3	lncRNA
ENSG00000133065.11	1.00228	3.09865	0.0001988	0.000994928	SLC41A1	protein_coding
ENSG00000244184.1	1.00255	-0.707349	0.0139881	0.03478	AC091153.3	lncRNA
ENSG00000260051.1	1.00296	0.685888	0.0032137	0.0103346	AL031600.1	lncRNA
ENSG00000242861.1	1.00312	2.41166	0.000532032	0.00227903	AL591895.1	lncRNA
ENSG00000280374.1	1.00312	-0.850227	0.00261659	0.00865323	AC019080.6	lncRNA
ENSG00000184451.5	1.00355	1.11423	0.0174837	0.0417329	CCR10	protein_coding
ENSG00000267092.2	1.00405	-0.313669	0.0097557	0.0259362	AC027307.1	lncRNA
ENSG00000215458.8	1.00409	-0.183763	0.0047817	0.0143486	AATBC	lncRNA
ENSG00000258458.8	1.00429	-0.674842	0.00749483	0.0208027	AL160314.2	lncRNA
ENSG00000273391.1	1.00442	-0.140891	0.0165074	0.0398238	AC083880.1	lncRNA
ENSG00000141569.12	1.00467	3.78524	2.01e-08	3.74e-07	TRIM65	protein_coding
ENSG00000285796.1	1.00467	2.64302	2.51e-05	0.000172194	AL162458.1	lncRNA
ENSG00000101224.17	1.00551	5.13292	2.76e-06	2.6e-05	CDC25B	protein_coding
ENSG00000242802.9	1.0061	5.22777	2.68e-07	3.47e-06	AP5Z1	protein_coding
ENSG00000269792.1	1.00687	-0.369168	0.00169509	0.00601081	AC011500.3	lncRNA
ENSG00000278212.2	1.00729	0.917531	0.0124428	0.0316659	AC134878.2	transcribed_unprocessed_pseudogene
ENSG00000076706.17	1.00754	4.96758	0.000839243	0.00334715	MCAM	protein_coding
ENSG00000077312.9	1.00765	4.83072	7.19e-07	8.19e-06	SNRPA	protein_coding
ENSG00000137135.18	1.00805	4.92677	1.11e-09	2.93e-08	ARHGEF39	protein_coding
ENSG00000131061.14	1.00828	2.37402	1.13e-05	8.79e-05	ZNF341	protein_coding
ENSG00000235681.1	1.00857	-0.966745	0.00995401	0.0263697	AC245884.3	processed_pseudogene
ENSG00000267321.3	1.00861	2.51123	3.24e-06	2.98e-05	SNHG30	lncRNA
ENSG00000227906.8	1.00895	1.15932	0.00326997	0.0104772	SNAP25-AS1	lncRNA
ENSG00000223947.1	1.009	2.85961	0.00410901	0.0126433	AC016738.1	lncRNA
ENSG00000132688.11	1.00978	4.12253	0.000234173	0.00113949	NES	protein_coding
ENSG00000163710.9	1.0102	4.39038	0.00875887	0.0237419	PCOLCE2	protein_coding
ENSG00000280187.1	1.01021	0.16145	0.00206967	0.00710809	AC022107.1	TEC
ENSG00000125378.16	1.01083	2.91785	0.00169399	0.00600775	BMP4	protein_coding
ENSG00000108828.16	1.0111	6.37531	9.9e-08	1.48e-06	VAT1	protein_coding
ENSG00000130529.16	1.01124	4.31844	0.000106749	0.000588772	TRPM4	protein_coding
ENSG00000130173.13	1.01207	7.27049	0.0114996	0.0296572	ANGPTL8	protein_coding
ENSG00000170890.14	1.01211	-0.0998493	0.0177165	0.0422025	PLA2G1B	protein_coding
ENSG00000130429.15	1.01225	0.979513	5.51e-05	0.000334258	ARPC1B	protein_coding
ENSG00000173890.17	1.01262	1.87719	0.00633869	0.0181185	GPR160	protein_coding
ENSG00000285943.1	1.01281	-0.67701	0.00952611	0.0254264	AC112128.1	protein_coding
ENSG00000265791.1	1.01284	-0.702192	0.0154951	0.0377856	AC127024.4	lncRNA
ENSG00000250616.2	1.01323	0.207861	0.00122542	0.0045826	AC012645.1	lncRNA
ENSG00000198929.13	1.01375	1.72873	0.00994103	0.026348	NOS1AP	protein_coding
ENSG00000198700.10	1.01388	5.34523	8.19e-13	4.95e-11	IPO9	protein_coding
ENSG00000143603.19	1.01393	1.02325	0.00726961	0.0203004	KCNN3	protein_coding
ENSG00000101220.17	1.01401	4.25321	2.04e-07	2.73e-06	C20orf27	protein_coding
ENSG00000204516.10	1.01406	1.69776	0.000469107	0.00204583	MICB	protein_coding
ENSG00000159231.6	1.01439	0.686355	0.000608606	0.00254843	CBR3	protein_coding
ENSG00000126246.10	1.0148	1.69132	0.00703469	0.0197634	IGFLR1	protein_coding
ENSG00000254317.1	1.01491	0.167817	0.00628205	0.0179922	AC022973.5	lncRNA
ENSG00000221819.6	1.015	-0.742885	0.0174832	0.0417329	GAS8-AS1	lncRNA
ENSG00000230319.1	1.01508	0.0393106	0.00197545	0.00684696	AL022476.1	lncRNA
ENSG00000285677.2	1.01509	5.25895	5.98e-08	9.55e-07	AL355388.3	lncRNA
ENSG00000138162.19	1.01511	4.33564	1.02e-08	2.04e-07	TACC2	protein_coding
ENSG00000259605.3	1.01514	4.76259	1.43e-06	1.48e-05	AC074212.1	lncRNA
ENSG00000106004.5	1.01516	-0.0590296	0.00964471	0.0256872	HOXA5	protein_coding
ENSG00000272721.5	1.01525	-0.423232	0.00235724	0.00792993	AC131235.2	lncRNA
ENSG00000205863.10	1.01535	-0.770181	0.0139495	0.0347051	C1QTNF9B	protein_coding
ENSG00000169258.7	1.01603	1.85141	0.00317763	0.0102349	GPRIN1	protein_coding
ENSG00000070882.13	1.01666	3.19069	0.00022241	0.00109328	OSBPL3	protein_coding
ENSG00000130305.17	1.017	4.33074	7.95e-11	2.98e-09	NSUN5	protein_coding
ENSG00000196510.12	1.0172	4.66334	6.78e-08	1.06e-06	ANAPC7	protein_coding
ENSG00000197903.7	1.01736	5.14891	0.000135461	0.000717672	HIST1H2BK	protein_coding
ENSG00000160714.10	1.01805	5.74618	6.04e-13	3.76e-11	UBE2Q1	protein_coding
ENSG00000272010.1	1.01848	0.105763	0.00528867	0.015579	AC100814.1	lncRNA
ENSG00000154118.13	1.01854	-0.562255	0.0171194	0.0409906	JPH3	protein_coding
ENSG00000177225.17	1.0187	5.78105	1.86e-09	4.64e-08	GATD1	protein_coding
ENSG00000167508.12	1.01878	5.3325	5.59e-05	0.000337902	MVD	protein_coding
ENSG00000091879.13	1.01912	2.13801	0.00211234	0.00723377	ANGPT2	protein_coding
ENSG00000116906.13	1.01972	5.44862	1.18e-10	4.26e-09	GNPAT	protein_coding
ENSG00000262001.1	1.0198	0.693599	0.00379934	0.0118492	DLGAP1-AS2	lncRNA
ENSG00000196465.10	1.02039	3.94263	1.61e-05	0.000117891	MYL6B	protein_coding
ENSG00000126603.8	1.02087	3.67448	0.000280744	0.0013303	GLIS2	protein_coding
ENSG00000143514.17	1.02135	5.15132	1.49e-07	2.09e-06	TP53BP2	protein_coding
ENSG00000006118.14	1.02164	3.58272	0.00385485	0.0120024	TMEM132A	protein_coding
ENSG00000231305.4	1.02198	0.402572	0.0083237	0.0227505	AC112484.1	lncRNA
ENSG00000267221.3	1.02239	0.395822	0.014593	0.0359892	C17orf113	protein_coding
ENSG00000235246.1	1.02303	-0.389368	0.00831411	0.0227293	AL020993.1	lncRNA
ENSG00000100311.17	1.02329	3.37157	4.76e-05	0.00029505	PDGFB	protein_coding
ENSG00000164403.14	1.02382	7.26337	0.000325141	0.00150133	SHROOM1	protein_coding
ENSG00000138193.15	1.0266	2.71448	6.33e-05	0.000375204	PLCE1	protein_coding
ENSG00000169242.12	1.02664	7.69703	7.7e-05	0.000444417	EFNA1	protein_coding
ENSG00000197114.11	1.02685	2.61646	2.77e-06	2.61e-05	ZGPAT	protein_coding
ENSG00000237520.1	1.02736	1.34242	0.000678839	0.00279773	AL391832.1	lncRNA
ENSG00000170485.17	1.028	4.27905	0.000643628	0.00267459	NPAS2	protein_coding
ENSG00000185122.11	1.02815	6.24105	1.25e-09	3.27e-08	HSF1	protein_coding
ENSG00000168060.16	1.02825	1.73377	0.000494149	0.00214213	NAALADL1	protein_coding
ENSG00000164053.21	1.03022	2.69629	9.04e-08	1.36e-06	ATRIP	protein_coding
ENSG00000105486.14	1.03027	4.54337	4.96e-08	8.13e-07	LIG1	protein_coding
ENSG00000232533.1	1.03027	1.58373	0.00122513	0.00458221	AC093673.1	lncRNA
ENSG00000107833.10	1.03036	3.05079	1.5e-07	2.1e-06	NPM3	protein_coding
ENSG00000233559.2	1.03094	0.270254	0.0140823	0.0349453	LINC00513	lncRNA
ENSG00000176619.13	1.03147	4.36984	4.08e-11	1.66e-09	LMNB2	protein_coding
ENSG00000247400.4	1.03185	1.87889	8.53e-06	6.87e-05	DNAJC3-DT	lncRNA
ENSG00000240875.6	1.03248	2.0234	0.00542094	0.0159076	LINC00886	lncRNA
ENSG00000101417.12	1.03276	4.20554	7.29e-08	1.13e-06	PXMP4	protein_coding
ENSG00000112242.15	1.03318	3.66732	6.59e-06	5.5e-05	E2F3	protein_coding
ENSG00000138316.11	1.03329	0.509191	0.00548891	0.0160687	ADAMTS14	protein_coding
ENSG00000131473.17	1.03344	5.75404	5.34e-11	2.09e-09	ACLY	protein_coding
ENSG00000245322.7	1.0341	4.32293	9.88e-06	7.79e-05	AC097460.1	lncRNA
ENSG00000235944.8	1.03474	0.418876	0.000578203	0.00243941	ZNF815P	transcribed_unprocessed_pseudogene
ENSG00000261532.1	1.03523	1.80633	0.00015488	0.000803926	AC009065.7	lncRNA
ENSG00000140939.14	1.03547	4.73035	1.11e-05	8.59e-05	NOL3	protein_coding
ENSG00000250714.3	1.03562	0.134716	0.00124876	0.00465361	AC100861.2	lncRNA
ENSG00000160867.15	1.03573	6.94759	2.69e-08	4.79e-07	FGFR4	protein_coding
ENSG00000180139.11	1.03629	5.25423	0.000140394	0.000740296	ACTA2-AS1	lncRNA
ENSG00000163872.16	1.03689	4.20202	1.83e-07	2.49e-06	YEATS2	protein_coding
ENSG00000183111.12	1.037	2.59247	0.000565723	0.00239856	ARHGEF37	protein_coding
ENSG00000183840.7	1.03703	2.82291	5.22e-05	0.000318819	GPR39	protein_coding
ENSG00000169689.15	1.03724	5.71985	7.45e-07	8.42e-06	CENPX	protein_coding
ENSG00000164983.7	1.03726	4.02936	3.02e-06	2.8e-05	TMEM65	protein_coding
ENSG00000059378.12	1.03747	5.26153	1.26e-07	1.81e-06	PARP12	protein_coding
ENSG00000174529.7	1.03822	1.2922	8.88e-05	0.000502242	TMEM81	protein_coding
ENSG00000135912.11	1.03828	3.76329	4.18e-07	5.16e-06	TTLL4	protein_coding
ENSG00000159899.14	1.03832	4.36144	0.000680765	0.00280333	NPR2	protein_coding
ENSG00000159788.19	1.03875	5.45509	3.44e-07	4.33e-06	RGS12	protein_coding
ENSG00000132170.21	1.03969	3.68238	1.2e-07	1.74e-06	PPARG	protein_coding
ENSG00000253669.4	1.04018	0.923955	0.00638734	0.0182322	GASAL1	lncRNA
ENSG00000198937.9	1.04062	4.17837	5.71e-07	6.73e-06	CCDC167	protein_coding
ENSG00000180155.20	1.04086	5.55924	0.00131768	0.00487174	LYNX1	protein_coding
ENSG00000224292.1	1.04174	-0.913921	0.0122089	0.0311759	AF196972.1	lncRNA
ENSG00000188501.11	1.04259	0.787808	2.02e-05	0.000143123	LCTL	protein_coding
ENSG00000228649.9	1.04335	1.61527	0.00069389	0.00284831	SNHG26	lncRNA
ENSG00000160678.11	1.04418	2.983	0.00257528	0.00854419	S100A1	protein_coding
ENSG00000174137.12	1.04425	1.18478	0.000525269	0.00225713	FAM53A	protein_coding
ENSG00000213923.12	1.04471	4.8328	1.96e-07	2.64e-06	CSNK1E	protein_coding
ENSG00000154917.11	1.04499	1.45189	0.000200848	0.00100271	RAB6B	protein_coding
ENSG00000143811.19	1.04514	3.95636	1.07e-09	2.85e-08	PYCR2	protein_coding
ENSG00000164885.13	1.04566	3.36212	4.29e-09	9.59e-08	CDK5	protein_coding
ENSG00000141696.13	1.04591	2.95631	1.29e-07	1.85e-06	P3H4	protein_coding
ENSG00000224687.2	1.04703	-0.17743	0.014662	0.0361303	RASAL2-AS1	lncRNA
ENSG00000278071.1	1.04725	1.08879	0.012611	0.0319768	AL161669.3	lncRNA
ENSG00000141526.16	1.0475	3.80286	0.000469495	0.00204716	SLC16A3	protein_coding
ENSG00000255468.7	1.0485	4.02007	4.67e-05	0.000290615	AP001107.9	lncRNA
ENSG00000233527.9	1.04855	2.14282	1.91e-06	1.89e-05	ZNF529-AS1	lncRNA
ENSG00000259780.3	1.04866	1.38371	0.00432118	0.0132052	AC009065.1	lncRNA
ENSG00000169710.9	1.04957	8.97105	0.000135146	0.000716467	FASN	protein_coding
ENSG00000140323.6	1.04967	0.218029	0.00867759	0.0235658	DISP2	protein_coding
ENSG00000224814.1	1.04976	3.87175	0.00653362	0.0185785	AC114812.2	lncRNA
ENSG00000261305.2	1.05044	-0.173759	0.0015415	0.00555834	AC005586.2	lncRNA
ENSG00000254166.3	1.05054	3.40841	0.0146709	0.0361451	CASC19	lncRNA
ENSG00000143621.17	1.05108	5.8273	1.65e-11	7.26e-10	ILF2	protein_coding
ENSG00000226419.8	1.0512	2.3322	9.06e-05	0.000510597	SLC16A1-AS1	lncRNA
ENSG00000176401.6	1.05238	0.784909	2.76e-05	0.000185942	EID2B	protein_coding
ENSG00000239382.10	1.05258	0.863491	0.000282939	0.00133844	ALKBH6	protein_coding
ENSG00000223768.2	1.05289	2.53947	1.3e-06	1.36e-05	LINC00205	lncRNA
ENSG00000189114.7	1.05299	3.16362	1.48e-09	3.82e-08	BLOC1S3	protein_coding
ENSG00000142686.8	1.05405	2.59074	1.02e-07	1.52e-06	C1orf216	protein_coding
ENSG00000259349.2	1.05416	-0.942864	0.0125368	0.0318346	AC011921.1	lncRNA
ENSG00000178297.13	1.05452	3.59778	0.000384592	0.00172908	TMPRSS9	protein_coding
ENSG00000185359.13	1.05463	6.38623	1.12e-09	2.97e-08	HGS	protein_coding
ENSG00000160972.9	1.05468	6.49348	3.58e-08	6.13e-07	PPP1R16A	protein_coding
ENSG00000133619.17	1.05506	2.48036	0.000528932	0.0022693	KRBA1	protein_coding
ENSG00000076554.15	1.05615	4.98532	3.85e-08	6.55e-07	TPD52	protein_coding
ENSG00000278259.4	1.05621	5.21513	4.18e-08	7.03e-07	MYO19	protein_coding
ENSG00000124571.18	1.05701	4.31992	3.49e-11	1.44e-09	XPO5	protein_coding
ENSG00000173137.12	1.0571	4.62977	1.1e-05	8.55e-05	ADCK5	protein_coding
ENSG00000158887.17	1.0573	1.63577	0.00195765	0.00679389	MPZ	protein_coding
ENSG00000090447.12	1.05778	2.96641	1.2e-06	1.27e-05	TFAP4	protein_coding
ENSG00000007384.15	1.05903	3.88034	1.97e-05	0.000140498	RHBDF1	protein_coding
ENSG00000214922.9	1.05924	1.81407	4.25e-05	0.000268406	HLA-F-AS1	lncRNA
ENSG00000167553.15	1.05926	5.6807	2.44e-09	5.86e-08	TUBA1C	protein_coding
ENSG00000116157.6	1.05944	2.22445	0.00280496	0.00918475	GPX7	protein_coding
ENSG00000237638.2	1.05957	0.803562	1.95e-05	0.000138998	LINC02245	lncRNA
ENSG00000140795.13	1.06002	-0.851914	0.017879	0.0424989	MYLK3	protein_coding
ENSG00000229212.8	1.06002	-0.876793	0.0153345	0.0374685	AC044860.1	transcribed_unprocessed_pseudogene
ENSG00000143314.12	1.06008	6.37131	9.64e-11	3.53e-09	MRPL24	protein_coding
ENSG00000286158.1	1.06052	-0.551229	0.0128882	0.0325555	AL034548.2	lncRNA
ENSG00000145979.18	1.06084	3.21274	2.48e-09	5.93e-08	TBC1D7	protein_coding
ENSG00000231711.2	1.06099	1.53344	0.000639626	0.00266246	LINC00899	lncRNA
ENSG00000272572.1	1.06123	-0.664379	0.0129109	0.0325995	AL138762.1	lncRNA
ENSG00000176058.13	1.06294	4.79531	2.61e-05	0.000177249	TPRN	protein_coding
ENSG00000217555.12	1.0632	-0.624508	0.0080895	0.0222066	CKLF	protein_coding
ENSG00000164032.12	1.06384	5.66918	1.62e-07	2.24e-06	H2AFZ	protein_coding
ENSG00000254910.1	1.06411	-0.0556836	0.0051856	0.0153286	AC136475.2	lncRNA
ENSG00000120963.12	1.06474	5.73911	4.73e-11	1.88e-09	ZNF706	protein_coding
ENSG00000254978.2	1.06476	0.565556	2.59e-05	0.000176535	ALG1L9P	transcribed_unprocessed_pseudogene
ENSG00000276180.1	1.06502	4.77313	1.49e-05	0.000111208	HIST1H4I	protein_coding
ENSG00000272562.2	1.06539	-0.82445	0.00298036	0.00968429	AL512343.2	lncRNA
ENSG00000277182.1	1.06644	-0.0645736	0.0119381	0.030618	AC006449.5	lncRNA
ENSG00000233016.7	1.06645	5.30017	2.78e-08	4.92e-07	SNHG7	lncRNA
ENSG00000272079.2	1.06676	1.84745	0.000761014	0.0030847	AC004233.2	lncRNA
ENSG00000166263.13	1.06677	2.10208	7.82e-06	6.37e-05	STXBP4	protein_coding
ENSG00000198496.12	1.06708	2.99295	2.25e-05	0.000157022	NBR2	lncRNA
ENSG00000143499.14	1.06712	5.49423	1.18e-07	1.71e-06	SMYD2	protein_coding
ENSG00000158079.16	1.06719	1.91333	8.1e-07	9.04e-06	PTPDC1	protein_coding
ENSG00000267185.1	1.0677	-0.62957	0.00507355	0.0150608	PTP4A2P1	processed_pseudogene
ENSG00000232434.2	1.06885	3.06706	0.000127382	0.000682073	AJM1	protein_coding
ENSG00000128228.5	1.06946	5.70714	1.88e-07	2.54e-06	SDF2L1	protein_coding
ENSG00000262152.7	1.0697	0.781571	0.00961255	0.0256182	LINC00514	protein_coding
ENSG00000173207.13	1.07023	4.52792	8.68e-10	2.36e-08	CKS1B	protein_coding
ENSG00000253167.1	1.07112	1.95405	0.000105808	0.000584236	WASHC5-AS1	lncRNA
ENSG00000221886.4	1.07177	1.19163	3.34e-05	0.000218907	ZBED8	protein_coding
ENSG00000143753.13	1.07196	5.36156	8.12e-06	6.59e-05	DEGS1	protein_coding
ENSG00000124574.15	1.07214	3.96475	1.43e-08	2.77e-07	ABCC10	protein_coding
ENSG00000123684.13	1.07232	6.90406	5.54e-09	1.19e-07	LPGAT1	protein_coding
ENSG00000068615.18	1.07315	1.02054	0.0139245	0.0346498	REEP1	protein_coding
ENSG00000179168.15	1.07319	-1.01551	0.00994724	0.0263559	GGN	protein_coding
ENSG00000182004.13	1.07322	5.38951	2.56e-09	6.09e-08	SNRPE	protein_coding
ENSG00000260563.3	1.07506	1.50198	0.000114276	0.000622881	AC132872.1	lncRNA
ENSG00000241990.5	1.0754	-0.620109	0.00710873	0.0199327	PRR34-AS1	lncRNA
ENSG00000141574.8	1.07553	4.08696	0.00289846	0.00945442	SECTM1	protein_coding
ENSG00000255277.3	1.07559	2.20149	8.35e-05	0.00047742	ABCC6P2	transcribed_unprocessed_pseudogene
ENSG00000172687.13	1.07562	0.867651	0.00318533	0.0102568	ZNF738	protein_coding
ENSG00000283341.2	1.07645	1.17616	0.000932579	0.00365422	AC068205.2	lncRNA
ENSG00000124243.17	1.07647	1.6083	0.000257957	0.0012388	BCAS4	protein_coding
ENSG00000276672.1	1.07675	-0.327351	0.00168182	0.00597234	AL161891.1	lncRNA
ENSG00000133119.13	1.0783	2.41474	5.03e-07	6.05e-06	RFC3	protein_coding
ENSG00000189283.10	1.07858	2.93989	9.43e-06	7.49e-05	FHIT	protein_coding
ENSG00000100263.14	1.07894	4.64636	1.68e-12	9.35e-11	RHBDD3	protein_coding
ENSG00000286729.1	1.07895	0.222803	0.00723071	0.0202102	AC137695.3	lncRNA
ENSG00000186583.12	1.07934	0.970769	0.0199213	0.0464835	SPATC1	protein_coding
ENSG00000178896.9	1.0795	4.92114	3.52e-09	8.01e-08	EXOSC4	protein_coding
ENSG00000164181.14	1.07956	2.35754	0.0104106	0.0273139	ELOVL7	protein_coding
ENSG00000160789.20	1.07975	7.90867	3.69e-10	1.14e-08	LMNA	protein_coding
ENSG00000181885.18	1.08053	4.85947	0.000701232	0.00287365	CLDN7	protein_coding
ENSG00000268745.1	1.08131	-1.22435	0.0151852	0.0371738	AL365205.3	lncRNA
ENSG00000144152.13	1.08134	3.17733	8.96e-05	0.000505775	FBLN7	protein_coding
ENSG00000104866.11	1.08243	5.06491	2.92e-10	9.29e-09	PPP1R37	protein_coding
ENSG00000112562.18	1.08289	2.93198	0.0128874	0.0325555	SMOC2	protein_coding
ENSG00000109103.11	1.08303	4.08384	1.37e-07	1.95e-06	UNC119	protein_coding
ENSG00000033050.9	1.08304	2.48297	2.48e-07	3.24e-06	ABCF2	protein_coding
ENSG00000154920.14	1.08327	3.6944	1.06e-07	1.57e-06	EME1	protein_coding
ENSG00000267396.1	1.08328	1.75108	0.000415361	0.00184415	AC090236.1	lncRNA
ENSG00000143294.15	1.08383	5.62145	6.26e-15	6.25e-13	PRCC	protein_coding
ENSG00000226453.2	1.08394	1.64673	0.000533428	0.00228421	LINC02542	lncRNA
ENSG00000150403.18	1.08419	4.59957	1.41e-06	1.45e-05	TMCO3	protein_coding
ENSG00000272146.6	1.08445	-0.206963	0.000525717	0.00225857	ARF4-AS1	lncRNA
ENSG00000177337.8	1.08474	2.51669	3.34e-06	3.06e-05	DLGAP1-AS1	lncRNA
ENSG00000276386.1	1.0848	0.0282017	0.0111723	0.0289529	CNTNAP3P2	unprocessed_pseudogene
ENSG00000143842.15	1.08566	5.16674	2.42e-10	7.89e-09	SOX13	protein_coding
ENSG00000149633.12	1.08654	1.57706	0.00324618	0.0104159	KIAA1755	protein_coding
ENSG00000230358.4	1.08663	-1.12086	0.0119772	0.0306977	SPDYE21P	protein_coding
ENSG00000207067.1	1.08794	0.536557	0.00267004	0.00880159	SNORA72	snoRNA
ENSG00000184428.13	1.08824	5.38454	4.2e-08	7.06e-07	TOP1MT	protein_coding
ENSG00000286859.1	1.08853	2.94519	1.02e-07	1.52e-06	AL158214.2	lncRNA
ENSG00000064490.14	1.08886	4.73328	1.93e-10	6.46e-09	RFXANK	protein_coding
ENSG00000235530.7	1.08909	-0.442669	0.0038504	0.0119901	AC087294.1	lncRNA
ENSG00000203362.2	1.08912	-0.817279	0.00622577	0.0178622	POLH-AS1	lncRNA
ENSG00000250222.2	1.08945	0.299675	0.00248949	0.00829424	AC008443.5	lncRNA
ENSG00000164961.16	1.08973	4.67992	4e-08	6.77e-07	WASHC5	protein_coding
ENSG00000255328.1	1.09003	0.310399	0.00339052	0.0107834	AC136475.5	lncRNA
ENSG00000205643.11	1.09004	2.72569	8.14e-10	2.25e-08	CDPF1	protein_coding
ENSG00000128656.14	1.09063	1.30721	0.00147512	0.00535039	CHN1	protein_coding
ENSG00000246263.3	1.09079	3.31916	1.82e-06	1.81e-05	UBR5-AS1	lncRNA
ENSG00000204237.5	1.0908	4.17846	7.31e-09	1.51e-07	OXLD1	protein_coding
ENSG00000177192.14	1.09088	4.79833	2.26e-08	4.13e-07	PUS1	protein_coding
ENSG00000158716.9	1.09102	6.24173	2.26e-08	4.12e-07	DUSP23	protein_coding
ENSG00000280120.1	1.09116	1.43791	3.1e-05	0.000205031	AC073857.1	TEC
ENSG00000132694.18	1.09171	5.30242	7.27e-14	5.62e-12	ARHGEF11	protein_coding
ENSG00000273329.1	1.09204	1.58693	2.42e-05	0.000166794	AC078846.1	lncRNA
ENSG00000272305.5	1.09255	-0.759058	0.00242847	0.00812507	AC096887.1	protein_coding
ENSG00000163501.7	1.09262	2.19973	0.00441407	0.0134406	IHH	protein_coding
ENSG00000279799.1	1.09278	-0.412024	0.0174723	0.0417164	AC006077.2	TEC
ENSG00000116857.17	1.09297	5.89739	1.53e-12	8.72e-11	TMEM9	protein_coding
ENSG00000114544.16	1.09339	4.3055	3.3e-11	1.37e-09	SLC41A3	protein_coding
ENSG00000124181.14	1.09353	5.50812	7.71e-08	1.19e-06	PLCG1	protein_coding
ENSG00000176444.19	1.09375	5.44567	5.88e-07	6.9e-06	CLK2	protein_coding
ENSG00000126001.16	1.09433	4.40022	1.77e-08	3.35e-07	CEP250	protein_coding
ENSG00000124602.10	1.09436	5.08589	0.000211236	0.00104653	UNC5CL	protein_coding
ENSG00000162066.15	1.09436	5.01466	1.09e-06	1.17e-05	AMDHD2	protein_coding
ENSG00000232645.5	1.09441	-0.551709	0.0208191	0.0482014	LINC01431	lncRNA
ENSG00000267251.2	1.09478	0.608772	0.000284519	0.00134456	AC139100.1	lncRNA
ENSG00000170417.16	1.09493	1.02867	0.000441574	0.00194195	TMEM182	protein_coding
ENSG00000248593.3	1.0954	0.689111	8.07e-06	6.56e-05	DSTNP2	transcribed_unprocessed_pseudogene
ENSG00000111087.10	1.09599	0.674255	0.0069281	0.0195082	GLI1	protein_coding
ENSG00000279322.1	1.09628	4.2269	3.54e-05	0.000229777	AL035252.4	TEC
ENSG00000245910.8	1.09639	5.45802	1.62e-06	1.64e-05	SNHG6	lncRNA
ENSG00000189419.8	1.09642	2.91408	0.00659665	0.0187361	SPATA41	lncRNA
ENSG00000254855.1	1.09652	0.88779	4.55e-05	0.000284734	AP001107.8	lncRNA
ENSG00000286835.1	1.09767	-0.313585	0.00296976	0.00965368	AL133477.2	lncRNA
ENSG00000158710.14	1.09784	8.03048	4.27e-07	5.25e-06	TAGLN2	protein_coding
ENSG00000272030.1	1.09798	1.29055	0.0033284	0.0106257	AL162258.2	lncRNA
ENSG00000137098.14	1.09847	2.74027	0.000194119	0.000975674	SPAG8	protein_coding
ENSG00000160818.16	1.09867	4.26678	5.4e-09	1.17e-07	GPATCH4	protein_coding
ENSG00000228315.12	1.09909	2.44255	5.04e-05	0.000309906	GUSBP11	lncRNA
ENSG00000225205.5	1.10158	1.8831	0.000420284	0.0018613	AC078883.1	lncRNA
ENSG00000104381.13	1.10227	1.93841	0.00271807	0.00893426	GDAP1	protein_coding
ENSG00000161647.18	1.1023	1.1971	0.00101533	0.00392346	MPP3	protein_coding
ENSG00000276131.1	1.1024	-0.50517	0.00221209	0.00752606	AC009118.2	lncRNA
ENSG00000163689.20	1.10245	1.25641	0.00257142	0.00853252	C3orf67	protein_coding
ENSG00000145113.22	1.10365	1.15256	0.00576897	0.0167451	MUC4	protein_coding
ENSG00000128917.8	1.10388	3.25881	6.5e-05	0.000384565	DLL4	protein_coding
ENSG00000132646.11	1.10394	5.19697	1.69e-06	1.7e-05	PCNA	protein_coding
ENSG00000010319.7	1.10397	2.81944	0.00232658	0.00784502	SEMA3G	protein_coding
ENSG00000159496.14	1.10481	3.67568	9.5e-06	7.54e-05	RGL4	protein_coding
ENSG00000223705.9	1.10487	4.67569	8.46e-05	0.000482648	NSUN5P1	transcribed_unprocessed_pseudogene
ENSG00000246662.6	1.10506	0.196823	0.00780673	0.0215313	LINC00535	lncRNA
ENSG00000138336.9	1.10568	0.475158	0.00697413	0.0196134	TET1	protein_coding
ENSG00000103249.18	1.10633	6.57574	8.59e-09	1.74e-07	CLCN7	protein_coding
ENSG00000124466.9	1.10661	-0.118643	0.0124764	0.0317205	LYPD3	protein_coding
ENSG00000143569.19	1.10662	6.0888	6.07e-11	2.36e-09	UBAP2L	protein_coding
ENSG00000231704.6	1.10674	-0.816644	0.0148745	0.0365624	AC004895.1	lncRNA
ENSG00000174827.13	1.10676	6.39339	2.08e-10	6.92e-09	PDZK1	protein_coding
ENSG00000138623.10	1.10681	3.09118	0.000764871	0.00309677	SEMA7A	protein_coding
ENSG00000188566.13	1.10744	3.64569	4e-07	4.95e-06	NDOR1	protein_coding
ENSG00000156711.17	1.10795	3.70792	0.00263852	0.00870933	MAPK13	protein_coding
ENSG00000257096.1	1.108	-0.196061	0.0187048	0.0441121	AL161747.2	lncRNA
ENSG00000121236.21	1.10805	0.603207	0.00337725	0.0107453	TRIM6	protein_coding
ENSG00000175137.11	1.10816	4.84985	7.01e-13	4.3e-11	SH3BP5L	protein_coding
ENSG00000130193.8	1.10821	5.75068	1.84e-07	2.5e-06	THEM6	protein_coding
ENSG00000260228.6	1.10834	1.45196	4.92e-05	0.000303484	AC009119.1	lncRNA
ENSG00000116819.8	1.1084	0.211771	0.00630917	0.0180614	TFAP2E	protein_coding
ENSG00000135045.7	1.10947	2.07952	4.55e-06	4.01e-05	C9orf40	protein_coding
ENSG00000087085.15	1.10981	3.5921	0.012169	0.0310999	ACHE	protein_coding
ENSG00000239467.6	1.10987	1.31163	0.000934314	0.00365869	AC007405.3	lncRNA
ENSG00000284976.1	1.1105	3.72082	3.43e-05	0.00022381	BX255925.3	protein_coding
ENSG00000176834.14	1.11242	4.65099	2.81e-11	1.18e-09	VSIG10	protein_coding
ENSG00000099139.13	1.11302	2.58988	0.00200971	0.00694012	PCSK5	protein_coding
ENSG00000223353.2	1.11334	0.445215	0.0123681	0.0315137	AL589763.1	processed_pseudogene
ENSG00000286847.1	1.11463	-0.568203	0.00174	0.0061417	AC007036.5	lncRNA
ENSG00000143373.18	1.11562	5.076	4.94e-16	6.33e-14	ZNF687	protein_coding
ENSG00000181135.16	1.11565	3.24307	8.48e-08	1.29e-06	ZNF707	protein_coding
ENSG00000172244.9	1.11583	0.378839	0.000376081	0.00169547	C5orf34	protein_coding
ENSG00000146143.19	1.1165	2.282	1.19e-07	1.72e-06	PRIM2	protein_coding
ENSG00000270605.1	1.11722	1.92432	0.00122609	0.00458374	AL353622.1	lncRNA
ENSG00000128268.12	1.11723	0.291094	0.00942233	0.0252014	MGAT3	protein_coding
ENSG00000185842.15	1.11768	2.81381	3.38e-07	4.27e-06	DNAH14	protein_coding
ENSG00000215440.12	1.11793	3.33763	0.000123403	0.000663946	NPEPL1	protein_coding
ENSG00000164683.17	1.11797	1.79801	4.79e-05	0.000296687	HEY1	protein_coding
ENSG00000105514.8	1.11806	2.66107	0.00227467	0.00769851	RAB3D	protein_coding
ENSG00000067225.18	1.11809	5.96505	7.64e-05	0.000441529	PKM	protein_coding
ENSG00000154548.9	1.1196	0.0189639	0.0046079	0.0139239	SRSF12	protein_coding
ENSG00000183773.15	1.12054	0.660877	0.00157886	0.00567145	AIFM3	protein_coding
ENSG00000263990.1	1.12096	0.246285	0.00512893	0.0151903	AC004253.1	lncRNA
ENSG00000185298.13	1.12311	4.30738	4.95e-11	1.95e-09	CCDC137	protein_coding
ENSG00000267681.1	1.12317	-0.570357	0.00476274	0.0143004	AC135721.1	transcribed_processed_pseudogene
ENSG00000109065.12	1.12361	4.77013	2.96e-10	9.42e-09	NAT9	protein_coding
ENSG00000165804.16	1.12467	4.91149	1.97e-07	2.65e-06	ZNF219	protein_coding
ENSG00000109066.13	1.12525	4.142	1.27e-13	9.22e-12	TMEM104	protein_coding
ENSG00000197191.6	1.12542	0.325532	0.00429237	0.0131237	CYSRT1	protein_coding
ENSG00000285128.1	1.12588	0.393367	0.00880446	0.0238471	AC092306.1	lncRNA
ENSG00000132639.12	1.12633	2.0371	0.0112729	0.0291471	SNAP25	protein_coding
ENSG00000235545.1	1.12643	-1.37404	0.0198379	0.0463355	AC103923.1	lncRNA
ENSG00000070731.11	1.12684	-0.00203026	0.014928	0.0366648	ST6GALNAC2	protein_coding
ENSG00000132622.11	1.12698	2.72612	0.000361465	0.00164222	HSPA12B	protein_coding
ENSG00000275936.1	1.12699	-0.33677	0.0184188	0.0435883	AC004263.1	lncRNA
ENSG00000101464.10	1.12754	3.82502	4.37e-09	9.75e-08	PIGU	protein_coding
ENSG00000261168.1	1.12787	-0.30681	0.0165123	0.0398238	AL592424.1	lncRNA
ENSG00000154134.15	1.128	3.29856	0.000398662	0.00178353	ROBO3	protein_coding
ENSG00000244301.6	1.12886	0.0500081	0.019449	0.045583	AOX3P	transcribed_unprocessed_pseudogene
ENSG00000179950.14	1.12918	6.79364	3.7e-12	1.89e-10	PUF60	protein_coding
ENSG00000172270.19	1.1293	7.84217	7.27e-11	2.74e-09	BSG	protein_coding
ENSG00000130768.15	1.12948	0.75872	0.0138203	0.0344289	SMPDL3B	protein_coding
ENSG00000149922.10	1.12965	0.973812	0.00147871	0.00536102	TBX6	protein_coding
ENSG00000094975.14	1.13088	4.58668	2.37e-10	7.78e-09	SUCO	protein_coding
ENSG00000135124.14	1.13204	4.67286	3.75e-07	4.69e-06	P2RX4	protein_coding
ENSG00000261641.2	1.13229	5.7015	2.24e-06	2.17e-05	AL031600.3	lncRNA
ENSG00000177182.11	1.1326	4.25406	1.01e-05	7.96e-05	CLVS1	protein_coding
ENSG00000170619.10	1.13331	4.69895	3.9e-14	3.26e-12	COMMD5	protein_coding
ENSG00000262049.1	1.13341	4.97142	4.43e-07	5.42e-06	AC139530.1	lncRNA
ENSG00000162522.11	1.13355	5.36887	2.04e-08	3.78e-07	KIAA1522	protein_coding
ENSG00000216775.3	1.13358	4.23958	0.000330318	0.00152095	AL109918.1	transcribed_unprocessed_pseudogene
ENSG00000164398.14	1.13457	2.80921	0.00233288	0.0078609	ACSL6	protein_coding
ENSG00000255517.6	1.13497	1.79423	9.36e-06	7.45e-05	AP002748.4	lncRNA
ENSG00000203666.12	1.13549	3.43194	1.06e-06	1.15e-05	EFCAB2	protein_coding
ENSG00000174483.20	1.1357	0.626676	0.000154981	0.000804281	BBS1	protein_coding
ENSG00000239672.7	1.13583	3.1968	3.86e-06	3.49e-05	NME1	protein_coding
ENSG00000140961.14	1.136	6.98151	0.000479332	0.00208635	OSGIN1	protein_coding
ENSG00000185838.14	1.13622	1.65158	1.15e-07	1.68e-06	GNB1L	protein_coding
ENSG00000169750.9	1.13626	3.60674	2.75e-05	0.000185457	RAC3	protein_coding
ENSG00000256678.1	1.13738	0.99369	0.00787717	0.021694	AC025423.3	processed_pseudogene
ENSG00000188981.11	1.13745	-0.211028	0.00305674	0.00989846	MSANTD1	protein_coding
ENSG00000264769.1	1.13759	1.14756	0.000330662	0.00152196	AC145207.8	lncRNA
ENSG00000189060.5	1.13785	7.97379	2.78e-09	6.52e-08	H1F0	protein_coding
ENSG00000104518.11	1.1379	7.17951	5.99e-09	1.27e-07	GSDMD	protein_coding
ENSG00000143771.12	1.13835	4.85915	9.09e-11	3.35e-09	CNIH4	protein_coding
ENSG00000273058.2	1.13932	0.027792	0.000710393	0.00290683	AL359921.2	lncRNA
ENSG00000159263.16	1.13935	0.416282	0.014528	0.0358577	SIM2	protein_coding
ENSG00000283078.1	1.1396	-0.460586	0.00683772	0.0193093	AL137077.2	lncRNA
ENSG00000183309.11	1.13996	4.22491	3.25e-10	1.02e-08	ZNF623	protein_coding
ENSG00000278949.1	1.14016	-0.883039	0.0106093	0.0277275	AC127070.4	TEC
ENSG00000107796.13	1.14034	5.78484	8.22e-05	0.000471036	ACTA2	protein_coding
ENSG00000257653.1	1.1405	3.47905	9.14e-07	1.01e-05	AC117498.1	lncRNA
ENSG00000030110.13	1.14069	3.69938	7.9e-11	2.97e-09	BAK1	protein_coding
ENSG00000123836.15	1.1407	3.64763	4.09e-07	5.06e-06	PFKFB2	protein_coding
ENSG00000159167.12	1.14092	2.20439	0.00605011	0.0174314	STC1	protein_coding
ENSG00000230082.1	1.14093	0.19614	0.000762664	0.00309037	PRRT3-AS1	lncRNA
ENSG00000219626.9	1.14122	2.7354	1.01e-07	1.51e-06	FAM228B	protein_coding
ENSG00000170122.5	1.14227	-0.718296	0.0186651	0.0440314	FOXD4	protein_coding
ENSG00000188707.6	1.14228	4.24534	1.91e-07	2.59e-06	ZBED6CL	protein_coding
ENSG00000285886.1	1.14298	-0.403477	0.00484667	0.0145135	AC211476.6	lncRNA
ENSG00000114767.7	1.14304	3.87858	4.95e-10	1.47e-08	RRP9	protein_coding
ENSG00000143390.17	1.14367	4.81739	7.61e-12	3.58e-10	RFX5	protein_coding
ENSG00000274925.1	1.14398	1.38151	8.82e-05	0.000499846	ZKSCAN2-DT	lncRNA
ENSG00000162885.13	1.14479	4.61698	5.09e-15	5.19e-13	B3GALNT2	protein_coding
ENSG00000242798.1	1.14485	-0.139371	0.000896305	0.00353745	AC073842.2	lncRNA
ENSG00000255224.1	1.14495	4.13562	1e-08	2.01e-07	AC109322.1	lncRNA
ENSG00000269621.1	1.14505	3.31404	1.08e-09	2.87e-08	AL589765.7	lncRNA
ENSG00000224805.2	1.14599	0.278039	0.00764945	0.0211688	LINC00853	lncRNA
ENSG00000233901.6	1.1461	1.37216	0.00475697	0.0142866	LINC01503	lncRNA
ENSG00000129646.14	1.14615	2.97941	0.000570119	0.00241233	QRICH2	protein_coding
ENSG00000132436.11	1.148	2.45202	2.51e-07	3.27e-06	FIGNL1	protein_coding
ENSG00000207547.1	1.14858	-0.706446	0.00594452	0.0171735	MIR25	miRNA
ENSG00000204528.3	1.14924	0.759109	0.0130443	0.0328789	PSORS1C3	lncRNA
ENSG00000197599.12	1.14968	1.34218	0.00302486	0.00980947	CCDC154	protein_coding
ENSG00000226055.2	1.14969	-0.438884	0.00154329	0.00556319	PAICSP1	processed_pseudogene
ENSG00000145050.18	1.14976	5.82358	1.08e-07	1.59e-06	MANF	protein_coding
ENSG00000287750.1	1.1498	0.340637	0.00436746	0.0133268	AL353572.4	lncRNA
ENSG00000276710.4	1.14988	1.88621	3.07e-05	0.000203374	CSPG4P10	transcribed_unprocessed_pseudogene
ENSG00000054938.15	1.15033	2.83986	0.0070604	0.0198197	CHRDL2	protein_coding
ENSG00000255717.7	1.15142	4.34799	7.68e-07	8.64e-06	SNHG1	lncRNA
ENSG00000232995.7	1.1519	-0.0541913	0.00172312	0.00609263	AL592435.1	lncRNA
ENSG00000224081.9	1.15196	0.945794	0.00542774	0.0159181	SLC44A3-AS1	transcribed_processed_pseudogene
ENSG00000008277.14	1.15304	0.504886	0.00670839	0.018992	ADAM22	protein_coding
ENSG00000286011.1	1.15313	-1.41885	0.0175338	0.0418321	AC062037.3	lncRNA
ENSG00000151725.12	1.15383	2.88434	1.35e-06	1.4e-05	CENPU	protein_coding
ENSG00000213160.10	1.15384	3.56364	1.93e-09	4.8e-08	KLHL23	protein_coding
ENSG00000183155.5	1.15399	3.42315	5.46e-13	3.44e-11	RABIF	protein_coding
ENSG00000164638.10	1.15433	4.24258	0.0163148	0.0394482	SLC29A4	protein_coding
ENSG00000271984.1	1.15483	5.03725	2.51e-06	2.39e-05	AL008726.1	lncRNA
ENSG00000112039.4	1.15483	1.31822	4.15e-05	0.000263683	FANCE	protein_coding
ENSG00000186364.12	1.15554	2.73039	2.39e-06	2.29e-05	NUDT17	protein_coding
ENSG00000188295.14	1.1556	1.26333	4.38e-07	5.36e-06	ZNF669	protein_coding
ENSG00000060982.15	1.15566	1.88755	0.00106417	0.00407505	BCAT1	protein_coding
ENSG00000237015.1	1.15574	0.720094	0.000493919	0.00214151	AL031186.1	lncRNA
ENSG00000132329.11	1.15653	5.75546	4.64e-06	4.07e-05	RAMP1	protein_coding
ENSG00000261126.7	1.15656	0.0183222	0.0103327	0.027149	RBFADN	lncRNA
ENSG00000163435.16	1.15662	5.66883	0.000159631	0.000825099	ELF3	protein_coding
ENSG00000114279.13	1.15737	0.509896	0.0148194	0.0364599	FGF12	protein_coding
ENSG00000181649.8	1.15741	2.63529	0.00178638	0.00628196	PHLDA2	protein_coding
ENSG00000099840.13	1.15801	2.95711	0.00837232	0.0228656	IZUMO4	protein_coding
ENSG00000101361.17	1.15803	5.54979	5.1e-10	1.5e-08	NOP56	protein_coding
ENSG00000160447.7	1.15893	3.48963	6.89e-07	7.89e-06	PKN3	protein_coding
ENSG00000225556.1	1.16051	0.0622419	0.00053386	0.00228526	C2CD4D	protein_coding
ENSG00000279452.1	1.16109	-0.414079	0.00822427	0.0225288	AC006277.1	TEC
ENSG00000170382.12	1.16115	1.69149	0.00167557	0.00595274	LRRN2	protein_coding
ENSG00000171813.14	1.16182	4.02932	2.74e-07	3.55e-06	PWWP2B	protein_coding
ENSG00000260285.1	1.16184	0.447398	0.00165301	0.00588729	AL133367.1	lncRNA
ENSG00000250959.2	1.16224	0.733515	9.36e-06	7.45e-05	GLUD1P3	transcribed_unprocessed_pseudogene
ENSG00000137809.17	1.16288	1.70658	0.00335991	0.0107054	ITGA11	protein_coding
ENSG00000160688.19	1.16307	4.98477	4.31e-15	4.45e-13	FLAD1	protein_coding
ENSG00000163354.15	1.16388	2.00589	0.00212911	0.00728306	DCST2	protein_coding
ENSG00000142102.16	1.16392	6.49601	0.00569201	0.0165569	PGGHG	protein_coding
ENSG00000137288.10	1.16416	5.22935	2.1e-09	5.15e-08	UQCC2	protein_coding
ENSG00000125398.8	1.1653	4.62126	0.000539571	0.0023045	SOX9	protein_coding
ENSG00000102003.10	1.16543	0.943882	0.000292752	0.00137606	SYP	protein_coding
ENSG00000255135.4	1.16554	1.39381	3.05e-05	0.000202758	AP002360.1	lncRNA
ENSG00000133401.16	1.16555	1.55299	0.000293217	0.00137772	PDZD2	protein_coding
ENSG00000136492.8	1.16588	1.76951	0.000206978	0.00102916	BRIP1	protein_coding
ENSG00000161277.11	1.16601	2.43555	1.51e-07	2.11e-06	THAP8	protein_coding
ENSG00000104892.17	1.16684	2.35982	9.14e-07	1.01e-05	KLC3	protein_coding
ENSG00000205923.3	1.16686	4.2556	1.31e-06	1.37e-05	CEMP1	protein_coding
ENSG00000221944.8	1.1669	1.69615	0.000111499	0.000610722	TIGD1	protein_coding
ENSG00000139269.3	1.1671	6.33929	0.00247565	0.00826157	INHBE	protein_coding
ENSG00000234690.7	1.16786	-0.520805	0.0173523	0.0414634	EPCAM-DT	lncRNA
ENSG00000120327.6	1.16818	0.888183	0.00494267	0.0147366	PCDHB14	protein_coding
ENSG00000261211.1	1.16872	0.386049	0.000348233	0.00158932	AL031123.2	lncRNA
ENSG00000114854.8	1.16882	-0.424473	0.00319542	0.0102852	TNNC1	protein_coding
ENSG00000137338.5	1.16915	2.18774	1.31e-07	1.88e-06	PGBD1	protein_coding
ENSG00000179526.17	1.16981	6.05252	5.83e-13	3.66e-11	SHARPIN	protein_coding
ENSG00000143178.13	1.17036	1.58197	0.00020084	0.00100271	TBX19	protein_coding
ENSG00000287917.1	1.17077	-0.634529	0.00544836	0.0159671	AP000944.7	lncRNA
ENSG00000163479.14	1.17094	6.80644	5.92e-14	4.7e-12	SSR2	protein_coding
ENSG00000258732.1	1.17101	-0.493668	0.00940871	0.0251704	AC025884.1	unprocessed_pseudogene
ENSG00000117394.23	1.17116	2.51541	0.00187898	0.00655791	SLC2A1	protein_coding
ENSG00000196923.14	1.17125	4.58594	1.33e-05	0.000100843	PDLIM7	protein_coding
ENSG00000198169.9	1.1714	3.8742	7.54e-09	1.55e-07	ZNF251	protein_coding
ENSG00000245261.1	1.17152	2.7838	1.01e-05	7.93e-05	AL133375.1	lncRNA
ENSG00000166965.12	1.17192	4.0054	1.54e-13	1.08e-11	RCCD1	protein_coding
ENSG00000260941.1	1.17233	-0.711665	0.0151277	0.0370773	LINC00622	lncRNA
ENSG00000196550.10	1.1726	0.11076	0.000141015	0.000742459	FAM72A	protein_coding
ENSG00000013306.16	1.17299	6.82562	4.75e-15	4.87e-13	SLC25A39	protein_coding
ENSG00000134013.16	1.17309	2.8425	2.44e-05	0.000167747	LOXL2	protein_coding
ENSG00000261136.1	1.17416	-0.802432	0.00284122	0.00928413	AC023908.3	lncRNA
ENSG00000262333.1	1.17456	-0.0485216	0.00107646	0.00411376	HNRNPA1P16	processed_pseudogene
ENSG00000278383.1	1.17464	-0.133398	0.000603296	0.00252878	AL031673.1	lncRNA
ENSG00000165716.11	1.17472	4.43913	4.61e-08	7.64e-07	DIPK1B	protein_coding
ENSG00000108465.15	1.17487	3.38154	9.42e-05	0.000528481	CDK5RAP3	protein_coding
ENSG00000234741.8	1.17499	6.32677	3.21e-08	5.59e-07	GAS5	lncRNA
ENSG00000111671.9	1.17525	3.36321	3.25e-06	2.99e-05	SPSB2	protein_coding
ENSG00000197275.14	1.17582	-1.04094	0.00703774	0.0197679	RAD54B	protein_coding
ENSG00000224066.1	1.17584	1.50386	1.35e-05	0.000102409	AL049795.1	lncRNA
ENSG00000123416.15	1.17594	7.4389	6.13e-12	2.97e-10	TUBA1B	protein_coding
ENSG00000215347.4	1.17611	-0.561655	0.00375222	0.0117244	SLC25A5P1	transcribed_processed_pseudogene
ENSG00000285545.1	1.17667	-0.42318	0.00114799	0.00434192	AC124798.2	lncRNA
ENSG00000064692.19	1.1767	2.22932	0.00111571	0.00423806	SNCAIP	protein_coding
ENSG00000111602.12	1.1774	4.66358	8.7e-09	1.76e-07	TIMELESS	protein_coding
ENSG00000132481.7	1.17955	4.54886	1.96e-07	2.64e-06	TRIM47	protein_coding
ENSG00000175175.6	1.17973	0.966914	0.0038621	0.0120189	PPM1E	protein_coding
ENSG00000279539.1	1.18033	-1.03455	0.011689	0.0300857	AC006486.2	TEC
ENSG00000287562.1	1.18045	1.54653	0.000390114	0.0017507	AL109615.4	lncRNA
ENSG00000145908.12	1.18045	1.51781	0.00402228	0.0124371	ZNF300	protein_coding
ENSG00000134871.19	1.18068	6.67768	0.00062	0.00259085	COL4A2	protein_coding
ENSG00000131773.14	1.18075	3.55143	1.13e-07	1.66e-06	KHDRBS3	protein_coding
ENSG00000176945.17	1.18077	3.06061	0.00134896	0.00496607	MUC20	protein_coding
ENSG00000099194.6	1.18263	9.97819	3.1e-05	0.000205229	SCD	protein_coding
ENSG00000157870.16	1.18341	4.27074	6.63e-09	1.38e-07	PRXL2B	protein_coding
ENSG00000269335.5	1.18418	3.50619	5.3e-07	6.32e-06	IKBKG	protein_coding
ENSG00000175183.10	1.18436	4.8281	8.92e-05	0.000504152	CSRP2	protein_coding
ENSG00000273568.1	1.18483	-0.704216	0.00314205	0.0101373	AC131009.3	lncRNA
ENSG00000265134.1	1.18487	-1.21576	0.0163014	0.0394243	MIR3190	miRNA
ENSG00000138376.11	1.18496	1.77071	2.69e-05	0.000181948	BARD1	protein_coding
ENSG00000262362.1	1.18576	-0.0929079	0.00254061	0.00844738	AC004233.1	lncRNA
ENSG00000181097.5	1.18595	-1.26251	0.0178737	0.0424928	AC105219.1	lncRNA
ENSG00000143224.18	1.18633	4.27267	1.9e-15	2.1e-13	PPOX	protein_coding
ENSG00000100271.17	1.18633	1.53383	1.2e-07	1.74e-06	TTLL1	protein_coding
ENSG00000255874.2	1.18643	0.2798	0.00105321	0.00404125	LINC00346	lncRNA
ENSG00000276248.1	1.18686	-0.498514	0.0090901	0.0244645	AL442125.1	lncRNA
ENSG00000202441.2	1.18711	-0.920957	0.00386437	0.0120245	RNY4P10	misc_RNA
ENSG00000160948.14	1.18761	6.78804	7.51e-12	3.54e-10	VPS28	protein_coding
ENSG00000274002.1	1.18816	-0.858805	0.0103023	0.0270951	AL135999.3	lncRNA
ENSG00000226287.8	1.18855	2.21743	1.87e-05	0.000134128	TMEM191A	transcribed_unprocessed_pseudogene
ENSG00000237523.2	1.18946	1.10935	0.000200173	0.00100117	LINC00857	lncRNA
ENSG00000277476.1	1.18953	3.5431	8.56e-05	0.000487376	AC005332.5	lncRNA
ENSG00000169255.15	1.18971	1.12179	0.000807016	0.00323807	B3GALNT1	protein_coding
ENSG00000108821.13	1.18981	7.55782	0.00670589	0.0189872	COL1A1	protein_coding
ENSG00000234899.10	1.19016	2.41598	6.81e-05	0.000399908	SOX9-AS1	lncRNA
ENSG00000116852.14	1.19056	3.66045	0.000138914	0.000733437	KIF21B	protein_coding
ENSG00000198363.18	1.19079	6.88008	1.87e-05	0.000133889	ASPH	protein_coding
ENSG00000162444.12	1.19083	1.74178	0.00010235	0.000567311	RBP7	protein_coding
ENSG00000273113.1	1.19086	-1.21622	0.0192358	0.0451651	AC133528.1	lncRNA
ENSG00000279656.1	1.19157	0.137844	0.000294686	0.00138357	AL132780.4	TEC
ENSG00000166557.13	1.19297	4.29288	0.00468551	0.0141064	TMED3	protein_coding
ENSG00000095002.14	1.19395	3.17436	1.13e-08	2.25e-07	MSH2	protein_coding
ENSG00000272374.1	1.1941	-0.213387	0.00159552	0.00571494	Z97832.2	lncRNA
ENSG00000198056.15	1.1942	1.96357	3.96e-05	0.000253163	PRIM1	protein_coding
ENSG00000074219.13	1.19435	3.91151	1.65e-05	0.000120716	TEAD2	protein_coding
ENSG00000167800.9	1.19469	-0.398189	0.0028823	0.00940793	TBX10	protein_coding
ENSG00000125534.10	1.19477	6.25253	7.05e-05	0.000411464	PPDPF	protein_coding
ENSG00000221838.10	1.19543	4.66967	5.16e-11	2.03e-09	AP4M1	protein_coding
ENSG00000265168.1	1.19553	4.27105	0.000237913	0.0011554	AC005726.4	lncRNA
ENSG00000196208.14	1.19647	3.34413	0.000610013	0.00255389	GREB1	protein_coding
ENSG00000135622.13	1.19656	1.59802	6.72e-05	0.000395179	SEMA4F	protein_coding
ENSG00000213699.9	1.19836	5.0052	5.78e-09	1.23e-07	SLC35F6	protein_coding
ENSG00000143126.8	1.19922	2.65101	0.000136213	0.000720723	CELSR2	protein_coding
ENSG00000203499.11	1.19922	0.414008	0.004217	0.0129351	IQANK1	protein_coding
ENSG00000274630.1	1.19975	3.17713	1.2e-12	6.98e-11	AC125257.2	lncRNA
ENSG00000204356.14	1.20044	5.32794	1.64e-11	7.26e-10	NELFE	protein_coding
ENSG00000006837.12	1.20136	-0.558862	0.00428412	0.0131016	CDKL3	protein_coding
ENSG00000244151.1	1.20183	5.81315	2.91e-09	6.78e-08	AC010973.2	lncRNA
ENSG00000281420.1	1.20287	-0.956954	0.0103266	0.0271417	AP001052.1	pseudogene
ENSG00000160180.15	1.20292	2.33712	0.0148673	0.0365485	TFF3	protein_coding
ENSG00000088280.19	1.20354	4.12735	6.65e-06	5.54e-05	ASAP3	protein_coding
ENSG00000214309.5	1.204	1.62057	1.42e-06	1.46e-05	MBLAC1	protein_coding
ENSG00000089723.10	1.20405	0.899084	6.8e-06	5.65e-05	OTUB2	protein_coding
ENSG00000187837.3	1.20431	6.0331	0.000146932	0.000768999	HIST1H1C	protein_coding
ENSG00000111452.13	1.20432	3.47715	0.00392339	0.0121819	ADGRD1	protein_coding
ENSG00000271361.1	1.20436	0.841817	0.00130566	0.00483413	HTATSF1P2	processed_pseudogene
ENSG00000142677.4	1.20478	3.37587	0.000816444	0.00326896	IL22RA1	protein_coding
ENSG00000227066.2	1.20487	1.12708	0.000903355	0.00356014	Z98257.1	lncRNA
ENSG00000163156.11	1.20495	4.33419	3.09e-11	1.29e-09	SCNM1	protein_coding
ENSG00000225872.4	1.20541	1.29859	0.00117274	0.00441754	LINC01529	transcribed_unitary_pseudogene
ENSG00000232352.1	1.20544	-0.823515	0.00396311	0.012282	SEMA3B-AS1	lncRNA
ENSG00000147650.11	1.20563	1.87757	0.00165488	0.0058903	LRP12	protein_coding
ENSG00000038427.16	1.20609	4.14087	0.0163962	0.0396255	VCAN	protein_coding
ENSG00000251417.2	1.20728	0.0824764	0.000176883	0.000899894	AC145285.2	lncRNA
ENSG00000131015.5	1.2073	-0.43113	0.0086363	0.0234744	ULBP2	protein_coding
ENSG00000176890.16	1.20846	4.48301	1.64e-06	1.66e-05	TYMS	protein_coding
ENSG00000115902.11	1.2085	4.14143	1.8e-07	2.45e-06	SLC1A4	protein_coding
ENSG00000178460.18	1.20922	4.52236	1.04e-07	1.55e-06	MCMDC2	protein_coding
ENSG00000109685.18	1.20994	5.14634	1.27e-10	4.54e-09	NSD2	protein_coding
ENSG00000267992.1	1.21116	1.3007	0.00132848	0.00490314	AC010605.1	lncRNA
ENSG00000013810.19	1.21121	4.49312	7.8e-08	1.2e-06	TACC3	protein_coding
ENSG00000225762.1	1.21122	-0.258747	0.001233	0.00460394	LINC01389	lncRNA
ENSG00000235790.7	1.21135	0.777515	0.00490849	0.0146575	AC114488.2	lncRNA
ENSG00000196476.12	1.21145	2.87559	1.31e-06	1.37e-05	C20orf96	protein_coding
ENSG00000163348.4	1.21146	5.14045	2.6e-15	2.75e-13	PYGO2	protein_coding
ENSG00000096384.20	1.21202	9.03334	3.42e-12	1.75e-10	HSP90AB1	protein_coding
ENSG00000272702.1	1.2139	-0.853602	0.00647289	0.0184421	AC010913.1	lncRNA
ENSG00000198911.12	1.21408	6.83472	1.47e-09	3.79e-08	SREBF2	protein_coding
ENSG00000253948.2	1.21489	0.724706	5.98e-05	0.000357351	VPS13B-DT	lncRNA
ENSG00000128567.17	1.215	4.32109	4.18e-05	0.00026508	PODXL	protein_coding
ENSG00000156150.9	1.21584	1.33403	8.2e-05	0.000470282	ALX3	protein_coding
ENSG00000165171.11	1.21601	1.83593	0.0001472	0.000770237	METTL27	protein_coding
ENSG00000095970.16	1.21684	1.63906	0.00690059	0.0194422	TREM2	protein_coding
ENSG00000272588.1	1.21695	-1.16356	0.00126137	0.00469348	AC139887.4	lncRNA
ENSG00000065833.9	1.21749	3.9275	0.000499599	0.00216044	ME1	protein_coding
ENSG00000100321.15	1.21838	3.36193	0.000633069	0.00263874	SYNGR1	protein_coding
ENSG00000188487.11	1.21855	-0.750581	0.0195249	0.0457088	INSC	protein_coding
ENSG00000197965.12	1.21876	5.00716	6.89e-09	1.43e-07	MPZL1	protein_coding
ENSG00000278977.1	1.21883	0.138725	0.0031658	0.0102033	AC003101.3	TEC
ENSG00000255284.2	1.21958	3.50113	0.000118616	0.000641843	AP006621.3	lncRNA
ENSG00000160691.18	1.21958	6.80808	7.37e-08	1.14e-06	SHC1	protein_coding
ENSG00000142731.11	1.2201	0.770838	1.39e-05	0.000104357	PLK4	protein_coding
ENSG00000101489.20	1.22051	-0.0619713	0.0167003	0.0401907	CELF4	protein_coding
ENSG00000160803.8	1.22104	5.25889	1.08e-13	7.95e-12	UBQLN4	protein_coding
ENSG00000224821.5	1.22179	0.991036	0.00874467	0.0237113	COL4A2-AS2	lncRNA
ENSG00000230124.8	1.22269	4.474	1.86e-14	1.66e-12	ACBD6	protein_coding
ENSG00000274904.1	1.22286	2.2664	3.72e-05	0.000239802	AC093512.1	lncRNA
ENSG00000261251.1	1.22315	-1.18632	0.017956	0.0426532	Z97055.2	lncRNA
ENSG00000258017.2	1.2239	7.36946	2.85e-12	1.49e-10	AC011603.2	lncRNA
ENSG00000264745.1	1.22423	-0.801834	0.0150282	0.0368666	TTC39C-AS1	lncRNA
ENSG00000249492.2	1.22447	-0.334226	0.000111709	0.000611327	AC114956.3	lncRNA
ENSG00000249115.9	1.22498	4.03199	8.9e-08	1.34e-06	HAUS5	protein_coding
ENSG00000260000.2	1.22575	0.503	1.55e-05	0.000114664	AL133338.1	lncRNA
ENSG00000227540.1	1.22624	0.908718	0.00275619	0.00904432	AC016394.1	lncRNA
ENSG00000255856.2	1.22642	-0.489902	0.00394271	0.0122341	AC069503.1	lncRNA
ENSG00000188807.13	1.22736	2.90892	4.89e-09	1.07e-07	TMEM201	protein_coding
ENSG00000252147.1	1.22759	-1.45544	0.0213446	0.0491868	RNY3P16	misc_RNA
ENSG00000280388.1	1.22778	-0.735155	0.00391869	0.0121688	AC006330.1	TEC
ENSG00000162734.12	1.22827	6.14442	2.43e-12	1.29e-10	PEA15	protein_coding
ENSG00000149636.15	1.22915	3.67878	3.18e-10	1e-08	DSN1	protein_coding
ENSG00000278540.5	1.22979	5.15973	1.71e-11	7.54e-10	ACACA	protein_coding
ENSG00000147255.19	1.22988	1.86215	0.00708647	0.0198748	IGSF1	protein_coding
ENSG00000269473.1	1.23001	-1.33854	0.0129607	0.0327081	AC012313.8	lncRNA
ENSG00000239969.5	1.23014	-0.646258	0.00546463	0.0160053	AC091390.4	transcribed_unprocessed_pseudogene
ENSG00000196976.7	1.23019	4.48549	6.18e-09	1.3e-07	LAGE3	protein_coding
ENSG00000124507.11	1.23019	0.634867	0.00813243	0.0223045	PACSIN1	protein_coding
ENSG00000142621.19	1.23077	-0.0314546	0.00745365	0.0207179	FHAD1	protein_coding
ENSG00000255769.7	1.23097	1.99372	4.22e-07	5.2e-06	GOLGA2P10	transcribed_unprocessed_pseudogene
ENSG00000135845.10	1.23184	4.3106	4.01e-14	3.31e-12	PIGC	protein_coding
ENSG00000143258.16	1.23189	4.12402	7.98e-10	2.22e-08	USP21	protein_coding
ENSG00000184381.20	1.23222	5.65292	5.03e-05	0.000309357	PLA2G6	protein_coding
ENSG00000179873.14	1.23269	0.171935	0.0144798	0.0357818	NLRP11	protein_coding
ENSG00000151208.17	1.23322	4.40121	1.25e-10	4.44e-09	DLG5	protein_coding
ENSG00000112877.8	1.23331	2.71335	9.62e-08	1.44e-06	CEP72	protein_coding
ENSG00000100336.17	1.23349	2.30429	0.000308946	0.00143898	APOL4	protein_coding
ENSG00000160051.11	1.2337	1.06963	7.91e-07	8.85e-06	IQCC	protein_coding
ENSG00000198483.13	1.23537	1.94246	0.00119002	0.00446722	ANKRD35	protein_coding
ENSG00000273355.1	1.23702	-0.577014	0.00200869	0.00693871	AP000894.4	lncRNA
ENSG00000274460.1	1.2377	0.58016	0.000873707	0.00346084	AC092119.2	lncRNA
ENSG00000269534.5	1.23771	2.45833	1.14e-07	1.67e-06	AC011466.3	lncRNA
ENSG00000286532.1	1.23793	1.0776	1.58e-06	1.61e-05	PARTICL	lncRNA
ENSG00000119283.15	1.23797	-0.756645	0.00107612	0.00411309	TRIM67	protein_coding
ENSG00000254614.2	1.23856	2.68764	1.62e-05	0.000118658	AP003068.2	lncRNA
ENSG00000232814.2	1.23887	3.50714	0.000557969	0.00237072	COL4A2-AS1	lncRNA
ENSG00000188677.14	1.23891	3.72707	3.13e-06	2.9e-05	PARVB	protein_coding
ENSG00000274828.1	1.23899	1.2741	1.27e-07	1.82e-06	AC068473.5	lncRNA
ENSG00000117586.11	1.23973	1.39551	0.000203435	0.00101359	TNFSF4	protein_coding
ENSG00000237356.7	1.24048	-0.537935	0.00367154	0.0115162	AL365295.1	lncRNA
ENSG00000270872.2	1.24142	-0.20686	0.0157566	0.0383209	SRGAP2D	unprocessed_pseudogene
ENSG00000273139.1	1.24145	-1.01871	0.0103756	0.0272472	AC007663.3	lncRNA
ENSG00000258232.2	1.24161	5.04419	1.57e-09	4e-08	AC125611.3	lncRNA
ENSG00000253741.2	1.24234	-0.270392	0.00335744	0.0107019	LNCOC1	lncRNA
ENSG00000273145.1	1.24264	0.619796	3.5e-05	0.000227568	BX537318.1	lncRNA
ENSG00000141570.11	1.24274	3.24461	1.6e-08	3.05e-07	CBX8	protein_coding
ENSG00000237169.1	1.24342	-0.958049	0.00741119	0.0206206	RPL12P27	processed_pseudogene
ENSG00000136026.14	1.2436	5.88836	4.34e-11	1.75e-09	CKAP4	protein_coding
ENSG00000260473.2	1.24427	-0.574068	0.00780987	0.0215376	AC068987.2	lncRNA
ENSG00000196811.13	1.24438	-0.819692	0.00791532	0.0217844	CHRNG	protein_coding
ENSG00000260920.2	1.24512	0.114415	6.07e-06	5.14e-05	AL031985.3	lncRNA
ENSG00000214142.2	1.24593	-0.601088	0.00442478	0.0134632	RPL7P60	processed_pseudogene
ENSG00000101104.12	1.24594	5.97205	3.83e-05	0.000246003	PABPC1L	protein_coding
ENSG00000137563.12	1.2461	7.10302	6.11e-06	5.17e-05	GGH	protein_coding
ENSG00000280434.1	1.24694	-0.222258	0.0102461	0.0269992	AL031595.3	lncRNA
ENSG00000122012.14	1.24737	-1.12107	0.0194472	0.045583	SV2C	protein_coding
ENSG00000275371.1	1.24768	0.734095	0.0029519	0.00960453	AC012645.4	lncRNA
ENSG00000088538.13	1.24774	-0.36406	0.00284135	0.00928413	DOCK3	protein_coding
ENSG00000155097.12	1.2482	5.47669	2.01e-13	1.38e-11	ATP6V1C1	protein_coding
ENSG00000225218.1	1.24821	-0.906732	0.0120658	0.0308842	AP001628.1	lncRNA
ENSG00000285599.1	1.24906	5.42139	3.12e-06	2.89e-05	AC234917.2	lncRNA
ENSG00000139579.13	1.25012	4.28503	7.73e-14	5.94e-12	NABP2	protein_coding
ENSG00000184156.17	1.25058	-0.823303	0.00222692	0.00756604	KCNQ3	protein_coding
ENSG00000185513.16	1.25064	1.78979	2.3e-05	0.000159953	L3MBTL1	protein_coding
ENSG00000184162.14	1.25084	4.23192	8.94e-11	3.32e-09	NR2C2AP	protein_coding
ENSG00000279227.1	1.2512	1.07647	1.49e-05	0.000111089	AC009303.4	TEC
ENSG00000105649.10	1.2515	1.19377	2.54e-06	2.42e-05	RAB3A	protein_coding
ENSG00000106290.15	1.25168	4.87209	9.69e-14	7.29e-12	TAF6	protein_coding
ENSG00000214146.3	1.25169	-0.860431	0.00146271	0.00531555	LINC02026	lncRNA
ENSG00000165757.9	1.25192	3.42918	2.98e-05	0.000198517	JCAD	protein_coding
ENSG00000284753.1	1.2521	2.21268	9.46e-06	7.51e-05	EEF1AKMT4	protein_coding
ENSG00000234129.8	1.25246	-1.53352	0.0140935	0.0349642	AC073529.1	lncRNA
ENSG00000184207.9	1.25262	4.45138	1.92e-11	8.32e-10	PGP	protein_coding
ENSG00000267049.1	1.25304	0.925745	0.000133354	0.000708951	AC002398.1	lncRNA
ENSG00000104522.16	1.25347	6.24657	7.84e-09	1.6e-07	TSTA3	protein_coding
ENSG00000100350.14	1.25362	4.3951	3.09e-08	5.41e-07	FOXRED2	protein_coding
ENSG00000285043.1	1.25385	-1.20111	0.0186185	0.0439592	AC093512.2	protein_coding
ENSG00000283511.1	1.25449	-0.706856	0.00637176	0.018194	AC137936.2	transcribed_unitary_pseudogene
ENSG00000197956.10	1.25529	6.29086	0.0121966	0.031151	S100A6	protein_coding
ENSG00000245149.4	1.25623	1.2871	2.13e-05	0.000149736	RNF139-AS1	lncRNA
ENSG00000196155.13	1.25635	1.30418	0.00346618	0.0109814	PLEKHG4	protein_coding
ENSG00000255629.1	1.25637	0.121868	0.00191066	0.0066477	AC025576.1	lncRNA
ENSG00000161692.18	1.25701	2.40387	5.07e-07	6.09e-06	DBF4B	protein_coding
ENSG00000102030.16	1.25758	4.03575	5.31e-07	6.32e-06	NAA10	protein_coding
ENSG00000188878.19	1.25783	1.65789	0.00024238	0.00117316	FBF1	protein_coding
ENSG00000182600.9	1.25816	4.36377	1.92e-05	0.000137306	SNORC	protein_coding
ENSG00000164930.12	1.2584	2.9325	5.7e-05	0.00034346	FZD6	protein_coding
ENSG00000279253.1	1.25902	1.20568	6.98e-05	0.000408067	AL121753.2	TEC
ENSG00000283235.2	1.26044	-0.912188	0.0186652	0.0440314	AC139493.2	lncRNA
ENSG00000273084.1	1.26173	0.553892	0.000175286	0.000892697	AC092171.5	lncRNA
ENSG00000237575.4	1.26189	-0.691094	0.00291646	0.00950429	PYY2	transcribed_unprocessed_pseudogene
ENSG00000001617.12	1.26212	3.87665	1.17e-12	6.87e-11	SEMA3F	protein_coding
ENSG00000112655.16	1.26232	2.97288	0.00326164	0.0104559	PTK7	protein_coding
ENSG00000099282.10	1.26248	3.91158	0.00103107	0.00397054	TSPAN15	protein_coding
ENSG00000287419.1	1.26251	-0.899125	0.00518211	0.0153201	AL121929.3	lncRNA
ENSG00000001460.18	1.26459	2.23276	0.000169327	0.000867556	STPG1	protein_coding
ENSG00000006042.12	1.26518	4.68666	1.72e-05	0.000125008	TMEM98	protein_coding
ENSG00000280129.1	1.26601	-1.0757	0.00172138	0.00608821	AL132780.5	TEC
ENSG00000253121.1	1.26627	-1.29979	0.014616	0.0360386	AC120042.2	lncRNA
ENSG00000123136.15	1.2669	5.59788	4.58e-08	7.59e-07	DDX39A	protein_coding
ENSG00000280206.1	1.26726	0.96223	3e-05	0.000199588	AC026401.3	lncRNA
ENSG00000123352.17	1.26727	3.55457	3.9e-10	1.2e-08	SPATS2	protein_coding
ENSG00000268403.2	1.26755	1.07464	0.000115313	0.000627699	AC132192.2	lncRNA
ENSG00000173715.16	1.26905	1.97209	5.8e-06	4.94e-05	C11orf80	protein_coding
ENSG00000132016.11	1.26947	2.18068	7.98e-07	8.92e-06	C19orf57	protein_coding
ENSG00000154930.15	1.26959	4.42923	0.000560457	0.002378	ACSS1	protein_coding
ENSG00000168439.16	1.2696	6.17511	1.26e-15	1.45e-13	STIP1	protein_coding
ENSG00000185761.11	1.27022	2.0708	3.59e-05	0.000232929	ADAMTSL5	protein_coding
ENSG00000170779.11	1.27025	2.4035	5.44e-11	2.13e-09	CDCA4	protein_coding
ENSG00000187595.16	1.27041	1.61508	9.06e-05	0.000510574	ZNF385C	protein_coding
ENSG00000251602.7	1.27058	0.222706	0.00067393	0.00278111	AL928654.1	lncRNA
ENSG00000260778.5	1.27066	0.000424558	0.0032311	0.0103786	AC009065.4	lncRNA
ENSG00000007216.14	1.27093	0.574823	0.0212638	0.049051	SLC13A2	protein_coding
ENSG00000228436.3	1.27178	0.190213	0.000595567	0.00250143	AL139260.1	lncRNA
ENSG00000102007.11	1.27242	4.21843	4.88e-05	0.000301066	PLP2	protein_coding
ENSG00000132464.12	1.2727	0.270548	0.00751733	0.0208548	ENAM	protein_coding
ENSG00000168952.15	1.27278	2.6871	7.71e-07	8.67e-06	STXBP6	protein_coding
ENSG00000197361.7	1.27355	-0.420179	0.000207375	0.00103051	FBXL22	protein_coding
ENSG00000274751.1	1.27371	-1.13031	0.00884961	0.0239457	AC120498.9	lncRNA
ENSG00000286977.1	1.274	0.318152	0.00500771	0.0149013	Z83745.1	lncRNA
ENSG00000235173.7	1.27427	4.67449	1.92e-12	1.05e-10	HGH1	protein_coding
ENSG00000232725.1	1.27466	-0.98421	0.00727836	0.0203202	U52111.1	lncRNA
ENSG00000274979.1	1.27622	2.72184	0.00052983	0.00227236	AC020656.2	lncRNA
ENSG00000225969.2	1.27656	1.07069	0.00034	0.00155794	ABHD11-AS1	transcribed_unitary_pseudogene
ENSG00000286193.2	1.27666	-1.00612	0.00332511	0.0106193	AC025449.2	lncRNA
ENSG00000283312.1	1.27698	-1.05335	0.0157023	0.0382191	AC017104.4	processed_pseudogene
ENSG00000261188.1	1.27699	0.98326	2.86e-07	3.68e-06	Z95115.1	lncRNA
ENSG00000149679.11	1.27866	2.4021	5.1e-10	1.5e-08	CABLES2	protein_coding
ENSG00000119280.16	1.27879	5.06052	1.18e-09	3.11e-08	C1orf198	protein_coding
ENSG00000150051.14	1.27885	0.00256354	0.0206128	0.0478093	MKX	protein_coding
ENSG00000182472.9	1.27892	6.76934	3.21e-05	0.000211363	CAPN12	protein_coding
ENSG00000285748.2	1.28047	-1.36674	0.00997776	0.0264168	AC090337.2	lncRNA
ENSG00000067840.12	1.28186	3.31114	0.0189838	0.0446824	PDZD4	protein_coding
ENSG00000140937.14	1.28213	2.01128	0.0130926	0.0329701	CDH11	protein_coding
ENSG00000042286.15	1.28411	5.24388	1.75e-13	1.23e-11	AIFM2	protein_coding
ENSG00000164972.13	1.28545	-0.803687	0.00712344	0.0199693	C9orf24	protein_coding
ENSG00000124766.7	1.28597	5.0106	0.00118799	0.004463	SOX4	protein_coding
ENSG00000178409.13	1.28603	1.84433	3.51e-06	3.2e-05	BEND3	protein_coding
ENSG00000284602.1	1.2865	-0.0355803	0.00179821	0.00631907	AL031432.4	lncRNA
ENSG00000127831.11	1.2869	5.4586	0.0001305	0.000695736	VIL1	protein_coding
ENSG00000280064.1	1.28701	4.344	2.02e-05	0.000143123	AC130304.1	TEC
ENSG00000176732.7	1.28724	-0.117854	0.000997336	0.00386607	PFN4	protein_coding
ENSG00000222071.1	1.28796	-1.17179	0.00986387	0.0261801	MIR1915	miRNA
ENSG00000101986.12	1.28884	4.79066	8.41e-12	3.95e-10	ABCD1	protein_coding
ENSG00000237417.1	1.28892	-0.112368	0.0018987	0.00661264	XRCC6P1	processed_pseudogene
ENSG00000100994.12	1.28937	5.26214	5.48e-12	2.68e-10	PYGB	protein_coding
ENSG00000272183.1	1.28948	0.204399	0.00182112	0.00639315	AC005041.3	lncRNA
ENSG00000172478.18	1.29027	3.82588	0.00466796	0.0140674	MAB21L4	protein_coding
ENSG00000167371.21	1.29103	0.7001	0.000329073	0.00151635	PRRT2	protein_coding
ENSG00000146263.11	1.2913	1.71081	3.03e-07	3.86e-06	MMS22L	protein_coding
ENSG00000287817.1	1.29145	-0.0770119	0.000944247	0.00369112	AL096701.4	lncRNA
ENSG00000237101.1	1.29154	1.73381	1.39e-05	0.000104402	AC092809.4	lncRNA
ENSG00000171097.14	1.29171	-1.11505	0.00696222	0.0195866	KYAT1	protein_coding
ENSG00000257740.1	1.29184	-0.695623	0.00129985	0.00481555	AC073896.3	lncRNA
ENSG00000143368.10	1.29251	5.3237	1.02e-14	9.63e-13	SF3B4	protein_coding
ENSG00000273160.1	1.29286	-1.13946	0.0136236	0.0340632	AL359962.2	lncRNA
ENSG00000150551.11	1.2948	2.75527	5.43e-07	6.45e-06	LYPD1	protein_coding
ENSG00000234432.4	1.29497	1.57315	6.08e-07	7.1e-06	AC092171.3	lncRNA
ENSG00000275672.1	1.29498	0.0884995	0.000323359	0.00149506	AC025580.3	lncRNA
ENSG00000177732.8	1.29544	4.49847	2.83e-09	6.63e-08	SOX12	protein_coding
ENSG00000125895.5	1.29546	3.01671	0.000286071	0.00135034	TMEM74B	protein_coding
ENSG00000106701.12	1.2962	1.5389	8.44e-05	0.000482001	FSD1L	protein_coding
ENSG00000255150.2	1.29647	0.281663	0.00570043	0.0165755	EID3	protein_coding
ENSG00000117400.17	1.29658	-1.11514	0.00670058	0.0189765	MPL	protein_coding
ENSG00000111291.8	1.29675	-0.746221	0.00748487	0.0207838	GPRC5D	protein_coding
ENSG00000159352.15	1.29706	7.1193	1.29e-15	1.48e-13	PSMD4	protein_coding
ENSG00000085999.13	1.29762	2.53689	5.58e-08	9.03e-07	RAD54L	protein_coding
ENSG00000125864.14	1.29819	0.0707265	0.00068257	0.00280952	BFSP1	protein_coding
ENSG00000255114.1	1.29832	5.80122	1.92e-08	3.6e-07	AP003392.3	lncRNA
ENSG00000014164.7	1.29875	4.90364	1.25e-08	2.46e-07	ZC3H3	protein_coding
ENSG00000088305.18	1.30127	1.76487	3.01e-07	3.83e-06	DNMT3B	protein_coding
ENSG00000234006.1	1.30167	-1.30876	0.00461779	0.0139521	DDX39B-AS1	lncRNA
ENSG00000167747.14	1.30221	4.51505	3.54e-15	3.7e-13	C19orf48	protein_coding
ENSG00000237352.4	1.30288	-0.720277	0.0107088	0.0279341	LINC01358	lncRNA
ENSG00000177380.14	1.30374	3.14452	1.79e-07	2.44e-06	PPFIA3	protein_coding
ENSG00000181544.15	1.30468	-0.687706	0.000838926	0.00334645	FANCB	protein_coding
ENSG00000135052.16	1.30545	5.80089	1.16e-05	8.98e-05	GOLM1	protein_coding
ENSG00000134824.14	1.30606	6.68487	0.00118975	0.00446687	FADS2	protein_coding
ENSG00000242252.2	1.30686	-0.693219	0.0138254	0.0344311	BGLAP	protein_coding
ENSG00000226864.2	1.30716	0.0237187	0.000336771	0.00154545	ATE1-AS1	transcribed_unitary_pseudogene
ENSG00000260095.1	1.3077	-0.803383	0.00582768	0.0168856	AC106820.3	lncRNA
ENSG00000276698.1	1.30947	-0.383081	0.00109586	0.00417623	AL136295.6	lncRNA
ENSG00000260361.1	1.31011	-0.404587	0.00213479	0.00729741	AC106028.3	lncRNA
ENSG00000198952.8	1.31114	6.48343	1.21e-15	1.42e-13	SMG5	protein_coding
ENSG00000286144.1	1.31259	0.925306	0.00236457	0.00794805	Z97056.2	lncRNA
ENSG00000088826.18	1.31259	2.72904	3.06e-05	0.00020305	SMOX	protein_coding
ENSG00000066405.13	1.31304	-1.2945	0.0186231	0.043966	CLDN18	protein_coding
ENSG00000261889.1	1.31345	-0.926248	0.00300756	0.00976108	AC108134.2	lncRNA
ENSG00000162849.16	1.31411	1.37536	0.00332278	0.0106132	KIF26B	protein_coding
ENSG00000007372.23	1.31423	1.21178	0.000951557	0.00371556	PAX6	protein_coding
ENSG00000137404.14	1.31454	2.79617	2.22e-07	2.94e-06	NRM	protein_coding
ENSG00000164941.14	1.31464	4.52693	9.66e-16	1.15e-13	INTS8	protein_coding
ENSG00000287710.1	1.31518	0.00217091	0.000369926	0.00167232	AC067852.5	lncRNA
ENSG00000006704.10	1.31548	3.33199	3.48e-08	5.99e-07	GTF2IRD1	protein_coding
ENSG00000074181.9	1.31589	4.70326	0.00050157	0.00216742	NOTCH3	protein_coding
ENSG00000149596.6	1.31595	-0.390167	0.0136227	0.0340632	JPH2	protein_coding
ENSG00000062822.14	1.3163	3.71289	2.01e-13	1.38e-11	POLD1	protein_coding
ENSG00000244479.7	1.31663	-0.225229	0.000297782	0.00139544	OR2A1-AS1	lncRNA
ENSG00000272692.2	1.31693	0.102948	0.00039164	0.00175659	AC010997.4	lncRNA
ENSG00000079689.14	1.317	2.44798	0.0127914	0.0323674	SCGN	protein_coding
ENSG00000257809.1	1.3189	2.43428	4.45e-06	3.93e-05	AC034102.5	lncRNA
ENSG00000246339.6	1.31894	0.670086	0.000371679	0.00167839	EXTL3-AS1	lncRNA
ENSG00000182325.11	1.32019	4.91219	7.47e-10	2.1e-08	FBXL6	protein_coding
ENSG00000102302.8	1.32035	2.86999	3.35e-08	5.79e-07	FGD1	protein_coding
ENSG00000287237.1	1.32042	-0.917511	0.0164524	0.0397301	AC073655.3	lncRNA
ENSG00000273473.1	1.3214	-1.02308	0.0153868	0.0375775	BX649601.1	lncRNA
ENSG00000123975.5	1.32156	3.69842	6.81e-08	1.06e-06	CKS2	protein_coding
ENSG00000124614.16	1.32242	0.6474	0.00044854	0.00196801	RPS10	protein_coding
ENSG00000287354.1	1.32334	-0.880572	0.00159526	0.00571494	AL034351.4	lncRNA
ENSG00000267352.1	1.32416	2.93481	7.68e-05	0.000443512	SH3GL1P3	processed_pseudogene
ENSG00000160050.14	1.32429	2.2155	3.81e-07	4.75e-06	CCDC28B	protein_coding
ENSG00000275630.1	1.32436	-0.729143	0.00584852	0.016928	AC004816.2	lncRNA
ENSG00000213186.8	1.32456	4.03518	6.41e-12	3.1e-10	TRIM59	protein_coding
ENSG00000169994.18	1.32477	3.04025	0.0025574	0.00849289	MYO7B	protein_coding
ENSG00000153982.11	1.32491	0.726003	1.48e-06	1.52e-05	GDPD1	protein_coding
ENSG00000128242.13	1.32523	2.82263	0.000281008	0.00133104	GAL3ST1	protein_coding
ENSG00000162779.22	1.32619	-1.32717	0.0178667	0.0424819	AXDND1	protein_coding
ENSG00000265107.3	1.32629	2.17933	0.00158354	0.00568446	GJA5	protein_coding
ENSG00000286379.1	1.32667	-1.25201	0.0169758	0.0407184	AL591845.1	lncRNA
ENSG00000231010.1	1.32718	-1.43942	0.0137822	0.0343548	AL121672.1	lncRNA
ENSG00000165443.12	1.3274	2.93612	2.44e-08	4.39e-07	PHYHIPL	protein_coding
ENSG00000260425.1	1.32802	1.11578	0.00093297	0.00365517	AL031709.1	lncRNA
ENSG00000081760.17	1.32818	3.31056	5.42e-10	1.58e-08	AACS	protein_coding
ENSG00000012048.22	1.3282	2.62862	1.81e-06	1.81e-05	BRCA1	protein_coding
ENSG00000274750.2	1.32871	1.74452	0.000405175	0.0018061	HIST1H3E	protein_coding
ENSG00000196456.13	1.32879	1.44697	1.74e-07	2.39e-06	ZNF775	protein_coding
ENSG00000125257.16	1.32951	2.84709	5.7e-05	0.000343411	ABCC4	protein_coding
ENSG00000213199.8	1.33022	1.68107	0.00212624	0.00727627	ASIC3	protein_coding
ENSG00000234912.12	1.33083	2.48654	3.78e-08	6.43e-07	SNHG20	lncRNA
ENSG00000221829.9	1.33327	3.00132	3.14e-08	5.47e-07	FANCG	protein_coding
ENSG00000271335.6	1.33338	0.989412	6.41e-05	0.000379734	AL117336.2	lncRNA
ENSG00000239486.1	1.33341	0.844478	9.94e-06	7.83e-05	AC091390.3	unprocessed_pseudogene
ENSG00000064601.18	1.33347	7.68177	1.25e-12	7.26e-11	CTSA	protein_coding
ENSG00000181938.13	1.33365	1.17563	1.15e-07	1.67e-06	GINS3	protein_coding
ENSG00000149485.19	1.33401	5.96605	0.000353504	0.00161111	FADS1	protein_coding
ENSG00000170629.14	1.33423	-0.132227	0.00119497	0.00448305	DPY19L2P2	transcribed_unprocessed_pseudogene
ENSG00000267666.2	1.33424	-0.776138	0.0133755	0.0335383	AC004156.1	lncRNA
ENSG00000127990.19	1.33432	4.46158	8.83e-05	0.000499954	SGCE	protein_coding
ENSG00000168159.12	1.33505	6.47199	1.95e-12	1.07e-10	RNF187	protein_coding
ENSG00000146918.20	1.33515	2.96527	1.9e-10	6.4e-09	NCAPG2	protein_coding
ENSG00000197063.11	1.33541	4.62199	1.51e-11	6.77e-10	MAFG	protein_coding
ENSG00000248290.1	1.33582	3.06226	0.00222111	0.00755152	TNXA	unprocessed_pseudogene
ENSG00000127191.18	1.33616	4.69964	9.94e-12	4.61e-10	TRAF2	protein_coding
ENSG00000175920.18	1.33829	1.50928	7.23e-05	0.000420263	DOK7	protein_coding
ENSG00000273619.1	1.33854	1.63531	1.56e-05	0.00011505	AL121832.2	lncRNA
ENSG00000127586.17	1.33858	4.04793	8.7e-07	9.63e-06	CHTF18	protein_coding
ENSG00000274070.2	1.33885	3.37994	1.42e-08	2.76e-07	CASTOR2	protein_coding
ENSG00000163975.12	1.33938	3.27663	0.00070875	0.00290107	MELTF	protein_coding
ENSG00000228146.8	1.34009	2.52727	0.00584813	0.016928	CASP16P	transcribed_unitary_pseudogene
ENSG00000111012.10	1.34039	0.424597	0.00148131	0.00536859	CYP27B1	protein_coding
ENSG00000130590.14	1.34151	2.83118	5.57e-09	1.2e-07	SAMD10	protein_coding
ENSG00000102886.15	1.34254	1.75653	0.00031723	0.00147131	GDPD3	protein_coding
ENSG00000118513.19	1.34264	-0.846975	0.0113883	0.0294104	MYB	protein_coding
ENSG00000184216.14	1.34334	6.17514	3.45e-13	2.26e-11	IRAK1	protein_coding
ENSG00000258701.1	1.34374	-0.350027	2.3e-05	0.000159729	LINC00638	lncRNA
ENSG00000070808.16	1.34406	-0.39676	0.0212077	0.0489439	CAMK2A	protein_coding
ENSG00000165023.7	1.3449	0.0354519	0.0171856	0.041129	DIRAS2	protein_coding
ENSG00000272716.1	1.34521	-1.25915	0.00336762	0.0107244	AL121658.1	lncRNA
ENSG00000169174.10	1.34525	5.49553	1.43e-07	2.02e-06	PCSK9	protein_coding
ENSG00000188242.4	1.34602	-0.460272	0.00707859	0.0198617	AC010442.1	lncRNA
ENSG00000106397.12	1.34627	6.41193	2.68e-16	3.64e-14	PLOD3	protein_coding
ENSG00000203799.13	1.34697	2.31396	0.00882233	0.0238869	CCDC162P	transcribed_unitary_pseudogene
ENSG00000174996.11	1.34711	3.8751	7.22e-11	2.73e-09	KLC2	protein_coding
ENSG00000278000.1	1.34844	0.613835	0.00256198	0.00850581	AC139100.2	lncRNA
ENSG00000274859.1	1.34857	1.21204	2.99e-07	3.81e-06	AC131238.1	lncRNA
ENSG00000226143.1	1.35004	0.08597	0.00418155	0.0128408	Z98752.1	lncRNA
ENSG00000160746.13	1.35031	3.846	2.6e-09	6.17e-08	ANO10	protein_coding
ENSG00000228748.2	1.35059	3.20578	8.39e-10	2.3e-08	AL450306.1	lncRNA
ENSG00000287271.1	1.35086	1.36646	5.58e-05	0.000337293	AC011455.6	lncRNA
ENSG00000071859.15	1.35165	6.07778	6.72e-11	2.55e-09	FAM50A	protein_coding
ENSG00000267800.1	1.35171	-1.21858	0.0195732	0.0458129	AC012254.4	processed_pseudogene
ENSG00000104524.14	1.3519	4.07931	1.88e-14	1.67e-12	PYCR3	protein_coding
ENSG00000181264.8	1.35256	1.45293	3.58e-05	0.000231822	TLCD5	protein_coding
ENSG00000125835.18	1.35305	5.86749	3.02e-13	1.99e-11	SNRPB	protein_coding
ENSG00000253671.3	1.35333	0.837228	0.000158021	0.000817638	AC027117.1	lncRNA
ENSG00000254744.3	1.35359	1.46251	0.00312253	0.0100849	AC084855.1	lncRNA
ENSG00000189159.16	1.35365	4.62026	6.97e-12	3.34e-10	JPT1	protein_coding
ENSG00000229227.8	1.35381	-0.894462	0.00199163	0.00689429	AL356056.1	lncRNA
ENSG00000143632.14	1.35497	-1.08835	0.0120866	0.0309309	ACTA1	protein_coding
ENSG00000132680.11	1.35541	5.33169	1.84e-13	1.28e-11	KHDC4	protein_coding
ENSG00000287475.1	1.35551	-1.25187	0.020554	0.0477156	AL844892.2	lncRNA
ENSG00000163159.12	1.35563	4.56011	2.82e-17	4.63e-15	VPS72	protein_coding
ENSG00000101298.15	1.35571	0.921665	0.00036773	0.00166362	SNPH	protein_coding
ENSG00000228544.1	1.35685	2.40996	7.68e-05	0.000443584	CCDC183-AS1	lncRNA
ENSG00000196132.14	1.35696	-1.29222	0.0207445	0.048056	MYT1	protein_coding
ENSG00000234616.8	1.35757	3.79232	1.31e-12	7.54e-11	JRK	protein_coding
ENSG00000255200.1	1.35834	0.694318	0.000239746	0.0011627	PGAM1P8	transcribed_processed_pseudogene
ENSG00000266261.1	1.35874	-0.866577	0.00118964	0.00446687	AC005324.5	lncRNA
ENSG00000131242.18	1.35906	4.5933	3.42e-10	1.07e-08	RAB11FIP4	protein_coding
ENSG00000229719.5	1.35928	2.22466	0.000407498	0.00181284	MIR194-2HG	lncRNA
ENSG00000161664.7	1.3602	1.97239	4.31e-09	9.61e-08	ASB16	protein_coding
ENSG00000158315.11	1.36087	0.0711063	0.00163507	0.00584007	RHBDL2	protein_coding
ENSG00000129682.16	1.36124	1.50975	0.00076319	0.003092	FGF13	protein_coding
ENSG00000154065.17	1.36198	2.59665	0.000236905	0.00115097	ANKRD29	protein_coding
ENSG00000174669.12	1.36228	4.68598	1.37e-06	1.42e-05	SLC29A2	protein_coding
ENSG00000271555.1	1.36304	-1.16476	0.00994538	0.0263538	AC113139.1	lncRNA
ENSG00000227262.3	1.36367	1.59048	0.000751865	0.00305215	HCG4B	unprocessed_pseudogene
ENSG00000241889.1	1.36372	-0.672771	0.00221678	0.00753994	AC079944.2	processed_pseudogene
ENSG00000167291.16	1.36386	5.10596	4.11e-14	3.37e-12	TBC1D16	protein_coding
ENSG00000196517.11	1.36464	2.03451	3.22e-08	5.6e-07	SLC6A9	protein_coding
ENSG00000275025.1	1.36482	-0.0640099	0.000365838	0.00165658	AC002401.3	lncRNA
ENSG00000275221.1	1.36519	-1.25494	0.00596776	0.0172285	HIST1H2AK	protein_coding
ENSG00000106089.12	1.36538	1.52979	5.65e-07	6.68e-06	STX1A	protein_coding
ENSG00000166272.18	1.36607	6.65569	0.000221581	0.00109008	WBP1L	protein_coding
ENSG00000160753.16	1.36609	4.10781	4.95e-12	2.44e-10	RUSC1	protein_coding
ENSG00000270084.2	1.36638	3.75757	5e-06	4.36e-05	GAS5-AS1	lncRNA
ENSG00000215548.2	1.36673	0.362789	0.00209015	0.00716372	FRG1JP	unprocessed_pseudogene
ENSG00000116128.11	1.36791	3.53137	1.05e-12	6.26e-11	BCL9	protein_coding
ENSG00000273064.1	1.36825	-0.655374	0.00255828	0.00849468	AC017083.1	lncRNA
ENSG00000272502.1	1.36829	2.89086	8.23e-08	1.26e-06	AC104958.2	lncRNA
ENSG00000233117.4	1.36895	-0.533345	0.0100595	0.0265876	LINC00702	lncRNA
ENSG00000243230.1	1.37094	2.77191	1.38e-05	0.000103982	AC011005.4	lncRNA
ENSG00000204060.7	1.37106	0.817188	0.00319335	0.0102799	FOXO6	protein_coding
ENSG00000022567.9	1.37169	2.80164	0.00039469	0.00176866	SLC45A4	protein_coding
ENSG00000159208.16	1.37246	2.64152	1.55e-05	0.0001143	CIART	protein_coding
ENSG00000143793.13	1.37293	4.60262	9.02e-13	5.41e-11	C1orf35	protein_coding
ENSG00000157782.9	1.3733	-0.964125	0.0053289	0.0156806	CABP1	protein_coding
ENSG00000257222.1	1.37345	1.14687	1.42e-07	2e-06	AC079907.1	lncRNA
ENSG00000260806.1	1.3739	0.334087	0.000575393	0.00243011	AL163051.1	lncRNA
ENSG00000266392.1	1.37393	-0.941202	0.0110567	0.0286987	MIR4740	miRNA
ENSG00000213221.5	1.37395	0.489121	0.00102601	0.00395426	DNLZ	protein_coding
ENSG00000111325.16	1.37406	-0.339438	0.00061769	0.00258207	OGFOD2	protein_coding
ENSG00000259295.6	1.37421	0.0359521	0.000190905	0.000962075	CSPG4P12	transcribed_unprocessed_pseudogene
ENSG00000242125.3	1.37436	3.31858	2.2e-09	5.36e-08	SNHG3	lncRNA
ENSG00000259351.1	1.37467	-0.562602	0.00216382	0.00738534	AC015914.1	lncRNA
ENSG00000287937.1	1.37524	-0.168593	0.00980844	0.0260527	AC079753.2	lncRNA
ENSG00000271664.1	1.37623	-1.1302	0.00379802	0.011848	AC004890.3	unprocessed_pseudogene
ENSG00000229539.1	1.37719	-0.527581	5.08e-05	0.000311365	AL353194.1	lncRNA
ENSG00000257556.2	1.37833	0.204498	0.00382442	0.0119173	LINC02298	lncRNA
ENSG00000169683.8	1.38051	5.19103	1.91e-10	6.43e-09	LRRC45	protein_coding
ENSG00000259347.7	1.38071	4.16982	5.1e-07	6.12e-06	AC087482.1	lncRNA
ENSG00000154370.16	1.38072	4.42087	1.29e-14	1.2e-12	TRIM11	protein_coding
ENSG00000241288.8	1.38094	1.29191	0.000442436	0.00194504	LINC02614	lncRNA
ENSG00000162929.14	1.3814	2.21469	1.97e-10	6.6e-09	KIAA1841	protein_coding
ENSG00000273340.1	1.38323	0.307256	0.000525101	0.0022568	MICE	transcribed_unprocessed_pseudogene
ENSG00000130270.16	1.38323	1.42332	2.45e-05	0.000168438	ATP8B3	protein_coding
ENSG00000187954.12	1.38435	6.12574	2.64e-12	1.39e-10	CYHR1	protein_coding
ENSG00000082014.16	1.38568	3.88256	3.36e-05	0.000219983	SMARCD3	protein_coding
ENSG00000003137.8	1.38735	1.39115	0.00525161	0.0154995	CYP26B1	protein_coding
ENSG00000235663.1	1.38748	2.45309	5.64e-05	0.000340431	SAPCD1-AS1	lncRNA
ENSG00000224116.7	1.3876	-0.624919	0.00342935	0.0108815	INHBA-AS1	lncRNA
ENSG00000260793.2	1.38851	0.978651	0.000148853	0.000777479	AC003102.1	lncRNA
ENSG00000204531.18	1.38992	2.17378	0.000481822	0.00209608	POU5F1	protein_coding
ENSG00000231367.6	1.38993	-1.36474	0.00650826	0.018522	LINC02613	lncRNA
ENSG00000142408.4	1.39123	-1.14603	0.0121046	0.0309674	CACNG8	protein_coding
ENSG00000182257.8	1.39211	1.44258	6.14e-07	7.16e-06	PRR34	lncRNA
ENSG00000265660.1	1.39399	-0.136339	0.000825025	0.00329849	MIR4664	miRNA
ENSG00000198715.13	1.39401	6.14641	2.67e-13	1.78e-11	GLMP	protein_coding
ENSG00000161180.11	1.39433	-1.3877	0.0121965	0.031151	CCDC116	protein_coding
ENSG00000256341.1	1.39451	-1.48768	0.0159839	0.0387854	AP006333.1	lncRNA
ENSG00000168005.9	1.39482	3.02414	9.86e-09	1.98e-07	SPINDOC	protein_coding
ENSG00000118729.11	1.39512	-0.0845376	0.00585263	0.0169379	CASQ2	protein_coding
ENSG00000196793.13	1.3959	0.552708	0.0042168	0.0129351	ZNF239	protein_coding
ENSG00000213123.11	1.39718	-1.11699	0.00980452	0.0260451	TCTEX1D2	protein_coding
ENSG00000121900.19	1.39826	3.51828	4.21e-05	0.000266152	TMEM54	protein_coding
ENSG00000185189.18	1.39848	7.45299	4.77e-07	5.78e-06	NRBP2	protein_coding
ENSG00000164087.8	1.39885	2.54227	1.57e-12	8.8e-11	POC1A	protein_coding
ENSG00000198794.12	1.39908	3.76533	4.6e-05	0.000286969	SCAMP5	protein_coding
ENSG00000166508.17	1.3998	5.94845	5.83e-16	7.31e-14	MCM7	protein_coding
ENSG00000280417.1	1.40054	0.128855	2.06e-05	0.000145453	AC096887.2	TEC
ENSG00000277758.4	1.40089	-0.240038	0.0018016	0.00633006	FO681492.1	protein_coding
ENSG00000268119.6	1.40114	-0.337503	0.00102814	0.00396051	AC010615.2	lncRNA
ENSG00000187244.11	1.40126	6.72018	6.14e-08	9.74e-07	BCAM	protein_coding
ENSG00000121905.10	1.4013	2.75585	3.12e-05	0.000205943	HPCA	protein_coding
ENSG00000273297.2	1.40197	0.463994	0.00515932	0.0152656	AC009275.1	lncRNA
ENSG00000101115.13	1.40211	2.17655	0.00604852	0.0174289	SALL4	protein_coding
ENSG00000267649.1	1.40217	-0.289715	0.000147602	0.000772176	AC010327.5	lncRNA
ENSG00000140945.17	1.40219	1.93104	9.91e-07	1.08e-05	CDH13	protein_coding
ENSG00000255240.6	1.40262	0.694728	0.00212177	0.00726299	AP001636.3	lncRNA
ENSG00000224945.1	1.40329	0.119639	0.00242199	0.00810739	AL353150.1	lncRNA
ENSG00000165152.9	1.4038	2.0432	0.000387495	0.00173959	TMEM246	protein_coding
ENSG00000171163.15	1.40415	5.00543	8.39e-08	1.28e-06	ZNF692	protein_coding
ENSG00000279080.1	1.40458	2.78849	2.58e-05	0.00017627	AL022322.2	lncRNA
ENSG00000255152.8	1.40594	-0.964859	0.0201021	0.0468103	MSH5-SAPCD1	protein_coding
ENSG00000186907.8	1.40595	4.89174	1.98e-07	2.65e-06	RTN4RL2	protein_coding
ENSG00000277534.1	1.40855	0.72724	2.41e-05	0.000165766	AC007996.1	lncRNA
ENSG00000130598.16	1.40917	0.778374	0.00435708	0.0132984	TNNI2	protein_coding
ENSG00000142606.16	1.41003	3.06493	4.05e-09	9.11e-08	MMEL1	protein_coding
ENSG00000279491.1	1.41071	0.408529	4.25e-06	3.77e-05	AP003733.3	TEC
ENSG00000260081.2	1.41167	-0.11112	9.98e-05	0.000555016	AF274858.1	transcribed_processed_pseudogene
ENSG00000119227.8	1.41261	2.50108	6.34e-08	1e-06	PIGZ	protein_coding
ENSG00000143839.15	1.41282	-0.0452227	0.00214486	0.00732653	REN	protein_coding
ENSG00000169241.19	1.41445	5.61126	6.09e-14	4.82e-12	SLC50A1	protein_coding
ENSG00000167608.11	1.4153	3.51053	0.00425393	0.0130289	TMC4	protein_coding
ENSG00000286652.1	1.41533	-1.06016	0.000936041	0.00366429	AL021918.5	lncRNA
ENSG00000117013.17	1.41545	0.269866	0.00218538	0.00744652	KCNQ4	protein_coding
ENSG00000152583.12	1.41559	5.3062	0.000362273	0.00164437	SPARCL1	protein_coding
ENSG00000172731.14	1.4177	4.93082	8.13e-10	2.25e-08	LRRC20	protein_coding
ENSG00000255142.1	1.41785	1.09107	0.00127867	0.00474922	AP006621.2	lncRNA
ENSG00000196668.4	1.41787	-0.872071	0.00450494	0.0136716	LINC00173	lncRNA
ENSG00000145911.6	1.41926	0.819089	0.000224483	0.00110259	N4BP3	protein_coding
ENSG00000088992.18	1.4194	3.11215	0.0020434	0.00703292	TESC	protein_coding
ENSG00000272043.1	1.41963	-0.956329	0.00460283	0.0139137	AC016405.2	lncRNA
ENSG00000222041.11	1.41964	2.02947	1.14e-05	8.81e-05	CYTOR	lncRNA
ENSG00000059588.10	1.42007	4.94967	2.3e-16	3.21e-14	TARBP1	protein_coding
ENSG00000147883.12	1.42025	2.64979	7.42e-07	8.4e-06	CDKN2B	protein_coding
ENSG00000286575.1	1.42026	0.345068	0.000189892	0.000957364	AL356608.3	lncRNA
ENSG00000272931.1	1.4205	-0.79161	0.000373286	0.00168534	AC099568.2	lncRNA
ENSG00000100479.13	1.42063	1.65736	1.95e-07	2.63e-06	POLE2	protein_coding
ENSG00000273373.1	1.42141	2.35844	3.72e-05	0.00023993	AL355488.1	lncRNA
ENSG00000251169.2	1.42147	1.10504	0.000159124	0.000822652	LINC01843	lncRNA
ENSG00000165138.18	1.42159	3.31566	7.74e-07	8.69e-06	ANKS6	protein_coding
ENSG00000188153.13	1.4225	2.87323	0.0086394	0.0234776	COL4A5	protein_coding
ENSG00000111664.10	1.42352	0.200006	0.00018406	0.000931783	GNB3	protein_coding
ENSG00000135549.15	1.42362	2.54249	0.00108729	0.00414743	PKIB	protein_coding
ENSG00000187498.16	1.42397	6.60534	9e-05	0.000507698	COL4A1	protein_coding
ENSG00000273654.1	1.4247	-1.12061	0.00537566	0.0157989	AC020904.2	transcribed_processed_pseudogene
ENSG00000228049.7	1.42557	0.00267824	0.000495041	0.00214448	POLR2J2	protein_coding
ENSG00000181751.10	1.42619	1.2739	8.35e-05	0.000477592	C5orf30	protein_coding
ENSG00000124429.18	1.42736	1.67336	0.0175803	0.0419268	POF1B	protein_coding
ENSG00000278771.1	1.42873	-0.625368	0.0104852	0.0274734	RN7SL3	misc_RNA
ENSG00000185730.8	1.42884	3.91982	2.48e-14	2.15e-12	ZNF696	protein_coding
ENSG00000143367.16	1.42891	3.4162	3.1e-10	9.81e-09	TUFT1	protein_coding
ENSG00000273008.1	1.42967	-0.494417	0.000110278	0.000605113	AC010864.1	lncRNA
ENSG00000185958.10	1.43019	-0.242957	0.00246768	0.00823964	FAM186A	protein_coding
ENSG00000254369.6	1.43048	-1.08749	0.0108691	0.0282894	HOXA-AS3	lncRNA
ENSG00000023445.14	1.43079	5.72564	0.000288023	0.00135799	BIRC3	protein_coding
ENSG00000254402.7	1.43087	4.25612	8.68e-10	2.36e-08	LRRC24	protein_coding
ENSG00000135862.6	1.4326	6.14155	4.61e-10	1.38e-08	LAMC1	protein_coding
ENSG00000154358.21	1.4327	4.20036	0.00375651	0.0117349	OBSCN	protein_coding
ENSG00000226913.2	1.43352	-1.13048	0.0133134	0.0334302	BSN-DT	lncRNA
ENSG00000130827.6	1.43423	4.53776	9.76e-06	7.71e-05	PLXNA3	protein_coding
ENSG00000271631.1	1.43426	-1.70076	0.0197252	0.0461205	AL139041.1	lncRNA
ENSG00000270933.1	1.43431	1.47117	2.4e-05	0.000165574	AC010719.1	lncRNA
ENSG00000227896.2	1.4351	0.78805	2.47e-05	0.000169758	AL731569.1	lncRNA
ENSG00000237927.1	1.43524	-0.277063	0.00803362	0.0220729	AL078604.2	lncRNA
ENSG00000244560.7	1.43544	1.11521	5.05e-05	0.000310118	AC004890.2	transcribed_unprocessed_pseudogene
ENSG00000283064.1	1.43584	0.0389202	2.12e-05	0.000148859	AL353759.1	lncRNA
ENSG00000276593.1	1.43632	-1.3381	0.00720861	0.0201644	AC022306.3	lncRNA
ENSG00000125878.6	1.43672	-0.683743	0.000476585	0.0020755	TCF15	protein_coding
ENSG00000109501.13	1.43714	4.55125	1.44e-12	8.25e-11	WFS1	protein_coding
ENSG00000179041.4	1.43723	3.42482	5.45e-08	8.84e-07	RRS1	protein_coding
ENSG00000157613.11	1.4385	1.41851	0.0104323	0.0273582	CREB3L1	protein_coding
ENSG00000121454.6	1.43966	1.83061	5.43e-08	8.82e-07	LHX4	protein_coding
ENSG00000267416.1	1.43974	-0.0203039	0.00184262	0.00645572	AC025048.4	lncRNA
ENSG00000231445.1	1.44083	-1.5603	0.0207092	0.0479922	TIMM8AP1	processed_pseudogene
ENSG00000286282.1	1.44124	-0.879815	0.00867388	0.0235609	AC021733.4	lncRNA
ENSG00000279930.1	1.4415	0.0338098	0.000275328	0.00130817	AL032819.2	TEC
ENSG00000286289.1	1.44265	-1.51403	0.013646	0.0341052	AL133482.1	lncRNA
ENSG00000258884.2	1.4433	-0.937602	0.00395107	0.0122523	LINC02321	lncRNA
ENSG00000279168.2	1.44342	-1.36742	0.00865049	0.0235026	AC105052.4	lncRNA
ENSG00000204860.5	1.44388	0.272063	0.0150585	0.0369224	FAM201A	lncRNA
ENSG00000162493.16	1.44416	-0.10375	0.0203244	0.0472653	PDPN	protein_coding
ENSG00000184445.12	1.44423	3.50326	5.43e-09	1.17e-07	KNTC1	protein_coding
ENSG00000182718.16	1.44443	7.49658	1.02e-07	1.51e-06	ANXA2	protein_coding
ENSG00000245975.2	1.44545	-1.44056	0.00338353	0.0107625	AC090515.2	lncRNA
ENSG00000204338.8	1.44588	3.93298	0.00142692	0.00520475	CYP21A1P	transcribed_unprocessed_pseudogene
ENSG00000143537.13	1.44706	5.79557	6.24e-18	1.15e-15	ADAM15	protein_coding
ENSG00000231991.4	1.44725	-0.234499	6.77e-05	0.000397955	ANXA2P2	processed_pseudogene
ENSG00000049089.15	1.44731	2.61178	0.0024466	0.00817685	COL9A2	protein_coding
ENSG00000242622.2	1.44787	0.832565	4.06e-07	5.02e-06	AC092910.3	lncRNA
ENSG00000181634.8	1.44834	1.24214	0.0019594	0.00679899	TNFSF15	protein_coding
ENSG00000281468.1	1.44883	-0.478128	0.000159832	0.000825967	AC006504.7	lncRNA
ENSG00000272695.2	1.44917	-0.84593	0.00291706	0.00950499	GAS6-DT	lncRNA
ENSG00000236790.6	1.44925	1.68568	0.00248571	0.00828615	LINC00299	lncRNA
ENSG00000007171.18	1.44938	0.122337	0.00299006	0.00970942	NOS2	protein_coding
ENSG00000163468.15	1.44955	7.37351	1.84e-18	3.72e-16	CCT3	protein_coding
ENSG00000196460.14	1.45016	-0.438899	0.000908322	0.00357684	RFX8	protein_coding
ENSG00000102098.19	1.4502	1.46661	1.44e-07	2.02e-06	SCML2	protein_coding
ENSG00000272953.1	1.45046	0.291843	0.000205713	0.00102349	AC092171.4	lncRNA
ENSG00000272973.1	1.45129	-1.41268	0.0122941	0.0313512	AP000350.5	lncRNA
ENSG00000182175.14	1.45194	-0.18427	0.00230521	0.0077815	RGMA	protein_coding
ENSG00000227908.3	1.45243	-1.10552	0.00388095	0.0120653	AC016596.1	lncRNA
ENSG00000257530.1	1.45316	-1.22729	0.00167167	0.00593976	AC048344.1	lncRNA
ENSG00000161682.15	1.45365	0.233048	0.000666959	0.00275895	FAM171A2	protein_coding
ENSG00000238123.1	1.4537	0.523054	1.57e-05	0.000115874	MID1IP1-AS1	lncRNA
ENSG00000163536.12	1.45443	1.76282	2.6e-05	0.000177213	SERPINI1	protein_coding
ENSG00000095397.14	1.45475	3.54531	6.17e-08	9.78e-07	WHRN	protein_coding
ENSG00000132000.13	1.45543	-0.221032	0.000423603	0.00187364	PODNL1	protein_coding
ENSG00000107159.13	1.45567	1.4814	0.0133288	0.0334604	CA9	protein_coding
ENSG00000248727.6	1.45652	0.946068	0.000126	0.000675703	LINC01948	lncRNA
ENSG00000267080.6	1.45769	2.54062	7.5e-13	4.56e-11	ASB16-AS1	lncRNA
ENSG00000136040.9	1.45802	3.49078	1.63e-06	1.65e-05	PLXNC1	protein_coding
ENSG00000188613.7	1.45912	0.866285	0.000196988	0.000987873	NANOS1	protein_coding
ENSG00000172432.19	1.45925	5.36658	3.05e-12	1.57e-10	GTPBP2	protein_coding
ENSG00000188573.8	1.45959	0.800863	0.00246177	0.0082242	FBLL1	protein_coding
ENSG00000163584.18	1.45981	4.86137	5.43e-07	6.45e-06	RPL22L1	protein_coding
ENSG00000133216.16	1.46009	1.98628	0.00165158	0.00588367	EPHB2	protein_coding
ENSG00000265095.1	1.46033	-1.0984	0.000684868	0.00281645	FTLP12	processed_pseudogene
ENSG00000164929.17	1.46129	2.35149	0.00224172	0.00760687	BAALC	protein_coding
ENSG00000166145.14	1.46147	4.22216	0.0139435	0.0346936	SPINT1	protein_coding
ENSG00000156831.8	1.46162	3.95076	2.11e-12	1.14e-10	NSMCE2	protein_coding
ENSG00000091972.18	1.46172	1.11427	0.000143516	0.00075353	CD200	protein_coding
ENSG00000167670.16	1.46246	3.45049	1.07e-12	6.34e-11	CHAF1A	protein_coding
ENSG00000183779.7	1.4629	3.6535	2.18e-05	0.000152446	ZNF703	protein_coding
ENSG00000145244.12	1.46363	-0.786425	0.00404948	0.0124961	CORIN	protein_coding
ENSG00000279692.1	1.4641	0.659557	6.23e-05	0.000370276	AC110285.6	TEC
ENSG00000133247.14	1.46415	3.97035	1.67e-08	3.17e-07	KMT5C	protein_coding
ENSG00000140470.14	1.46495	4.27378	0.000182087	0.000922745	ADAMTS17	protein_coding
ENSG00000267383.7	1.46501	0.79896	0.00218924	0.00745147	AC011447.3	lncRNA
ENSG00000182541.18	1.46686	4.83171	3.86e-10	1.18e-08	LIMK2	protein_coding
ENSG00000170899.11	1.46694	3.72492	9.27e-08	1.39e-06	GSTA4	protein_coding
ENSG00000272264.1	1.46776	-1.12861	0.0070085	0.019701	AC009686.2	lncRNA
ENSG00000235109.7	1.46845	3.00324	6.04e-07	7.06e-06	ZSCAN31	protein_coding
ENSG00000165449.11	1.46886	2.14165	0.0135968	0.0340032	SLC16A9	protein_coding
ENSG00000273230.1	1.46888	1.09923	3.41e-07	4.3e-06	AC102953.2	lncRNA
ENSG00000175445.17	1.46912	0.39826	0.000611857	0.00256005	LPL	protein_coding
ENSG00000165490.13	1.46947	0.505263	5.93e-06	5.04e-05	DDIAS	protein_coding
ENSG00000230314.7	1.47007	0.5734	0.000796172	0.00320083	ELOVL2-AS1	lncRNA
ENSG00000275325.4	1.47151	-1.55907	0.017311	0.0413768	PDCD6IPP1	transcribed_unprocessed_pseudogene
ENSG00000259345.7	1.47179	-0.200635	0.00453581	0.0137534	AC013652.1	lncRNA
ENSG00000108375.12	1.47209	3.35472	1.04e-07	1.55e-06	RNF43	protein_coding
ENSG00000234694.1	1.47236	-0.780315	0.00128354	0.00476517	AL139289.2	lncRNA
ENSG00000223725.6	1.47244	-1.43835	0.00451669	0.0137022	AC009226.1	lncRNA
ENSG00000286176.2	1.47314	2.37771	6.32e-08	9.97e-07	AC116317.1	lncRNA
ENSG00000150054.18	1.47337	2.6265	6.65e-05	0.000391697	MPP7	protein_coding
ENSG00000106268.15	1.47435	2.4151	1.02e-13	7.58e-12	NUDT1	protein_coding
ENSG00000163472.19	1.47441	5.39308	5.89e-16	7.36e-14	TMEM79	protein_coding
ENSG00000213468.7	1.47535	-0.372375	0.00186085	0.00650846	FIRRE	lncRNA
ENSG00000185803.10	1.47561	4.9557	3.02e-12	1.56e-10	SLC52A2	protein_coding
ENSG00000254535.4	1.47612	-1.08679	0.000818212	0.00327338	PABPC4L	protein_coding
ENSG00000260261.2	1.47763	1.5297	5.66e-05	0.000341756	AC124944.2	transcribed_unprocessed_pseudogene
ENSG00000115041.13	1.47777	1.22003	0.000560627	0.00237831	KCNIP3	protein_coding
ENSG00000259342.1	1.47791	0.559603	0.00733016	0.0204347	AC025580.1	lncRNA
ENSG00000115129.14	1.47822	4.27553	6.58e-11	2.51e-09	TP53I3	protein_coding
ENSG00000204044.6	1.47958	1.86009	6.99e-05	0.000408707	SLC12A5-AS1	lncRNA
ENSG00000152932.8	1.47986	0.176647	0.0100894	0.0266522	RAB3C	protein_coding
ENSG00000270094.1	1.47988	2.65631	1.32e-12	7.58e-11	AL670729.1	lncRNA
ENSG00000042493.16	1.48012	3.96873	0.000228118	0.00111666	CAPG	protein_coding
ENSG00000131462.8	1.4804	4.68752	5.7e-15	5.75e-13	TUBG1	protein_coding
ENSG00000197134.13	1.48203	-0.221827	0.00342036	0.0108558	ZNF257	protein_coding
ENSG00000125826.20	1.48259	6.9548	1.55e-10	5.36e-09	RBCK1	protein_coding
ENSG00000137267.6	1.48308	5.25741	3.56e-08	6.11e-07	TUBB2A	protein_coding
ENSG00000279140.1	1.48453	0.392337	0.000845842	0.0033688	AL590326.1	TEC
ENSG00000274415.1	1.48504	0.675401	0.00171444	0.00606715	AC241644.3	lncRNA
ENSG00000165175.15	1.48523	6.22314	1.83e-12	1.01e-10	MID1IP1	protein_coding
ENSG00000250337.7	1.48534	1.44682	0.000848237	0.00337647	PURPL	lncRNA
ENSG00000250571.7	1.48617	3.51007	2.25e-07	2.98e-06	GLI4	protein_coding
ENSG00000198431.16	1.48621	6.22662	2.12e-09	5.18e-08	TXNRD1	protein_coding
ENSG00000280543.1	1.48641	-0.990595	0.0166714	0.0401445	ASAP1-IT2	lncRNA
ENSG00000272661.1	1.48699	1.77956	3.82e-05	0.000245495	AC021097.1	lncRNA
ENSG00000227885.3	1.48735	-0.261252	0.00139358	0.00510053	AL590652.1	lncRNA
ENSG00000231407.6	1.4887	-1.30826	0.000374942	0.00169157	GORAB-AS1	lncRNA
ENSG00000270393.1	1.48873	-0.884663	0.0120299	0.0308117	AC000095.1	processed_pseudogene
ENSG00000267576.1	1.48879	2.08882	0.000327684	0.00151137	AC011472.3	lncRNA
ENSG00000233822.4	1.48907	1.05564	3.53e-05	0.000229021	HIST1H2BN	protein_coding
ENSG00000070601.10	1.48929	1.30021	0.00130423	0.00483031	FRMPD1	protein_coding
ENSG00000227630.4	1.48976	-0.841856	0.00405761	0.0125164	LINC01132	lncRNA
ENSG00000267296.2	1.4908	3.22331	3.55e-10	1.1e-08	CEBPA-DT	lncRNA
ENSG00000149403.12	1.49108	-0.824967	0.00525957	0.0155137	GRIK4	protein_coding
ENSG00000149503.13	1.49148	3.02995	3.81e-10	1.17e-08	INCENP	protein_coding
ENSG00000277767.1	1.49202	-1.11908	0.00979542	0.0260265	AL442128.2	lncRNA
ENSG00000013573.17	1.4921	3.91597	2.07e-08	3.82e-07	DDX11	protein_coding
ENSG00000270607.1	1.49221	-1.06949	0.00544315	0.0159576	AC009549.1	lncRNA
ENSG00000156795.8	1.49234	2.72605	6.83e-13	4.2e-11	WDYHV1	protein_coding
ENSG00000114268.12	1.49666	1.78274	3.19e-06	2.94e-05	PFKFB4	protein_coding
ENSG00000284691.1	1.49671	3.14131	1.95e-09	4.82e-08	AC073111.4	protein_coding
ENSG00000224596.8	1.49715	0.198346	0.000210902	0.00104529	ZMIZ1-AS1	lncRNA
ENSG00000278983.1	1.49889	-0.593044	0.00862489	0.0234538	AC048380.2	TEC
ENSG00000175197.12	1.49977	4.94461	5.12e-07	6.14e-06	DDIT3	protein_coding
ENSG00000182489.9	1.49996	-1.62188	0.00775773	0.0214197	XKRX	protein_coding
ENSG00000102878.16	1.50008	4.38964	1.66e-05	0.000121029	HSF4	protein_coding
ENSG00000272674.3	1.50011	0.816976	0.00323376	0.0103855	PCDHB16	protein_coding
ENSG00000188610.12	1.50025	-0.021404	6.17e-06	5.21e-05	FAM72B	protein_coding
ENSG00000091986.15	1.50115	4.35778	0.0048932	0.0146261	CCDC80	protein_coding
ENSG00000228526.7	1.50189	3.24517	4.11e-09	9.23e-08	MIR34AHG	lncRNA
ENSG00000113368.12	1.50303	3.67864	4.59e-11	1.83e-09	LMNB1	protein_coding
ENSG00000160752.14	1.5053	7.47977	3.38e-10	1.05e-08	FDPS	protein_coding
ENSG00000072071.16	1.50627	3.31931	1.46e-05	0.00010883	ADGRL1	protein_coding
ENSG00000265692.1	1.5066	-0.715809	0.00843625	0.0230095	LINC01970	lncRNA
ENSG00000137460.8	1.50737	0.519642	0.000935436	0.0036625	FHDC1	protein_coding
ENSG00000250286.2	1.50831	-1.0648	0.00719263	0.0201335	AC021491.2	lncRNA
ENSG00000136425.14	1.50863	0.689652	0.000148941	0.000777697	CIB2	protein_coding
ENSG00000164171.11	1.50992	2.61132	0.00111678	0.00424111	ITGA2	protein_coding
ENSG00000250692.1	1.51068	-1.27098	0.016105	0.0390175	AC008667.2	lncRNA
ENSG00000105613.10	1.51085	1.20702	0.00036266	0.00164583	MAST1	protein_coding
ENSG00000072682.18	1.51092	4.21946	6.32e-11	2.43e-09	P4HA2	protein_coding
ENSG00000213185.7	1.51124	-0.294556	0.00213318	0.00729596	FAM24B	protein_coding
ENSG00000160959.8	1.51141	5.06168	1.81e-14	1.62e-12	LRRC14	protein_coding
ENSG00000230454.1	1.51151	0.127081	1.47e-05	0.000109811	U73166.1	lncRNA
ENSG00000205867.3	1.51202	-0.752554	0.0148066	0.0364323	KRTAP5-2	protein_coding
ENSG00000149639.15	1.51272	3.80979	7.25e-09	1.5e-07	SOGA1	protein_coding
ENSG00000258045.2	1.51304	-0.545649	0.00086837	0.00344323	Metazoa_SRP	misc_RNA
ENSG00000176912.4	1.51446	2.46161	4.38e-06	3.87e-05	TYMSOS	lncRNA
ENSG00000226609.2	1.51455	-1.43991	0.00630899	0.0180614	AL390067.1	lncRNA
ENSG00000234614.1	1.51488	1.05107	1.34e-07	1.91e-06	C2CD4D-AS1	lncRNA
ENSG00000163463.11	1.51515	1.98392	2.98e-06	2.77e-05	KRTCAP2	protein_coding
ENSG00000271966.1	1.51522	-1.29384	0.00677187	0.0191539	AC021321.1	lncRNA
ENSG00000230795.3	1.51576	3.12742	0.000213626	0.00105729	HLA-K	unprocessed_pseudogene
ENSG00000116521.11	1.51597	5.67698	2.52e-19	6.07e-17	SCAMP3	protein_coding
ENSG00000135502.18	1.51628	-1.16001	0.0060183	0.017352	SLC26A10	protein_coding
ENSG00000171208.10	1.51791	0.943944	0.000108159	0.000595748	NETO2	protein_coding
ENSG00000092445.12	1.51792	2.56438	2.87e-05	0.000192541	TYRO3	protein_coding
ENSG00000237476.1	1.518	-0.095397	0.000637095	0.00265372	LINC01637	lncRNA
ENSG00000214652.6	1.51861	0.634811	0.00825706	0.0226085	ZNF727	protein_coding
ENSG00000231852.9	1.51992	4.46312	0.00132584	0.00489414	CYP21A2	protein_coding
ENSG00000261040.7	1.52041	0.0439097	0.00243035	0.00813026	WFDC21P	transcribed_unitary_pseudogene
ENSG00000273445.1	1.5206	-0.7583	0.00793346	0.0218294	AC133644.2	lncRNA
ENSG00000151632.17	1.52072	8.0954	0.000218657	0.0010772	AKR1C2	protein_coding
ENSG00000174951.11	1.52153	1.50025	5.38e-06	4.64e-05	FUT1	protein_coding
ENSG00000286970.1	1.52169	1.5208	2.07e-05	0.000146139	AC010491.2	lncRNA
ENSG00000185386.15	1.52195	3.30907	2.69e-08	4.79e-07	MAPK11	protein_coding
ENSG00000168671.10	1.52293	0.0945343	0.00948143	0.0253264	UGT3A2	protein_coding
ENSG00000171798.18	1.52332	3.57565	0.0125774	0.0319016	KNDC1	protein_coding
ENSG00000136999.5	1.52456	0.67827	0.00178473	0.00627707	CCN3	protein_coding
ENSG00000253368.4	1.52508	3.72386	0.000353841	0.00161172	TRNP1	protein_coding
ENSG00000267255.1	1.52523	0.629423	6.36e-07	7.36e-06	AC011498.3	lncRNA
ENSG00000213590.2	1.52616	-1.32021	0.00360186	0.0113362	AL807752.1	processed_pseudogene
ENSG00000226807.6	1.52685	-0.472935	0.00827616	0.0226558	MROH5	polymorphic_pseudogene
ENSG00000232874.1	1.52823	-0.349897	0.000241085	0.00116827	AC080129.2	lncRNA
ENSG00000134243.12	1.52858	4.4777	2.36e-06	2.28e-05	SORT1	protein_coding
ENSG00000225855.7	1.52881	7.29555	5.03e-10	1.49e-08	RUSC1-AS1	lncRNA
ENSG00000226174.7	1.52889	-0.710943	0.000261719	0.00125368	TEX22	protein_coding
ENSG00000183814.15	1.52904	1.79825	1.52e-11	6.77e-10	LIN9	protein_coding
ENSG00000170684.9	1.52945	0.59622	1.12e-05	8.71e-05	ZNF296	protein_coding
ENSG00000100968.14	1.52979	3.24044	7.31e-05	0.000424817	NFATC4	protein_coding
ENSG00000182676.5	1.53057	-0.0968083	0.0193021	0.0452992	PPP1R27	protein_coding
ENSG00000115526.11	1.53165	1.2783	0.00019195	0.000965956	CHST10	protein_coding
ENSG00000240877.3	1.53176	-1.29672	0.00659643	0.0187361	RN7SL521P	misc_RNA
ENSG00000160767.21	1.53189	3.95545	2.49e-14	2.16e-12	FAM189B	protein_coding
ENSG00000183150.8	1.53209	-1.25988	0.004864	0.0145529	GPR19	protein_coding
ENSG00000231769.3	1.5324	-1.24573	0.00516968	0.0152926	AL035701.1	lncRNA
ENSG00000267650.1	1.53271	1.33212	0.000997986	0.00386798	AC008742.1	lncRNA
ENSG00000237714.1	1.53305	1.99657	8.18e-10	2.26e-08	P4HA2-AS1	lncRNA
ENSG00000276791.1	1.53317	-0.884865	0.00088797	0.00350963	AC092117.1	lncRNA
ENSG00000249464.6	1.5332	0.171221	6.87e-05	0.000402704	LINC01091	lncRNA
ENSG00000163132.8	1.53399	0.851425	3.08e-05	0.000203969	MSX1	protein_coding
ENSG00000204536.14	1.53527	4.50671	1.24e-11	5.63e-10	CCHCR1	protein_coding
ENSG00000184545.11	1.53559	3.57346	2.56e-06	2.43e-05	DUSP8	protein_coding
ENSG00000272057.1	1.53597	-0.996077	0.00357393	0.0112676	AC016575.1	lncRNA
ENSG00000159247.13	1.53734	0.282293	0.00419243	0.0128661	TUBBP5	transcribed_unprocessed_pseudogene
ENSG00000198720.13	1.53746	1.26899	7.99e-06	6.5e-05	ANKRD13B	protein_coding
ENSG00000168993.15	1.5377	3.72322	1.18e-06	1.25e-05	CPLX1	protein_coding
ENSG00000271032.1	1.53861	-0.094468	8.22e-05	0.000471083	AC020907.4	lncRNA
ENSG00000204386.11	1.53901	5.83707	9.62e-16	1.15e-13	NEU1	protein_coding
ENSG00000241388.5	1.53972	4.63171	5.73e-08	9.21e-07	HNF1A-AS1	lncRNA
ENSG00000167525.13	1.53988	1.48651	2.36e-07	3.09e-06	PROCA1	protein_coding
ENSG00000116017.11	1.54034	3.56198	2.31e-07	3.04e-06	ARID3A	protein_coding
ENSG00000004777.18	1.54036	3.50849	9.17e-07	1.01e-05	ARHGAP33	protein_coding
ENSG00000037042.9	1.54114	4.10195	5.6e-10	1.63e-08	TUBG2	protein_coding
ENSG00000170498.9	1.54422	0.88921	4.18e-05	0.00026508	KISS1	protein_coding
ENSG00000254208.1	1.54459	-0.952992	0.000337712	0.00154948	AC011773.1	lncRNA
ENSG00000255236.3	1.5449	-0.573216	0.0036626	0.011497	AP002992.1	lncRNA
ENSG00000261575.2	1.54729	-1.32965	0.00336477	0.0107167	AC005829.1	transcribed_unprocessed_pseudogene
ENSG00000189298.14	1.54741	2.73359	7.16e-13	4.38e-11	ZKSCAN3	protein_coding
ENSG00000164379.7	1.54837	2.89104	0.00524593	0.0154865	FOXQ1	protein_coding
ENSG00000099256.19	1.54863	1.68085	0.000117906	0.000639687	PRTFDC1	protein_coding
ENSG00000280721.1	1.54865	2.62308	1.92e-06	1.9e-05	LINC01943	lncRNA
ENSG00000269894.1	1.54922	-0.425558	0.00039195	0.00175734	AC018809.1	lncRNA
ENSG00000105499.14	1.54989	4.49081	1.26e-09	3.29e-08	PLA2G4C	protein_coding
ENSG00000255301.1	1.55036	4.17874	2.83e-08	5.01e-07	AP002893.1	lncRNA
ENSG00000271151.1	1.55133	-0.930116	0.000495749	0.00214717	AC016737.1	lncRNA
ENSG00000226383.7	1.55286	-0.812197	0.00456902	0.0138337	LINC01876	lncRNA
ENSG00000253851.1	1.55594	0.433483	0.00456849	0.0138337	AC025370.1	lncRNA
ENSG00000277007.1	1.55624	-0.236446	0.00106472	0.00407652	AC096642.1	lncRNA
ENSG00000167183.3	1.55678	1.9846	0.00344591	0.0109298	PRR15L	protein_coding
ENSG00000145386.10	1.55692	3.04438	2.79e-11	1.17e-09	CCNA2	protein_coding
ENSG00000169783.12	1.5571	1.51463	0.000132426	0.000704627	LINGO1	protein_coding
ENSG00000249835.2	1.5574	1.98161	0.00348567	0.0110317	VCAN-AS1	lncRNA
ENSG00000224645.1	1.55751	2.99281	2.14e-13	1.46e-11	AL391069.1	lncRNA
ENSG00000273363.1	1.55806	-0.770151	0.0011889	0.00446504	AL353801.3	lncRNA
ENSG00000272774.1	1.55916	-1.06601	0.0108829	0.0283222	AC112219.2	lncRNA
ENSG00000259891.1	1.55953	1.58199	3.47e-08	5.99e-07	AC107375.1	lncRNA
ENSG00000229512.1	1.55962	-0.121821	2.1e-05	0.000147641	AC068580.1	lncRNA
ENSG00000196754.12	1.56077	-1.04008	0.0120229	0.0308	S100A2	protein_coding
ENSG00000198277.6	1.56096	-1.20648	0.0137136	0.0342297	AC021146.1	unprocessed_pseudogene
ENSG00000040275.17	1.56163	2.10553	1.18e-12	6.87e-11	SPDL1	protein_coding
ENSG00000114349.10	1.56179	0.150616	0.000565975	0.00239893	GNAT1	protein_coding
ENSG00000246334.2	1.56265	-0.582978	0.00104783	0.00402313	PRR7-AS1	lncRNA
ENSG00000279742.1	1.56326	-1.23112	0.00618436	0.01776	AP000974.1	TEC
ENSG00000204366.4	1.56458	1.35791	8.36e-09	1.7e-07	ZBTB12	protein_coding
ENSG00000277715.1	1.56461	0.318126	2.66e-05	0.000180181	AC079174.2	lncRNA
ENSG00000160213.7	1.56467	6.49154	1.24e-09	3.25e-08	CSTB	protein_coding
ENSG00000271888.1	1.56591	-1.14487	0.00562213	0.0163788	AL136162.1	lncRNA
ENSG00000173546.7	1.56623	2.41688	2.04e-05	0.000144677	CSPG4	protein_coding
ENSG00000205309.14	1.56661	1.11756	1.15e-05	8.91e-05	NT5M	protein_coding
ENSG00000134780.10	1.56666	2.65797	2.52e-05	0.000172348	DAGLA	protein_coding
ENSG00000109881.17	1.56795	3.11713	3.67e-11	1.5e-09	CCDC34	protein_coding
ENSG00000260805.2	1.56831	0.961577	2.8e-10	8.95e-09	AC092803.1	lncRNA
ENSG00000106404.13	1.56901	4.87186	1.47e-09	3.8e-08	CLDN15	protein_coding
ENSG00000276449.1	1.56954	-0.668406	0.000778892	0.00314318	AC004076.2	lncRNA
ENSG00000287156.1	1.57018	-0.960988	0.0094064	0.0251687	AL138479.2	lncRNA
ENSG00000236095.1	1.57062	-0.597801	0.00199382	0.00689992	AL807757.2	lncRNA
ENSG00000230267.7	1.57104	-0.767375	0.0206117	0.0478093	HERC2P4	transcribed_unprocessed_pseudogene
ENSG00000179832.17	1.57108	5.74387	9.16e-10	2.48e-08	MROH1	protein_coding
ENSG00000182307.14	1.57115	4.96245	2.28e-17	3.81e-15	C8orf33	protein_coding
ENSG00000213213.14	1.57138	0.923012	5.32e-05	0.000324175	CCDC183	protein_coding
ENSG00000227388.3	1.57148	0.142789	0.00014448	0.000758267	AL133410.1	lncRNA
ENSG00000231050.1	1.57265	-0.775428	0.00149707	0.0054188	AL109917.1	lncRNA
ENSG00000204625.10	1.57305	-1.07028	0.00921506	0.0247493	HCG9	lncRNA
ENSG00000105997.22	1.57341	1.60142	0.00010143	0.000562719	HOXA3	protein_coding
ENSG00000011083.9	1.57363	-1.00376	0.00800058	0.0219904	SLC6A7	protein_coding
ENSG00000161243.9	1.57382	3.66474	3.41e-06	3.12e-05	FBXO27	protein_coding
ENSG00000168393.13	1.57401	4.31856	5.98e-18	1.12e-15	DTYMK	protein_coding
ENSG00000260774.1	1.5744	-0.914461	0.000346144	0.00158079	AC021087.3	lncRNA
ENSG00000133985.3	1.57574	3.60178	1.51e-05	0.0001122	TTC9	protein_coding
ENSG00000267834.1	1.57587	-0.986272	0.00707972	0.0198626	AL592211.1	lncRNA
ENSG00000279233.1	1.57702	0.360246	2.29e-05	0.000159228	AC122688.3	TEC
ENSG00000204371.11	1.57715	5.31363	3.48e-17	5.52e-15	EHMT2	protein_coding
ENSG00000203685.10	1.5775	0.370809	0.00152933	0.00552257	STUM	protein_coding
ENSG00000137573.14	1.57878	3.5287	0.0020276	0.0069834	SULF1	protein_coding
ENSG00000113758.13	1.57928	4.25918	1.12e-05	8.65e-05	DBN1	protein_coding
ENSG00000197747.9	1.57973	6.07268	7.79e-11	2.93e-09	S100A10	protein_coding
ENSG00000123999.5	1.5813	-0.623574	0.00125591	0.00467602	INHA	protein_coding
ENSG00000131944.10	1.58186	0.680034	1.95e-06	1.93e-05	FAAP24	protein_coding
ENSG00000143494.15	1.58218	0.667008	5.55e-05	0.000336094	VASH2	protein_coding
ENSG00000186564.5	1.58264	1.18177	5.59e-06	4.79e-05	FOXD2	protein_coding
ENSG00000183134.5	1.58328	0.672309	4.62e-07	5.62e-06	PTGDR2	protein_coding
ENSG00000287796.1	1.58372	3.12486	0.000169463	0.000867894	AC016925.3	lncRNA
ENSG00000198832.10	1.58414	5.11161	6.33e-06	5.32e-05	SELENOM	protein_coding
ENSG00000287576.1	1.58438	0.23248	4.56e-05	0.000284885	AC067930.8	lncRNA
ENSG00000237080.3	1.58628	3.95911	8.44e-14	6.44e-12	EHMT2-AS1	lncRNA
ENSG00000237977.1	1.58644	-0.677446	0.000800135	0.00321571	EIF4HP2	processed_pseudogene
ENSG00000136108.15	1.58692	2.79669	9.6e-11	3.52e-09	CKAP2	protein_coding
ENSG00000184916.9	1.58714	3.70654	2.21e-06	2.15e-05	JAG2	protein_coding
ENSG00000197299.12	1.58937	1.0652	2.22e-06	2.16e-05	BLM	protein_coding
ENSG00000272462.3	1.58964	2.13756	1.11e-08	2.21e-07	U91328.1	lncRNA
ENSG00000130643.9	1.5914	-0.891359	0.0103313	0.0271483	CALY	protein_coding
ENSG00000100297.16	1.59251	5.13778	1.44e-15	1.64e-13	MCM5	protein_coding
ENSG00000203761.5	1.59273	2.74922	5.74e-09	1.23e-07	MSTO2P	unprocessed_pseudogene
ENSG00000235890.2	1.59285	1.86023	0.00117284	0.00441754	TSPEAR-AS1	lncRNA
ENSG00000271259.1	1.59329	-1.31359	0.00551463	0.0161268	AC010201.1	lncRNA
ENSG00000232070.8	1.59603	0.28905	3.73e-06	3.38e-05	TMEM253	protein_coding
ENSG00000268896.1	1.59706	-0.0480869	0.000232486	0.00113375	AC009955.3	lncRNA
ENSG00000261762.1	1.59725	-1.37368	0.00472992	0.0142227	AC027228.2	lncRNA
ENSG00000279182.1	1.59887	-0.0472352	3.66e-05	0.000236582	CR559946.2	lncRNA
ENSG00000128313.2	1.59935	0.475967	0.00819392	0.0224509	APOL5	protein_coding
ENSG00000255026.1	1.59981	3.07204	0.00840476	0.0229392	AC136475.3	lncRNA
ENSG00000186684.14	1.59986	-0.630036	0.00108654	0.00414645	CYP27C1	protein_coding
ENSG00000234327.8	1.60056	1.51677	6.26e-08	9.89e-07	AC012146.1	lncRNA
ENSG00000277152.1	1.60232	-1.40596	0.00620233	0.0177991	AC110048.2	lncRNA
ENSG00000129354.11	1.60351	2.19905	0.0184014	0.0435555	AP1M2	protein_coding
ENSG00000158270.12	1.60411	0.926256	0.00530537	0.0156207	COLEC12	protein_coding
ENSG00000168061.15	1.60429	3.58389	3.57e-13	2.33e-11	SAC3D1	protein_coding
ENSG00000228463.10	1.60444	-0.0249386	0.000681221	0.00280473	AP006222.1	transcribed_processed_pseudogene
ENSG00000139880.19	1.60552	2.01701	1.61e-06	1.63e-05	CDH24	protein_coding
ENSG00000270195.2	1.60571	-0.432782	0.0021396	0.0073118	AC016773.1	lncRNA
ENSG00000260401.1	1.60609	1.27533	0.000108679	0.00059834	AP002761.4	lncRNA
ENSG00000155034.19	1.60627	3.49653	5.12e-13	3.25e-11	FBXL18	protein_coding
ENSG00000238058.2	1.6063	-0.236334	1.38e-05	0.000103639	AL355574.1	lncRNA
ENSG00000232946.1	1.60663	-0.998718	0.00442065	0.0134556	AL354707.2	processed_pseudogene
ENSG00000280107.1	1.60683	-1.2688	0.0152629	0.037327	AL022393.1	TEC
ENSG00000097046.13	1.60696	2.18436	3.21e-07	4.06e-06	CDC7	protein_coding
ENSG00000261192.1	1.60773	-1.09131	0.00578264	0.0167808	RNF126P1	transcribed_processed_pseudogene
ENSG00000106211.9	1.60816	8.77296	6.07e-11	2.36e-09	HSPB1	protein_coding
ENSG00000228430.9	1.60948	-0.64462	0.00867542	0.0235625	AL162726.3	transcribed_unprocessed_pseudogene
ENSG00000076003.5	1.60949	3.8456	6.63e-12	3.19e-10	MCM6	protein_coding
ENSG00000285184.3	1.60966	1.54564	8.37e-11	3.13e-09	AC244033.2	lncRNA
ENSG00000225431.1	1.61133	-0.220886	0.00166969	0.00593441	LINC01671	lncRNA
ENSG00000274667.1	1.61155	-1.06639	0.000711027	0.00290894	AC090517.2	lncRNA
ENSG00000144868.13	1.61172	-0.820714	0.00235009	0.0079143	TMEM108	protein_coding
ENSG00000156804.7	1.61288	2.66264	2.23e-07	2.95e-06	FBXO32	protein_coding
ENSG00000228038.1	1.61368	-1.60271	0.0115268	0.0297179	VN1R51P	processed_pseudogene
ENSG00000148123.15	1.61401	3.86954	5.63e-07	6.66e-06	PLPPR1	protein_coding
ENSG00000271303.1	1.61413	-0.872639	0.000612102	0.00256046	SRXN1	protein_coding
ENSG00000272912.1	1.6142	-0.921613	0.0160274	0.0388564	AL356608.1	lncRNA
ENSG00000272853.1	1.61522	0.297547	6.43e-07	7.43e-06	AC069544.1	lncRNA
ENSG00000232560.7	1.6156	-0.597603	0.00900861	0.0242957	LINC01549	lncRNA
ENSG00000237637.1	1.61593	-1.23247	0.000991585	0.00384621	FRY-AS1	lncRNA
ENSG00000286896.1	1.61614	-1.42597	0.00225139	0.00762998	AC112236.3	lncRNA
ENSG00000165905.18	1.61629	2.2497	0.000363358	0.00164778	LARGE2	protein_coding
ENSG00000279144.1	1.61633	-1.18265	0.00189012	0.00658836	AC099667.1	TEC
ENSG00000269560.1	1.61635	-1.3947	0.0033631	0.0107128	AC010422.4	lncRNA
ENSG00000176678.5	1.61716	-0.613814	0.00412637	0.0126872	FOXL1	protein_coding
ENSG00000198554.12	1.61849	1.26211	2.5e-10	8.13e-09	WDHD1	protein_coding
ENSG00000261360.1	1.61923	0.057917	5.98e-05	0.000357612	AC010491.1	lncRNA
ENSG00000087076.9	1.61925	5.39284	7.15e-05	0.000416101	HSD17B14	protein_coding
ENSG00000271993.1	1.61984	-0.808656	0.000234144	0.00113949	AC126118.1	lncRNA
ENSG00000014138.9	1.62028	1.78331	1.66e-09	4.2e-08	POLA2	protein_coding
ENSG00000254632.2	1.62028	0.989177	9.37e-05	0.000526332	AP003119.1	lncRNA
ENSG00000079101.16	1.62035	-0.422609	0.000487165	0.00211633	CLUL1	protein_coding
ENSG00000180938.6	1.62045	1.10807	2.84e-07	3.65e-06	ZNF572	protein_coding
ENSG00000165462.5	1.62064	-1.1362	0.00174981	0.00617191	PHOX2A	protein_coding
ENSG00000285906.2	1.62133	-0.959467	0.000266848	0.00127513	AC083855.2	lncRNA
ENSG00000285970.1	1.62152	-1.21197	0.00473115	0.0142247	AC106820.6	lncRNA
ENSG00000131153.9	1.62198	1.92117	1.68e-07	2.32e-06	GINS2	protein_coding
ENSG00000185269.12	1.62271	5.5016	0.00131926	0.00487569	NOTUM	protein_coding
ENSG00000257512.1	1.62282	0.177464	6.52e-06	5.45e-05	AC124947.2	transcribed_processed_pseudogene
ENSG00000162383.12	1.62377	2.32713	0.000897333	0.00354038	SLC1A7	protein_coding
ENSG00000187583.11	1.6239	1.21194	0.000233981	0.00113901	PLEKHN1	protein_coding
ENSG00000172986.13	1.6244	-0.523586	0.00527705	0.0155541	GXYLT2	protein_coding
ENSG00000153044.10	1.62494	1.48612	8.43e-10	2.31e-08	CENPH	protein_coding
ENSG00000099984.11	1.62536	0.401445	0.0207429	0.048056	GSTT2	polymorphic_pseudogene
ENSG00000187642.9	1.62688	0.207047	0.00117392	0.00441961	PERM1	protein_coding
ENSG00000179886.6	1.62696	3.64833	4.74e-13	3.03e-11	TIGD5	protein_coding
ENSG00000197858.11	1.62856	7.2024	7.25e-19	1.57e-16	GPAA1	protein_coding
ENSG00000222033.1	1.62861	1.84397	4.52e-06	3.98e-05	LINC01124	lncRNA
ENSG00000271550.1	1.62883	-1.21372	0.00633349	0.0181058	BNIP3P11	processed_pseudogene
ENSG00000249852.1	1.62952	-0.997007	0.0147687	0.0363553	AC145676.1	TEC
ENSG00000149418.11	1.62995	5.48112	2.4e-05	0.000165742	ST14	protein_coding
ENSG00000155011.9	1.63047	-0.525771	0.00831215	0.0227273	DKK2	protein_coding
ENSG00000287200.1	1.63114	4.97952	3.46e-05	0.00022566	AC022506.2	lncRNA
ENSG00000177294.7	1.63368	-0.69457	0.000832039	0.00332275	FBXO39	protein_coding
ENSG00000272791.1	1.63395	-1.43364	0.0200615	0.0467291	AC073389.3	lncRNA
ENSG00000278936.1	1.63545	-0.704931	0.0204003	0.0474262	AC244517.4	lncRNA
ENSG00000134398.15	1.63549	-0.46112	0.00102309	0.00394633	ERN2	protein_coding
ENSG00000198569.9	1.63651	-1.47199	0.00805703	0.0221249	SLC34A3	protein_coding
ENSG00000116991.10	1.63697	4.4511	2.46e-08	4.42e-07	SIPA1L2	protein_coding
ENSG00000158008.10	1.63767	-1.33915	0.00104722	0.00402141	EXTL1	protein_coding
ENSG00000142611.17	1.638	1.11618	0.00369507	0.0115776	PRDM16	protein_coding
ENSG00000173698.18	1.63863	1.35274	0.000145303	0.000761773	ADGRG2	protein_coding
ENSG00000285650.1	1.63915	-0.534613	2.54e-05	0.000173509	AL157827.2	lncRNA
ENSG00000135919.13	1.63931	4.28121	4.6e-05	0.000286878	SERPINE2	protein_coding
ENSG00000162458.13	1.63997	4.6451	4.67e-06	4.1e-05	FBLIM1	protein_coding
ENSG00000140519.14	1.6409	-0.278715	0.00720554	0.0201627	RHCG	protein_coding
ENSG00000196139.14	1.64219	7.70147	5.95e-12	2.9e-10	AKR1C3	protein_coding
ENSG00000160606.11	1.64306	2.79746	1.32e-13	9.49e-12	TLCD1	protein_coding
ENSG00000131188.12	1.6437	2.24324	2.51e-09	6.01e-08	PRR7	protein_coding
ENSG00000197921.6	1.64375	-1.09977	0.00736354	0.0205115	HES5	protein_coding
ENSG00000176153.12	1.64465	7.44672	2.38e-05	0.000164392	GPX2	protein_coding
ENSG00000147799.11	1.64473	2.47831	7.99e-10	2.22e-08	ARHGAP39	protein_coding
ENSG00000130876.11	1.64591	1.75529	3.82e-05	0.00024557	SLC7A10	protein_coding
ENSG00000259219.1	1.64743	-0.963203	0.00862756	0.0234584	AC084855.2	lncRNA
ENSG00000158106.14	1.64854	3.27595	1.26e-06	1.33e-05	RHPN1	protein_coding
ENSG00000279536.1	1.64893	-0.826655	0.00346777	0.010985	AC093458.2	TEC
ENSG00000287061.1	1.64943	-0.117144	0.000530235	0.00227291	AC124248.2	lncRNA
ENSG00000135773.13	1.65037	-1.15383	0.00636832	0.0181863	CAPN9	protein_coding
ENSG00000256673.1	1.6511	0.174477	0.000740968	0.00301388	AC141557.1	unprocessed_pseudogene
ENSG00000163535.18	1.6515	1.4161	1.12e-07	1.64e-06	SGO2	protein_coding
ENSG00000142661.19	1.65203	-1.12149	0.00113024	0.00428335	MYOM3	protein_coding
ENSG00000204529.4	1.6523	0.804167	0.00243468	0.00814365	GUCY2EP	transcribed_unprocessed_pseudogene
ENSG00000206140.11	1.65253	0.383527	9.79e-05	0.000546535	TMEM191C	protein_coding
ENSG00000260924.2	1.65334	0.2658	3.66e-06	3.33e-05	LINC01311	lncRNA
ENSG00000168811.7	1.65353	-0.925157	0.00102353	0.00394707	IL12A	protein_coding
ENSG00000234350.5	1.6536	-0.276246	1.37e-05	0.000103247	AC007405.1	lncRNA
ENSG00000270112.4	1.65425	-1.24891	0.00505821	0.0150261	AC090241.2	lncRNA
ENSG00000070388.11	1.65428	-0.524067	0.00102005	0.00393737	FGF22	protein_coding
ENSG00000114948.13	1.65489	1.11766	0.00987624	0.0261988	ADAM23	protein_coding
ENSG00000204176.14	1.65539	0.828818	6.21e-07	7.23e-06	SYT15	protein_coding
ENSG00000277142.1	1.65564	-0.570365	3.66e-05	0.000236773	LINC00235	lncRNA
ENSG00000167968.13	1.65601	1.00681	0.000555942	0.00236292	DNASE1L2	protein_coding
ENSG00000167536.14	1.65698	3.44988	1.89e-08	3.55e-07	DHRS13	protein_coding
ENSG00000249816.7	1.65873	-1.33032	0.0215294	0.0495242	LINC00964	lncRNA
ENSG00000238098.9	1.6588	-1.61871	0.00358792	0.0113044	ABCA17P	transcribed_unitary_pseudogene
ENSG00000285763.1	1.65993	-0.972862	0.0010747	0.00410833	AL358777.1	lncRNA
ENSG00000181798.3	1.66092	-1.49132	0.00204619	0.00704054	LINC00471	lncRNA
ENSG00000165953.9	1.6614	1.11493	0.0013856	0.00507813	SERPINA12	protein_coding
ENSG00000204572.10	1.6632	-0.519728	0.00612703	0.0176201	KRTAP5-10	protein_coding
ENSG00000141577.14	1.66397	3.838	1.19e-10	4.27e-09	CEP131	protein_coding
ENSG00000255559.1	1.66468	0.525804	6.48e-07	7.49e-06	ZNF252P-AS1	lncRNA
ENSG00000214595.11	1.66484	1.661	1.74e-07	2.39e-06	EML6	protein_coding
ENSG00000287005.1	1.6649	-1.42295	0.00596311	0.0172171	AC090018.2	lncRNA
ENSG00000185008.17	1.66591	0.890067	0.0123429	0.0314641	ROBO2	protein_coding
ENSG00000162415.7	1.66646	2.13163	1.28e-08	2.51e-07	ZSWIM5	protein_coding
ENSG00000176692.8	1.66715	-0.468732	0.00116136	0.00438055	FOXC2	protein_coding
ENSG00000082497.12	1.66738	0.0248258	0.00355514	0.0112184	SERTAD4	protein_coding
ENSG00000166473.17	1.66761	2.03802	0.00356147	0.0112355	PKD1L2	polymorphic_pseudogene
ENSG00000054803.4	1.668	1.26543	0.0166226	0.0400466	CBLN4	protein_coding
ENSG00000272138.2	1.66801	-1.39538	0.00173066	0.00611663	LINC01607	lncRNA
ENSG00000139354.11	1.66861	2.46482	1.78e-08	3.36e-07	GAS2L3	protein_coding
ENSG00000284630.1	1.66876	-1.17479	0.000476404	0.00207508	AP000553.5	transcribed_unitary_pseudogene
ENSG00000278766.2	1.66946	-0.943704	0.00643014	0.0183331	AC092683.2	lncRNA
ENSG00000180999.11	1.67024	-1.05683	0.00108721	0.00414743	C1orf105	protein_coding
ENSG00000101213.7	1.67061	2.75884	0.000191835	0.000965574	PTK6	protein_coding
ENSG00000188859.6	1.67086	1.4375	4.77e-07	5.78e-06	FAM78B	protein_coding
ENSG00000232519.2	1.67258	-0.704219	0.00013773	0.000727656	AL353807.2	lncRNA
ENSG00000066382.16	1.6726	0.303301	6.3e-05	0.000374019	MPPED2	protein_coding
ENSG00000158296.14	1.67286	5.06845	3.11e-05	0.000205527	SLC13A3	protein_coding
ENSG00000184792.16	1.67327	1.7711	1.54e-12	8.73e-11	OSBP2	protein_coding
ENSG00000104953.20	1.6739	1.37769	9.53e-07	1.04e-05	TLE6	protein_coding
ENSG00000271788.1	1.67478	-1.28194	0.00247824	0.00826829	AC008875.1	lncRNA
ENSG00000120457.12	1.67516	1.59277	0.000316951	0.00147041	KCNJ5	protein_coding
ENSG00000236364.4	1.67622	2.27207	3.85e-13	2.49e-11	AL358115.1	lncRNA
ENSG00000287737.1	1.67644	0.0789457	2.13e-05	0.000149789	AC132872.5	lncRNA
ENSG00000174059.17	1.67708	3.81426	2.15e-08	3.95e-07	CD34	protein_coding
ENSG00000198467.15	1.67708	5.25156	3.3e-10	1.03e-08	TPM2	protein_coding
ENSG00000021645.18	1.68001	1.04404	0.0019955	0.00690284	NRXN3	protein_coding
ENSG00000243155.1	1.6813	0.203556	4.16e-07	5.13e-06	AL162431.1	lncRNA
ENSG00000232485.3	1.68154	-0.757367	1.1e-05	8.56e-05	AC098820.1	lncRNA
ENSG00000124915.10	1.6826	0.792128	8.24e-06	6.68e-05	MYRF-AS1	lncRNA
ENSG00000272810.1	1.6827	-0.854252	0.00734433	0.0204695	U91328.3	lncRNA
ENSG00000275479.1	1.68273	-1.45286	0.00200271	0.00692486	AC087741.2	lncRNA
ENSG00000245522.2	1.68364	-1.43535	0.000325687	0.00150328	LINC02709	lncRNA
ENSG00000184678.10	1.68367	3.69381	1.59e-09	4.04e-08	HIST2H2BE	protein_coding
ENSG00000228109.1	1.68398	2.06022	4.58e-05	0.000286143	MELTF-AS1	lncRNA
ENSG00000267213.4	1.6852	-0.780126	0.000425968	0.00188207	AC007773.1	lncRNA
ENSG00000119782.14	1.6856	0.900174	0.00664615	0.0188506	FKBP1B	protein_coding
ENSG00000257698.2	1.68588	0.858442	1.96e-07	2.63e-06	GIHCG	lncRNA
ENSG00000187486.5	1.68666	0.785541	0.000133593	0.000709762	KCNJ11	protein_coding
ENSG00000249626.1	1.68765	0.321739	0.000785354	0.00316458	AC024560.2	processed_pseudogene
ENSG00000249923.1	1.68931	-0.716807	0.0209197	0.0483888	AC007663.2	lncRNA
ENSG00000234477.1	1.68932	2.72482	0.0177538	0.0422832	AC004231.1	lncRNA
ENSG00000152977.10	1.68966	2.16785	0.00722246	0.020194	ZIC1	protein_coding
ENSG00000198598.6	1.69066	1.37677	0.00200487	0.00692938	MMP17	protein_coding
ENSG00000277744.1	1.69093	-0.786032	0.00052943	0.00227105	AC011462.4	lncRNA
ENSG00000006047.13	1.69202	3.07616	0.000917528	0.00360559	YBX2	protein_coding
ENSG00000069696.7	1.69415	2.04148	0.000128685	0.000688043	DRD4	protein_coding
ENSG00000286138.1	1.69435	-0.988656	0.00354123	0.0111817	AC010336.8	lncRNA
ENSG00000147481.17	1.6946	0.124237	0.0102594	0.027017	SNTG1	protein_coding
ENSG00000260852.1	1.69475	1.31111	9.72e-08	1.46e-06	FBXL19-AS1	lncRNA
ENSG00000163431.13	1.69727	3.09035	5.21e-05	0.000318148	LMOD1	protein_coding
ENSG00000167702.12	1.69784	5.85943	1.65e-07	2.28e-06	KIFC2	protein_coding
ENSG00000263412.1	1.69816	-0.0229469	5.03e-05	0.000309357	AC004477.1	lncRNA
ENSG00000173894.11	1.69824	1.21751	4.44e-05	0.000278484	CBX2	protein_coding
ENSG00000163918.10	1.70253	3.51367	6.73e-15	6.67e-13	RFC4	protein_coding
ENSG00000163507.14	1.70324	1.15231	5.34e-08	8.7e-07	CIP2A	protein_coding
ENSG00000125967.16	1.70368	5.11841	6.54e-16	8.08e-14	NECAB3	protein_coding
ENSG00000180900.19	1.7039	6.85607	6.17e-17	9.47e-15	SCRIB	protein_coding
ENSG00000175894.18	1.70393	1.26337	0.000331111	0.00152317	TSPEAR	protein_coding
ENSG00000248858.7	1.70478	-0.883407	8.47e-06	6.84e-05	AC104211.1	lncRNA
ENSG00000253716.6	1.70486	1.88558	1.81e-08	3.41e-07	MINCR	lncRNA
ENSG00000104147.9	1.70515	1.22633	1.24e-10	4.43e-09	OIP5	protein_coding
ENSG00000231185.7	1.70549	-1.70762	0.00464473	0.0140128	SPRY4-AS1	lncRNA
ENSG00000227473.1	1.70682	-0.375384	0.000468424	0.00204322	TSSK5P	unitary_pseudogene
ENSG00000049283.18	1.70878	-0.338803	0.00178389	0.006275	EPN3	protein_coding
ENSG00000007314.12	1.70947	-0.0467626	2.93e-06	2.74e-05	SCN4A	protein_coding
ENSG00000103269.13	1.70952	1.77068	9.77e-07	1.07e-05	RHBDL1	protein_coding
ENSG00000167858.13	1.71008	-1.51531	0.00326135	0.0104559	TEKT1	protein_coding
ENSG00000283265.1	1.71017	-1.59622	0.0154793	0.0377696	AL356234.3	lncRNA
ENSG00000230499.1	1.71025	-1.73188	0.00947526	0.0253154	AC108463.2	lncRNA
ENSG00000166813.15	1.71037	2.20839	4.43e-09	9.84e-08	KIF7	protein_coding
ENSG00000185467.7	1.71091	-0.276983	7.45e-06	6.11e-05	KPNA7	protein_coding
ENSG00000160183.16	1.71098	2.87535	0.000613095	0.00256418	TMPRSS3	protein_coding
ENSG00000035664.11	1.71318	3.2398	1.16e-10	4.17e-09	DAPK2	protein_coding
ENSG00000254389.3	1.71391	-0.65861	4.22e-05	0.000266888	RHPN1-AS1	lncRNA
ENSG00000176170.13	1.71527	3.68505	4.31e-05	0.000271766	SPHK1	protein_coding
ENSG00000188486.3	1.71552	4.5606	1.87e-17	3.22e-15	H2AFX	protein_coding
ENSG00000273374.1	1.71575	-1.39705	0.000778443	0.0031424	AC069222.1	lncRNA
ENSG00000169627.9	1.71693	-0.31592	3.64e-07	4.56e-06	BOLA2B	protein_coding
ENSG00000180921.7	1.71771	6.31765	3.31e-17	5.32e-15	FAM83H	protein_coding
ENSG00000265683.1	1.71783	-1.05146	0.000866463	0.00343733	SYPL1P2	processed_pseudogene
ENSG00000141391.14	1.7182	0.149786	0.000202987	0.00101176	PRELID3A	protein_coding
ENSG00000171224.9	1.71968	1.73123	1.01e-06	1.09e-05	FAM241B	protein_coding
ENSG00000167912.6	1.71973	0.386188	0.0121491	0.0310618	AC090152.1	lncRNA
ENSG00000230445.4	1.71978	-0.814552	0.000457492	0.00200193	LRRC37A6P	transcribed_processed_pseudogene
ENSG00000161249.21	1.72204	3.20187	0.00357028	0.0112586	DMKN	protein_coding
ENSG00000188766.12	1.72255	-0.724721	0.000111576	0.000611009	SPRED3	protein_coding
ENSG00000170681.7	1.72432	-0.795921	1.02e-05	7.99e-05	CAVIN4	protein_coding
ENSG00000118432.12	1.72459	-0.664684	0.0186546	0.0440234	CNR1	protein_coding
ENSG00000112118.20	1.72503	5.02007	3.99e-17	6.29e-15	MCM3	protein_coding
ENSG00000116141.15	1.7252	0.880581	0.000636682	0.0026529	MARK1	protein_coding
ENSG00000279048.1	1.7252	-0.921202	0.000904985	0.00356599	AC080080.1	TEC
ENSG00000116132.12	1.726	0.963984	0.00275407	0.00903979	PRRX1	protein_coding
ENSG00000183476.12	1.72614	-0.464559	0.000352441	0.00160657	SH2D7	protein_coding
ENSG00000147113.17	1.72631	2.40108	5.73e-09	1.23e-07	DIPK2B	protein_coding
ENSG00000248265.2	1.72702	-1.07821	0.00207899	0.00713144	AC023794.1	lncRNA
ENSG00000182621.18	1.72857	3.27751	7.94e-07	8.88e-06	PLCB1	protein_coding
ENSG00000172156.4	1.72883	-0.843675	0.0137563	0.0343043	CCL11	protein_coding
ENSG00000185420.19	1.72898	3.07443	5.19e-12	2.55e-10	SMYD3	protein_coding
ENSG00000178038.17	1.72955	5.78648	4.58e-11	1.83e-09	ALS2CL	protein_coding
ENSG00000129951.18	1.72975	-1.84897	0.0156862	0.0381836	PLPPR3	protein_coding
ENSG00000272172.1	1.73111	-0.368723	1.67e-05	0.000121943	AC138696.2	lncRNA
ENSG00000221947.8	1.73163	-0.898347	0.0104548	0.0274083	XKR9	protein_coding
ENSG00000167037.18	1.73311	0.789535	0.000229738	0.00112302	SGSM1	protein_coding
ENSG00000266642.2	1.73457	3.10519	2.02e-07	2.7e-06	AC024267.6	lncRNA
ENSG00000146733.14	1.73485	3.92464	3.15e-13	2.07e-11	PSPH	protein_coding
ENSG00000227210.2	1.73559	-0.89706	0.00129493	0.0048002	AC079145.1	lncRNA
ENSG00000259436.1	1.7356	-0.520939	0.0022729	0.00769462	AC010247.2	lncRNA
ENSG00000237950.2	1.7361	0.265777	2.31e-06	2.24e-05	AL357079.1	lncRNA
ENSG00000089351.14	1.73621	5.71891	1.74e-10	5.97e-09	GRAMD1A	protein_coding
ENSG00000104419.14	1.7364	7.15544	4.51e-09	9.99e-08	NDRG1	protein_coding
ENSG00000156802.13	1.7364	5.09576	1.67e-15	1.87e-13	ATAD2	protein_coding
ENSG00000163357.10	1.73784	0.56988	2.04e-05	0.000144736	DCST1	protein_coding
ENSG00000147655.12	1.73881	-0.451552	0.0133221	0.0334489	RSPO2	protein_coding
ENSG00000224810.1	1.73888	-0.238048	0.00165473	0.0058903	AL355482.1	lncRNA
ENSG00000259868.3	1.73914	-1.40367	0.0199153	0.0464811	AL163952.1	lncRNA
ENSG00000284505.1	1.73985	-1.39081	0.0032829	0.0105104	LYNX1-SLURP2	protein_coding
ENSG00000163995.20	1.74081	2.27317	1.75e-06	1.76e-05	ABLIM2	protein_coding
ENSG00000149609.6	1.74099	-0.657434	0.000201521	0.00100528	C20orf144	protein_coding
ENSG00000088367.23	1.74247	4.76398	3.99e-05	0.000255042	EPB41L1	protein_coding
ENSG00000175170.16	1.74268	-0.874253	0.000435605	0.00192051	FAM182B	lncRNA
ENSG00000283162.1	1.74369	0.648387	2.85e-05	0.000191448	AL390726.5	transcribed_unprocessed_pseudogene
ENSG00000225953.3	1.74478	1.04462	1.78e-11	7.8e-10	SATB2-AS1	lncRNA
ENSG00000268201.1	1.74514	-0.761976	0.000102658	0.000568886	AC020915.1	lncRNA
ENSG00000263818.5	1.74593	0.931364	7.04e-07	8.04e-06	RDM1P5	transcribed_processed_pseudogene
ENSG00000102924.12	1.74649	0.389378	0.00060095	0.00252024	CBLN1	protein_coding
ENSG00000233871.2	1.74682	-0.235932	3.32e-05	0.000217367	DLG5-AS1	lncRNA
ENSG00000286230.1	1.74716	-0.534049	0.000265741	0.00127097	AC010327.7	lncRNA
ENSG00000120334.15	1.74788	1.76651	5.85e-13	3.66e-11	CENPL	protein_coding
ENSG00000198944.6	1.7481	2.94817	4.21e-07	5.18e-06	SOWAHA	protein_coding
ENSG00000146700.9	1.74814	2.06148	2.98e-06	2.77e-05	SSC4D	protein_coding
ENSG00000159674.12	1.74917	7.47546	3.58e-14	3e-12	SPON2	protein_coding
ENSG00000251396.7	1.75085	-0.286617	3.44e-05	0.000224494	LINC01301	lncRNA
ENSG00000203668.2	1.75195	3.5226	3.17e-10	9.99e-09	CHML	protein_coding
ENSG00000137309.19	1.75343	5.27655	5.17e-15	5.25e-13	HMGA1	protein_coding
ENSG00000127585.12	1.7535	0.753981	0.00158771	0.00569324	FBXL16	protein_coding
ENSG00000164330.17	1.75361	0.987149	6.39e-06	5.36e-05	EBF1	protein_coding
ENSG00000130377.13	1.75371	-1.48396	0.00430799	0.0131665	ACSBG2	protein_coding
ENSG00000260495.1	1.75482	-1.03489	0.000446349	0.00195979	AC009148.1	lncRNA
ENSG00000261308.2	1.75512	2.6709	1.53e-07	2.13e-06	FIGNL2	protein_coding
ENSG00000175868.14	1.75583	-1.40379	0.000830868	0.00331882	CALCB	protein_coding
ENSG00000231205.11	1.75683	0.865379	0.00062365	0.002603	ZNF826P	transcribed_unprocessed_pseudogene
ENSG00000277050.1	1.75742	-1.38742	0.00165319	0.00588729	AL122125.1	lncRNA
ENSG00000235531.10	1.75825	2.86512	0.000424905	0.00187872	MSC-AS1	lncRNA
ENSG00000254413.8	1.75908	-1.28566	0.00377815	0.011798	CHKB-CPT1B	protein_coding
ENSG00000147536.12	1.76209	1.72219	3.37e-09	7.7e-08	GINS4	protein_coding
ENSG00000105219.10	1.76221	1.88335	0.000268472	0.00128179	CNTD2	protein_coding
ENSG00000184144.12	1.76221	-1.39123	0.00462842	0.0139756	CNTN2	protein_coding
ENSG00000271270.7	1.76232	0.62612	1.72e-07	2.36e-06	TMCC1-AS1	lncRNA
ENSG00000268288.1	1.76233	-1.26327	0.00197245	0.00683945	AL589765.5	lncRNA
ENSG00000198648.11	1.7624	2.89407	3.86e-07	4.8e-06	STK39	protein_coding
ENSG00000133048.13	1.76265	8.93928	0.00224293	0.00760993	CHI3L1	protein_coding
ENSG00000246203.2	1.76424	1.8651	1.73e-06	1.74e-05	AL353807.3	unprocessed_pseudogene
ENSG00000276445.1	1.76525	-1.46134	0.00301146	0.00977017	AC005393.1	lncRNA
ENSG00000160973.8	1.76569	4.08937	2.22e-06	2.16e-05	FOXH1	protein_coding
ENSG00000218416.4	1.76641	-1.78101	0.0132706	0.0333398	AC110619.1	lncRNA
ENSG00000254762.1	1.76645	1.52488	1.33e-05	0.00010087	AP001107.7	lncRNA
ENSG00000108797.12	1.76791	2.72371	1.42e-06	1.47e-05	CNTNAP1	protein_coding
ENSG00000269420.5	1.76858	2.45969	6.16e-09	1.3e-07	PLA2G4C-AS1	lncRNA
ENSG00000180385.8	1.76896	0.849257	3.64e-08	6.23e-07	EMC3-AS1	transcribed_unprocessed_pseudogene
ENSG00000225101.6	1.76948	-0.489402	0.0117763	0.0302628	OR52K3P	transcribed_unprocessed_pseudogene
ENSG00000260892.1	1.77021	0.0908103	6.99e-05	0.000408401	AC105020.4	lncRNA
ENSG00000101255.11	1.77067	5.91985	1e-09	2.69e-08	TRIB3	protein_coding
ENSG00000245248.8	1.77225	0.214067	0.000111993	0.000612475	USP2-AS1	lncRNA
ENSG00000285859.1	1.77372	-1.53281	0.00877551	0.0237792	AL512598.2	lncRNA
ENSG00000108244.16	1.77531	4.26379	0.0106004	0.0277131	KRT23	protein_coding
ENSG00000261087.1	1.77534	2.25951	1.21e-07	1.75e-06	AP003469.4	lncRNA
ENSG00000177602.5	1.77619	0.0301278	0.000250972	0.00120951	HASPIN	protein_coding
ENSG00000168135.4	1.77657	2.01935	0.000188308	0.00094996	KCNJ4	protein_coding
ENSG00000025039.15	1.77932	4.37932	9.9e-14	7.4e-12	RRAGD	protein_coding
ENSG00000274213.1	1.77975	0.160133	0.000426184	0.00188268	AC015912.3	lncRNA
ENSG00000280351.2	1.78085	-0.177055	3.77e-07	4.71e-06	AC127496.7	TEC
ENSG00000080573.7	1.78224	5.53262	3.87e-06	3.49e-05	COL5A3	protein_coding
ENSG00000179542.16	1.78265	-0.973016	0.0101298	0.0267388	SLITRK4	protein_coding
ENSG00000270882.2	1.7835	-0.203002	4.4e-05	0.000275892	HIST2H4A	protein_coding
ENSG00000158220.14	1.7844	-0.0975246	0.000170198	0.000870749	ESYT3	protein_coding
ENSG00000230733.2	1.78479	2.86526	1.65e-13	1.16e-11	AC092171.2	lncRNA
ENSG00000149554.13	1.78569	2.17579	1.12e-12	6.58e-11	CHEK1	protein_coding
ENSG00000151715.8	1.78586	5.18267	8.51e-06	6.87e-05	TMEM45B	protein_coding
ENSG00000005189.19	1.78602	2.21969	2e-08	3.72e-07	REXO5	protein_coding
ENSG00000279259.1	1.78678	-0.341896	3.93e-06	3.54e-05	AC087741.3	TEC
ENSG00000274270.1	1.78812	-1.25121	0.00100608	0.00389222	AL137060.3	lncRNA
ENSG00000174844.14	1.78955	-0.009935	0.000300261	0.00140518	DNAH12	protein_coding
ENSG00000205740.2	1.79132	-0.775863	2.11e-05	0.000148491	AL359878.1	lncRNA
ENSG00000259511.2	1.79152	-1.50878	0.00124979	0.00465674	UBE2Q2L	protein_coding
ENSG00000012223.13	1.79173	1.57474	0.00207468	0.00711963	LTF	protein_coding
ENSG00000089558.9	1.793	-0.772238	9.46e-05	0.000530256	KCNH4	protein_coding
ENSG00000213988.11	1.79378	0.288535	0.00218926	0.00745147	ZNF90	protein_coding
ENSG00000091409.15	1.79476	5.26501	1.54e-14	1.4e-12	ITGA6	protein_coding
ENSG00000278635.1	1.79525	-0.641976	0.00169206	0.00600265	AC141557.2	unprocessed_pseudogene
ENSG00000235098.8	1.79528	2.1682	1.26e-05	9.6e-05	ANKRD65	protein_coding
ENSG00000274080.1	1.79915	2.11415	2.72e-05	0.000183604	AC005089.1	lncRNA
ENSG00000237988.5	1.80038	8.55172	7.13e-06	5.89e-05	OR2I1P	protein_coding
ENSG00000235162.8	1.80081	3.49675	2.1e-05	0.000147655	C12orf75	protein_coding
ENSG00000199836.1	1.8034	-1.09709	0.00489661	0.0146314	RNU1-47P	snRNA
ENSG00000271380.1	1.80393	5.27553	6.25e-08	9.89e-07	AL451085.2	lncRNA
ENSG00000138795.10	1.8047	1.85503	0.000129918	0.000693237	LEF1	protein_coding
ENSG00000267372.2	1.80516	-1.08628	0.00222188	0.00755239	AC005330.1	lncRNA
ENSG00000088340.16	1.80724	2.88954	0.000363537	0.00164828	FER1L4	transcribed_unitary_pseudogene
ENSG00000272720.1	1.8073	1.00917	5.55e-05	0.000336094	AL022322.1	lncRNA
ENSG00000231424.3	1.80737	-0.795565	0.00276438	0.00906725	BX284613.2	lncRNA
ENSG00000161082.13	1.80762	0.909025	0.000792353	0.00318913	CELF5	protein_coding
ENSG00000201136.1	1.80764	-1.88547	0.0190339	0.0447685	RNU6-353P	snRNA
ENSG00000286070.1	1.80835	-1.6005	0.00388626	0.0120788	GGT1	protein_coding
ENSG00000197479.7	1.8095	-0.760984	0.00308335	0.0099715	PCDHB11	protein_coding
ENSG00000228168.1	1.81022	-1.59507	0.0137136	0.0342297	HNRNPA1P21	processed_pseudogene
ENSG00000173825.7	1.81041	-0.14751	0.000118337	0.000640756	TIGD3	protein_coding
ENSG00000186198.4	1.81043	1.21664	6.16e-06	5.2e-05	SLC51B	protein_coding
ENSG00000279672.1	1.81067	2.52957	3.51e-06	3.2e-05	AP006621.5	TEC
ENSG00000257596.1	1.81094	-0.105282	0.000200466	0.00100204	SCAT2	lncRNA
ENSG00000073067.14	1.81198	0.181088	0.000393811	0.00176504	CYP2W1	protein_coding
ENSG00000167105.8	1.81286	2.71107	0.000588055	0.00247495	TMEM92	protein_coding
ENSG00000174171.6	1.81435	3.97785	7.32e-07	8.31e-06	AC020659.1	lncRNA
ENSG00000135835.12	1.81543	1.73589	6.62e-11	2.52e-09	KIAA1614	protein_coding
ENSG00000160766.14	1.81726	1.19724	1.57e-08	3e-07	GBAP1	transcribed_unprocessed_pseudogene
ENSG00000214796.8	1.81751	2.37491	1.83e-09	4.59e-08	AC098934.1	transcribed_unprocessed_pseudogene
ENSG00000250535.1	1.81839	1.44869	0.00138312	0.00507129	STK19B	unprocessed_pseudogene
ENSG00000115657.14	1.81971	-0.705601	5.58e-05	0.000337293	ABCB6	protein_coding
ENSG00000161381.14	1.82008	3.04498	6.37e-08	1e-06	PLXDC1	protein_coding
ENSG00000239122.1	1.82021	-1.76438	0.0186966	0.0440971	RNU2-11P	snRNA
ENSG00000176046.8	1.82049	8.22618	1.39e-10	4.88e-09	NUPR1	protein_coding
ENSG00000196109.9	1.82064	-0.715693	0.0137859	0.0343606	ZNF676	protein_coding
ENSG00000279778.1	1.8207	-0.918501	0.00690712	0.0194583	AL445437.1	TEC
ENSG00000272509.1	1.82148	-0.769628	2.16e-06	2.12e-05	AC087752.4	lncRNA
ENSG00000125885.13	1.82148	1.9428	2.54e-09	6.05e-08	MCM8	protein_coding
ENSG00000119946.11	1.82187	0.958843	7.46e-05	0.000432675	CNNM1	protein_coding
ENSG00000167780.12	1.82228	2.38642	6.57e-05	0.000387521	SOAT2	protein_coding
ENSG00000181218.5	1.82232	0.896352	0.0026664	0.00879074	HIST3H2A	protein_coding
ENSG00000143179.16	1.82252	4.12413	8.63e-26	6.43e-23	UCK2	protein_coding
ENSG00000137225.13	1.82402	-0.362542	6.49e-06	5.43e-05	CAPN11	protein_coding
ENSG00000177685.17	1.82412	4.05536	6.45e-06	5.41e-05	CRACR2B	protein_coding
ENSG00000120254.15	1.82577	3.0075	2.51e-14	2.17e-12	MTHFD1L	protein_coding
ENSG00000206567.10	1.82589	1.38438	8.29e-09	1.69e-07	AC022007.1	lncRNA
ENSG00000259153.2	1.8269	-0.282704	8.74e-06	7.01e-05	AC004816.1	lncRNA
ENSG00000224358.1	1.8278	-0.986873	8.53e-06	6.87e-05	TMCO1-AS1	lncRNA
ENSG00000243364.8	1.82809	2.5554	3.63e-13	2.36e-11	EFNA4	protein_coding
ENSG00000076382.17	1.8284	3.8464	1.99e-12	1.08e-10	SPAG5	protein_coding
ENSG00000224943.1	1.8288	-0.976258	0.00149429	0.00541033	LINC02819	lncRNA
ENSG00000230658.2	1.82887	-1.41754	0.00010769	0.000593564	KLHL7-DT	lncRNA
ENSG00000231304.2	1.82906	0.0797075	1.38e-07	1.96e-06	SGO1-AS1	lncRNA
ENSG00000250986.1	1.82937	-0.797194	0.00808246	0.0221898	LINC02600	lncRNA
ENSG00000119888.10	1.82954	4.97836	0.00630277	0.0180473	EPCAM	protein_coding
ENSG00000184524.6	1.82986	-0.454322	0.0015827	0.00568276	CEND1	protein_coding
ENSG00000183598.3	1.83009	-1.282	0.00307551	0.00995271	HIST2H3D	protein_coding
ENSG00000227496.3	1.83201	-0.195408	0.00279366	0.00915263	AC099066.2	lncRNA
ENSG00000284719.1	1.8325	-0.365339	0.00163049	0.00582794	AL033527.4	lncRNA
ENSG00000236829.9	1.83339	0.0726693	6.35e-06	5.33e-05	Z97634.1	transcribed_processed_pseudogene
ENSG00000161011.20	1.83487	9.66536	4.18e-11	1.69e-09	SQSTM1	protein_coding
ENSG00000267260.2	1.83557	-1.70239	0.0140085	0.0348096	AC020928.1	lncRNA
ENSG00000184160.8	1.83575	1.82062	6.83e-05	0.000400437	ADRA2C	protein_coding
ENSG00000253651.1	1.83577	-1.82489	0.0118228	0.0303635	SOD1P3	processed_pseudogene
ENSG00000240216.7	1.83715	0.613469	0.00115192	0.00435408	CPHL1P	transcribed_unitary_pseudogene
ENSG00000267892.1	1.83763	3.1425	8e-07	8.94e-06	AC022144.1	lncRNA
ENSG00000271327.1	1.83817	0.244922	2e-05	0.000142176	AC010201.2	lncRNA
ENSG00000234380.2	1.83917	0.333529	0.000246551	0.0011917	LINC01426	lncRNA
ENSG00000244122.2	1.8398	-1.0181	0.00218055	0.00743214	UGT1A7	protein_coding
ENSG00000232586.1	1.84057	0.35795	2.06e-08	3.82e-07	KIAA1614-AS1	lncRNA
ENSG00000260710.1	1.84083	0.986424	1.59e-05	0.000117084	AC120498.4	lncRNA
ENSG00000230736.2	1.8416	-1.96205	0.0177737	0.0423222	AL021937.1	lncRNA
ENSG00000204410.15	1.84309	1.49686	1.37e-06	1.42e-05	MSH5	protein_coding
ENSG00000197696.10	1.84805	1.15695	6.86e-10	1.95e-08	NMB	protein_coding
ENSG00000227306.1	1.84866	1.89882	0.00163734	0.00584563	LINC02708	lncRNA
ENSG00000170091.11	1.84911	-1.62648	0.0151002	0.0370174	NSG2	protein_coding
ENSG00000273026.1	1.84938	-1.18805	3.45e-05	0.000224994	AL358472.3	lncRNA
ENSG00000260284.1	1.84968	2.24911	0.000328989	0.00151635	TPSP2	unprocessed_pseudogene
ENSG00000078018.19	1.8497	3.87694	2.48e-08	4.44e-07	MAP2	protein_coding
ENSG00000214826.5	1.84976	1.99944	6.36e-10	1.82e-08	DDX12P	unprocessed_pseudogene
ENSG00000157680.15	1.85023	-1.00591	0.000118657	0.000641922	DGKI	protein_coding
ENSG00000108106.14	1.85035	4.48907	7.96e-22	2.84e-19	UBE2S	protein_coding
ENSG00000179673.5	1.85355	-0.671764	0.015376	0.0375587	RPRML	protein_coding
ENSG00000271989.1	1.85358	-1.38752	0.00144131	0.00524865	AL139424.1	lncRNA
ENSG00000131055.5	1.85366	-0.0199581	4.85e-05	0.000299798	COX4I2	protein_coding
ENSG00000078098.14	1.85372	1.97857	0.00158624	0.00569046	FAP	protein_coding
ENSG00000158458.20	1.85445	0.287471	0.000297281	0.00139415	NRG2	protein_coding
ENSG00000183850.14	1.85626	-1.61507	0.011994	0.0307357	ZNF730	protein_coding
ENSG00000177459.11	1.85637	4.02405	2.24e-05	0.000156133	ERICH5	protein_coding
ENSG00000100346.18	1.85687	0.200259	0.0136276	0.0340662	CACNA1I	protein_coding
ENSG00000166578.10	1.85778	0.313686	0.000175154	0.000892277	IQCD	protein_coding
ENSG00000260653.6	1.85852	0.453976	0.00786094	0.0216566	AC237221.1	lncRNA
ENSG00000171462.15	1.85903	1.71234	1.74e-08	3.3e-07	DLK2	protein_coding
ENSG00000274414.1	1.86099	-0.941976	0.000499604	0.00216044	AL121772.1	lncRNA
ENSG00000204644.9	1.86102	-0.11016	0.0154561	0.0377205	ZFP57	protein_coding
ENSG00000136383.6	1.86175	3.94042	5.04e-08	8.23e-07	ALPK3	protein_coding
ENSG00000269289.6	1.86226	0.0108069	5.95e-07	6.96e-06	AC011503.1	lncRNA
ENSG00000273824.1	1.86258	-0.57061	0.0124442	0.0316659	AC008033.3	lncRNA
ENSG00000095752.7	1.86279	-1.49118	0.000530164	0.00227291	IL11	protein_coding
ENSG00000144554.10	1.8636	2.39962	6.69e-15	6.66e-13	FANCD2	protein_coding
ENSG00000274290.2	1.86407	0.556189	1.8e-07	2.45e-06	HIST1H2BE	protein_coding
ENSG00000261716.2	1.86511	3.27491	1.47e-17	2.6e-15	HIST2H2BC	transcribed_unprocessed_pseudogene
ENSG00000166589.13	1.86523	0.263595	0.00867891	0.0235668	CDH16	protein_coding
ENSG00000269220.1	1.86722	1.45638	2.22e-09	5.39e-08	LINC00528	lncRNA
ENSG00000174672.16	1.86789	0.451758	0.00356244	0.0112371	BRSK2	protein_coding
ENSG00000238260.1	1.8682	-0.434481	3.8e-05	0.000244643	AL513320.1	lncRNA
ENSG00000174607.11	1.86838	-1.22297	0.0206036	0.0477971	UGT8	protein_coding
ENSG00000279418.1	1.86956	-1.30141	0.00666593	0.0188912	LINC00244	lncRNA
ENSG00000171004.18	1.87057	-0.823514	0.0211905	0.0489186	HS6ST2	protein_coding
ENSG00000135476.11	1.87366	3.04456	4.95e-08	8.12e-07	ESPL1	protein_coding
ENSG00000168209.5	1.87569	6.42331	1.41e-06	1.46e-05	DDIT4	protein_coding
ENSG00000229178.1	1.87681	-0.613388	0.000133527	0.000709564	AC233280.1	lncRNA
ENSG00000132518.6	1.87688	-0.423952	0.000142519	0.000748775	GUCY2D	protein_coding
ENSG00000249715.12	1.87779	-0.871064	0.00182645	0.00640546	FER1L5	protein_coding
ENSG00000003249.13	1.87834	4.03283	2.77e-06	2.61e-05	DBNDD1	protein_coding
ENSG00000286311.1	1.88116	-1.03634	0.00165846	0.00590047	AL034550.3	lncRNA
ENSG00000116035.4	1.88118	-1.30297	0.00935749	0.0250579	VAX2	protein_coding
ENSG00000260589.1	1.88334	-0.711547	0.000117835	0.000639448	STAM-AS1	lncRNA
ENSG00000161010.15	1.88338	9.10399	5.25e-11	2.06e-09	MRNIP	protein_coding
ENSG00000177628.16	1.88663	5.36459	2.67e-16	3.64e-14	GBA	protein_coding
ENSG00000082684.16	1.88772	1.90196	8.01e-08	1.23e-06	SEMA5B	protein_coding
ENSG00000261586.2	1.88816	2.06481	3.27e-07	4.13e-06	AC068987.3	lncRNA
ENSG00000154380.17	1.88837	5.75779	9.6e-14	7.26e-12	ENAH	protein_coding
ENSG00000163017.14	1.88851	0.810465	7.15e-05	0.000416101	ACTG2	protein_coding
ENSG00000279039.1	1.88903	-1.76977	0.0147496	0.0363136	AC011447.6	TEC
ENSG00000172020.12	1.8892	-1.65704	0.0130473	0.032883	GAP43	protein_coding
ENSG00000225689.2	1.88959	-1.57281	0.00188535	0.0065764	AL008633.1	lncRNA
ENSG00000163467.11	1.88975	0.538018	2.22e-09	5.4e-08	TSACC	protein_coding
ENSG00000230018.1	1.89006	-1.80532	0.0112068	0.029033	PPIAP39	processed_pseudogene
ENSG00000160284.15	1.89093	2.10095	6.92e-07	7.91e-06	SPATC1L	protein_coding
ENSG00000203650.9	1.89107	1.2085	2.89e-08	5.09e-07	LINC01285	lncRNA
ENSG00000175294.6	1.89116	-1.00463	0.00332118	0.0106105	CATSPER1	protein_coding
ENSG00000267077.1	1.89175	0.897551	0.0067131	0.019001	AC020663.2	lncRNA
ENSG00000169862.19	1.89314	2.12375	0.00130229	0.00482387	CTNND2	protein_coding
ENSG00000186051.7	1.89399	-1.68984	0.00465164	0.0140307	TAL2	protein_coding
ENSG00000233718.8	1.89561	-1.07784	0.00103848	0.00399533	MYCNOS	lncRNA
ENSG00000263443.1	1.89604	-1.73599	0.0133477	0.0334858	AC100872.2	lncRNA
ENSG00000236671.9	1.89641	1.17073	7.45e-05	0.000432378	PRKG1-AS1	lncRNA
ENSG00000235726.7	1.89768	-0.377651	0.000384402	0.00172854	AC010148.1	lncRNA
ENSG00000183844.17	1.90036	3.2665	0.00553811	0.0161742	FAM3B	protein_coding
ENSG00000274372.5	1.90041	-0.236986	0.000569029	0.00240963	LINC02804	lncRNA
ENSG00000284830.1	1.90213	-1.3755	0.00289515	0.00944612	AL049557.1	lncRNA
ENSG00000104738.18	1.90232	4.80925	1.22e-16	1.77e-14	MCM4	protein_coding
ENSG00000171747.9	1.90236	7.46024	5.69e-06	4.86e-05	LGALS4	protein_coding
ENSG00000176244.7	1.90364	-0.130375	2.55e-05	0.000174025	ACBD7	protein_coding
ENSG00000188306.6	1.90388	-1.61536	0.00320258	0.0103042	LRRIQ4	protein_coding
ENSG00000164109.14	1.90429	1.87348	7.64e-13	4.63e-11	MAD2L1	protein_coding
ENSG00000269926.1	1.90755	6.02505	1.97e-06	1.95e-05	DDIT4-AS1	lncRNA
ENSG00000106113.19	1.90808	-1.04792	4.97e-05	0.000306116	CRHR2	protein_coding
ENSG00000182963.10	1.90859	1.82997	1.93e-07	2.6e-06	GJC1	protein_coding
ENSG00000224016.2	1.90905	-0.887728	1.68e-05	0.000122318	AC092681.1	unprocessed_pseudogene
ENSG00000249345.8	1.90932	-1.12626	0.000700351	0.002871	LINC02405	lncRNA
ENSG00000256278.1	1.91022	-0.871335	5.03e-05	0.000309168	AC048382.1	lncRNA
ENSG00000101197.13	1.91077	-1.24126	0.00750819	0.0208342	BIRC7	protein_coding
ENSG00000231187.3	1.91207	-0.0546158	1.82e-06	1.81e-05	AL356056.2	lncRNA
ENSG00000271815.1	1.91315	-1.2613	0.00206608	0.00709708	AC008897.3	lncRNA
ENSG00000100985.7	1.9135	2.51213	5.02e-06	4.37e-05	MMP9	protein_coding
ENSG00000185168.5	1.91371	2.58605	2.33e-08	4.24e-07	LINC00482	lncRNA
ENSG00000175305.17	1.91376	3.32844	6.67e-14	5.19e-12	CCNE2	protein_coding
ENSG00000215267.8	1.91472	-1.11363	0.000640287	0.00266476	AKR1C7P	transcribed_unprocessed_pseudogene
ENSG00000240541.3	1.9151	-0.371807	8.29e-06	6.71e-05	TM4SF1-AS1	lncRNA
ENSG00000271218.1	1.91516	0.673326	1.23e-07	1.78e-06	AL033384.2	lncRNA
ENSG00000235621.9	1.91631	-0.376626	0.00632293	0.0180887	LINC00494	lncRNA
ENSG00000108813.11	1.9176	-1.64465	0.00565522	0.0164576	DLX4	protein_coding
ENSG00000149243.15	1.91829	-0.524782	0.00169895	0.00602101	KLHL35	protein_coding
ENSG00000186827.11	1.91889	1.87727	6.34e-09	1.33e-07	TNFRSF4	protein_coding
ENSG00000272205.1	1.91943	-0.921056	0.000236069	0.00114781	AL451050.2	lncRNA
ENSG00000137269.15	1.91949	2.64172	2.49e-08	4.46e-07	LRRC1	protein_coding
ENSG00000196172.9	1.92138	0.683114	6.39e-05	0.000378525	ZNF681	protein_coding
ENSG00000105650.22	1.92243	-1.45897	0.00340813	0.0108267	PDE4C	protein_coding
ENSG00000116675.16	1.92245	0.943322	1.25e-06	1.32e-05	DNAJC6	protein_coding
ENSG00000287561.1	1.92414	-0.300903	6.78e-06	5.64e-05	AL121899.4	lncRNA
ENSG00000255530.1	1.92443	-1.55965	0.00259844	0.00860939	AF235103.2	processed_pseudogene
ENSG00000187980.6	1.92545	-1.76692	0.00972543	0.0258657	PLA2G2C	protein_coding
ENSG00000196407.12	1.92608	1.91682	2.94e-11	1.23e-09	THEM5	protein_coding
ENSG00000223403.6	1.92618	0.836771	0.00474513	0.0142598	MEG9	lncRNA
ENSG00000125319.14	1.92695	0.862996	2.41e-10	7.89e-09	C17orf53	protein_coding
ENSG00000273179.1	1.92699	3.01549	4.37e-08	7.31e-07	AC092535.5	lncRNA
ENSG00000173762.8	1.92756	4.28668	0.000174995	0.000891768	CD7	protein_coding
ENSG00000274444.1	1.92834	-1.18227	0.00500889	0.0149015	AC078909.2	lncRNA
ENSG00000104889.6	1.92904	-1.64249	0.00381222	0.0118847	RNASEH2A	protein_coding
ENSG00000285051.2	1.92925	-1.61467	0.00443344	0.0134862	SLC7A14-AS1	lncRNA
ENSG00000112812.16	1.92934	0.247939	0.0104276	0.0273485	PRSS16	protein_coding
ENSG00000286670.1	1.92965	0.813341	0.000157439	0.000815313	AL450467.1	lncRNA
ENSG00000278952.1	1.93094	-0.209609	0.0014687	0.00533102	AP003068.4	TEC
ENSG00000225981.1	1.9313	-1.06854	0.000546706	0.00232971	AC102953.1	lncRNA
ENSG00000186603.6	1.93238	-0.951377	0.000654312	0.00271165	HPDL	protein_coding
ENSG00000244040.7	1.93245	-0.976184	0.0059981	0.0172998	IL12A-AS1	lncRNA
ENSG00000127588.5	1.93327	-0.326945	4.96e-05	0.000305698	GNG13	protein_coding
ENSG00000183145.9	1.93513	0.0758442	0.00190242	0.00662278	RIPPLY3	protein_coding
ENSG00000134253.10	1.93674	2.07777	3.83e-10	1.18e-08	TRIM45	protein_coding
ENSG00000248098.12	1.9372	-1.3579	0.00092405	0.00362658	BCKDHA	protein_coding
ENSG00000187951.11	1.9374	0.638068	6.41e-12	3.1e-10	AC091057.1	lncRNA
ENSG00000117069.15	1.93783	-1.158	0.0160766	0.0389641	ST6GALNAC5	protein_coding
ENSG00000287433.1	1.93806	-1.82047	0.00561182	0.0163565	AC107222.2	lncRNA
ENSG00000159307.19	1.93893	3.01826	4.27e-05	0.000269494	SCUBE1	protein_coding
ENSG00000279191.1	1.93966	-1.62403	0.000669403	0.00276532	AC068491.4	TEC
ENSG00000260386.6	1.93999	-1.32736	0.00237187	0.00796714	LDC1P	transcribed_unitary_pseudogene
ENSG00000261236.8	1.94091	5.7752	7.96e-17	1.19e-14	BOP1	protein_coding
ENSG00000110881.11	1.94267	0.222665	4.81e-05	0.000297372	ASIC1	protein_coding
ENSG00000112312.10	1.94375	4.48299	9.9e-14	7.4e-12	GMNN	protein_coding
ENSG00000127533.4	1.94479	0.831334	0.000321892	0.00148968	F2RL3	protein_coding
ENSG00000143001.5	1.94598	-0.920804	0.00212701	0.00727713	TMEM61	protein_coding
ENSG00000252743.1	1.94831	-0.614631	2.64e-05	0.000179287	RNU6-850P	snRNA
ENSG00000117632.23	1.94843	4.67951	3.63e-20	9.93e-18	STMN1	protein_coding
ENSG00000051180.17	1.94923	0.990168	2.19e-12	1.18e-10	RAD51	protein_coding
ENSG00000182481.9	1.95092	4.59125	4.68e-25	2.88e-22	KPNA2	protein_coding
ENSG00000123473.15	1.95099	1.46909	2.18e-12	1.17e-10	STIL	protein_coding
ENSG00000123219.13	1.95185	1.44095	2.42e-08	4.37e-07	CENPK	protein_coding
ENSG00000287759.1	1.9545	-1.26183	0.00224402	0.00761258	AL353151.2	lncRNA
ENSG00000198208.11	1.95576	2.82223	4.2e-12	2.11e-10	RPS6KL1	protein_coding
ENSG00000003987.14	1.95765	3.90436	5.17e-06	4.48e-05	MTMR7	protein_coding
ENSG00000199038.1	1.95878	-1.65304	0.00154182	0.0055587	MIR210	miRNA
ENSG00000142449.13	1.95915	0.638781	0.00824944	0.0225927	FBN3	protein_coding
ENSG00000230928.1	1.9596	1.32891	5.82e-05	0.00034975	AL139241.1	lncRNA
ENSG00000165197.5	1.95974	1.09493	5.14e-05	0.000314688	VEGFD	protein_coding
ENSG00000280670.3	1.96017	0.532185	1.2e-08	2.37e-07	CCDC163	protein_coding
ENSG00000102385.12	1.96028	-1.80073	0.0125023	0.0317673	DRP2	protein_coding
ENSG00000257042.1	1.96121	-0.122548	0.00757768	0.0210033	AC008011.2	lncRNA
ENSG00000287688.1	1.96285	-0.131865	0.0021019	0.0072	AC011317.1	lncRNA
ENSG00000288009.1	1.96297	-0.579259	1.23e-06	1.3e-05	AL353135.2	lncRNA
ENSG00000174939.11	1.96607	2.15425	1.28e-05	9.77e-05	ASPHD1	protein_coding
ENSG00000239415.1	1.9669	-0.168004	3.84e-07	4.78e-06	AP001469.3	lncRNA
ENSG00000203288.4	1.96736	-0.0172793	6.08e-09	1.28e-07	TDRKH-AS1	lncRNA
ENSG00000161800.13	1.96965	2.82951	3.36e-21	1.05e-18	RACGAP1	protein_coding
ENSG00000230666.5	1.97173	0.414285	0.00684436	0.0193192	CEACAM22P	transcribed_unprocessed_pseudogene
ENSG00000277075.2	1.97213	1.53086	1.41e-05	0.00010559	HIST1H2AE	protein_coding
ENSG00000262115.1	1.97264	0.49668	8.94e-10	2.43e-08	AC027601.3	lncRNA
ENSG00000272006.1	1.97437	-1.67364	0.0018276	0.00640858	AC037487.3	processed_pseudogene
ENSG00000131650.14	1.97483	-0.227904	0.000257313	0.00123619	KREMEN2	protein_coding
ENSG00000287485.1	1.97633	-1.8657	0.00924432	0.0248164	AL451166.1	lncRNA
ENSG00000137672.13	1.9768	-0.291866	1.29e-05	9.79e-05	TRPC6	protein_coding
ENSG00000276012.1	1.97773	-0.735298	0.00467371	0.0140813	AL160153.1	lncRNA
ENSG00000253196.1	1.97777	2.46989	4.3e-05	0.000270895	AC083841.1	lncRNA
ENSG00000261008.7	1.97836	-0.966207	0.000288668	0.00136025	LINC01572	lncRNA
ENSG00000171320.15	1.97892	0.929749	2.92e-08	5.14e-07	ESCO2	protein_coding
ENSG00000203814.6	1.97904	0.832976	7.59e-06	6.2e-05	HIST2H2BF	protein_coding
ENSG00000224418.1	1.98033	-0.517868	2.14e-05	0.000150307	STK24-AS1	lncRNA
ENSG00000235410.1	1.98223	-1.70523	0.013626	0.0340657	AL157896.1	lncRNA
ENSG00000236081.1	1.98243	-0.584733	0.00673173	0.0190494	ELFN1-AS1	lncRNA
ENSG00000163577.8	1.98252	2.49208	8.79e-07	9.72e-06	EIF5A2	protein_coding
ENSG00000180730.4	1.9828	-1.21878	0.00337512	0.0107427	SHISA2	protein_coding
ENSG00000214725.9	1.98486	-1.60873	0.008894	0.0240386	CDIPTOSP	transcribed_unitary_pseudogene
ENSG00000162409.11	1.98564	3.14702	2.83e-11	1.19e-09	PRKAA2	protein_coding
ENSG00000106384.12	1.98574	5.13243	6.43e-08	1.01e-06	MOGAT3	protein_coding
ENSG00000260442.5	1.98638	-0.827886	7.1e-05	0.000413794	ATP2A1-AS1	lncRNA
ENSG00000179292.5	1.98715	-0.0259413	7.02e-05	0.000409966	TMEM151A	protein_coding
ENSG00000123080.12	1.98717	3.43719	1.31e-18	2.71e-16	CDKN2C	protein_coding
ENSG00000244471.6	1.98854	-1.8879	0.0176923	0.042149	AL137058.1	transcribed_unprocessed_pseudogene
ENSG00000259368.1	1.99048	-1.64229	0.00561284	0.0163575	AC013356.4	lncRNA
ENSG00000079462.7	1.99121	3.23952	1.23e-11	5.59e-10	PAFAH1B3	protein_coding
ENSG00000244502.2	1.99219	-1.77066	0.00553758	0.0161742	HDAC11-AS1	lncRNA
ENSG00000264148.1	1.99512	-1.58059	0.000655066	0.00271432	AC138207.3	processed_pseudogene
ENSG00000261481.1	1.9952	-0.262447	0.0177827	0.0423355	AC022167.4	lncRNA
ENSG00000160469.17	1.99782	1.93669	1.65e-09	4.18e-08	BRSK1	protein_coding
ENSG00000223774.5	1.99804	1.5861	5.2e-05	0.000317981	AL513217.1	lncRNA
ENSG00000247095.3	1.99815	2.41429	4.35e-07	5.32e-06	MIR210HG	lncRNA
ENSG00000136928.7	1.99943	-0.100217	0.0199409	0.0465079	GABBR2	protein_coding
ENSG00000166006.13	2.00318	0.326422	0.0170734	0.0408924	KCNC2	protein_coding
ENSG00000279747.1	2.00329	-1.71528	0.0166219	0.0400466	AC130456.6	TEC
ENSG00000138778.12	2.00342	1.02965	1.9e-09	4.72e-08	CENPE	protein_coding
ENSG00000273650.1	2.00354	-1.48181	0.00297269	0.00966193	AC100793.4	lncRNA
ENSG00000234353.2	2.00373	0.421895	1.5e-05	0.000111588	AP000346.2	transcribed_unprocessed_pseudogene
ENSG00000250634.6	2.00444	-0.398523	0.00166573	0.00592204	LINC01182	lncRNA
ENSG00000118156.12	2.00452	-0.134966	1.8e-05	0.000129994	ZNF541	protein_coding
ENSG00000277561.5	2.0055	-0.675422	0.000595945	0.00250181	GOLGA8IP	transcribed_unprocessed_pseudogene
ENSG00000287933.1	2.0057	-1.08102	0.00955193	0.0254815	AL357141.1	lncRNA
ENSG00000244586.1	2.00676	-0.0789107	0.000471638	0.00205505	WNT5A-AS1	lncRNA
ENSG00000275830.2	2.00843	0.485646	0.00687862	0.0193936	AL390755.1	lncRNA
ENSG00000125459.15	2.00945	4.29105	2.43e-18	4.82e-16	MSTO1	protein_coding
ENSG00000232093.1	2.00949	0.595281	1.14e-09	3e-08	DCST1-AS1	lncRNA
ENSG00000163364.10	2.01008	-1.37822	0.00382352	0.0119169	LINC01116	lncRNA
ENSG00000283023.1	2.01042	-0.179133	0.000588138	0.00247495	FRG1GP	unprocessed_pseudogene
ENSG00000273248.1	2.01152	-0.324327	2.86e-06	2.68e-05	AC010997.5	lncRNA
ENSG00000205267.5	2.01511	-0.761958	4.76e-05	0.000295196	DGAT2L7P	unprocessed_pseudogene
ENSG00000181638.18	2.01581	3.1305	5.98e-19	1.31e-16	ZFP41	protein_coding
ENSG00000147852.16	2.01585	2.04466	6.13e-06	5.18e-05	VLDLR	protein_coding
ENSG00000243885.1	2.01736	-1.29644	0.000671647	0.00277321	AC108751.4	lncRNA
ENSG00000213967.11	2.01783	1.61647	2.52e-09	6.02e-08	ZNF726	protein_coding
ENSG00000254924.2	2.01789	-1.46445	0.000622964	0.00260191	AP000867.2	processed_pseudogene
ENSG00000144810.16	2.01869	2.24208	4.42e-05	0.000277499	COL8A1	protein_coding
ENSG00000178752.16	2.01939	-0.22607	8.5e-07	9.43e-06	ERFE	protein_coding
ENSG00000154096.13	2.01987	4.83544	9.71e-09	1.95e-07	THY1	protein_coding
ENSG00000014914.21	2.02008	3.588	1.12e-07	1.65e-06	MTMR11	protein_coding
ENSG00000286810.1	2.02226	-1.50614	0.00348343	0.0110261	AL513128.3	lncRNA
ENSG00000163393.13	2.02273	2.13823	1.5e-05	0.000111614	SLC22A15	protein_coding
ENSG00000204956.5	2.02277	-1.02114	0.000763742	0.00309321	PCDHGA1	protein_coding
ENSG00000171951.5	2.02395	-1.47325	0.00885882	0.0239679	SCG2	protein_coding
ENSG00000177839.7	2.0242	-0.175473	0.00236971	0.00796097	PCDHB9	protein_coding
ENSG00000167434.10	2.0246	-0.877282	0.00684348	0.0193189	CA4	protein_coding
ENSG00000275632.1	2.02521	0.0933189	4.92e-06	4.29e-05	AL035461.2	lncRNA
ENSG00000262410.1	2.02626	0.295683	2.17e-06	2.12e-05	AC024361.1	lncRNA
ENSG00000220323.4	2.02639	2.93379	2.32e-17	3.85e-15	HIST2H2BD	transcribed_unprocessed_pseudogene
ENSG00000177173.5	2.02669	-0.450113	0.00023362	0.0011377	NAP1L4P1	processed_pseudogene
ENSG00000269994.3	2.0268	-1.63953	0.00462278	0.0139637	AL513318.2	lncRNA
ENSG00000138160.6	2.02748	2.13351	1.58e-15	1.77e-13	KIF11	protein_coding
ENSG00000255100.1	2.02787	0.0433854	4.53e-07	5.53e-06	AP003119.2	lncRNA
ENSG00000166823.5	2.02869	1.80367	1.14e-10	4.12e-09	MESP1	protein_coding
ENSG00000283635.1	2.03105	-0.797968	0.000160254	0.000827625	AC012485.3	lncRNA
ENSG00000228350.1	2.03337	-1.1961	7.43e-06	6.09e-05	LINC02585	lncRNA
ENSG00000162073.14	2.03489	3.35871	2.13e-12	1.15e-10	PAQR4	protein_coding
ENSG00000175643.10	2.0349	1.73512	3.5e-10	1.09e-08	RMI2	protein_coding
ENSG00000185915.5	2.03522	-0.764584	0.00714121	0.0200032	KLHL34	protein_coding
ENSG00000168298.6	2.03858	-1.11215	2.72e-05	0.000183689	HIST1H1E	protein_coding
ENSG00000160207.9	2.04155	-0.995653	1.47e-05	0.000109933	HSF2BP	protein_coding
ENSG00000104901.7	2.04507	-1.43187	0.00185206	0.00648234	DKKL1	protein_coding
ENSG00000054179.12	2.04741	2.04383	1.99e-06	1.96e-05	ENTPD2	protein_coding
ENSG00000225606.1	2.05049	-2.01403	0.0105769	0.0276694	AC005281.1	lncRNA
ENSG00000272398.6	2.05066	6.73192	3.26e-05	0.000214182	CD24	protein_coding
ENSG00000095587.9	2.05093	-1.16757	0.000428477	0.00189179	TLL2	protein_coding
ENSG00000237070.1	2.05209	-0.218176	0.0112573	0.029124	AC005550.2	lncRNA
ENSG00000163517.15	2.05241	4.11643	5.04e-17	7.85e-15	HDAC11	protein_coding
ENSG00000122420.10	2.05332	1.96445	2.48e-05	0.000170278	PTGFR	protein_coding
ENSG00000286909.1	2.05367	-0.158684	1.08e-07	1.59e-06	AC024560.4	lncRNA
ENSG00000137877.10	2.05543	3.42256	2.4e-06	2.3e-05	SPTBN5	protein_coding
ENSG00000268873.1	2.0556	-0.401406	7.41e-05	0.000430199	AC022601.1	lncRNA
ENSG00000228824.7	2.05609	-0.66972	0.00949819	0.0253633	MIR4500HG	lncRNA
ENSG00000268650.3	2.05654	1.14827	2.39e-05	0.000164746	AC005759.1	lncRNA
ENSG00000255306.1	2.0572	-0.942956	1.44e-05	0.000108035	AC004923.4	lncRNA
ENSG00000144130.11	2.06202	-0.352396	2.35e-06	2.27e-05	NT5DC4	protein_coding
ENSG00000145536.15	2.06306	0.39125	0.00020021	0.00100117	ADAMTS16	protein_coding
ENSG00000178623.12	2.06503	1.86022	3.77e-05	0.0002429	GPR35	protein_coding
ENSG00000288096.1	2.06541	0.457509	1.73e-06	1.74e-05	AC109322.2	lncRNA
ENSG00000271781.1	2.06584	0.414913	9.03e-06	7.21e-05	AC026740.1	lncRNA
ENSG00000135454.14	2.06623	2.28794	1.02e-07	1.51e-06	B4GALNT1	protein_coding
ENSG00000100473.18	2.0665	3.11458	6.52e-11	2.49e-09	COCH	protein_coding
ENSG00000250919.1	2.06689	-1.1907	0.00379938	0.0118492	UGT2B26P	unprocessed_pseudogene
ENSG00000139438.5	2.06699	3.26444	8.98e-11	3.33e-09	FAM222A	protein_coding
ENSG00000278238.1	2.06968	-1.26645	7.53e-05	0.000436159	AL359513.1	lncRNA
ENSG00000228216.1	2.06979	-1.63237	0.00083499	0.00333237	AL355607.1	lncRNA
ENSG00000265393.1	2.07507	2.57892	5.28e-12	2.59e-10	AC084125.4	lncRNA
ENSG00000232021.7	2.07516	-0.831088	0.000860976	0.00341777	LEF1-AS1	lncRNA
ENSG00000103710.11	2.07516	1.29673	3.52e-07	4.42e-06	RASL12	protein_coding
ENSG00000258919.1	2.07624	-2.13367	0.0197164	0.0461086	AL049836.1	lncRNA
ENSG00000282995.1	2.07756	-0.42418	0.000126062	0.000675888	FRG1EP	unprocessed_pseudogene
ENSG00000148408.13	2.07773	-1.54681	0.0169855	0.0407373	CACNA1B	protein_coding
ENSG00000136982.6	2.07793	1.55798	2.04e-15	2.22e-13	DSCC1	protein_coding
ENSG00000248540.3	2.07984	-1.92267	0.00728099	0.0203207	AC010931.2	lncRNA
ENSG00000236117.1	2.08002	0.275979	0.00871855	0.0236483	LINC01639	lncRNA
ENSG00000104413.18	2.0807	2.3555	0.013343	0.0334807	ESRP1	protein_coding
ENSG00000287431.1	2.0815	1.4329	6.23e-10	1.79e-08	AC027601.6	lncRNA
ENSG00000189143.9	2.08211	4.73258	0.000249618	0.00120393	CLDN4	protein_coding
ENSG00000163705.13	2.08238	0.566641	2.49e-12	1.32e-10	FANCD2OS	protein_coding
ENSG00000267795.6	2.08269	0.95099	0.00483966	0.0144977	SMIM22	protein_coding
ENSG00000104341.17	2.08285	5.74562	2.1e-11	9e-10	LAPTM4B	protein_coding
ENSG00000187812.12	2.0834	-2.13628	0.0184352	0.0436187	AC019294.1	transcribed_unprocessed_pseudogene
ENSG00000078900.15	2.08409	1.73402	3.97e-10	1.21e-08	TP73	protein_coding
ENSG00000259895.1	2.08509	-0.694308	0.000213266	0.00105572	AC106820.2	lncRNA
ENSG00000260978.1	2.08641	-1.49776	0.0110454	0.0286783	AC126407.1	lncRNA
ENSG00000134569.10	2.08645	1.05605	5.4e-06	4.64e-05	LRP4	protein_coding
ENSG00000246228.6	2.0898	-1.48308	0.0217705	0.0499994	CASC8	lncRNA
ENSG00000228727.9	2.09008	-0.481921	8.74e-05	0.000495793	SAPCD1	protein_coding
ENSG00000243224.1	2.09009	-1.17965	1.16e-05	8.94e-05	AC006252.1	lncRNA
ENSG00000171931.13	2.09011	0.543266	0.000315068	0.00146251	FBXW10	protein_coding
ENSG00000174963.17	2.09037	1.20568	0.000868978	0.00344453	ZIC4	protein_coding
ENSG00000231013.2	2.09083	0.810139	7.15e-05	0.000416372	AC013275.1	lncRNA
ENSG00000239887.6	2.09169	4.48826	2.52e-07	3.29e-06	C1orf226	protein_coding
ENSG00000170537.13	2.09286	1.16377	4.68e-08	7.73e-07	TMC7	protein_coding
ENSG00000272989.1	2.09324	0.840266	6.13e-05	0.000365112	LINC02012	lncRNA
ENSG00000160211.19	2.094	4.36254	1.34e-11	6.05e-10	G6PD	protein_coding
ENSG00000240204.3	2.09665	-1.35268	0.00138413	0.00507348	SMKR1	protein_coding
ENSG00000267765.1	2.0969	0.724505	4.66e-05	0.000289996	AC100793.3	lncRNA
ENSG00000111247.14	2.09785	1.30325	4.47e-12	2.23e-10	RAD51AP1	protein_coding
ENSG00000179913.11	2.09911	2.85829	0.000110501	0.000606204	B3GNT3	protein_coding
ENSG00000279798.1	2.0997	-1.44504	0.00326028	0.0104557	AC018659.8	TEC
ENSG00000106462.10	2.10201	3.7094	4.29e-16	5.61e-14	EZH2	protein_coding
ENSG00000225905.1	2.1025	-1.03231	0.000520333	0.00223905	AL391244.1	lncRNA
ENSG00000168496.4	2.10262	3.73205	2.05e-17	3.48e-15	FEN1	protein_coding
ENSG00000130487.9	2.1032	1.68304	9.46e-06	7.52e-05	KLHDC7B	protein_coding
ENSG00000230836.1	2.10429	-2.02651	0.0155308	0.0378577	LINC01293	lncRNA
ENSG00000144485.11	2.10439	2.8624	1.12e-17	2.03e-15	HES6	protein_coding
ENSG00000170627.11	2.10442	0.727239	0.0140553	0.0348906	GTSF1	protein_coding
ENSG00000267013.6	2.10479	-1.91131	0.00594789	0.0171792	LINC01929	lncRNA
ENSG00000174599.5	2.10493	-0.92981	0.000899942	0.00354896	TRAM1L1	protein_coding
ENSG00000274866.1	2.10718	-1.95935	0.0113516	0.029334	AC051649.2	misc_RNA
ENSG00000155980.12	2.10768	-1.31469	0.00722909	0.0202102	KIF5A	protein_coding
ENSG00000205363.5	2.10787	0.0230218	0.000764744	0.00309676	INSYN1	protein_coding
ENSG00000204839.9	2.1087	4.18859	2.77e-09	6.51e-08	MROH6	protein_coding
ENSG00000233836.7	2.10952	0.133352	6.17e-05	0.000367577	AC139769.1	transcribed_unprocessed_pseudogene
ENSG00000265688.2	2.1096	0.185536	9.92e-08	1.48e-06	MAFG-DT	lncRNA
ENSG00000227621.1	2.10972	-0.94841	0.000202075	0.00100763	PHBP11	processed_pseudogene
ENSG00000253616.5	2.11164	-1.09557	0.000813183	0.00325803	AC107959.3	lncRNA
ENSG00000248367.1	2.11313	-0.0238671	2.15e-05	0.000150466	AC008610.1	lncRNA
ENSG00000236841.8	2.11356	1.27903	0.000377739	0.00170232	AC007750.1	lncRNA
ENSG00000231443.2	2.11464	-0.40767	0.000169715	0.000869005	AC124944.1	processed_pseudogene
ENSG00000213420.8	2.11554	-0.0973209	1.86e-05	0.000133485	GPC2	protein_coding
ENSG00000130300.9	2.11591	5.04615	1.57e-12	8.8e-11	PLVAP	protein_coding
ENSG00000267128.2	2.11651	2.34071	3.79e-09	8.57e-08	RNF157-AS1	lncRNA
ENSG00000273002.1	2.11654	-0.633683	0.000183214	0.000928263	AL355388.2	lncRNA
ENSG00000242866.10	2.11672	-1.13696	0.00173978	0.0061417	STRC	protein_coding
[truncated: 1,778 more rows]
