# Supplementary material for: Identification of CDCA2 as a Diagnostic and Prognostic Marker for Hepatocellular Carcinoma
Source: Front Oncol. 2021 Oct 1;11:755814. doi: 10.3389/fonc.2021.755814 (PMC8517522; doi:10.3389/fonc.2021.755814)
Supplement: Supplementary file 1 [file DataSheet_1.zip › Supplementary Table S4_Expression of 96 genes in TCGA-GTEx combined data.xlsx]

## Sheet: Sheet1
ID	ENSG00000260228	ENSG00000269289	ENSG00000249825	ENSG00000248363	ENSG00000265393	ENSG00000265750	ENSG00000230733	ENSG00000260874	ENSG00000250696	ENSG00000228626	ENSG00000068366	ENSG00000198074	ENSG00000271984	ENSG00000224066	ENSG00000258525	ENSG00000228748	ENSG00000226330	ENSG00000066279	ENSG00000156802	ENSG00000143793	ENSG00000112186	ENSG00000134057	ENSG00000184661	ENSG00000146670	ENSG00000147889	ENSG00000008300	ENSG00000117724	ENSG00000176566	ENSG00000147113	ENSG00000144045	ENSG00000165891	ENSG00000154380	ENSG00000178896	ENSG00000134824	ENSG00000171084	ENSG00000230316	ENSG00000186564	ENSG00000147257	ENSG00000224189	ENSG00000243766	ENSG00000237380	ENSG00000096384	ENSG00000159217	ENSG00000143061	ENSG00000090889	ENSG00000053747	ENSG00000274020	ENSG00000234722	ENSG00000235493
genesymbol	AC009119.1	AC011503.1	AC012636.1	AC016550.2	AC084125.4	AC090772.3	AC092171.2	AC106820.5	AC111000.4	AC245100.3	ACSL4	AKR1B10	AL008726.1	AL049795.1	AL049830.3	AL450306.1	AL606489.1	ASPM	ATAD2	C1orf35	CAP2	CCNB1	CDCA2	CDCA5	CDKN2A	CELSR3	CENPF	DCAF4L2	DIPK2B	DQX1	E2F7	ENAH	EXOSC4	FADS2	FAM86JP	FEZF1-AS1	FOXD2	GPC3	HAGLR	HOTTIP	HOXD-AS2	HSP90AB1	IGF2BP1	IGSF3	KIF4A	LAMA3	LINC01138	LINC01287	LINC01967
GTEX.11DXY.0526.SM.5EGGQ	0.940075	0	4.58397	0	0.996536	4.98894	6.66785	2.78781	6.06518	0.0387278	9.79139	4.69003	2.93051	2.43917	0	3.26554	0	4.85173	9.37155	9.47619	7.1536	4.63034	1.76779	4.36593	3.67909	5.53884	4.54571	0.0505941	4.52645	1.85951	0	9.88939	9.89302	13.0725	6.22886	2.68309	6.11578	6.29793	1.53957	0.024059	0	13.91	4.59016	5.06036	2.78102	6.09292	6.78133	2.21639	0.0380401
GTEX.11DXZ.0126.SM.5EGGY	4.269	2.31851	3.40008	0	1.03542	2.69138	5.88929	2.5358	4.83037	0.0430442	9.45393	5.87414	2.40249	2.02463	1.61391	2.571	1.76485	7.00215	9.63048	8.6174	7.60925	7.75747	5.09443	6.56197	4.69541	5.60605	7.55745	0.0811446	5.88788	1.87821	4.84972	9.39195	9.48832	13.2447	5.9678	0	5.33467	7.35569	2.22738	0.0433292	0.0223064	13.7272	3.5283	6.52036	6.69861	7.12425	5.59027	1.68247	0.039338
GTEX.11EQ9.0526.SM.5A5JZ	0.918429	1.05659	3.12969	1.45159	0.985758	3.11825	6.53391	0	5.60578	0.0374643	8.84998	13.7616	2.52003	1.88085	1.52184	2.91515	2.93296	7.806	9.9437	7.96047	8.99546	8.31842	5.90744	7.49479	4.84668	6.14677	7.83746	0.0420158	6.48328	1.69881	5.21191	10.7259	9.35405	10.2461	5.41034	0	4.93789	9.0287	2.17593	2.85963	0	14.5725	2.48678	8.73437	7.41317	7.98913	5.55017	0	0.0376582
GTEX.11GSP.0626.SM.5986T	0.986154	1.89598	5.46923	0	1.0185	2.56397	5.93352	1.08323	7.0116	0.0412096	10.2848	6.045	2.42273	2.39853	0	3.93559	2.89925	5.5856	9.13126	9.53811	8.97133	6.27519	3.8283	4.54674	4.85917	6.86065	6.21067	0.0679251	6.94952	2.24571	2.70212	10.5116	9.73685	11.6763	5.76452	0	4.66783	8.20155	1.68386	0.035054	1.11286	14.8639	0.0603287	6.06758	4.73348	7.70871	6.49004	0	0.0387875
GTEX.11NUK.1226.SM.5P9GM	1.7084	0	4.66664	0	0.985758	2.43935	5.76704	1.99012	5.65906	0.0374643	8.11775	5.66996	2.99202	1.894	2.52456	3.72685	0	5.73669	9.37843	9.34838	7.01675	4.65235	3.50078	4.76072	4.86171	5.68859	4.7445	0.0420158	6.43173	0.528351	1.90668	9.92267	9.30479	13.669	4.81578	0.950801	5.68445	6.15789	2.18915	0.0185515	0	13.4658	3.00843	6.01007	2.88802	6.92028	6.37221	0	0.0376582
GTEX.11NV4.1326.SM.5HL6V	2.32616	2.11817	4.44811	0	0.985758	4.76461	6.61308	1.7428	8.21651	0.0374643	7.93334	4.28489	0.247456	1.177	1.59822	2.30621	2.02579	5.55494	8.99273	9.31774	7.36387	5.30962	2.70493	5.30799	4.61688	5.77093	4.93263	0.0420158	5.06143	3.15053	2.24537	9.33343	9.69788	14.6515	6.45093	1.01956	5.33348	6.97409	0	0.0185515	0	13.873	2.9427	5.71046	3.61644	8.35225	6.08689	1.26727	0.0376582
GTEX.11OF3.0726.SM.5BC4Z	2.61334	1.80577	4.57915	0	3.06946	3.18857	6.3995	3.01989	8.36083	0.0394633	8.76244	4.99078	3.50519	2.06733	0.84357	2.76303	0.974187	6.26865	9.64255	8.62691	7.95165	4.68281	2.2336	4.48895	3.04479	5.3325	5.35179	1.70136	4.09194	1.31586	2.31816	10.0671	8.4468	14.557	5.75559	0.703414	5.03098	7.61217	2.59213	0.0272931	1.05153	13.6128	2.91917	5.16771	3.31929	7.19512	6.53984	0	0.0382619
GTEX.11TT1.1726.SM.5EQLJ	0.927637	0	2.18104	0	0.990381	1.35126	8.1668	2.26403	1.97247	1.63506	10.5531	6.44883	3.20408	1.71719	0	1.75602	1.49619	4.85166	10.3677	8.09998	6.78009	7.92434	1.72652	5.82725	2.95145	5.24807	6.10626	0.0457012	8.38836	2.69004	2.22547	9.31584	10.9386	11.418	8.41317	3.81087	4.13529	6.1282	3.08838	0.0209231	0	16.065	1.0106	6.45951	4.80934	8.74044	6.10988	2.18204	0.0378233
GTEX.11TUW.1726.SM.5BC5C	1.00859	0	3.42304	0	1.02875	0	5.36213	0	1.00609	0.0423283	12.3198	9.44236	1.75653	0.607717	0.971195	0	1.72491	4.70262	9.82328	8.01636	6.87566	6.28065	2.75448	4.47899	3.73704	5.30627	5.89014	0.0759456	6.26396	0	3.66647	10.5449	10.1011	13.9282	2.61528	1.46549	2.53985	6.64187	2.50954	0.0400857	0.0171758	16.0143	0.0858087	5.38275	4.42795	8.29691	6.64394	1.64738	0.0391234
GTEX.11WQC.0726.SM.5EQMR	2.77096	1.16563	5.65152	0	0.985758	3.26676	6.4925	1.78019	6.72717	0.0374643	9.77295	8.45729	2.67194	0.81071	0	3.18888	0.770399	4.98329	8.57362	9.16525	8.54938	5.84488	3.26124	5.13161	4.2273	5.54281	5.45408	0.0420158	7.18409	3.41974	2.86985	10.5029	8.901	12.3962	6.51537	2.26403	5.34366	7.57117	2.89408	0.0185515	1.4716	14.3923	4.45919	7.37313	4.01033	8.55802	6.56557	0	0.0376582
GTEX.11ZTS.1426.SM.5EQMM	1.54506	0	5.34087	0	0.985758	2.64062	6.10538	0.560747	6.98771	0.0374643	11.6775	6.13044	2.85327	2.64544	1.90763	3.66164	1.43096	6.08013	9.8564	9.13626	9.15087	5.45253	1.91549	4.64451	4.01746	5.90296	5.00451	0.0420158	4.697	1.25712	1.67478	10.5014	9.07586	14.6874	5.25381	1.44206	5.66521	8.23079	1.0203	0.766045	0	14.075	0.606252	5.85927	3.96613	7.23519	6.1062	1.73243	0.0376582
GTEX.11ZUS.2526.SM.59872	1.01467	0	4.20106	0	1.03148	4.33632	6.41433	0	6.77158	0.0426225	7.95313	5.89001	2.004	1.66961	0	3.08339	0	4.72549	9.41508	9.62685	7.33632	4.04825	0.229597	4.23653	4.42007	5.57258	4.97964	0.0780755	4.74507	0.465545	2.20099	9.6871	9.37588	13.1584	6.18286	0	6.17111	6.3864	1.77058	0.0414162	0.0192778	13.8597	3.91582	5.55839	0.504731	6.84514	6.71871	0	0.0392116
GTEX.11ZVC.0726.SM.5FQT9	2.49761	0.700808	4.94437	0	0.985758	5.0863	5.9522	0	5.89035	0.0374643	10.6042	9.15767	3.00836	2.52727	0.755361	3.03525	0	5.27005	8.92628	9.18727	8.25743	4.91338	2.91125	4.94853	1.5903	5.70457	5.24683	0.0420158	6.08282	4.09576	3.44749	9.89165	8.79265	13.2372	5.31986	1.1882	4.63737	6.16265	0	0.0185515	0	14.369	0.979318	5.75566	4.07257	7.83399	5.95335	0	0.0376582
GTEX.1212Z.0226.SM.59HLF	0.996228	3.24861	4.96552	0	1.02314	3.60737	6.10716	2.46238	6.40908	0.0417186	7.69358	6.72328	1.11503	1.61347	2.2931	3.60309	1.69135	5.31055	8.78337	9.08846	7.14319	6.36588	1.95067	3.84264	4.21386	5.43965	4.83918	0.0715585	7.22982	2.05524	2.46948	10.3106	9.88065	12.8251	5.03288	0.817806	5.48939	8.13297	2.14179	0.0373378	1.72825	15.2177	0.0717489	6.46622	5.14542	7.16269	6.20705	0	0.0389404
GTEX.12696.0826.SM.5EGGE	2.73502	0	3.50944	0	1.02167	3.17877	6.61447	2.12858	4.1273	0.0415579	10.2068	7.90534	3.21692	2.42046	0.935999	0.549817	1.07483	3.83022	9.29489	9.10377	6.36421	5.84152	0.202328	5.38348	3.45496	5.50982	4.30893	0.0704089	6.5754	0	0	9.47055	9.76657	9.27408	5.47635	0	5.60273	6.46928	0	0.036616	0.011711	14.0703	3.84138	5.56936	0.475787	6.99202	6.03098	0	0.0388922
GTEX.1269C.0626.SM.5FQSS	0.918429	0.666424	3.88764	0	1.952	3.37616	6.10666	0	4.10967	0.0374643	10.3669	4.12611	1.37223	1.63232	1.30195	2.90648	0	5.13898	9.00339	9.15197	8.50465	5.61508	2.3755	5.10096	4.70253	5.51381	5.5376	0.0420158	6.65326	3.52854	3.26815	10.2558	9.06971	11.2602	4.99302	2.87644	5.03272	6.53968	2.15209	2.31075	0	14.5987	1.93014	6.58134	4.70815	8.48547	6.76716	0	0.0376582
GTEX.12KS4.1326.SM.5LUB3	2.49208	0	4.53584	0	0.985758	4.24558	6.67041	2.22477	4.84289	0.0374643	9.23411	8.95007	2.53211	2.15868	0	3.16583	3.3317	8.11573	9.97822	8.76302	7.92298	8.70139	6.78306	8.54113	4.4881	5.06932	8.99601	0.0420158	8.00268	1.99001	5.49934	10.1579	9.46232	11.7433	5.24056	1.59723	4.13724	6.75328	0	0.0185515	0	14.2141	3.67136	5.46609	8.00134	7.84032	5.9461	0	0.0376582
GTEX.12WSD.1426.SM.5GCN9	1.92811	0.714105	4.98682	0	0.987511	1.74807	5.63811	0	6.15559	0.037672	10.2327	4.42444	2.31869	2.18333	0.768281	2.90434	2.47995	6.62845	9.35701	8.96061	8.78223	6.75857	4.21221	5.85321	4.85747	5.76855	7.14338	0.0434148	6.2504	1.53028	3.79034	9.13974	9.08967	12.6679	5.41051	0.618437	4.45577	8.67583	3.2196	0.0194527	0.990607	13.9413	1.5809	6.14387	5.30065	8.02393	6.69603	1.42851	0.037721
GTEX.12WSG.0626.SM.5FQTQ	2.22748	1.44241	3.62985	0	0.985758	1.03776	7.28975	2.44031	0	0.0374643	12.31	11.9933	3.4005	1.64166	1.10187	3.27441	2.18158	4.05567	9.40935	8.44766	7.92119	6.79466	2.11375	5.11461	4.82348	4.67325	4.89122	1.42927	6.58476	2.321	3.42865	10.8438	9.78548	11.6909	6.06376	1.63279	4.12146	6.82197	2.56372	0.0185515	1.37182	14.693	1.99216	7.37895	4.02468	7.12629	6.12192	1.18045	0.0376582
GTEX.12WSI.0226.SM.5GCNA	0.962173	0.813507	4.04381	0	1.00723	2.47979	6.55824	2.04258	6.75231	0.039951	12.3872	12.8014	2.47264	2.51373	0.864666	2.47407	0.997073	6.3441	9.64038	8.42608	8.7119	6.07157	3.08268	5.41934	5.09076	4.61023	5.94283	2.13659	6.66823	1.67234	3.35874	11.2287	8.81857	13.8541	4.53764	0	5.61963	10.0539	1.60944	1.09213	1.66098	13.9669	2.72704	7.69858	4.72394	8.96261	6.63524	2.27557	0.0384089
GTEX.12WSL.0226.SM.5CVMJ	2.63409	0.808018	3.99042	0	2.07385	3.47694	8.53861	0	2.61341	0.0398287	11.491	7.68094	1.58392	0.477328	1.8745	2.46556	2.3342	5.37259	9.27771	8.45689	8.00714	5.88175	3.43953	5.37283	4.66586	6.06788	5.18542	0.0582036	6.2821	0.312973	2.34205	9.56967	9.49557	11.2062	5.66185	0	6.00934	5.37522	1.60234	0.0289078	1.0642	14.5923	1.10176	6.70809	4.35119	7.59531	6.13122	1.52786	0.038372
GTEX.12WSM.0726.SM.5GCOW	0.918429	1.22249	3.5823	0	2.51294	2.64546	6.61071	1.84123	5.8371	0.0374643	7.8153	3.3198	1.34115	1.86557	0	3.21006	1.39758	5.17843	8.9737	9.26309	7.52375	5.90218	3.18785	5.14238	3.96028	5.59808	5.35883	0.0420158	5.96865	2.56469	1.37575	9.3068	9.30636	11.627	5.75338	1.85003	6.27465	7.60203	0	0.0185515	0.936124	13.9753	3.06426	6.41954	4.18984	7.55152	6.47824	2.08811	0.0376582
GTEX.12ZZZ.1326.SM.59HKW	3.13714	1.82815	5.76188	0	1.0816	3.64336	7.48169	0.0730555	7.02702	0.0477634	8.88158	10.4133	2.60067	1.57446	0	3.29666	2.47304	5.89968	8.95586	9.5917	7.16855	5.67631	3.44561	4.93133	4.54065	5.58464	5.18542	0.116696	5.55879	3.24281	2.92595	10.3412	8.27453	12.6568	5.16647	1.80931	5.5312	6.16282	4.03962	0.0651551	1.36101	13.6251	3.51376	6.03906	2.65317	8.40403	7.10331	0	0.0407471
GTEX.13112.1426.SM.5EGH8	1.0027	1.51732	5.1116	0	1.02609	2.84641	5.3115	0	6.69719	0.0420399	8.63416	6.89545	2.74729	1.6333	0	3.36318	0	6.27025	9.48571	9.37667	7.79092	5.55579	1.97143	5.04488	4.72708	5.75241	5.18735	0.0738659	5.51103	1.80966	1.72979	10.0142	9.19261	13.0099	6.08602	0	5.84167	6.46685	0	0.0387844	0.0151232	14.3355	2.86666	5.1897	4.6142	7.75485	6.23201	1.02856	0.0390369
GTEX.13113.1326.SM.5GCOI	0.956161	0	4.29786	0	1.00435	3.57888	7.15778	1.00934	4.2376	0.0396245	8.11997	9.95181	2.99215	1.06672	0.850515	2.4514	1.57927	3.27193	9.78964	8.78428	7.69615	5.92955	1.82072	3.10111	4.83245	6.80227	4.06002	1.70743	7.42057	1.91679	2.32867	9.36486	9.3529	12.276	5.37106	0.711313	4.63788	6.70042	0.990126	0.0280049	0	14.0253	0.0265315	6.91821	2.51244	6.81524	6.46421	1.51831	0.0383105
GTEX.131XE.0326.SM.5LZVO	3.88055	1.2602	4.6366	0	0.985758	1.28577	7.19365	0	3.08669	0.0374643	11.3481	5.55922	2.89104	1.32833	0	3.13764	1.85066	3.99994	8.66632	8.66818	8.64326	6.94415	3.3912	5.30429	4.94478	5.56522	5.12027	0.0420158	8.89935	2.74047	3.28755	10.5418	9.48902	10.9667	4.92605	2.3796	5.7278	8.408	4.23804	0.0185515	0.962569	16.2231	0.954563	6.66995	4.03723	7.6073	6.63694	0	0.0376582
GTEX.131XH.0626.SM.5LZWH	1.01721	1.55395	5.23459	0	1.03261	4.48958	6.7838	1.76947	6.18175	0.0427441	9.81938	8.26574	1.51715	1.67724	1.5988	1.06061	0	4.98803	9.64959	9.1201	7.15128	6.03857	2.78408	4.66433	3.7677	5.62232	4.04726	0.0789588	5.99271	3.35739	0	8.9622	9.52138	14.7417	6.38204	0	5.87562	7.02618	2.80408	0.0419673	1.16838	13.4921	0.095641	5.66143	3.5532	7.7638	6.32141	0	0.0392481
GTEX.131YS.1626.SM.5HL6C	3.38554	1.40895	5.08425	0	1.00681	3.59776	5.79945	2.364	7.48579	0.0399034	8.83466	7.67441	2.71122	2.83339	0	3.20952	0.994823	6.41657	8.95542	9.27752	7.75942	5.52412	0.162939	5.03669	4.2218	6.21545	4.38097	0.058724	6.309	1.93484	1.59616	9.58469	8.93278	12.3996	6.00197	1.32598	5.54897	7.98256	3.03694	0.0292382	1.0668	14.2528	0.0322906	5.61562	2.10555	7.9696	6.6548	0.935122	0.0383945
GTEX.132AR.0426.SM.5IFH8	3.61552	0.389629	4.52904	0	0.985758	3.22777	8.19248	2.08198	4.96013	1.44019	10.1792	12.8498	4.0761	0.546406	0.984539	2.01312	2.61729	5.67839	8.46782	8.62447	9.44073	7.92127	3.49988	6.17957	7.69715	7.14093	6.74155	0.0420158	9.08029	4.99536	3.35288	10.6934	9.7898	9.83102	6.2976	3.04854	5.8188	10.1162	3.4832	0.0185515	0	16.2372	2.9466	8.94185	4.97202	9.5159	6.73607	0.52977	0.0376582
GTEX.132NY.0926.SM.5P9G3	3.72632	0.788857	5.25332	0	0.985758	2.95154	5.86981	1.3694	6.52956	0.0374643	8.51741	5.72315	2.83449	1.32887	0.85536	3.17422	1.32759	3.15354	8.55375	8.83392	7.48696	5.31479	2.87821	4.54402	3.48169	5.33036	3.49814	0.0420158	7.65867	2.32059	0	9.61972	9.51042	12.0263	5.04128	1.3307	5.73271	5.27433	0.923029	0.0185515	0	14.3087	3.54251	5.59792	3.5767	8.75067	6.39364	0	0.0376582
GTEX.1399R.1226.SM.5P9GF	3.52733	1.1189	4.52001	0	0.985758	2.16815	6.01516	2.44155	5.36898	0.0374643	9.22487	8.67405	1.78243	0	0.308988	1.65622	2.9189	8.8733	9.35128	8.52559	8.39715	9.64068	6.17589	7.34948	5.57686	4.29424	9.193	1.17871	6.61301	2.76107	3.94415	10.2788	9.14083	10.7686	5.01982	1.27293	5.31207	8.44979	1.53226	0.0185515	0	15.0168	0.967937	6.93091	8.44245	8.9675	5.53147	0	0.0376582
GTEX.1399T.0826.SM.5IFES	1.70479	1.06313	4.32425	0	0.985758	3.3324	6.44193	2.24567	8.32989	0.0374643	13.024	6.62641	2.61611	2.07963	1.5286	3.6847	1.63317	6.26545	9.65635	8.54201	7.9904	5.90937	3.69997	5.20908	4.7949	5.8034	5.60552	0.0420158	5.69003	1.89703	2.37481	10.0179	8.71652	12.6634	5.22388	0	5.80527	8.79974	2.76131	0.0185515	0	13.7797	6.36316	5.55387	4.57655	7.99395	6.61774	0.645213	0.0376582
GTEX.139TS.1426.SM.5IFJD	0.918429	1.54047	5.56979	0	0.985758	2.98249	6.46155	0	5.85209	0.0374643	10.8985	14.2549	2.79573	1.17937	1.19206	0.840605	0.74123	2.55223	8.8086	9.11853	8.30302	5.87219	2.70763	5.4806	4.07522	6.29982	5.26587	1.50356	5.64814	2.15732	1.27376	9.76139	9.60805	11.157	4.95065	0	5.7512	7.68267	3.84902	0.0185515	0	14.801	2.36656	6.48301	0.379401	6.84241	6.86184	2.8433	0.0376582
GTEX.139TU.0826.SM.5IJFG	2.40247	2.41535	4.71316	0	0.985758	1.94269	5.86886	1.81716	5.59669	0.0374643	7.95108	9.69309	3.52617	2.05938	1.66866	3.11715	0.801346	4.95331	9.00073	9.22133	8.28024	6.37296	3.15721	5.68169	4.85907	6.29903	5.20765	0.0420158	7.11253	2.07697	3.83101	10.1635	9.14366	12.8356	5.048	1.09472	6.34127	7.69778	2.57735	0.0185515	0	14.5469	1.46569	6.97133	3.95239	8.66631	6.99762	0	0.0376582
GTEX.139YR.0226.SM.5IFEM	4.49213	1.1079	5.06387	0	0.985758	3.07338	7.23665	0	4.53511	0.0374643	8.77777	12.4809	2.98241	1.15021	0	2.0534	0	5.49581	8.81203	8.81367	8.01599	7.01768	4.24577	6.30283	5.14166	5.90054	6.41779	0.0420158	6.08169	2.75779	3.07828	9.71646	9.70712	10.5638	4.10031	1.71343	5.21746	8.84076	3.34739	1.48091	0	15.554	3.64485	7.47036	5.66879	6.87364	6.74823	0	0.0376582
GTEX.13FLV.0326.SM.5N9DJ	1.83642	0.669184	4.29461	0	0.985758	3.03842	6.19856	1.23607	6.71225	0.0374643	10.2349	6.81449	2.54417	1.73432	2.87237	3.21724	1.19272	4.94205	8.92209	8.87517	7.25934	5.48727	2.71059	4.00164	3.19277	5.72697	5.62671	0.0420158	6.29862	0.105289	1.41351	10.3735	9.58083	13.418	5.0953	0.533619	5.67205	9.09012	1.89376	0.0185515	0	14.9692	2.16121	5.93168	2.16299	7.90344	6.20969	1.96673	0.0376582
GTEX.13FTW.1126.SM.5J2NV	2.67229	0	3.37879	0.885124	1.82693	1.08331	7.86038	1.68953	4.37909	0.0374643	9.38185	10.1928	2.01838	0.719077	0.583237	2.67577	2.64168	7.53686	10.5502	8.1094	8.4401	6.96809	5.90133	8.2964	5.72151	5.62745	7.3037	0.895003	6.14848	1.25534	6.5755	10.3822	9.79959	10.0281	4.4755	0	4.61606	8.52254	1.94934	0.0185515	2.13591	14.4694	1.33271	7.78406	6.76128	9.37765	5.23951	0	0.0376582
GTEX.13FTZ.0726.SM.5IFFY	1.83804	1.93847	3.74585	0	0.985758	3.42949	6.71737	1.4134	7.96362	0.0374643	12.8766	5.76663	1.32062	0.856042	0.688485	2.06485	0.807495	6.22519	9.22951	8.97451	8.02163	6.79782	4.08098	5.74053	4.17861	5.72418	6.10981	0.0420158	5.62402	2.99046	2.9258	10.2706	9.03564	14.8182	6.03762	1.10215	6.08182	6.1241	2.10355	0.0185515	0.925155	14.0361	1.88217	5.95628	5.34581	7.8796	6.68212	1.33977	0.0376582
GTEX.13N11.0926.SM.5IJG2	4.04566	0.269286	2.17058	0	0.985758	3.71158	7.23265	2.62968	5.30245	0.0374643	10.0446	13.6948	3.98627	1.0586	0.838085	2.44375	3.42718	8.77527	10.5345	8.8906	9.36262	9.58156	6.80652	8.84615	6.51156	6.59987	8.82341	0.0420158	6.80648	2.48572	7.10017	10.2913	9.82574	10.5898	5.74392	2.12375	6.02124	6.53236	2.37695	0.696814	0	14.672	2.60896	8.53939	8.4975	8.22949	6.55666	0.919893	0.0376582
GTEX.13N2G.0926.SM.5IFGJ	3.5883	1.35882	4.96739	0	0.997906	3.82932	6.41438	0	5.64042	0.0388862	8.3956	5.83271	2.74838	1.44461	1.41095	2.27491	0	5.05592	8.85383	8.97837	7.93782	6.02181	3.37516	4.14217	3.68976	5.48071	5.26431	0.0516809	7.88218	2.98804	2.76941	9.6249	8.80243	10.3036	5.4623	1.2699	6.33072	8.11767	0.95324	0.0247536	0	14.0238	4.88438	6.78189	4.38431	8.11715	6.69042	0	0.0380879
GTEX.13NYB.1026.SM.5IFH3	0.918429	1.24507	4.28019	0	0.985758	3.92182	6.44414	2.1864	7.71754	0.0374643	8.78186	7.706	2.1055	0.898335	2.52041	2.905	2.15486	7.56838	9.07003	8.82567	8.65551	6.86791	4.04729	6.6708	3.12023	6.11257	7.0013	0.0420158	6.06689	2.30577	3.26669	10.0172	9.00054	13.5526	6.93698	1.14403	5.90039	6.53813	2.15078	0.0185515	0.951957	14.129	0	7.11155	5.73983	8.71166	6.72009	0	0.0376582
GTEX.13NZ9.1326.SM.5MR3V	0.918429	0	4.24939	0	0.985758	1.6039	8.35409	2.09251	6.36475	0.0374643	9.14595	10.2837	3.62017	0.556026	2.18141	1.80697	1.48475	6.70871	9.12261	9.04039	8.77123	6.27358	2.79016	6.42456	6.51648	5.84729	3.60666	0.0420158	5.62414	1.53358	3.61108	10.3086	9.60646	9.71733	5.6116	0	6.63426	6.93644	2.5867	1.35579	0	15.8466	1.85459	5.67261	2.49425	6.39499	6.6962	0	0.0376582
GTEX.13NZB.0626.SM.5IFH6	0.943763	1.36127	6.3361	0	0.998342	3.00114	6.76442	2.57624	4.93477	0.0389365	9.88037	5.40678	3.03232	1.77147	0.821069	2.5199	0.949834	4.38036	9.20926	9.27565	7.33871	4.84717	0.141478	4.30656	3.69316	5.63639	2.62466	0.0520265	6.69011	2.45987	2.28413	9.26474	8.96188	13.1811	6.61311	0	5.67126	6.19414	1.97081	1.65012	1.0334	13.9276	2.66163	5.93032	3.05972	7.10846	6.47693	0	0.038103
GTEX.13O1R.2026.SM.5KM3N	0.918429	1.0382	1.29316	0.865215	0.985758	0.495552	7.10896	0.69234	2.85833	0.0374643	10.0167	8.55157	2.49438	2.04816	0.547321	3.78998	1.60556	6.56185	9.04645	9.41181	8.09185	7.59664	3.75746	6.76517	5.5184	6.4821	6.72188	0.0420158	6.11822	0	3.97494	10.4004	10.9124	13.0423	8.70167	0.919822	5.25656	4.84846	3.46118	0.0185515	0	16.3056	1.28488	6.62848	6.36913	5.55824	6.98131	0	0.0376582
GTEX.13O3O.1826.SM.5IFGW	1.04015	0.996272	1.84912	1.12901	1.04271	3.6321	6.04876	0.00582643	4.12666	0.043816	13.9095	7.06057	0.189833	1.31529	1.041	2.33649	1.80856	4.00397	9.2049	9.01815	6.92288	5.01415	2.09037	5.01419	4.37224	4.64528	4.76678	0.0868079	4.8397	1.16637	1.84833	9.23131	9.81669	14.304	6.32747	4.58069	4.39264	5.12573	1.84653	0.0468465	0.0278945	14.8317	1.95591	5.446	2.35857	8.14189	7.50564	0	0.0395691
GTEX.13OW6.2626.SM.5IFF2	4.11519	0.618911	5.41986	0	0.985758	4.12413	5.81435	2.38987	6.96147	0.0374643	8.89434	7.11573	2.70821	1.82779	0.67564	3.22556	2.57808	6.53839	9.50315	9.13908	7.377	5.85706	3.55879	5.51207	3.91749	5.59503	5.58925	0.0420158	6.27591	2.64876	2.90521	9.88402	9.08325	14.5268	4.9964	2.07461	5.55618	7.81505	2.56672	0.0185515	0	13.7423	1.4562	5.21512	4.82224	7.26011	5.83203	0	0.0376582
GTEX.13PVQ.1526.SM.5IFEQ	3.97294	0	4.20021	0	1.02088	1.55724	6.56233	0	3.3226	0.0414715	11.4846	8.44597	2.82221	1.92526	1.53551	2.16383	0	4.2423	8.1037	8.45843	7.87838	4.90183	1.31777	2.20915	4.19577	4.6896	4.40277	0.0697917	5.03695	2.45775	3.31253	10.4472	9.91465	13.3137	5.61814	4.434	3.77137	8.61368	1.69969	0.0362282	0.0111018	16.607	2.56096	5.73316	4.36348	8.21059	6.56411	0	0.0388662
GTEX.13PVR.0126.SM.5S2PY	2.34954	0	3.89227	0	1.05917	1.82829	7.48038	2.67653	3.82695	0.04552	12.0125	8.13544	0.944608	0.790772	0	2.62271	0.0131916	4.73611	9.21593	8.40208	7.63924	5.88286	0.312468	5.21425	5.19373	6.20003	3.97296	0.0995231	6.15773	0	2.74718	10.7381	9.77261	10.2281	5.90621	2.42369	4.53296	6.03414	0.0528857	0.0546859	0.0404373	15.0086	0.166752	6.38238	1.82984	9.1554	5.07318	0	0.0400785
GTEX.13QJC.0726.SM.5RQJK	3.13304	1.89055	4.60934	0	1.01756	2.78185	6.778	0	5.54538	0.0411056	9.0427	6.54098	1.89603	0.542564	0	1.7715	2.08042	4.12117	9.54457	9.36245	8.36074	6.21375	3.16267	5.12611	5.60862	4.94854	5.42751	0.0671863	6.11881	3.75865	1.67019	10.2537	9.94968	12.4215	5.27674	0	6.65056	6.43476	0	0.0345888	0.00852985	14.8649	0.0580311	4.92507	4.09345	6.89512	6.83409	0	0.0387562
GTEX.13SLX.1226.SM.5S2Q6	2.66541	1.43246	4.91404	0	1.01099	3.09729	6.38332	2.06501	8.00987	0.040374	13.1125	8.59667	2.5021	2.53988	1.48197	2.50369	0	6.94777	8.97089	8.82617	8.90775	6.10302	4.31151	5.8096	7.4732	5.29442	5.81169	0.0620188	5.87075	2.70724	3.76842	10.3116	10.041	13.2143	6.26629	1.35241	5.46442	9.26007	2.87346	0.0313262	0.00342817	14.8695	2.97909	6.69123	5.97977	7.79996	7.87769	0	0.0385362
GTEX.13VXU.0926.SM.5IFFH	1.00089	1.51269	5.54303	0	1.02526	3.8469	6.23333	2.96257	7.95333	0.0419502	9.85619	6.25439	1.46129	1.20136	0.953839	1.33675	0	5.32839	9.471	8.79731	7.50032	5.90749	3.58993	5.03796	4.36978	5.39241	5.66761	0.0732205	4.27501	2.49057	3.34691	9.97551	9.21903	13.3874	4.93915	1.44319	6.08391	6.49955	0	0.03838	2.47734	14.1345	0.07704	6.32918	3.4946	6.86186	6.38743	2.37405	0.0390099
GTEX.13X6J.1826.SM.5TDCT	1.00592	1.94809	4.52647	0	1.02755	2.63191	7.26069	1.13095	7.76626	0.0421982	9.98399	8.29554	1.14756	2.23693	0	2.85846	1.10683	6.99245	9.46726	9.10291	8.22316	5.96163	4.35062	6.11234	3.23139	6.01925	6.39194	0.0750057	5.88691	1.06103	3.78333	10.2793	8.46357	15.4562	5.70868	1.45779	5.76771	7.14397	3.18656	0.0394979	0.0162482	13.3627	1.23032	7.04766	4.89101	8.12386	6.90778	0	0.0390844
GTEX.144GL.1426.SM.79OMA	1.0219	0.954582	5.27418	0	1.0347	1.0272	6.49528	2.53149	7.43045	0.0429671	10.7533	7.88672	1.80249	2.28619	0	2.91558	2.18585	4.88461	8.4313	9.54114	7.42746	4.62185	0.238771	4.60728	3.28662	5.90991	5.37127	0.0805825	5.408	3.02406	0	9.51077	8.80672	13.9893	5.28206	2.52555	5.78295	6.1227	2.55177	0.0429792	0.0217518	14.0756	0.100999	7.52785	3.56991	6.87262	5.81907	0	0.0393149
GTEX.144GM.1326.SM.5LU5E	2.67392	0	3.74108	0	1.0123	2.74215	7.31868	1.05072	0.892009	0.0405207	10.9127	4.62428	1.63058	0.512334	1.48908	1.73086	0	4.25958	8.95508	8.08298	6.70072	5.34694	3.12185	5.7001	4.26564	5.36959	4.74937	0.0630509	6.77566	0	0	9.55378	9.99057	12.7544	4.3561	2.10909	3.06873	6.31032	3.88581	0.0319791	0.00444722	15.2143	1.7461	6.22024	4.91799	8.20771	5.93268	1.56048	0.0385804
GTEX.145LU.1326.SM.5LU9N	1.00261	0	5.28644	0	1.02604	3.50361	5.97964	1.123	5.82505	0.0420353	8.41753	4.38462	2.97052	2.45073	1.56339	3.56485	0	5.29043	9.71576	9.43674	7.87968	5.19778	1.97113	4.37344	3.48905	5.71683	3.10378	0.0738323	6.05517	2.07676	1.72949	9.84368	8.92319	14.0858	4.6223	0	5.53984	5.81719	0	0.0387634	0.0150901	13.4096	5.68236	5.65062	4.95701	7.71723	6.34723	2.37829	0.0390355
GTEX.145MF.0826.SM.5QGQA	1.03186	0.977412	4.47507	0	2.21648	3.46568	6.27483	1.19242	6.82707	0.0434342	8.29214	14.0255	2.58523	2.31645	0	3.31499	1.78685	6.40342	9.20075	8.84454	8.18512	6.5265	2.06419	5.35463	4.01583	5.63733	5.17577	0.0839989	4.88003	0	3.9915	9.50711	9.44897	14.8628	6.48044	0	5.33399	7.10956	0.00335997	0.0451039	0.0251229	14.4737	2.36374	5.35838	4.26935	7.01351	6.57998	0	0.0394549
GTEX.145MO.2326.SM.5NQ9K	2.82848	0	4.35578	0	0.985758	3.43979	6.45621	0	3.41264	0.0374643	9.46475	3.08859	1.33054	0.864391	0.694908	2.78413	0.814345	3.5488	9.1212	9.01596	7.84505	5.91632	1.60759	4.97467	3.3004	4.57235	4.95763	0.0420158	5.76744	1.42175	2.5754	9.82784	9.53759	11.4655	5.1073	2.51587	5.06725	7.27505	1.38393	0.0185515	0	14.6581	0.909778	5.36999	4.27123	7.13757	6.83241	0	0.0376582
GTEX.146FH.1526.SM.5NQBU	3.52687	0.440005	4.50039	0	0.985758	2.90109	5.85684	1.89396	6.43523	0.0374643	12.0868	10.527	3.6186	1.97606	1.0442	2.5347	2.69127	4.03446	9.02369	8.30442	8.74326	5.76685	2.03986	4.59439	5.01044	5.1089	4.84825	0.0420158	6.87567	2.5861	3.1422	10.0588	9.64002	10.8461	6.47143	0	6.44282	8.59632	1.82642	0.0185515	0	15.3165	1.22278	8.19074	3.84935	8.54254	6.42931	2.32027	0.0376582
GTEX.14753.1626.SM.5NQ9L	0.962105	1.83054	3.75354	0	1.0072	0.859681	5.60992	1.02413	4.76735	0.0399473	10.3752	5.36399	1.81633	2.09673	0	1.88575	0.996899	4.21771	9.78245	8.75657	7.09105	4.20101	2.85784	3.29499	3.56803	4.70963	4.63307	0.0590307	5.80927	0	1.59882	10.1955	9.59887	14.0569	4.78954	1.32843	4.217	5.89248	0	1.09202	0.000477786	14.1751	0.0332052	5.30631	3.547	7.0815	5.20333	0	0.0384077
GTEX.147F4.1426.SM.5LUA8	2.0674	1.43913	4.68493	0	1.01217	3.84587	6.36841	0	6.52078	0.0405066	11.6939	10.8837	2.04894	1.86581	0.889012	3.3899	1.02355	5.34464	8.78491	8.98507	8.05794	6.32342	2.62884	5.0322	3.38148	5.70317	4.95072	0.0629514	7.09985	1.70818	3.66181	9.80079	8.9961	14.0467	5.18753	0	4.70279	10.5984	0	0.0319162	0.00434898	13.9351	1.74524	5.53451	2.14233	7.67322	5.39401	1.55981	0.0385761
GTEX.147GR.1326.SM.7IGLB	2.39435	3.68796	5.05502	0	0.985758	3.60254	6.71196	2.39102	6.75391	0.0374643	10.4235	7.18691	3.23234	2.41165	1.66123	4.5135	0.794741	6.39701	8.83846	8.92893	8.41716	7.05378	5.85483	7.11622	5.31357	6.76009	7.03213	5.69661	8.17343	2.52495	3.73352	10.2709	8.84439	13.9295	5.03738	0	6.18448	9.20431	7.16033	0.0185515	3.90799	14.3325	5.65981	8.02234	5.66379	8.95041	6.64294	0	0.0376582
GTEX.147JS.1126.SM.5RQIW	2.73178	4.00076	4.94912	0	1.02118	2.58401	6.09054	0	5.95001	0.0415037	9.73587	10.1548	2.11889	1.17488	0	1.9945	1.67962	4.89213	8.75438	9.01444	8.09131	5.72459	0.20098	5.00379	4.68722	5.3128	4.82286	1.77907	6.06968	1.44512	1.69536	10.5684	9.97326	12.4145	5.93587	0	4.97621	7.61545	1.08852	1.73334	0.0113285	14.8485	3.05513	5.77525	3.23572	7.85317	6.04594	0	0.0388759
GTEX.148VI.0626.SM.5TDDH	0.918429	0.627329	1.86977	0	1.91789	3.5214	6.51003	1.40781	4.04456	0.0374643	9.63807	9.45123	2.42287	2.06103	1.25855	2.91764	2.1056	6.99453	9.30705	8.88035	7.48438	6.95963	4.37761	6.88047	4.79071	6.63656	6.34607	0.0420158	7.12427	1.66615	4.26834	10.3218	9.85905	9.3975	6.82834	0	5.1975	7.62383	2.0968	0.0185515	0	14.6657	2.67543	6.86835	5.45975	8.91657	6.40376	0	0.0376582
GTEX.1497J.0726.SM.5Q5D1	2.83862	0.959954	2.67173	0	0.985758	3.28272	7.29666	2.34728	4.94766	0.0374643	10.8964	10.4635	3.18705	1.54225	0	2.06842	2.49681	5.14452	9.7022	8.20682	8.11842	6.89284	5.1632	6.60923	4.97963	4.59929	6.3534	0.0420158	7.79649	3.26947	4.04772	10.4419	9.70303	12.2239	5.94561	0.836525	5.48195	8.04202	3.35678	0.0185515	0.751883	13.9967	1.19963	7.24371	5.29154	7.04141	7.16324	1.10299	0.0376582
GTEX.14A5I.1726.SM.5QGQ5	0.970034	0	5.73188	0	1.01096	4.68518	6.76081	2.06485	4.83127	0.0403711	8.66588	6.09772	2.36367	2.12268	0	2.82658	1.61867	5.62455	9.10425	9.08854	7.44485	5.82227	2.61975	5.11859	3.59733	5.29421	5.77666	0.0619988	5.89972	2.5544	1.62462	9.97113	9.00362	11.5508	5.13162	0	5.30653	4.32909	1.63399	1.6963	0.00340845	13.8169	0.0421274	5.76591	4.28276	7.30923	6.35613	0	0.0385353
GTEX.14AS3.0126.SM.5Q5F4	1.82843	0.623269	5.60457	0	0.985758	0.643821	6.89793	0	7.51513	0.0374643	8.06437	5.98964	2.80248	1.57269	0	2.29103	1.3706	6.38776	9.31461	8.5115	8.3886	6.38643	4.30075	4.67808	3.78766	5.80879	6.02683	0.0420158	6.15624	3.4618	2.5518	9.00887	8.90316	11.7489	4.64165	1.81931	6.14223	6.73003	2.57311	0.0185515	0	14.4003	0.892677	6.43752	4.82945	8.36993	5.2467	0	0.0376582
GTEX.14BIL.1326.SM.79OMR	0.933135	1.74847	5.22325	0	0.993114	1.78744	5.85481	0.951377	5.97246	0.0383301	8.85862	4.9107	2.71072	1.41268	0.795541	3.47947	0.922273	4.65987	8.68769	8.8448	8.41292	6.18847	1.7448	4.82387	3.4592	5.5272	5.22474	0.047876	5.6616	1.5705	2.24557	10.5726	9.04697	12.5751	6.37049	1.23984	5.2392	9.72278	1.51736	0.0223187	0	14.5553	0.000788159	6.28665	2.75562	7.75953	5.81069	0	0.03792
GTEX.14C38.1526.SM.5RQJ7	1.87251	0	3.07637	0	1.94955	3.4786	8.97626	0	2.64794	0.0374643	12.515	11.4297	2.48036	0.318102	0	0.981178	2.15243	4.64168	9.61458	8.44608	6.10908	5.76557	2.63298	5.53043	3.33873	5.46179	4.66493	0.0420158	7.97034	3.03898	3.26372	9.39927	10.2244	10.8623	5.25829	1.14166	5.25825	7.31704	1.41606	0.0185515	0	14.3257	0	5.66136	4.9548	6.84487	6.04632	1.3741	0.0376582
GTEX.14DAQ.1726.SM.5S2R2	2.20602	0	5.91107	0	1.03572	4.58076	5.52861	1.17443	6.29158	0.0430766	7.90389	5.66119	2.69726	2.02671	0	2.81624	0	5.32611	9.11703	8.75789	7.48521	5.59119	3.67308	4.53728	4.31541	4.98134	4.52582	0.0813809	7.0053	1.11759	3.06161	10.1027	9.4123	12.1258	5.2416	0	4.98275	8.33655	3.94861	0.0434763	0.0225397	13.8189	0.10365	6.33354	3.94782	6.91664	5.94349	1.68406	0.0393477
GTEX.14E1K.0326.SM.5S2PE	3.28734	2.02046	3.85742	0	1.04017	1.06177	5.6903	0.00156199	4.28314	0.0435485	8.63053	6.34428	3.27659	0.675438	2.3873	3.05954	1.17625	4.65315	9.82174	8.73253	7.87419	5.06363	0.254646	4.20842	3.32923	5.19649	4.56302	0.0848385	6.28438	0.519775	0.0111398	9.3644	9.24853	11.2475	6.6134	0	4.70731	6.54555	0.00595454	0.0456252	0.0259514	14.2997	1.93808	5.11434	2.34012	7.43836	5.91318	1.70742	0.0394891
GTEX.14E7W.1526.SM.6871X	0.918429	0.444237	4.64514	0	0.985758	2.90803	5.66079	1.18891	6.33232	0.0374643	9.38746	5.83097	2.12558	2.56219	0.504776	3.37777	1.54809	6.16669	9.06909	8.88392	7.73468	5.58232	1.74041	4.16138	4.86104	5.26504	5.05249	0.0420158	5.7893	1.13711	2.27374	10.7191	9.38425	12.7623	5.98455	1.56826	5.21836	7.75019	2.66133	0.0185515	0.770453	13.9824	0	6.14675	3.65324	7.48473	5.93628	1.84475	0.0376582
GTEX.14JG1.1626.SM.664NH	2.31959	1.85036	5.87538	0	0.985758	2.68427	5.34367	2.31532	6.96792	0.0374643	8.29598	5.22168	2.93607	1.74578	2.58664	2.88055	0.734119	6.08767	9.69603	8.77361	7.34672	6.06497	3.7863	5.59646	3.82498	4.728	6.40999	0.0420158	5.16206	0.592552	2.81467	10.6673	9.49239	13.0935	6.13746	0	5.9226	6.84683	1.28417	0.0185515	0	13.784	3.84802	5.15985	4.23122	6.69669	6.22361	1.98887	0.0376582
GTEX.14PHX.0526.SM.664NW	4.69895	0.556265	2.7479	0	0.985758	2.82717	7.28214	0	4.46411	0.0374643	11.6458	11.0161	2.92783	1.47904	0	2.87229	1.28957	4.87612	9.78107	8.5062	8.59305	5.89986	2.68919	4.91605	5.2569	5.24747	4.91545	0.0420158	5.88199	0.585986	1.25814	10.5075	9.3644	14.8184	4.47727	1.72672	5.31613	6.06813	1.27767	0.0185515	0	14.0542	1.7759	6.82676	4.45602	7.43722	5.8344	0	0.0376582
GTEX.14PJO.1726.SM.68719	0.918429	0	0.330533	0	2.51394	4.03681	7.99086	1.43057	6.95018	0.0374643	8.57809	8.91779	2.4537	1.867	0	3.01922	3.50753	4.71671	8.74993	8.91119	8.09122	5.64629	3.7183	5.35036	4.20218	6.24525	4.50614	0.0420158	7.97548	2.27742	3.23722	10.5869	9.56823	9.68535	7.10104	2.98609	5.89905	6.41755	1.39433	0.0185515	0	14.6247	0	6.45871	2.61503	6.9645	7.38033	0	0.0376582
GTEX.14XAO.0226.SM.68728	2.85752	0.975512	3.01292	0	0.985758	1.9143	8.26426	0	3.20025	0.0374643	13.6052	9.54536	3.44557	0.996548	0.495881	2.73661	2.10562	5.66329	9.84486	8.1355	8.07411	6.78961	2.03261	5.6839	4.60601	6.16064	5.10836	0.0420158	8.28505	0	2.25941	10.144	9.90649	10.3977	5.81309	2.02923	5.1451	7.43856	2.29092	0.0185515	0	15.4916	0	7.93124	4.32071	9.00959	6.05971	0	0.0376582
GTEX.15DYW.1326.SM.6LPIV	3.31995	0	4.08755	0	0.997305	3.28343	5.90579	0.972923	7.34517	0.0388168	11.1627	7.0214	2.93657	2.61471	1.40768	3.71932	1.53734	5.57497	8.81832	9.06538	8.12368	5.98878	3.66087	5.54354	5.14814	6.35517	5.59086	1.08785	7.53474	1.86514	2.76483	9.82977	9.46015	12.9098	5.01889	0.672159	6.04739	9.33826	0	0.0244491	0	14.1965	1.64558	6.65286	4.05664	7.8826	6.45587	0	0.0380669
GTEX.15ER7.1826.SM.6LLI7	4.07503	0	5.39523	0	0.985758	2.42139	6.21898	1.25716	7.50836	0.0374643	8.86878	4.07822	2.10418	1.87706	1.11475	3.03077	1.93764	5.7168	8.55026	9.34991	7.77217	5.6285	0.110821	4.13867	4.42972	5.9391	5.53616	0.0420158	6.37	0.909234	1.57962	9.8587	8.706	9.90109	5.2972	0.936261	5.49295	7.39301	3.03608	0.0185515	2.11235	13.5663	0.758544	5.44901	4.13	8.01824	7.13521	1.19313	0.0376582
GTEX.15RJ7.2026.SM.6LPJ4	4.25551	0	3.65969	0	1.00931	2.91363	7.41796	0	3.12757	0.0401856	10.6882	9.08205	2.61501	1.52077	0.874907	1.90213	1.60882	5.28006	9.71621	7.82884	7.71177	6.56678	4.20475	6.98533	4.95523	4.62759	6.94549	1.72866	7.42292	0.331581	5.61139	10.959	9.34392	10.7033	5.91958	1.34179	4.83973	7.22364	0	0.0304896	0.00212351	14.6184	1.12039	9.22633	5.93108	8.49825	6.37084	1.54464	0.0384795
GTEX.15RJE.1126.SM.6LPI5	1.0202	0	4.3921	0	1.03394	1.64807	6.48884	0	4.70197	0.0428865	9.85074	4.90261	2.80959	1.68621	0	3.00959	0	5.31104	10.1815	9.3853	7.7432	4.31274	2.02723	3.51024	4.14697	5.93593	4.69318	1.83282	6.004	1.86734	0	9.12187	9.08457	12.6227	2.65554	2.25431	4.11595	7.92131	1.16525	1.18316	0.0211719	13.5901	5.20855	6.45619	4.08763	6.86617	6.34943	0	0.0392908
GTEX.15SHU.1826.SM.7KUKS	1.03837	0	4.49909	0	1.04194	2.13927	6.51739	3.25504	6.2614	0.0437346	9.39272	8.24895	2.28179	2.56057	2.39699	3.25511	1.18602	5.67379	9.64713	9.18442	8.35336	4.68258	3.12663	4.8137	3.84218	5.21155	5.13528	0.0862076	7.04281	1.92634	3.1104	9.08409	9.14381	12.8576	4.60198	1.55025	5.91156	6.43069	2.60329	0.0464745	1.20503	13.492	2.71627	5.91112	0.536948	7.37683	6.10368	0	0.0395448
GTEX.15SZO.1226.SM.6LPIP	3.17829	0	3.38542	0	1.02421	3.02687	7.70194	0	5.84435	0.0418361	9.84992	7.94936	3.9582	2.21398	0.948632	2.01827	1.08866	3.2582	9.21681	9.39018	8.05034	6.1564	0.209301	5.13267	5.22891	5.86943	3.97844	0.0724008	5.3196	4.77172	1.71663	10.6059	9.51126	7.35413	3.98144	2.18903	6.33236	5.73738	3.16252	0.0378662	0.0136772	14.7345	1.82733	7.78338	2.22616	8.93245	7.50388	1.62347	0.0389757
GTEX.17EVP.1026.SM.7IGOZ	1.03876	3.03666	4.14792	0	1.04211	2.96847	6.2528	1.20856	6.47514	0.0437521	10.8126	5.39048	2.60918	1.3113	0	2.97496	1.80492	5.4263	8.97034	8.8437	7.69937	5.27404	2.08597	5.17994	2.57119	5.49035	6.108	0.0863372	3.96169	0.531955	0.0167139	9.91634	9.83847	13.0722	4.43202	0	4.62009	5.82031	0.0106089	0.0465547	0.02743	14.2918	3.57899	5.26285	3.40105	7.67401	6.84698	0	0.03955
GTEX.17F96.1226.SM.79OK2	2.60699	2.12338	5.18535	0	1.00195	1.84992	7.05922	1.59228	6.49387	0.0393507	8.38503	10.3668	3.0608	1.47158	1.43293	3.43419	0.968948	6.09039	9.80881	8.91407	8.15653	6.11001	3.4067	4.84418	0.636122	6.51468	5.38808	1.69712	6.24698	3.12563	0	9.66331	9.19647	13.8348	4.91011	3.52816	5.87123	5.79445	1.99554	0.0267965	0	13.66	2.4231	5.86508	2.82138	8.6183	6.63678	1.50554	0.038228
GTEX.17HGU.1826.SM.7IGQM	2.47613	0	5.03505	0	0.985758	5.45748	7.07945	0	4.67911	0.0374643	9.83205	13.1173	4.0969	1.91899	0	1.85729	1.44326	5.56391	9.10374	9.11435	7.23956	6.16199	1.6674	6.07012	4.468	5.70441	4.08221	0.0420158	7.34108	3.97045	1.42624	9.75375	9.52901	10.8103	4.63511	2.38673	6.59971	7.63911	3.02359	0.0185515	0	14.3721	0	6.46446	4.51456	6.93012	7.20712	0	0.0376582
GTEX.17HHE.0126.SM.79398	3.63642	0.801139	5.16993	1.02994	1.00479	2.68568	5.81819	0	6.49834	0.0396749	7.36252	10.1031	3.38855	1.06956	2.19023	2.19081	2.3257	8.0335	9.99012	8.387	8.66948	8.28055	5.65575	7.05719	3.05871	5.57343	7.71743	0.0571329	5.24788	0	4.54418	9.66328	8.94266	12.4666	3.44277	1.31326	5.6635	5.28579	0.99268	0.0282276	0	14.0235	3.93632	5.92122	7.27815	8.44015	5.15152	0	0.0383257
GTEX.17HII.1026.SM.7IGLY	3.20423	2.76213	5.44697	0	0.985758	2.86897	5.68748	0.701584	5.55585	0.0374643	9.20418	6.64033	2.31825	1.65233	0	3.58876	2.19167	4.30738	9.12029	9.14804	7.31562	6.11376	3.47565	4.5131	4.16243	5.50496	5.06812	0.0420158	6.08358	2.45715	2.86178	10.7132	9.61983	12.4312	4.97652	2.12047	4.74501	7.14446	3.03012	0.0185515	0	14.3567	0	5.91756	3.50311	6.94413	6.52077	0	0.0376582
GTEX.17MF6.1126.SM.7DUFS	5.30653	1.04759	2.9335	0	1.80125	1.04573	7.07738	1.25109	4.58146	0.0374643	9.84307	7.21064	6.42935	1.3929	2.82523	2.19046	1.61596	5.68702	9.35118	8.8985	7.29767	6.09259	2.95011	5.60041	5.76967	7.02196	6.4383	0.0420158	7.3028	1.21305	2.99558	9.2432	8.97047	7.8235	4.01401	2.76587	4.5349	7.59127	1.19924	0.0185515	0	13.8742	2.25728	7.70821	5.11535	7.52323	6.89165	2.75338	0.0376582
GTEX.18465.1626.SM.7LG6N	3.01468	0	5.5557	0	1.00007	3.01424	6.61114	2.3231	6.03057	0.0391351	7.12242	6.30691	2.54249	1.78324	2.16346	2.83363	0	6.43241	8.9149	9.82518	7.15896	5.73143	3.80851	5.20355	4.51717	6.24653	4.78658	0.0533941	5.62417	3.00437	2.78592	9.34219	9.25206	12.765	5.25759	1.28349	5.538	5.77891	1.56256	0.0258472	0	14.3664	1.66396	5.03279	2.80733	7.4692	6.57522	1.49553	0.0381629
GTEX.18A66.2026.SM.7189C	3.42506	2.08171	3.95625	0	1.69198	3.37084	6.76021	0	6.70541	0.0374643	11.7157	8.1147	3.20354	0.52714	0.436453	1.76915	2.23684	5.21909	9.50822	8.44219	8.10441	6.58983	3.9539	5.9993	4.29168	5.27484	5.13431	0.0420158	6.21489	2.13448	2.79581	9.06684	9.22151	14.3292	5.48902	0.257101	6.11108	5.25632	0.527313	0.0185515	0.711317	14.524	3.15931	6.46734	4.77157	7.88929	6.75405	0	0.0376582
GTEX.18A6Q.2026.SM.718AQ	0.918429	2.17923	4.70148	0	1.75579	2.14542	6.35377	2.57026	6.26755	0.0374643	12.9697	8.78317	2.33095	2.56331	1.44992	3.29175	2.69844	5.91957	9.66959	9.26473	8.46932	5.79791	2.04729	5.81494	3.18573	5.96824	5.69659	0.0420158	4.51345	2.37375	4.1429	9.09054	9.23689	13.4635	6.04988	0.86551	6.7972	5.47527	1.52487	0.0185515	0	14.341	5.47788	5.55565	4.11745	7.92466	6.08816	3.98259	0.0376582
GTEX.18A7A.1526.SM.72D69	0.918429	1.59575	3.84022	1.51474	0.985758	1.20002	5.6706	2.60473	6.56001	0.0374643	8.99654	8.12728	2.94694	1.55913	2.23618	3.47959	0.788197	6.74376	9.38964	8.86109	7.64526	5.76711	3.96373	3.97574	2.46522	5.37737	5.6712	0.0420158	5.64711	1.86635	1.33329	10.0269	9.12835	13.7294	5.54477	0	5.65263	8.31349	1.35148	0.0185515	0	14.3499	1.85617	4.4425	4.75203	7.2323	5.23022	1.31938	0.0376582
GTEX.18D9B.1526.SM.7KFRK	3.19077	0.345275	3.2069	0	0.985758	3.32011	7.01225	0	2.91315	0.0374643	10.3274	4.98773	2.25266	1.17356	1.32245	2.76347	0	5.46059	9.57236	8.1369	8.18471	7.2217	4.26161	5.75745	5.02864	5.24638	6.40423	1.28537	8.33651	1.80223	3.52097	10.5634	9.12934	11.0526	5.10406	2.53275	4.44818	9.48564	2.3372	0.0185515	0.685955	14.7905	0	6.55185	5.48767	7.51888	6.31665	0	0.0376582
GTEX.1A32A.0826.SM.72D5C	2.08057	0	3.51715	0	1.01445	1.51312	6.18588	1.66452	4.41208	0.0407609	11.4781	3.99819	2.06662	1.88136	1.50073	3.40806	2.65066	5.14742	10.2851	8.48349	7.05545	5.21241	2.91328	3.64522	2.37478	5.81857	4.53154	1.75056	5.45415	0	0	9.08653	9.37007	14.3985	5.90785	4.05393	3.21269	6.65925	1.65703	1.70899	0.00611928	15.5147	1.15096	4.20348	4.31109	8.16906	6.31144	0	0.0386526
GTEX.1A8FM.1226.SM.7IGMD	0.918429	0	4.35263	0	0.985758	3.70946	6.03904	0	7.34443	0.0374643	10.481	8.28595	3.15638	1.26118	1.39887	3.46919	0	5.50505	9.43491	9.19321	8.38658	4.2376	0.110821	5.32297	3.90885	6.4334	5.90257	0.0420158	5.25831	2.62619	1.7458	10.2064	9.18993	13.5801	5.74014	3.33478	5.63494	6.4879	3.1228	1.36225	0	14.0486	0	5.14995	4.33392	7.46992	6.76956	1.08222	0.0376582
GTEX.1A8G7.1126.SM.731ED	4.7894	2.34361	5.72903	0	0.99465	1.79827	6.35317	0	6.96556	0.038509	10.3979	4.37448	2.72278	0.412803	0.803031	3.11298	2.52546	6.74397	9.11108	8.82436	8.5394	6.77027	5.43001	6.81138	5.7969	5.45356	6.51267	0.0490964	6.96566	1.84571	3.63984	10.1562	8.42582	11.9116	5.71563	1.66729	5.71862	7.47791	0	0.0231006	0	14.9262	0.00425104	6.36762	6.0072	7.90235	6.47052	0	0.037974
GTEX.1AMFI.0826.SM.731DV	2.64211	1.41222	2.16314	0	2.07921	2.21516	7.16238	0	4.63125	0.0399691	11.7493	11.2661	1.81781	0	0.865453	2.79828	1.59737	5.69	10.0847	7.84053	8.3438	6.74091	3.08392	5.1348	4.46861	4.57675	4.91118	1.72045	5.17908	1.6735	1.60013	10.6541	9.4017	10.9215	5.43373	0.728337	4.82378	5.38541	2.35866	0.0295293	0.000627908	15.1508	1.71299	7.39445	0.435739	8.57362	5.72631	0	0.0384143
GTEX.1AX8Z.1026.SM.7189R	4.03278	1.63164	4.9323	0	0.985758	3.23523	8.26553	2.81807	5.39945	0.0374643	12.1409	11.223	3.08597	0.939001	0	1.0446	0.562003	6.58782	9.28853	8.79852	7.49917	8.00326	4.80037	7.1734	5.92664	6.16703	7.45358	1.33528	8.96036	2.0312	4.523	10.1208	9.87138	13.4012	4.76118	0.800352	5.53375	5.8542	2.22707	0.0185515	0	15.0843	1.16278	7.63406	6.58739	9.00414	5.5035	0	0.0376582
GTEX.1AX9I.1626.SM.72D5D	0.918429	1.66704	4.26087	0	0.985758	3.59257	7.00875	0	6.68279	0.0374643	8.47042	3.3612	2.70135	2.48781	3.04381	3.57561	0	4.76014	9.24942	9.13841	7.64898	5.89434	3.64465	4.5466	3.71465	6.3864	5.28558	0.0420158	5.77336	3.14637	0	8.88107	8.14539	12.2401	4.23886	1.88705	5.78595	5.43111	2.16129	0.0185515	0	13.4273	3.10553	5.42709	1.92167	7.13222	6.5347	0	0.0376582
GTEX.1B8L1.0726.SM.7P8RT	2.51873	0	4.59737	0.986907	0.988168	2.75394	6.26422	2.25049	5.21588	0.0377496	7.63824	5.79287	2.67188	0.376973	0.771473	2.54686	1.89874	7.02012	9.89082	9.13882	7.84203	5.79498	2.45046	4.93006	2.61255	6.12588	5.51525	0.0439387	5.58953	2.02094	0.883326	9.13087	9.13098	14.6618	6.23765	3.94754	6.0608	7.11008	1.48539	0.01979	0.993206	14.0891	7.63926	4.75047	2.98255	7.94804	6.31601	0	0.0377445
GTEX.1B8SG.1326.SM.79ONT	1.92884	0	3.42296	0	0.987644	3.20962	6.12467	0	3.31498	0.0376877	8.54611	9.29131	2.4453	2.83649	0.768925	2.9834	2.89593	5.61513	9.54157	8.92037	6.75723	6.28048	3.29537	6.01607	2.93125	5.12147	4.92584	1.63521	6.03894	0.793105	2.69131	9.28252	9.73029	12.4332	5.37765	0.619159	5.2952	7.53105	1.482	0.0195208	0	14.6181	1.58177	7.00128	4.91834	6.67541	6.93509	2.16669	0.0377258
GTEX.1B932.1426.SM.793AN	0.990112	0	5.35734	0	1.02033	3.58579	6.01775	1.69848	5.03294	0.0414109	10.3437	8.21616	3.76366	0	0	1.29942	0	6.12693	9.18677	8.68395	7.49163	7.09506	4.08532	6.07713	2.84573	5.13555	6.4757	0.0693591	7.83575	0	4.04957	8.80573	9.13507	10.4046	5.87104	0	5.87465	5.1488	2.71621	0.0359563	0.0106748	14.7569	1.80072	7.30208	4.1159	7.23121	6.55944	1.60297	0.038848
GTEX.1B933.1226.SM.731DW	2.69384	1.45706	5.25777	0	1.01536	3.54762	7.08145	3.09562	8.36647	0.040862	9.9599	12.2284	3.0792	1.88758	0.904762	1.75451	1.64491	5.98376	8.79658	8.94902	8.42231	5.89311	0.185334	5.48715	4.29017	6.25301	5.40917	0.0654598	7.35997	4.00506	4.19126	10.1082	8.57024	13.7011	5.07166	2.12964	6.39831	8.58444	2.90488	0.0335004	0.00682543	13.7051	1.76686	6.80394	5.01383	8.18318	6.6563	2.32018	0.038683
GTEX.1B996.1426.SM.7EPIA	3.1133	1.18605	2.67406	0	0.985758	1.2007	6.91567	0	2.44354	0.0374643	10.0366	7.25646	3.02164	0.264256	1.24368	3.7027	1.35946	5.73339	10.6569	8.68313	7.6022	6.79469	2.77834	5.4473	4.03455	5.80509	5.44994	0.0420158	6.60666	0.661315	3.18553	9.99864	9.7349	10.4353	5.24425	2.93945	4.24546	7.36156	1.35214	0.0185515	0	14.4982	0	4.64434	3.69305	5.96719	5.68793	1.31995	0.0376582
GTEX.1BAJH.1526.SM.7RHGI	2.01989	1.2332	4.25824	0	0.985758	3.12343	6.57285	2.40226	7.12544	0.0374643	10.1023	9.97719	1.9297	1.14897	0.391292	2.34215	2.81251	5.25601	9.39094	8.85473	8.06199	5.42476	1.87163	4.85939	3.67382	5.78309	4.98579	0.0420158	5.12111	1.61017	2.27331	10.3312	9.7147	12.738	6.05775	0.209413	4.50009	6.16488	1.6604	0.0185515	0	14.3165	5.8652	5.01337	3.65763	6.39297	6.66938	0	0.0376582
GTEX.1C6VQ.1626.SM.79OO1	2.58436	2.10259	3.17363	0	0.99843	1.82498	5.21441	0	4.69431	0.0389466	8.88551	10.7595	3.90031	1.02897	0	3.0689	0	5.41818	8.98935	8.5701	8.82506	6.84969	2.79126	6.94418	5.09004	6.66898	5.60019	0.0520964	8.59482	2.61289	3.96961	10.5672	8.94137	9.96781	4.7741	0	4.74951	9.21668	0	0.025019	0	14.5688	1.65306	7.13185	5.43757	8.12155	5.73635	1.48681	0.0381061
GTEX.1CAMQ.1426.SM.7MKFL	3.67972	1.25348	4.83486	0	0.985758	1.69024	6.47594	1.46106	6.62993	0.0374643	8.12145	6.99163	0	2.48771	0.728207	0.994807	0	4.85618	9.07995	9.40577	6.9847	6.73594	4.14648	6.31125	4.00344	5.61482	6.3846	0.0420158	6.01418	0.738245	3.141	9.968	10.0472	11.32	5.40794	1.15328	6.05711	6.8134	2.16119	0.0185515	0	14.0284	2.74355	5.99863	5.37035	6.92403	6.83942	0	0.0376582
GTEX.1CB4F.1726.SM.7MGXH	3.77454	0	4.53635	0	1.02456	4.12226	7.45461	1.11518	6.91495	0.0418743	8.55701	15.718	1.95022	2.44049	0	2.93468	2.44924	9.77867	9.72683	8.76582	8.50597	10.477	6.77952	9.33586	5.95588	5.03608	9.50335	0.072675	6.65651	0	6.20028	9.80211	9.8105	13.2902	4.81258	0	5.55296	6.56986	1.72424	0.0380381	1.13673	14.4661	2.58796	7.03913	9.26663	7.55569	6.47086	0	0.0389872
GTEX.1CB4J.0726.SM.7IGN8	1.45422	0.270319	2.59951	0	0.985758	3.65722	8.44346	0	4.22468	0.0374643	9.45307	3.9571	2.57225	1.52119	2.00243	0.634765	1.61139	4.83823	8.74698	8.96631	5.86531	6.76451	2.8556	5.07609	4.31311	5.41164	5.74886	0.0420158	6.94933	1.51283	1.54073	9.22012	10.2615	8.06205	7.17689	1.95982	5.18697	6.40463	0	0.0185515	0	14.7927	0	5.84588	4.71297	6.32892	7.14954	0.921163	0.0376582
GTEX.1E2YA.1226.SM.7MGY3	3.24969	0	4.94231	0	0.987113	2.74599	6.66163	0	5.4448	0.0376249	13.1796	8.34234	3.5002	2.69523	0	2.63811	0	7.65344	9.1765	8.74015	8.53856	7.71553	5.07587	7.2057	4.77625	6.16994	8.17541	0.0430972	6.32405	2.66543	5.0097	9.64696	9.3566	12.348	5.30289	0	5.24105	7.96073	2.21631	0.0192483	0	13.8974	0	7.74206	6.91414	7.45377	7.67772	0	0.0377068
GTEX.1EH9U.1126.SM.7IGLU	0.918429	1.26559	4.27839	0	0.985758	1.292	6.43493	2.20879	4.30303	0.0374643	8.96601	5.61142	1.39789	0	0.738562	2.49344	2.17794	7.82002	9.95216	9.06772	7.60371	8.6143	5.20501	7.87379	3.56159	6.88588	7.81011	0.0420158	5.13914	1.97083	5.26108	9.93754	9.60128	10.8735	6.70178	0	4.64625	7.05355	1.44173	0.0185515	0	14.3227	1.54078	5.18949	7.36565	7.98473	6.21989	0	0.0376582
GTEX.1EKGG.1226.SM.7IGNO	2.52561	2.0481	4.40595	0	0.989248	0.755572	6.31941	0	6.78823	0.037877	8.65733	8.41368	2.1946	2.3882	0.776721	3.33323	0.902002	6.39407	9.40239	9.28758	7.08051	5.94981	3.30782	5.3772	4.20807	5.59232	6.305	0.0447993	4.88205	2.22176	3.21866	9.48539	9.76455	13.949	5.28393	1.21566	5.15374	5.79678	0	0.0203435	0	13.9476	4.09849	5.38759	5.16283	8.05662	6.79741	0	0.037783
GTEX.1EN7A.2026.SM.7MGY4	0.99412	0	4.82488	0	1.02217	1.56614	5.62895	0	5.01865	0.041613	9.56942	7.84028	2.45156	2.19992	0.938493	3.17953	1.68558	5.61642	9.51956	9.05447	8.20465	6.04784	1.9439	5.42843	2.42867	5.34395	5.68242	0.0708025	6.52069	2.04809	1.70233	9.90238	9.32307	13.295	5.66373	3.02864	4.15599	8.13717	2.46296	0.0368632	2.14189	14.3925	0.0693562	6.30314	5.32252	8.52523	6.94655	1.6127	0.0389087
GTEX.1EWIQ.0726.SM.7MKFW	2.48157	0	4.11625	0	1.97093	2.87967	6.34969	1.47888	6.74492	0.0374643	13.2015	7.05012	2.90598	0.344975	2.06189	2.86326	0.865908	5.01477	9.0773	9.47843	7.46763	5.61822	1.67306	5.48218	5.37496	4.47071	5.3515	0.0420158	5.18754	3.49158	2.65095	9.23004	9.07485	14.1712	5.89562	2.75502	6.68131	7.7522	2.4454	0.0185515	0	13.843	2.2817	5.91528	3.35276	8.02838	6.71123	0	0.0376582
GTEX.1F75A.1626.SM.9JGGT	2.13425	1.50363	3.30232	0	1.02365	3.1939	5.68522	0	6.43631	1.13581	11.4096	6.24079	0.0695507	1.61691	0	3.48146	0	5.62884	9.68441	8.27699	8.24393	5.74539	3.57717	5.31494	4.06432	6.05741	4.91421	0.0719585	6.00632	1.79181	2.96746	10.1474	8.02445	14.9093	5.32745	0	4.84045	8.25669	3.61973	1.74227	1.13312	13.8656	0.0730184	6.31558	3.4818	8.00946	6.86385	0	0.0389572
GTEX.1GF9V.1226.SM.7MKGY	3.14508	1.62374	4.63924	0	0.985758	3.43673	6.1287	1.41883	5.71501	0.0374643	8.48708	6.0122	2.06047	1.27196	2.67874	3.41776	0.812306	4.70004	8.96906	9.16582	7.32633	5.10656	3.32508	4.59755	4.29265	5.85535	5.65014	0.0420158	5.95349	2.41374	2.09082	9.9235	9.17102	13.013	4.98551	0	5.43217	8.45981	2.11011	1.55153	0	14.0335	1.47949	6.49626	4.91048	7.61957	6.64356	0	0.0376582
GTEX.1GF9W.0826.SM.7MKHI	1.85375	1.22334	4.47976	0	0.985758	2.23354	5.86096	0	4.61653	0.0374643	9.95786	6.31207	1.92428	1.86662	1.27986	1.79902	2.13038	7.38046	9.08817	8.71127	7.32423	8.22477	4.77086	7.74006	4.20174	6.35886	7.48634	1.57487	8.39831	2.10761	3.94589	10.3959	9.86249	12.2964	3.87425	3.11116	4.29956	8.3852	3.25756	0.0185515	0	14.9377	2.89601	6.56513	7.15198	7.54496	7.14407	0	0.0376582
GTEX.1GF9X.0426.SM.7MKHN	4.04472	2.53808	6.45563	0	0.985758	2.85059	6.68168	0.777179	5.61746	0.0374643	10.1668	4.55383	3.0894	1.18347	1.19548	1.83163	2.03209	4.53996	8.56336	9.01552	7.67046	6.54853	0.110821	5.43138	4.62475	6.09859	4.94067	0.93367	6.53373	4.15764	2.98097	9.37696	9.52767	12.0756	4.4481	0	5.6633	5.4928	0.737293	0.0185515	0	13.935	0	5.8009	3.8631	8.29374	6.30819	0	0.0376582
GTEX.1GN1U.0926.SM.9WPPY	0.926659	1.31364	5.00649	0	0.989892	2.57402	6.35848	1.52262	4.52152	0.0379527	9.34704	6.59165	2.68542	1.39124	0	2.75318	0.905373	8.14998	10.1104	8.61673	7.77609	8.63864	6.12124	7.58289	4.79859	5.54985	8.19272	1.645	4.32757	0.807865	5.29482	9.85312	9.0044	12.3504	4.91061	2.44463	4.07467	7.33505	1.49651	0.0206732	1.00002	13.7494	0	6.45545	8.05736	8.42192	6.69587	1.44125	0.0378059
GTEX.1GN2E.0926.SM.9WPOH	1.99131	2.10496	4.71192	0	0.998831	0.810659	5.45494	1.57426	6.69018	0.0389928	12.2538	9.64959	2.11654	1.77481	0	2.99399	1.96479	6.15189	9.04377	9.10036	7.88815	6.02952	1.78327	4.70725	5.78903	5.59155	4.70917	0.0524143	5.40218	1.61166	2.77647	10.1479	9.91889	14.7661	5.32545	0	5.17762	7.63985	1.5545	0.0252219	0	15.3283	2.40054	5.0226	3.48128	7.8667	6.51755	2.22914	0.03812
GTEX.1GN73.1126.SM.9OSW5	4.38074	1.42308	2.61018	0	0.985758	0.481087	6.08586	0.678712	3.32825	0.0374643	10.3802	6.25397	2.37968	0	2.47572	2.73594	2.16039	5.37036	9.11448	8.82388	8.85502	5.82699	3.32433	4.81356	4.85612	5.34585	5.67533	1.41454	5.58356	0.479011	1.85031	10.1992	9.82385	13.8464	4.82829	2.59693	4.49787	6.18307	1.17163	0.0185515	0	15.3675	1.96959	5.55157	5.03569	6.10091	6.2961	0	0.0376582
GTEX.1GZ4I.1526.SM.9OSW9	0.918429	1.07041	4.71094	0	0.985758	2.03604	6.16695	1.67746	6.70627	0.0374643	7.87099	6.92286	2.24185	2.2574	0	1.42423	0	4.76497	9.21728	8.50944	7.51794	6.00603	1.4451	5.3349	2.89133	5.71614	5.66947	0.0420158	6.71078	2.07448	3.64998	10.5324	9.49396	13.2943	4.17708	0	5.28442	7.91214	1.62265	0.883737	0	14.2202	5.07756	6.03623	4.31311	7.72609	6.39655	0	0.0376582
GTEX.1H11D.0826.SM.9OSWB	3.72869	1.7226	4.55971	0	0.985758	3.51789	7.7419	0.66649	6.44088	0.0374643	8.67691	13.3949	3.09213	0.101773	0.52232	0.375747	1.88522	9.28577	9.86779	8.55624	9.41064	10.151	6.89855	8.55701	5.23426	4.81486	9.73658	0.0420158	6.33055	2.27726	6.12858	9.83852	9.78433	11.927	4.68923	0.887386	6.22058	7.77235	0	1.41147	0	15.8037	4.45689	6.34795	9.41213	8.46392	5.79977	0	0.0376582
GTEX.1HB9E.0626.SM.AHZ4K	2.58735	1.7237	3.58404	0	0.985758	2.93861	5.99473	0.667335	4.11117	0.90841	9.67984	6.49286	3.77012	2.17904	0	3.02377	0	4.07399	9.21579	8.8336	7.78444	5.78465	2.89761	4.75576	4.77837	5.77497	5.0479	0.0420158	8.21551	3.76713	2.65769	10.1606	9.72658	11.0237	5.66705	2.84167	5.19409	9.37707	2.33354	0.0185515	2.07426	15.2006	1.25271	7.04663	3.16406	7.87895	7.08604	1.1501	0.0376582
GTEX.1HBPH.2626.SM.A96TV	0.918429	0	3.80406	0	0.985758	2.22573	6.06419	0.848424	5.37985	0.0374643	8.77866	7.18178	2.06754	2.27292	0.69739	3.52453	1.39217	5.43369	8.84903	9.15179	8.14119	5.20142	3.18081	4.24314	2.09565	5.35862	3.56718	0.0420158	7.4221	0.124026	3.09147	10.0052	9.13741	12.862	5.03361	2.10565	4.33517	8.37632	3.69677	0.0185515	2.24736	13.9687	0	5.71905	3.97673	7.84536	6.58363	0	0.0376582
GTEX.1HBPI.1026.SM.AHZ4N	2.16449	0	5.08547	0	2.30358	3.22066	6.40813	1.58136	7.76177	0.0374643	9.50623	15.8294	1.59755	2.43156	1.04475	3.14246	0.609618	5.56911	9.17024	9.26335	8.22731	5.69864	2.04057	4.03568	4.32811	6.01147	5.59112	0.0420158	4.45711	2.48084	3.14298	10.1958	9.37752	13.3797	5.164	0	4.33981	7.82692	2.94165	0.0185515	0	14.2676	0	6.48997	4.5208	7.41917	6.61617	1.12415	0.0376582
GTEX.1HCU7.1726.SM.B2LX9	2.14981	0	4.6822	0	1.02629	2.02467	7.54358	1.12429	3.15882	0.0420617	9.49116	2.45907	2.97245	0	0.958939	0.582225	1.09996	5.71995	9.12734	9.13309	7.09737	6.91787	3.23074	6.68728	3.71757	4.58659	7.00849	0.0740223	8.28723	3.59006	4.09692	9.57782	9.47772	11.1339	4.20664	3.05664	5.6654	4.74558	3.63885	0.0388823	1.1435	14.99	0.079608	6.16418	4.51554	6.72778	7.16384	0	0.0390434
GTEX.1HCVE.1526.SM.B2LWW	2.5722	0	4.49648	0	0.996536	1.81158	6.46851	0	5.98786	0.0387278	10.1162	7.74861	1.92828	0	0.812241	2.26418	0	5.77306	10.328	8.80609	8.02164	5.39695	3.00048	4.85206	2.67232	5.89771	5.05345	0.0505942	5.91694	1.85951	3.12289	9.97305	9.49465	12.2159	6.14638	2.26721	5.5524	7.39055	0	1.05555	0	13.5088	5.76681	6.21887	4.16628	7.14143	6.8489	0	0.0380401
GTEX.1HT8W.0826.SM.C1YRJ	0.918429	0	4.82911	0	0.985758	2.21188	6.80554	2.79865	6.64646	0.0374643	8.33672	7.50655	0.144222	2.04805	0.547246	2.17729	1.60546	5.88902	8.8624	8.95907	8.2054	5.95861	2.11093	5.17253	4.0486	6.31209	5.77122	0.0420158	7.14989	1.67481	2.84693	10.3051	9.09801	13.8204	5.27466	0	5.40245	8.58785	3.94564	0.0185515	0.806755	14.1284	2.96962	7.68771	4.77059	8.35096	6.57254	1.17829	0.0376582
GTEX.1I1GR.1526.SM.CNNQE	2.79411	1.18529	5.57591	0	0.985758	2.91628	7.02286	1.80131	7.52932	0.0374643	9.12208	9.54	3.02057	2.40232	2.45804	3.03236	1.35866	6.67138	9.34227	9.28392	7.59362	5.73887	2.29733	5.29436	4.76785	5.37712	5.14446	0.0420158	6.33436	1.64548	2.89652	9.75842	8.85249	13.3703	4.46201	2.28811	6.49073	6.85064	3.20813	0.0185515	0	13.7044	3.30324	6.24638	4.62088	7.26903	7.02599	2.89747	0.0376582
GTEX.1I1HK.1126.SM.AHZ2L	2.15884	2.52786	4.06565	1.41184	0.985758	3.88794	6.1958	2.14696	7.1136	0.0374643	10.181	11.2101	1.59043	1.30727	0	2.92167	1.53722	5.11151	9.37402	9.3202	7.62303	5.08473	2.85402	4.85614	3.62022	5.71716	5.17836	0.0420158	6.54942	2.09955	0	10.0637	9.16541	13.1972	6.41722	0	5.93627	6.47734	2.29234	0.0185515	0	14.1021	0	6.5376	3.12043	7.24905	6.98084	0	0.0376582
GTEX.1ICG6.1026.SM.B2LY6	3.16537	0	3.05615	0	0.985758	3.97354	8.185	1.84801	5.69731	0.0374643	11.2719	7.54552	1.93174	1.29149	0.707167	2.54163	0	5.18767	9.76223	8.13571	8.36462	6.31972	3.1965	4.99564	4.50833	4.97175	5.6118	0.0420158	6.57008	1.12046	2.1122	9.18316	9.30127	14.9199	4.7875	2.85508	5.08831	6.97868	1.81098	0.0185515	0.940565	14.8111	0	6.37076	3.46433	8.06286	5.51956	0	0.0376582
GTEX.1ICLY.1526.SM.C1YS4	3.37853	0	4.27713	0	0.985758	2.36864	7.19656	0	0	0.0374643	10.5584	9.9292	3.49998	1.60879	0	2.72397	0	5.30562	9.4558	8.49688	7.2555	6.47141	2.90427	5.16654	4.29157	7.40028	6.91152	0.0420158	7.74118	2.90884	2.94915	10.0171	10.0352	10.8955	3.89579	0	5.0582	8.02779	2.9837	0.0185515	0.789642	14.7908	0	8.17204	4.97922	8.43226	7.20704	1.15484	0.0376582
GTEX.1IKJJ.1526.SM.C1YSC	1.65293	1.00527	4.3838	0	0.985758	2.93377	6.2644	0	7.17661	0.0374643	9.3719	10.002	2.44837	0.636867	0	3.27172	1.17156	5.91182	8.99751	8.85915	7.83804	6.12324	2.06978	3.93927	3.65976	5.8391	5.22026	0.0420158	5.12135	2.51259	2.29856	9.36159	9.47309	12.2266	5.30894	0.346437	5.2647	7.84346	1.15325	0.0185515	1.34342	14.0374	0	5.06575	3.15926	8.75923	6.21056	1.14669	0.0376582
GTEX.1IKK5.0326.SM.C1YPY	3.42676	0	4.72238	0	0.985758	2.41925	5.05992	0	3.82769	0.0374643	12.46	13.3178	2.21632	1.65594	0	3.38378	1.21988	5.41392	9.43799	8.48207	9.39613	7.15437	3.86358	5.60679	3.96219	6.08961	6.56007	0.0420158	8.08237	1.47482	2.36005	11.935	9.10748	10.4958	5.70916	2.12409	3.80732	11.2274	4.27219	1.4423	0.816464	15.3566	2.00658	7.65494	6.22165	8.61328	6.47201	0	0.0376582
GTEX.1J8EW.1626.SM.C1YQ8	1.82818	1.19644	5.68532	0	0.985758	3.85524	5.87736	1.81329	6.96274	0.0374643	9.97237	2.08191	3.1735	2.24686	1.98533	2.58941	0.798096	5.86219	9.24466	9.11902	7.55681	5.7552	2.79221	5.31064	3.92409	5.98893	5.59619	0.0420158	5.93044	1.88066	3.82599	9.366	8.97156	13.1067	6.24193	1.50001	4.46968	5.46871	0	0.0185515	0	13.3247	0	5.45615	4.15293	6.7501	6.20862	2.06179	0.0376582
GTEX.1JJ6O.0826.SM.CXZJL	0.918429	0	4.41191	0	0.985758	1.91321	6.46479	0	3.35857	0.0374643	10.512	7.58494	2.14888	0.82292	1.23466	2.3699	2.33929	0	9.27058	8.57611	7.70963	4.14564	1.56452	4.31569	4.68193	5.88377	5.21437	0.0420158	6.77349	2.36665	2.52526	9.91883	9.37324	11.3013	3.80805	2.63894	4.81607	8.50016	4.12896	0.0185515	0	14.5987	0	5.69011	1.8339	8.23785	6.92642	1.31108	0.0376582
GTEX.1JJEA.1526.SM.CNNPK	0.918429	2.66428	5.16399	0	1.7378	3.53373	5.56085	0.628966	6.77096	0.0374643	8.41045	8.4759	1.97976	1.95317	0.485955	2.84416	1.12825	5.90106	9.26823	8.7155	7.0824	6.00634	3.11948	4.23812	2.19797	5.75754	5.87976	0.0420158	6.64062	1.10854	0	10.3851	9.61676	13.2683	5.70099	0	5.81154	9.47088	2.63115	0.0185515	0	13.8372	4.74654	5.52049	4.00197	7.43109	5.86502	0	0.0376582
GTEX.1JMLX.1326.SM.CXZJO	3.64786	0	4.06544	0	0.985758	0	5.71393	1.28015	5.2411	0.0374643	9.86864	7.13264	2.63429	1.11326	0	3.66574	0.691149	5.397	9.30113	9.05309	9.19929	6.60556	4.45157	5.00132	5.09619	5.86406	6.12455	2.67446	5.0555	2.08209	2.39199	11.1219	9.00976	10.0631	4.82888	4.38729	4.83897	7.64472	1.94269	0.0185515	0	14.2424	3.69447	6.06568	4.59521	6.69938	6.5345	1.21482	0.0376582
GTEX.1K9T9.0726.SM.CXZJZ	2.02779	1.55021	4.50324	0	0.985758	3.22045	6.40846	0	4.32036	0.0374643	10.3662	7.01107	3.1801	1.62441	2.45552	1.91892	1.96037	4.90002	9.10133	8.70833	7.61087	6.21869	1.8809	5.33585	3.68436	5.53335	5.06202	0.0420158	7.57846	2.84644	3.06863	9.91912	9.21643	9.17268	4.58108	1.1049	5.12909	7.85179	3.82629	0.0185515	1.6195	14.4207	0	5.93112	4.14478	7.31111	6.97288	0.999635	0.0376582
GTEX.1KAFJ.0726.SM.CXZKF	3.65514	0	5.48362	0	0.985758	3.8419	6.91852	0	3.28931	0.0374643	9.11648	6.75564	3.35985	1.43424	1.54792	3.81815	1.65392	4.60727	10.0388	8.49929	8.00303	6.42156	3.62734	4.86204	4.20861	6.13372	5.68625	0.0420158	8.66928	1.51306	1.92527	10.5137	8.81956	8.89615	4.12978	2.16106	4.95025	7.83293	4.00384	0.0185515	0	14.1901	0	6.09481	4.17016	8.96436	6.81617	1.22031	0.0376582
GTEX.1KANB.2226.SM.DHXJW	0.918429	1.60283	5.33738	0	1.91091	2.77426	5.71154	2.1285	7.54336	0.0374643	9.63347	10.8172	4.0999	2.04966	2.46529	3.75201	2.09524	6.36589	9.10735	9.0166	7.76623	5.03186	2.78655	4.76759	4.77768	5.91762	5.621	0.0420158	5.94624	2.52426	3.19398	9.86478	9.23242	14.1972	6.58116	2.29657	6.20718	6.6495	3.07995	0.0185515	0	13.7986	3.65959	5.74239	2.57469	7.60473	6.13828	2.54201	0.0376582
GTEX.1KD4Q.1526.SM.D4P3L	3.52152	1.12725	4.73429	0	0.985758	3.68247	5.99184	2.90099	7.08887	0.0374643	8.45927	5.17464	1.2167	1.96897	2.39672	3.34858	0	5.41737	9.39509	9.3227	7.21023	5.81419	4.33999	5.57524	4.17347	6.22588	6.10004	1.49904	4.76328	1.98129	1.26736	9.82775	8.73204	13.9957	4.43485	0	4.83123	7.52757	2.48467	0.0185515	0.869318	13.3105	4.28666	5.915	4.05511	7.60053	6.92633	0	0.0376582
GTEX.1KD5A.1226.SM.CXZK7	3.01793	1.51373	3.84257	0	0.985758	1.1123	6.51566	0	5.73104	0.0374643	9.67307	7.02021	2.83806	1.14986	1.16741	2.16763	2.48054	5.46943	8.93643	8.96912	7.9843	7.131	2.67403	5.77566	2.6828	4.8378	6.05053	0.0420158	7.36159	2.53598	4.1366	9.69859	9.37945	12.9453	6.40307	1.97255	5.46916	7.39182	1.26505	0.0185515	0	15.1305	1.36164	5.3623	4.57649	7.37407	5.78725	1.24497	0.0376582
GTEX.1KWVE.0326.SM.EV7AF	0.918429	0.537235	6.16162	0.892091	0.985758	4.32753	6.56271	0	8.62727	0.0374643	8.37583	8.33334	2.27828	2.44201	2.14263	4.32951	1.2664	4.67444	9.02168	9.54351	7.08984	5.60945	2.18479	4.92203	2.66908	5.21477	5.13753	1.47469	5.18955	2.26012	1.94405	8.91343	9.59234	13.7831	5.21157	0.982688	3.87197	6.20118	2.22641	0.0185515	0	14.0984	2.89738	6.39639	2.92727	7.0635	6.8234	1.95989	0.0376582
GTEX.1LGRB.0626.SM.CNNQH	2.90172	1.01035	3.53894	0	0.985758	2.03364	7.62005	0.841889	5.53631	0.0374643	8.8076	15.1839	2.44485	0.901985	2.61695	2.04771	3.54757	8.65708	10.3275	8.10633	9.6685	8.66566	5.97624	8.01586	6.28765	6.43715	7.85995	0.0420158	6.73521	2.30224	5.42541	10.916	9.9552	8.74306	5.41817	1.60591	4.95742	8.32903	2.20328	0.0185515	0	15.3794	0.86691	9.32891	7.43421	9.31022	6.73618	0	0.0376582
GTEX.1LH75.0926.SM.EAZ5C	0.918429	0	2.18377	0	0.985758	2.41529	7.34152	1.25248	2.11887	0.0374643	10.1934	4.17001	2.67828	1.39454	2.31274	3.02426	2.1916	4.25108	8.52215	7.99769	7.35439	5.67408	3.47556	5.33094	2.60885	7.17598	4.76688	0.0420158	3.94868	0	2.35611	9.86396	9.69712	10.1387	6.72512	2.7676	4.04686	4.70494	1.90932	0.0185515	0.814365	14.7831	2.47684	7.55247	3.62671	8.15147	6.6294	0	0.0376582
GTEX.1MJIX.0726.SM.DPRYP	3.67024	0	2.82282	0	2.08893	4.3123	7.57867	1.63669	5.2596	0.0402222	10.1331	9.13496	3.28232	2.70085	1.47465	3.61095	1.61076	5.8823	9.99735	9.1582	7.63306	5.27574	3.46684	5.19794	5.4895	6.44864	6.33943	0.0609538	8.24584	1.68978	2.36804	9.73688	9.28676	11.3145	5.52459	2.7728	4.87996	7.16021	1.62526	1.10035	0.00237664	13.5386	2.47888	7.36557	4.02951	7.65183	6.99596	0	0.0384905
GTEX.1NV8Z.1626.SM.DPRYT	0.980212	0	4.31819	0	1.01574	3.66637	6.15277	2.09332	7.35255	0.040904	7.29969	8.58344	1.65679	2.15561	0	0.936013	1.04275	5.75984	9.16285	9.15959	8.11599	4.71402	3.14853	5.24879	2.38372	5.04445	4.36049	0.0657568	4.19655	2.59023	0	9.7929	9.39836	14.7606	4.97144	0	6.10593	6.33911	1.66555	0.0336878	0.0071187	14.4564	4.01937	5.72972	2.92534	7.71231	6.91255	2.32224	0.0386956
GTEX.1PBJJ.0626.SM.DPRYO	4.34019	0	4.70995	0	1.96307	2.86588	7.35565	0.88707	5.25594	0.0374643	9.04429	9.90987	3.12597	0.915612	1.31599	3.43359	0	8.03076	9.36125	9.00871	7.59635	7.11908	5.0687	7.66047	6.01214	5.37104	8.06703	0.0420158	7.25953	1.74242	5.31967	9.80059	9.14579	10.8388	5.35277	0	4.3981	7.99361	3.84628	0.0185515	1.54571	13.2089	2.75289	7.19334	7.36945	8.3757	6.91706	0	0.0376582
GTEX.1PIIG.1326.SM.EXOIR	3.85979	0	3.43757	0	1.00478	2.19606	6.5798	0	5.45833	0.0396736	10.5537	6.51639	0.55827	0.469591	0	1.18289	0.984014	6.11404	8.88814	9.49814	7.81595	5.77068	3.96164	5.75783	4.33175	4.92579	5.72517	0.0571234	5.63022	2.14383	2.33188	9.68287	8.98198	14.1937	5.71196	0	5.64233	4.28006	0	0.0282216	0	13.9122	1.69547	5.55807	4.11671	7.02128	7.05291	0	0.0383253
GTEX.1QCLZ.1226.SM.EAZ49	3.66165	0.651874	3.83202	0	0.985758	2.44319	7.39095	0.377503	5.89534	0.0374643	10.1705	7.28996	2.51836	0.9127	0	2.39152	0.809809	5.11542	9.92702	8.2892	8.21458	6.63177	2.07351	5.17726	4.83441	4.59642	5.6349	0.0420158	8.12577	0.0875329	0.76034	10.1362	9.61645	9.34999	4.93199	2.86605	4.73397	7.38844	2.49448	0.0185515	0	15.1634	0	6.23738	4.03795	7.82035	6.0221	0	0.0376582
GTEX.1QP66.0226.SM.DPRXS	0.977158	0.849601	4.30633	0	1.01431	4.95606	6.26882	0	1.93193	0.0407454	9.70289	10.9706	3.77246	1.55426	0	2.85316	2.64978	7.7023	9.14171	8.79911	6.93512	8.13918	5.42725	7.44237	5.07402	4.59886	7.57773	1.74997	7.51391	1.72374	4.61981	9.19253	10.0099	10.4595	4.72763	3.26492	5.93827	6.24204	2.40744	0.03298	1.09637	14.9896	0.05016	6.31664	6.56965	6.91453	6.42698	1.57115	0.0386479
GTEX.1QP6S.1326.SM.DPRZ8	0.977619	3.04657	4.05977	0	1.01453	3.86401	6.35012	2.08611	4.92398	0.0407694	11.7475	5.16032	2.06721	1.55571	1.50115	3.70445	1.03622	4.36083	9.14957	9.02293	7.52746	5.41297	2.64657	4.94841	3.99166	4.86414	4.53218	0.064805	5.41406	2.21616	1.64919	9.83533	9.2991	14.9218	4.85007	0	5.12746	8.35202	0	0.0330872	0.00617897	14.1532	0.050681	5.90281	4.06894	7.33933	5.82932	0	0.0386552
GTEX.1QPFJ.1126.SM.E9U5V	0.918429	0.851144	2.6508	0	0.985758	0.331598	7.70777	0.536115	6.21409	0.0374643	10.8609	14.2384	3.26689	0	1.61685	2.55915	2.53203	8.83308	11.0812	8.34369	8.8767	8.65952	5.74767	8.66005	4.66566	5.80818	8.09186	1.27282	5.68398	1.78225	6.16345	9.86133	10.1033	14.0137	4.85184	0.721998	4.98018	7.80939	0	0.0185515	0	14.8586	0.580649	6.05009	8.10551	7.53462	5.26296	0	0.0376582
GTEX.1R9JW.0826.SM.DPRZJ	3.76061	1.16511	3.926	0	1.89029	3.02597	6.07104	0	7.05875	0.0374643	10.251	9.88288	2.67121	1.53459	0	3.004	1.74587	8.10651	9.04097	8.81142	8.8135	9.40846	6.60549	7.67267	6.03002	5.37918	8.80372	0.0420158	6.27119	1.61959	5.24774	10.1015	9.85999	12.4058	6.47319	1.05666	5.98149	7.84192	1.32877	0.0185515	0	14.7604	0	8.80797	7.82603	8.11017	6.66557	0	0.0376582
GTEX.1RQEC.1126.SM.EAZ5E	0.918429	2.22115	4.28312	0	2.06597	4.79038	6.32592	0	7.41743	0.0374643	10.3465	8.6218	0.691731	3.00777	1.93946	3.42312	0.878152	5.43101	9.14211	9.3377	7.79476	6.09947	4.41778	4.69992	3.26301	5.74427	5.85485	0.639962	5.96534	2.22251	3.45141	10.1907	8.65236	14.1602	5.68002	0.584994	5.75896	9.64804	2.30675	0.0185515	0	13.6811	1.83773	5.93179	4.07797	7.93219	7.10913	0	0.0376582
GTEX.1S5VW.1826.SM.EAZ53	0.986928	1.47672	3.26279	0	1.01886	2.29957	6.98048	0	0	0.0412491	12.2044	8.12009	1.90607	1.91146	0	0	1.0596	5.23017	8.16183	8.81079	6.75609	6.95703	0.194707	6.49908	4.56093	4.80719	5.65466	0.0682063	7.20596	3.61641	3.29669	9.60946	9.7701	11.9657	4.56279	2.15311	5.42702	7.85327	1.68624	1.72496	1.11428	15.0063	1.79068	6.65633	4.10398	7.05666	6.85579	1.5952	0.0387994
GTEX.1S82Y.1026.SM.EV7BJ	1.8498	1.63111	4.76312	0	1.93146	2.44931	6.88293	0.850083	3.61177	0.0374643	8.62806	4.74917	1.55782	1.86154	0	1.9448	0	3.31552	8.74645	9.8706	8.24101	4.8177	2.34081	4.24583	3.81873	5.57889	3.11277	0.0420158	6.68263	3.2699	2.58178	9.21461	8.53256	12.491	5.22379	0	4.75253	6.96453	2.96321	1.55624	1.92725	13.0804	2.21623	6.23295	2.29101	7.22479	7.54113	0	0.0376582
GTEX.O5YT.0826.SM.3TW8N	3.91198	1.16737	1.80577	0	1.28343	1.27862	7.57527	1.55956	2.11527	0.0374643	10.8904	6.88981	4.48206	1.26678	0.408067	3.53649	2.73183	7.92372	10.2115	8.92868	8.28285	8.69812	6.15583	9.22539	5.17156	5.86061	8.03997	0.0420158	8.72987	2.14747	6.44004	10.4899	10.4886	11.6864	7.53275	1.52219	4.23985	8.23789	2.0363	0.0185515	0.319242	16.0415	1.12136	6.9876	7.86544	9.76849	5.82224	0	0.0376582
GTEX.O5YV.0726.SM.EV798	0.918429	1.05033	4.81184	0	0.985758	2.22785	6.90706	0	2.25584	0.0374643	11.9854	5.25526	4.7166	0.139671	0.557334	3.18924	1.2182	4.25306	9.2955	8.99098	6.32656	6.31038	1.81669	4.99835	1.90803	5.60549	4.44889	0.0420158	5.18719	2.87165	1.1817	9.15171	9.51518	10.4176	3.87466	2.48135	5.81317	7.60662	1.20223	0.0185515	0	15.3838	0	5.80239	1.69341	6.98529	6.47861	0	0.0376582
GTEX.OIZF.0826.SM.3MJGO	3.99809	0.372547	3.06491	0	0.985758	2.90275	6.9848	3.04916	6.45269	0.0374643	10.5924	11.1219	2.61845	0.908728	1.66999	2.26015	2.74267	10.8913	11.07	8.56784	9.10604	11.1883	8.26099	9.78476	5.31733	5.44055	10.6551	0.0420158	7.21641	0.346407	7.63397	10.1667	9.0152	13.4449	6.19079	0.772736	6.58309	6.85998	2.83219	1.33419	1.25648	14.9247	3.69814	6.89426	10.0508	9.40486	6.14327	1.04454	0.0376582
GTEX.OOBJ.0826.SM.3NB2K	2.49767	0	4.61963	0	0.985758	3.76384	6.85834	2.31423	7.07541	1.44592	10.909	8.26605	3.29302	0.945883	0.995632	2.60773	1.09565	4.19183	8.92929	8.49074	7.90127	5.67101	3.51581	5.18574	5.5046	5.61952	5.46592	0.0420158	6.43592	2.17452	2.55346	9.01188	9.27887	9.91805	6.27693	1.50271	5.09978	7.6689	2.42291	0.0185515	1.28315	13.5245	1.16918	5.91433	3.77932	8.22929	5.98356	1.78667	0.0376582
GTEX.P44G.1126.SM.3NM9D	0.949434	1.37682	3.19544	0	1.0011	0.823879	6.78757	0	2.24918	0.0392537	12.0591	5.77417	1.54577	0.448857	1.42833	0.829925	0	4.32879	8.96209	8.65756	6.32895	5.51737	1.19917	4.16823	2.28323	4.25402	4.72781	0.0542131	6.49586	4.11955	3.3109	8.45658	9.94454	12.7022	4.26448	4.5217	4.33051	8.13359	1.56931	0.0263693	0	15.3289	0.0189919	6.07121	3.67005	7.06912	7.65216	0	0.0381987
GTEX.P78B.1326.SM.3P611	2.8197	1.33978	5.23461	0	0.985758	3.26112	6.36755	1.54043	6.99362	0.0374643	8.80209	12.2913	2.81865	1.26833	0.47055	2.98622	1.81208	9.22648	9.94399	8.99686	8.72061	9.76439	6.70463	9.01041	4.01518	5.02261	9.04642	0.0420158	6.94472	2.89563	6.36842	9.75041	9.76878	13.2798	5.16539	1.51791	6.63642	6.33555	0	0.805541	0	15.3516	1.56801	5.93307	8.37721	8.56208	5.89821	2.64167	0.0376582
GTEX.PX3G.0826.SM.48TZS	3.06036	1.40909	3.99606	0	1.00683	2.21108	5.60686	1.6205	5.28271	0.0399061	9.19534	5.94754	2.81864	1.82938	0	3.47305	1.59406	6.77539	9.21923	9.21109	8.38333	6.77144	4.67144	6.60733	5.85413	5.50081	6.72537	1.71807	6.10422	1.66947	4.20627	9.14528	9.40027	12.3238	4.53438	0	4.81915	5.65745	1.60683	1.09078	1.0669	14.0106	1.70924	6.71381	5.83837	8.68979	6.0698	0	0.0383953
GTEX.Q2AG.1126.SM.48U1P	4.59694	0.771104	4.63119	0	0.998858	3.42107	7.15943	0	6.44862	0.0389959	10.5972	5.03168	2.11674	2.2623	0	1.40395	1.54658	5.15136	8.83481	9.28773	7.50466	6.00171	2.52942	4.92191	5.1607	5.23617	5.07259	0.0524355	8.01343	3.61712	3.14088	10.2663	8.46119	11.7439	4.98432	0	5.71509	8.77092	3.9807	0.0252355	0	13.5382	0.0138298	5.73741	3.9431	8.08207	6.83976	2.22929	0.038121
GTEX.Q734.0326.SM.48U15	2.216	0	5.27437	0	0.985758	4.33066	7.23842	1.23294	6.34535	0.0374643	9.52526	13.9626	3.96969	2.20572	1.49407	2.26429	0	6.82928	8.97149	8.64325	9.85821	7.27072	4.59909	6.82067	7.71971	5.82602	7.50584	0.0420158	8.23895	3.74865	4.78693	10.8374	9.09108	9.87755	5.01696	0	6.66543	11.1279	2.36029	0.0185515	2.09214	16.2877	1.27559	8.3752	6.18919	8.75166	6.30722	1.89027	0.0376582
GTEX.QDVN.0826.SM.48TZ2	3.97342	0	2.86249	0	0.985758	1.94195	7.30679	1.81653	0.610898	0.0374643	10.6464	10.8334	3.41851	0.847897	0	2.40145	1.78376	5.03252	9.34317	8.17901	8.23631	6.5129	2.31548	5.28265	6.13713	5.246	5.032	0.0420158	7.63302	1.88459	3.06703	10.2113	9.30075	12.396	4.745	3.19695	4.35224	9.85689	0	0.0185515	0	15.2111	1.46503	7.34695	4.64119	7.06306	6.36752	0	0.0376582
GTEX.QEG4.1826.SM.CKZN9	0.918429	0	3.97735	0	0.985758	3.97055	6.21935	0.811289	6.23634	0.0374643	10.0897	6.56327	1.85913	2.67867	2.2256	3.25908	0	4.03861	9.0146	8.97989	7.16654	5.26211	0.998283	4.64716	2.76897	5.21062	3.50873	0.0420158	4.27279	3.62546	0	9.80689	9.38681	13.7305	4.61081	0	5.6547	5.74773	0	0.0185515	0.903065	14.0729	6.48763	5.59507	3.39087	6.18007	6.38729	1.30974	0.0376582
GTEX.QEL4.1226.SM.447A4	1.81348	0	4.64013	0	0.985758	1.60125	6.40674	0	6.42773	0.0374643	9.52894	14.1846	3.27704	1.55359	0.666485	2.73718	2.75778	4.92543	8.6928	8.50738	8.44157	6.61382	3.54379	5.62857	6.58759	6.15465	5.13803	0.0420158	7.45441	2.74944	1.32805	10.3733	9.67689	10.9663	4.71811	1.80043	5.62884	8.60621	2.0715	1.5305	0	15.2919	0.877474	7.69506	4.22359	8.046	6.24707	1.315	0.0376582
GTEX.QESD.2026.SM.447BI	2.21919	0	5.13941	0	1.03792	1.04746	6.6723	1.18613	6.028	0.0433094	8.96166	7.95091	3.06498	1.28382	2.05016	2.5909	1.7798	6.25112	9.12187	8.99174	7.02277	5.65579	3.98336	6.17414	5.26694	6.0927	3.79658	0.0830841	6.03779	2.39074	4.28322	9.92778	9.53864	14.1432	5.49026	3.13553	5.32401	6.5263	0.000543758	0.0445356	0.0242203	15.5342	5.77214	5.16285	3.09625	7.28876	5.69417	0	0.0394175
GTEX.QV44.0326.SM.C1YQX	2.8779	0.992295	5.40873	0	0.985758	1.68195	6.49064	0	4.1861	0.0374643	8.67169	8.75377	3.3323	2.15792	1.05493	2.30422	0.618522	5.07461	9.21819	8.52647	8.0463	6.53628	4.21271	5.78542	4.6937	5.82955	6.53983	0.0420158	6.08328	2.12056	3.69985	10.1974	8.99933	10.1885	4.74644	0.870854	5.45175	8.14951	0	0.0185515	0	14.3434	1.2347	5.69266	5.53076	8.3728	6.27146	1.13418	0.0376582
GTEX.R53T.0326.SM.48FEC	3.74815	0	4.65611	0	0.988929	2.34414	6.48794	1.51706	6.84969	0.0378393	9.08578	9.39122	2.87058	0.968723	0	0.742995	1.90345	6.53662	9.16894	8.45177	8.83772	6.91926	3.83627	6.26776	5.01332	5.13215	6.61132	1.6408	5.20145	3.30732	2.21481	10.2645	9.38082	12.7561	5.92672	0.626161	6.59319	7.27256	1.90649	1.61531	0.996212	15.7277	1.59021	6.32004	5.49288	8.83707	5.43474	1.43609	0.0377717
GTEX.REY6.1226.SM.48FDR	1.9002	2.85517	2.96566	0	0.985758	2.03375	6.33997	1.47958	3.68756	0.0374643	9.27207	13.4215	2.98937	2.34048	1.74095	2.1541	0	3.51418	9.36042	8.9758	6.8703	6.02576	0.110821	5.42045	6.02792	6.04552	3.64307	0.0420158	6.70486	1.17278	1.43269	10.0298	9.66791	10.4282	6.72374	3.39319	5.51922	6.18123	2.66842	0.0185515	0	14.0769	1.96139	7.16259	3.3537	6.6164	7.13203	0	0.0376582
GTEX.RM2N.1926.SM.48FCU	4.95802	0	3.92967	0	1.00435	3.04676	6.08639	0	3.60376	1.0856	9.40543	8.09894	3.24045	0.467136	0	0.853294	0	6.89212	9.50533	7.72945	7.94183	7.87574	4.71876	6.28063	4.99326	5.5522	7.21039	0.05678	6.35073	1.65149	3.47428	10.1792	9.67416	9.58434	4.51398	0	4.25018	7.43803	0	2.40988	0	14.7701	2.44048	6.98094	6.26067	9.02139	5.82646	0	0.0383104
GTEX.RN64.1826.SM.48FDV	2.77674	2.54002	4.78803	0	1.02803	3.51885	6.56403	2.49166	7.01628	0.0422501	7.37385	5.76085	2.76265	2.65815	0.967594	1.62657	0	5.11371	9.13893	9.46586	7.37049	5.21441	0.219879	4.3899	4.84303	6.18847	4.95073	1.80798	3.97263	3.09968	1.74345	9.43001	9.03389	12.2772	5.48987	0	6.45022	6.26664	2.17578	0.0397326	0.0166185	13.9442	5.73125	4.31479	3.01943	6.28229	6.02582	0	0.0391
GTEX.RNOR.1426.SM.48FDJ	1.9812	0	5.73607	0	2.03446	3.62979	6.35005	1.56389	7.81269	0.0387856	8.96072	5.45057	3.18263	3.25061	0	2.61672	2.27693	4.57165	9.05787	9.34205	8.1337	5.48363	2.51591	4.50776	2.25574	6.23177	4.00095	0.0509905	6.20596	3.60331	1.5299	10.0896	8.98425	11.4049	5.34813	2.00662	6.27195	7.86239	2.28587	0.0243125	1.02824	13.5304	2.38757	5.85668	4.1703	7.50035	6.39004	0	0.0380575
GTEX.RTLS.1326.SM.46MUN	1.95035	0.734181	4.39365	0	0.99152	0.768531	5.37192	0	5.74762	0.0381438	8.2107	9.51563	2.06	1.72496	0	1.76478	0	5.09066	9.74384	8.7344	8.32374	5.99618	3.32547	5.73171	3.64009	5.85589	5.61514	0.0466082	4.90075	2.561	1.49292	10.614	9.24825	8.37821	5.50916	3.10827	6.69271	5.70849	0	0.0215055	0	13.7363	1.60728	5.17674	4.51349	4.86827	6.63704	1.44995	0.0378637
GTEX.RU72.1426.SM.46MUF	2.61764	0	4.29166	0	1.0036	2.4528	6.55947	1.60183	5.44845	0.0395393	9.62616	3.54668	2.15352	1.48261	1.86026	1.85791	1.57481	4.62568	8.76864	9.09595	7.22486	6.04126	2.5647	4.34963	4.43824	5.41717	2.9301	0.0561904	6.51677	2.49925	0	9.04936	9.25368	9.35774	4.57513	0	5.49917	6.06242	2.59687	0.0276283	0	14.7218	0.0247857	4.66497	0.425508	7.02479	6.35098	0	0.0382848
GTEX.RWSA.1426.SM.47JXA	1.95042	0	4.99959	0	0.991533	2.77929	5.13094	1.5321	4.79237	0.0381453	10.4406	4.23387	1.88986	1.40215	1.37624	3.4103	0.913972	4.4623	9.98389	9.07797	7.89837	5.07527	2.47523	4.70387	4.88985	6.48016	5.16436	0.0466184	5.73777	1.23599	2.23393	9.95448	9.38163	13.2303	4.33873	2.81874	3.69186	8.15877	1.92426	0.0215121	1.00651	14.8929	2.61168	4.12517	4.42604	7.28776	6.94202	0	0.0378641
GTEX.S32W.1926.SM.4AD63	2.20039	1.41568	3.33165	0	0.985758	3.0618	7.20794	0.672812	2.07288	0.0374643	9.2787	8.13254	4.64708	0.108378	0.528438	0.946274	0.638267	4.08326	9.10614	8.43737	7.60148	6.81505	3.42877	6.02786	4.90247	5.81464	4.71811	0.0420158	8.34401	3.28177	2.09558	9.58058	10.1219	9.44697	4.96205	0	5.98197	7.06341	2.69902	0.0185515	0	14.9747	2.21599	6.7246	3.98921	7.2297	7.08995	0	0.0376582
GTEX.S33H.1626.SM.4AD68	3.84577	1.96596	6.32311	0	1.94168	3.65699	6.77081	2.17276	6.51213	0.0374643	9.8702	11.0613	3.57189	2.29194	2.28523	2.72721	0	5.33057	8.60804	9.09965	9.00761	5.72072	1.05364	5.8713	4.42073	5.24022	3.8287	1.5821	6.0696	1.92777	2.11704	10.1796	9.21995	11.6265	5.47056	0	6.32341	6.63079	0	0.0185515	0.943207	14.5264	0.927462	7.8657	4.61843	7.55863	7.4386	1.36428	0.0376582
GTEX.S4Z8.0526.SM.4AD4T	2.9224	0	3.99738	0	0.986349	1.73993	8.13941	0.91679	5.73458	0.0375345	9.02296	12.1564	3.09821	0.366986	0	0.724718	1.47225	5.57525	9.82217	8.14746	8.27	6.15605	3.81592	5.86782	4.84812	5.70284	4.38465	1.62956	7.12773	1.78507	3.78119	10.2201	9.64542	10.1903	6.51385	2.78292	5.33258	8.09494	3.58966	1.60572	1.9863	14.5809	1.57328	7.92012	4.1915	8.33978	5.55081	2.15942	0.0376794
GTEX.SJXC.1226.SM.4DM78	2.60901	2.61155	5.08838	0	1.00226	2.17764	6.11199	3.18572	5.75933	0.0393864	6.4926	7.9799	2.29577	2.28595	0	2.01836	0	4.08958	9.37263	9.29895	7.83408	4.4421	0.151329	5.34053	4.04748	5.38661	4.80462	1.1075	4.70502	2.12516	1.56522	9.7724	9.15448	14.0342	6.19382	0	4.53301	6.82609	1.57689	0.0269541	1.04887	13.4383	2.10002	5.83448	0.421929	6.93105	7.17864	0	0.0382387
GTEX.T6MN.1226.SM.3NMA5	2.56598	1.38919	4.8598	0	0.985758	4.32161	6.35053	2.74313	7.56968	0.0374643	9.70544	3.88532	2.33541	2.30617	0	2.88272	0	6.47989	9.14046	9.43749	7.65538	5.61374	3.39429	5.78273	4.56078	5.62058	6.27711	1.38864	5.36166	3.78759	3.04091	9.88151	9.554	12.8214	4.89125	2.04785	5.8875	7.1769	2.953	2.13148	0	14.2382	4.43287	5.66496	3.54542	7.58982	6.60595	0	0.0376582
GTEX.TKQ2.1726.SM.4DXUP	4.73576	1.3826	4.51232	0	1.00213	3.18242	7.18016	2.33563	4.17179	0.0393712	11.8931	9.5641	3.06222	1.47278	0	2.16998	0.969903	7.09225	9.679	8.47571	6.75286	7.23983	3.0434	7.23199	3.89365	4.26254	6.12729	1.69789	6.70617	2.7785	4.08643	9.97021	9.4025	13.9797	4.80451	0	4.70205	5.26398	2.80983	0.0268871	0	14.6169	0.0213669	6.16229	5.9405	8.99259	5.82782	2.24742	0.0382342
GTEX.U3ZN.0226.SM.3DB8D	2.14828	0	3.11043	0	0.985758	1.3443	5.05447	1.87753	5.23829	0.0374643	11.7425	12.3541	2.20389	0.0656521	0	3.3914	1.52626	5.28892	9.51019	7.89919	8.92745	6.34379	2.67504	5.28962	3.72978	4.44807	5.6898	0.0420158	7.30984	0.806282	2.2479	10.8992	9.06173	13.776	5.66658	0	4.62457	9.26302	3.26688	0.0185515	0	14.9658	1.20699	7.45248	3.92056	7.63031	5.84482	0	0.0376582
GTEX.U8XE.1526.SM.4E3HT	2.83881	1.22315	3.89489	0	0.985758	1.24307	6.36221	0	0.6377	0.0374643	10.7746	6.61272	2.33779	0.299275	1.27968	1.21682	2.13017	5.90136	10.5041	7.94898	7.10161	6.83562	4.60079	6.21488	4.74779	5.49545	6.60302	0.0420158	7.49375	0.703496	3.86327	10.6235	9.8504	11.101	3.78112	2.84808	4.50852	6.18438	4.84195	0.0185515	0	15.589	2.22123	8.35222	5.92545	8.51687	6.60205	2.08877	0.0376582
GTEX.UPK5.1426.SM.4JBHH	3.58265	1.02494	5.10695	0.859117	1.78416	2.38349	6.36919	0.681035	6.0423	0.0374643	9.66375	6.23602	2.72217	1.62263	0	2.59618	2.38347	4.99455	9.35661	8.77069	8.35622	6.91672	3.32811	5.56719	5.21468	5.05922	5.84333	0.0420158	6.88367	2.53926	2.32447	9.87697	9.27381	13.1656	4.44411	0.363813	5.63715	6.85574	0	0.0185515	0	14.3701	1.27034	6.49586	4.52175	7.71102	6.78244	1.88525	0.0376582
GTEX.UTHO.2426.SM.4JBHD	1.6612	1.01457	5.28956	0	0.985758	2.18111	7.24274	0	5.53101	0.0374643	9.36566	9.72741	3.10168	0.646844	0	2.14454	0	5.77958	8.73356	8.86579	8.95284	5.77008	3.18999	5.50628	4.59516	7.14903	5.36169	0.0420158	8.79895	3.40612	2.66547	10.2385	8.72671	10.6621	3.28292	0.894583	5.69291	11.006	2.69811	0.0185515	0	14.7438	4.13222	7.3965	4.68253	8.54843	7.08892	0	0.0376582
GTEX.VUSG.0126.SM.4KL1X	2.87403	1.2529	6.88681	0	0.985758	0	5.73823	1.8738	4.85615	0.0374643	9.07558	7.5477	3.49354	0.907037	0	2.83803	0	4.14974	9.43451	9.00774	8.45422	5.9468	1.65209	5.11085	5.89919	6.07203	3.85739	1.01568	7.43369	0	1.41093	10.8735	9.51464	12.5853	5.72251	0.573133	5.45062	10.2022	2.64464	0.0185515	0	14.7705	0.947371	6.38624	2.33273	8.99283	6.24072	1.38361	0.0376582
GTEX.WFON.1726.SM.4LVMQ	3.49869	0	3.21542	0	1.02317	1.57304	7.37777	2.46258	3.01654	0.0417222	8.42191	9.25432	2.94773	1.9409	0	1.81501	0	6.22251	10.0441	8.0071	8.23323	6.14759	3.20637	4.3496	5.22039	5.71027	6.27693	0.0715844	6.14003	1.03101	2.73792	9.73291	9.52236	8.80361	3.43665	3.45088	5.13405	6.63046	2.14202	0.037354	0.0128713	14.2535	0.071831	7.82315	4.13897	7.91124	5.51455	0	0.0389415
GTEX.WK11.1326.SM.4OOSI	2.82043	1.87141	3.8944	0	0.985758	2.78586	7.22534	0.988175	7.56558	0.0374643	11.0788	9.80423	2.47653	2.39637	0.52068	3.09635	1.22141	7.15916	9.67804	9.3145	8.36172	5.13987	3.28265	6.82706	5.71262	5.30823	5.99996	0.0420158	7.41571	0.208184	4.24693	10.0789	8.74132	13.933	5.76366	0.312103	6.58358	10.0729	3.52082	1.36917	0.396559	13.2589	5.06373	7.35767	4.54921	9.07773	6.95118	0	0.0376582
GTEX.WQUQ.1926.SM.4OOSA	4.07288	0.956736	5.01441	0	1.03511	4.43847	6.57552	0	4.93501	0.0430114	8.53826	3.79329	3.04264	1.2655	0	2.91891	0	4.1659	8.65656	8.78345	7.44341	5.80262	3.30008	4.6853	5.31822	4.97615	3.40351	0.0809055	5.50209	2.73592	1.79375	9.89022	9.53582	11.2428	5.18565	1.50631	6.14934	6.46047	2.55472	0.0431803	1.17821	14.3276	0.10207	5.20376	0.515761	7.87718	5.93828	1.68085	0.0393282
GTEX.WVLH.2126.SM.EYYWD	0.938275	0	4.11347	1.59265	0.995652	1.38627	6.29115	0	4.45956	0.0386253	9.45608	9.23305	2.50791	1.75313	0.80792	3.04687	0.935629	6.16723	9.23562	9.4143	7.31614	6.51228	2.99371	5.65274	4.48181	5.25128	6.59599	0.0498919	6.23687	0	3.64771	9.65715	9.40712	15.4754	5.60602	1.25575	5.54505	7.13067	3.7646	0.0236099	1.61142	13.4479	0.00651924	6.02586	5.41474	7.70322	6.75403	0	0.0380091
GTEX.WY7C.0726.SM.4ONCB	2.39938	0.623753	4.33081	0	1.91475	1.93916	8.25672	2.13405	4.82607	0.0374643	8.91375	9.12681	1.88886	1.25452	0	2.59055	1.78134	8.8574	10.6847	8.27739	8.7087	9.16781	6.20749	8.73198	4.9221	5.61702	9.08975	1.55442	7.58817	1.66086	6.38258	10.1168	9.60636	12.5852	5.29369	2.30276	4.01704	6.86822	1.36469	0.0185515	0	14.8876	5.58649	7.27383	8.17434	8.58264	5.96434	0	0.0376582
GTEX.WYVS.1926.SM.4PQZ2	4.84785	0	4.45157	0	0.985758	1.79963	6.27619	2.24204	4.82607	0.0374643	9.52151	6.28749	2.97482	2.26792	1.42733	1.46747	1.69712	7.35784	9.35158	8.96726	8.30242	7.86967	5.19087	7.2468	5.83846	5.099	7.86754	0.941064	8.86608	1.86838	5.09692	9.92243	8.94984	10.1088	4.81163	0.337678	5.95735	9.00682	3.00757	0.0185515	1.25953	14.5052	1.29479	7.60718	6.89806	8.58055	6.28553	0.62972	0.0376582
GTEX.WZTO.0626.SM.4PQYY	2.87859	0	5.08448	0	1.04341	4.1803	6.84412	1.21556	7.53512	0.0438893	10.5325	9.72947	2.46577	2.93524	1.65686	3.34973	1.19419	4.33599	9.10452	9.47572	7.79435	3.67807	1.4598	3.88267	2.58069	5.1382	4.77267	1.87237	4.60895	3.08997	2.62437	9.67922	8.72839	14.5719	5.44892	0	6.12781	5.24	2.61378	0.0471815	0.0284281	14.2188	3.41729	6.00196	3.1394	6.87416	6.32716	1.72439	0.0395911
GTEX.X261.1726.SM.4PQYT	1.02903	0	4.54072	0	1.03785	2.93594	7.04501	1.18578	5.90773	0.0433025	8.5332	3.31411	1.55718	2.04125	1.01663	1.43289	1.7794	7.65116	9.28422	9.0119	7.41663	7.77823	5.57406	7.20058	3.58182	5.20423	8.75596	1.84917	6.5712	2.90963	5.03929	9.83037	9.15588	10.4557	6.33448	0	6.47668	6.64489	2.57418	1.19644	0.0241703	13.9163	0.109168	5.65976	7.20467	7.60498	6.47908	1.69522	0.0394154
GTEX.X3Y1.2726.SM.4PQZH	2.92232	1.65115	4.05615	1.14818	1.04996	3.54965	7.68489	1.2508	4.36655	0.0445722	9.78272	4.82706	2.81077	1.363	0	3.31977	2.27945	5.01403	9.71668	8.26429	7.12656	6.04537	2.91855	6.01864	3.90681	6.04049	6.0705	0.0924147	6.41997	0	2.6751	9.34533	9.56959	10.4269	5.59223	0	4.63207	6.92778	0.0297962	0.050313	1.83992	14.2234	0.141357	6.33457	3.89104	7.85498	6.13072	0	0.0397953
GTEX.X4EO.1126.SM.4QARQ	1.00152	0	3.31805	0	1.02555	2.84234	5.46774	1.72865	3.03604	0.0419816	11.5848	15.0856	2.32477	2.22319	0	3.99194	0	3.07267	9.55322	8.59984	8.18539	4.24339	1.96765	4.60531	4.82286	5.67655	5.12369	0.0734459	5.33082	1.04732	1.72601	9.45271	9.59146	13.9058	4.38239	4.05137	4.89713	7.44445	2.48687	0.0385213	0.0147087	14.387	0.0777611	6.41117	3.86529	7.88198	6.73032	0	0.0390194
GTEX.X4EP.1026.SM.4QAS5	0.919553	0	4.4997	0	0.986325	2.32493	6.5637	0.916668	5.41987	0.0375316	13.043	11.7765	4.09804	2.68967	0	2.53235	0.886737	5.84299	9.95481	9.32201	8.85824	5.77969	3.11519	6.00512	7.07578	6.0668	5.50002	0.0424687	5.13813	2.36996	2.19572	10.3073	9.38267	13.6096	3.43374	2.93477	5.15653	7.3053	1.88876	0.0188433	0	13.7942	0.987636	7.79176	3.96889	7.32492	7.00608	0.836871	0.0376786
GTEX.X4XY.1626.SM.46MVN	0.918429	0.654337	4.54531	0	0.985758	2.97959	5.69179	0.861774	3.21647	0.0374643	11.1996	4.10685	2.57243	2.75047	3.28496	3.28276	0	3.68067	9.61457	8.94128	5.3571	6.2012	0.110821	5.29749	4.76084	4.78751	5.95777	0.0420158	5.84344	3.81801	0.812174	9.33777	9.70981	11.1128	5.86235	3.44418	5.50176	6.548	2.98014	0.0185515	0	14.631	1.91326	6.11693	3.88272	6.07952	6.85051	0	0.0376582
GTEX.XBEC.1526.SM.4AT68	0.996859	0	5.24375	0	1.02343	4.54994	7.13403	2.46411	7.30391	0.0417501	8.42409	8.98709	2.46142	2.79679	0	2.92561	1.69308	3.84459	8.57555	9.50151	7.46216	5.53341	3.86746	5.82445	4.48154	6.42132	5.84532	0.0717841	6.91629	3.38763	2.96573	9.57968	8.76178	11.792	5.41068	0	6.31094	6.73477	2.14379	0.0374793	0.0130684	13.4649	0.0724645	7.31466	3.48003	8.38619	6.82878	3.74128	0.0389499
GTEX.XXEK.1126.SM.4BRUX	2.13978	1.93107	2.7207	0	1.02459	0.964451	5.67145	0	1.40961	0.0418768	9.6186	9.17891	2.95897	0	1.55553	1.00103	1.70002	3.72716	9.31976	8.64515	6.36461	6.47614	3.21745	5.08499	3.89972	4.53266	4.61529	1.79349	7.56168	3.07371	0	9.53384	10.1414	12.7141	4.87442	3.57596	5.17917	6.23769	3.33604	1.74565	1.73434	16.0613	0.0753575	5.23633	2.22879	7.07635	5.285	0	0.0389879
GTEX.Y111.0726.SM.EYYVM	0.939726	0	3.66442	0	2.03156	4.27711	7.04138	2.56412	8.1638	0.038708	7.83166	3.85565	1.24545	2.02199	0	0.376301	0.939391	5.59821	8.87722	9.35648	7.56728	4.69946	3.65348	4.74361	5.20472	5.35679	5.50706	0.0504583	5.45578	2.27474	3.12156	9.439	9.01524	12.5026	7.09102	0	6.11435	7.63432	2.28117	0.0239722	0	13.6062	2.64712	5.21669	5.22112	7.00364	7.23397	0	0.0380341
GTEX.Y5LM.0426.SM.4VBRO	3.52203	0.848856	2.008	0	0.985758	2.14971	8.19319	2.21616	4.4801	0.0374643	11.8377	11.5097	2.13672	1.40404	0	0.485521	2.52919	9.2046	11.1471	8.73866	8.5746	9.96909	6.62774	8.82313	5.20586	4.4346	8.59324	0.0420158	6.947	0	5.9275	10.0735	9.99923	12.0066	4.9391	0.719605	4.70314	7.0357	1.66423	0.0185515	0.673908	14.888	2.21618	5.8306	8.34252	7.57357	5.49328	0.995387	0.0376582
GTEX.Y5V5.0926.SM.4VBPZ	1.61792	3.15277	5.68672	0	1.73947	2.47109	6.00194	1.56356	6.60441	0.0374643	11.0007	7.7877	2.39277	3.27023	2.22152	3.96009	0.595701	5.50147	9.06528	9.08113	8.27914	5.33023	2.48651	4.83997	5.08346	5.78997	4.49523	0.0420158	5.94332	2.8428	2.24633	9.80527	8.79596	12.053	5.53954	1.23385	5.53503	5.87884	1.1104	0.818744	0.755821	14.4162	1.2057	6.56145	2.94047	7.74831	6.34421	2.30321	0.0376582
GTEX.YB5E.0326.SM.5IFHU	3.16708	0.847522	0.292317	0	0.985758	1.20412	7.24062	1.04814	3.18979	0.0374643	9.98232	12.5214	1.56302	0.469598	0	1.43712	3.26124	10.7984	11.1447	8.25733	8.74395	11.7735	8.64561	10.4561	5.44672	4.43261	10.5834	0.0420158	7.28493	0	7.22366	10.0827	9.97155	13.602	6.2376	0	4.83389	7.91127	1.3618	0.0185515	0	14.7238	0.577583	6.92949	10.3966	8.23411	5.09667	1.69589	0.0376582
GTEX.YEC4.0826.SM.5P9FV	2.8759	2.54394	3.09091	0	0.985758	1.93369	7.13466	1.19322	2.87232	0.0374643	9.01776	6.3525	2.67393	0.62121	1.76866	3.58141	1.15645	3.91795	9.77363	8.40317	6.6914	5.98947	2.87301	5.01035	4.41784	5.70692	4.58359	0.0420158	7.19634	0	1.11631	9.9534	9.86425	9.7702	5.41498	1.26268	4.24617	4.24164	1.13744	0.0185515	1.33152	14.6518	1.9304	6.57186	4.80454	7.51644	6.52697	0	0.0376582
GTEX.YECK.1926.SM.4W21H	1.73303	0.567962	5.22451	0	0.985758	2.43348	6.42083	0	7.03448	0.0374643	7.91435	8.29182	2.06201	2.48953	0.176662	2.95591	0.724913	5.14103	9.35966	9.5614	8.10886	5.11855	2.2952	4.87737	3.64774	5.68701	4.7208	0.0420158	5.56187	1.39513	1.72157	9.20235	9.32492	12.7461	6.56676	0	4.90022	6.54798	1.31881	0.0185515	0	13.3871	1.40859	6.14027	4.12789	6.76533	6.94337	0	0.0376582
GTEX.YFC4.1526.SM.5IFJS	2.37109	0	4.69385	0	0.985758	4.52713	6.38384	0.808081	5.41463	0.0374643	10.1301	15.4186	1.27464	2.53684	0	2.6421	0	4.17722	8.182	9.40028	8.87875	5.29521	0.110821	4.48476	3.43389	5.18736	4.21002	0.0420158	6.36329	3.79041	2.51855	10.169	9.89361	10.6805	5.90507	1.78951	5.56299	6.4016	1.33612	1.52431	0	15.4659	0.868722	6.5888	3.21756	7.10514	6.57451	1.30626	0.0376582
GTEX.Z9EW.0426.SM.5CVM9	2.74903	0	3.65897	0	1.02381	0.95967	7.41605	0	3.13842	0.0417919	9.38425	6.75455	2.84537	0.578802	1.97258	2.18684	2.1189	4.43762	10.536	7.69318	7.81678	6.76801	0.208185	5.22581	3.698	5.16485	3.31329	0.0720836	6.70461	1.79298	0	10.1417	9.47728	11.5561	4.86794	0	4.96071	7.13743	2.47454	0.0376672	0.013364	15.1464	1.82455	5.17064	3.2563	7.92475	5.40423	1.62133	0.0389624
GTEX.ZAB4.0826.SM.5LU9D	0.918429	1.6643	3.76542	0	0.985758	1.27506	6.03783	0.878399	3.93042	0.0374643	9.95188	9.73686	2.59827	1.90046	0	2.36626	1.4274	6.4675	9.84712	8.73468	8.91513	5.71724	4.14291	5.2204	5.96506	7.38252	6.67556	0.0420158	7.68133	3.3127	2.98582	10.6984	8.29283	10.8735	5.04182	3.46722	4.6614	10.8566	0	0.0185515	0.956074	13.47	5.5162	7.23567	5.27652	8.0734	6.87797	0	0.0376582
GTEX.ZAB5.0426.SM.5CVMI	0.918429	0.550341	5.17689	0	0.985758	3.07909	6.2383	0	6.58121	0.0374643	8.68795	8.782	3.23926	1.47069	0	2.17387	0.722786	5.80267	9.16652	8.3238	8.33994	6.96905	3.32416	5.12223	4.59024	4.86575	6.44007	0.0420158	7.07798	1.77095	2.79734	9.59087	9.17989	10.2444	6.13561	1.40255	6.12425	9.17291	2.2457	0.0185515	0	14.8181	3.74338	6.81658	5.12152	7.86261	5.9396	1.24929	0.0376582
GTEX.ZEX8.0826.SM.4WKHK	2.15517	1.52353	4.86688	0	1.02719	0.98049	5.79904	2.16136	5.76256	0.0421599	8.79255	12.3524	3.07961	1.2139	0	2.21349	2.73048	7.94708	9.99621	8.28913	8.37014	8.16854	4.90218	7.42186	4.38537	5.72655	7.92335	0.0747301	5.43517	0	5.4472	9.86447	9.45382	11.9562	4.77004	0	5.38578	6.89248	1.12446	0.0393254	0.0159762	14.6518	3.61903	6.23207	6.45054	8.13514	5.1325	0	0.0390729
GTEX.ZF29.2026.SM.DNZYW	2.58296	1.97893	3.3639	0	1.76917	1.95216	6.6549	2.39965	2.72505	1.48273	9.94082	8.77647	2.44806	1.59807	0	3.17546	3.0084	6.67506	10.2486	8.46524	7.96799	6.40039	3.41457	6.01281	4.10062	6.31981	5.34776	0.0420158	6.10211	0	2.29828	10.2353	9.80487	10.856	5.46028	2.06598	4.33902	6.42486	1.15302	0.843288	0.783547	14.7882	0	6.60654	2.80616	7.99301	4.78428	0	0.0376582
GTEX.ZF2S.3026.SM.4WWCH	4.01919	0	3.74668	0	0.999984	2.64957	6.09289	1.58092	5.89232	0.0391253	9.32261	8.19814	2.65758	2.46323	1.42224	1.63629	0.958521	7.20361	9.41442	8.56406	8.54731	7.40535	5.13162	6.95714	4.16749	4.51513	7.64138	0.0533272	6.23056	0.87459	4.62637	10.2447	9.43746	12.7364	5.33496	0	4.94085	7.40146	1.56201	0.0258045	0	14.2113	1.06576	6.1709	6.70627	8.10397	5.07899	2.72142	0.03816
GTEX.ZPU1.0826.SM.57WG2	0.918429	1.22839	3.31817	0	0.985758	2.65332	4.96551	0	4.16865	0.0374643	13.2436	4.51503	2.2198	0.304262	0	2.72135	2.13608	4.7236	9.50262	8.18634	7.13105	6.33872	0.110821	5.07512	3.83146	4.15876	5.07401	0.0420158	6.81267	2.57258	0.808326	10.8048	9.4471	12.1709	5.55187	0	3.95118	6.54224	2.61344	0.0185515	1.9346	14.5126	0	5.53835	3.75209	8.90221	6.09671	0	0.0376582
GTEX.ZTPG.1426.SM.51MT3	2.93619	0	3.54764	0	0.985758	1.99737	6.42431	1.24368	3.523	0.0374643	10.5077	12.4117	3.24877	0.674508	1.10182	2.89215	1.20782	4.80104	8.88231	8.74802	8.40492	6.92876	3.34935	5.17574	6.18931	6.5356	5.95186	0.0420158	8.79868	2.44541	3.42858	10.4181	9.57158	11.3373	4.0702	0.92207	5.43998	10.3836	1.89871	0.0185515	1.37178	15.6463	1.28719	7.18863	4.27022	5.36933	6.70263	0	0.0376582
GTEX.ZVP2.0626.SM.51MSO	1.91411	0.701433	3.77036	0	0.985758	2.53729	7.63931	1.49421	2.70845	0.0374643	9.13853	11.4309	2.92689	1.35853	0.755968	2.29936	0.879695	6.19705	9.76017	8.37571	8.32986	6.19116	4.0115	5.73088	6.04849	5.6914	5.7884	0.0420158	7.03945	3.43776	4.44838	10.1227	9.37134	10.5492	4.96336	2.18852	5.2731	7.97653	3.20111	0.0185515	1.98019	13.9913	0.980023	7.17169	5.23096	8.40396	5.56106	1.41493	0.0376582
GTEX.ZVT3.1626.SM.5GU66	1.91415	1.70078	5.32397	0	0.985758	3.53717	6.39312	1.49425	7.17311	0.0374643	9.32732	6.70512	3.59434	2.94322	0.756006	2.6213	1.87896	6.90337	9.29749	8.85305	8.23748	6.07193	3.27473	5.27154	5.44712	4.89125	5.33281	0.0420158	5.49899	0.775676	2.18589	9.65495	8.9593	11.0112	4.96343	1.18903	6.64789	8.69569	0	0.0185515	0	13.7542	3.14854	6.96531	4.46059	7.78643	6.18152	2.63712	0.0376582
GTEX.ZVT4.0626.SM.5E45T	0.951055	0	4.59965	0	1.00189	2.17491	5.86259	0.996582	4.99182	0.0393436	10.8163	10.8249	1.5517	1.47117	0.838432	4.68184	1.98369	3.25243	10.21	9.25017	8.51586	5.26046	1.80397	4.40978	3.30265	5.63356	1.90199	0.0548349	6.08716	1.30849	0	9.95585	9.58795	12.8911	4.00707	4.17945	4.48405	8.08446	2.58467	0.0267654	1.04739	15.0631	2.09738	5.86457	3.31115	7.74758	6.40439	0	0.0382258
GTEX.ZYT6.0626.SM.5E45V	2.51258	1.29846	5.50696	0	0.987202	2.74666	5.94298	2.24457	6.38972	0.0376355	7.48259	5.86292	1.44137	2.54383	0	2.73194	0	5.55257	8.94603	9.06283	7.54365	5.48027	1.70537	4.42726	2.928	5.70995	4.46961	0.0431685	4.51723	1.79129	1.87986	9.55433	9.97598	13.4051	5.30362	0	5.10933	6.99511	0	0.0192941	0	13.5775	3.45479	5.03808	3.39061	7.09837	5.76144	1.84218	0.03771
GTEX.ZYY3.0626.SM.5NQ6W	2.66746	2.28053	3.72304	0	0.985758	3.44469	6.14738	2.26185	1.8417	0.0374643	11.3209	5.33861	3.63326	2.09765	0	3.50727	0	4.23355	8.26607	8.76852	8.05594	5.97399	2.63407	4.69114	4.3816	6.15255	4.65684	0.0420158	9.22186	2.90849	1.91967	11.0638	8.86105	10.6477	4.46953	2.34652	5.10788	10.3005	0	0.0185515	0	14.7368	2.03835	6.35095	3.66633	7.58717	6.63057	0	0.0376582
GTEX.ZZPU.0426.SM.5GZYH	2.00651	1.37919	3.34358	0	1.00152	1.84689	7.01854	0.994692	6.23871	0.0393018	11.4403	10.4585	2.77682	1.46873	0	2.93274	1.98143	7.0984	10.0124	8.42144	7.93257	7.05249	4.40628	7.26728	5.11505	5.92605	7.01368	0.0545457	6.55251	0.884837	5.35247	9.63127	9.34232	12.4896	4.95729	0	5.75661	7.20082	1.57205	0.0265812	0	14.2562	1.67366	5.89398	6.00112	8.56564	5.69894	1.50327	1.07546
TCGA.DD.A3A1.11	2.61766	0.456628	3.96805	0.0303258	0.46355	3.02705	7.77918	0.259331	4.89254	0	9.86957	11.6157	1.45054	0.865037	0.388016	1.57813	0.303631	4.22351	8.33042	9.64092	6.59252	5.91359	3.01352	6.32034	5.43364	5.63648	4.9135	2.39763	7.05251	1.07295	1.79345	9.89435	10.7417	11.2346	5.29531	0.610985	5.05089	7.53299	1.74971	0.0316196	0.0958428	14.2415	3.60496	5.78278	3.46525	7.14714	7.08694	2.29536	0
TCGA.DD.A1EG.11	1.81124	1.59593	3.611	0.0258522	1.88133	2.68808	6.55103	0.181613	6.00516	0	8.78751	9.04013	3.91863	0.759114	0.322622	3.71039	2.05289	5.66694	9.25207	8.97297	7.24931	6.27599	3.81634	5.5808	3.68846	5.44561	5.18891	2.53474	5.90831	0.945866	3.39285	9.88467	9.73488	12.9734	4.60239	2.35025	5.17607	7.08531	0.247102	0.0106951	0.062066	14.214	3.03689	5.54453	4.63107	6.75267	6.72215	2.06279	0
TCGA.DD.A1EH.11	2.43436	0.370314	4.37631	0.0249107	1.25367	2.18909	6.57671	0.166588	5.74358	0	7.91172	5.64984	1.28284	1.92149	0.309807	2.57914	0.20254	6.52973	9.32411	9.07788	8.52814	6.78504	4.09481	5.41417	3.89686	5.17572	6.76395	0	6.88203	3.48895	2.49346	10.1525	9.57385	12.8952	4.61046	0.49057	5.33708	5.76404	1.40638	0.0063789	0.055204	14.4939	2.70141	5.53881	4.27873	7.60541	6.44073	1.40731	0
TCGA.DD.A39X.11	2.13877	0.347927	5.27257	0.0233542	1.18556	3.53284	7.62577	0.142716	4.96592	0	9.61995	8.61262	1.24316	1.83651	0.289324	3.10592	0.176772	5.03842	9.42619	9.06539	8.17041	5.9591	2.47584	4.98104	2.68246	5.33816	4.9421	0	5.20288	2.01147	2.71604	9.84733	9.41978	13.1359	5.23013	1.58924	5.21641	6.42527	1.31926	0	0.0440533	14.0432	1.83823	4.88082	3.49137	7.66212	5.60003	0.212614	0
TCGA.DD.A116.11	1.85335	0.33455	4.71201	0.022388	1.95184	3.27205	7.36519	0.128488	6.37779	0	8.0344	6.98806	2.91985	2.81459	0.277043	3.47127	2.60638	7.1133	9.76227	8.72873	7.92617	6.75823	4.1019	6.64194	5.14579	6.39155	6.50499	0	5.42399	2.99178	4.24818	10.2286	9.29667	12.6538	5.80597	2.14414	5.86842	7.09674	1.26758	0	0.0372548	14.1488	2.53081	6.32689	5.01078	8.55956	6.36511	0.200938	0
TCGA.BC.A10Z.11	1.54286	1.39639	3.32205	0.0216568	1.11254	2.73315	5.81975	0.118012	5.12224	0	9.75955	12.506	3.62532	3.09597	0.267966	3.4239	0.15022	3.52663	8.45972	9.28067	8.33959	5.50222	0	4.45697	6.7186	5.21226	3.8607	0	6.75215	3.2716	1.24739	10.5894	9.47652	9.59265	4.19408	3.3367	5.3539	7.20882	1.83134	0	0.0321725	14.8853	1.73453	7.85743	4.87424	7.96198	7.42227	1.26272	0
TCGA.EP.A3RK.11	2.13861	1.64089	4.28916	0.0267393	0.306498	2.31401	6.1227	0.196183	5.75394	1.73263	10.8993	5.39241	2.56764	0.778569	0.334994	3.33551	0.234631	6.86221	9.21538	9.06841	7.08892	7.30538	4.43093	5.78033	3.65145	5.42406	6.50892	1.82933	7.23937	0.968858	3.65727	9.37037	9.47691	15.1057	5.95181	0.528338	6.62858	7.28526	1.51508	0.0147905	0.0686111	14.1668	0.181542	5.46559	4.98885	6.60119	6.31441	0.255897	0
TCGA.DD.A3A2.11	1.33701	0.35146	5.06714	0.0236046	1.51937	3.72169	6.99242	2.63738	4.87694	0	9.11449	5.90405	2.37781	0.712955	0.292561	2.50293	0.180825	5.71686	9.12639	9.40953	7.45642	6.02669	2.16269	5.00024	2.87278	5.59317	4.62555	1.10777	5.79311	2.02543	1.3538	10.2297	9.25815	11.7169	5.20025	0.465255	5.8703	5.81625	1.94778	0.000444618	0.0458313	14.236	0.103935	5.74468	3.24436	5.83962	5.7667	0.21569	0
TCGA.BC.A10T.11	1.70224	0.435571	2.74693	0.0290797	1.02049	2.92823	5.45807	0.236605	4.17345	0	9.30817	5.33873	1.40734	0.833515	1.69278	3.95736	0.278718	4.80364	8.91018	8.98922	7.26554	6.07619	2.56945	4.80278	3.6023	4.696	6.05284	0.0288277	5.97341	1.03464	2.80742	10.8654	9.26778	12.5153	5.43628	0.580919	4.81071	6.41689	2.3109	0.0257244	0.0862438	14.719	1.57869	6.58932	5.18919	6.97882	5.65565	0.288029	0
TCGA.DD.A3A8.11	2.37246	1.81742	2.81799	0.0300519	2.48435	1.90013	6.415	1.62343	3.17781	0	8.17092	7.20894	2.79678	0.857966	0.383794	1.56826	1.67102	3.43268	8.57077	8.64871	7.4528	6.10066	2.99018	6.11129	4.14056	5.71266	3.94418	0.0364115	6.94666	1.06432	2.43783	8.618	10.317	14.4291	6.66533	0.604247	5.14371	10.5475	0.355301	0.0303193	0.0937203	14.9328	2.30445	5.9459	4.04059	7.12146	6.60687	0.301915	0
TCGA.DD.A1EL.11	1.87159	0.294653	5.02764	0.0193248	2.18738	2.06055	7.40718	1.50121	5.43639	0	10.9853	10.3361	1.99302	1.47902	1.09901	3.07427	2.73196	6.8762	10.128	8.4492	8.72385	6.60042	3.74294	6.45772	6.20934	5.47421	6.05342	2.14475	6.08437	0.804209	4.42022	10.5258	9.28792	14.3453	5.46007	1.23504	4.36624	9.08657	2.23156	0	0.0163278	14.2262	4.64747	7.43773	4.96355	9.45656	6.86827	0.165835	0.892252
TCGA.BC.A10Q.11	0.487209	0.40084	4.03009	0.0269236	0.922737	3.96432	5.27195	1.45094	4.89457	0	11.5588	7.37962	1.33938	0.782704	0.337601	5.41441	1.49177	6.73817	9.95298	9.16463	7.23972	7.26158	3.23734	5.43147	2.52861	5.93014	6.78441	0.0123361	6.807	3.29925	3.67166	9.27961	9.36952	13.2689	5.36236	2.41756	4.75487	7.04624	0.27276	0.0156449	1.28932	14.3669	0.186495	7.14742	6.17661	8.37598	6.03475	2.11709	0
TCGA.BD.A3EP.11	2.85071	0.391122	4.25424	0.0262956	1.6383	3.0531	8.27804	2.03645	5.08823	0	12.6846	10.2973	1.32107	2.00091	0.328769	1.44737	0.226659	5.70352	9.56282	8.60694	7.39072	5.95575	2.68917	5.21463	5.53719	5.8779	5.12533	0.00761924	5.77032	2.18405	2.5933	9.88824	9.23903	13.7861	5.19874	0.518916	5.3741	7.44585	2.55273	0.0127387	0.0653278	14.4917	0.169805	6.4109	4.89959	7.55508	6.11611	0.25001	0
TCGA.FV.A23B.11	2.52265	2.1766	4.34248	0.0193248	1.23559	3.57103	7.59787	0.985547	6.89411	0	11.6037	11.9112	2.60888	3.08277	1.14402	2.16883	1.0134	5.94469	9.567	8.82028	8.99143	6.49583	3.53882	6.08773	5.88586	6.65273	5.9641	1.45476	7.71818	3.82462	3.88006	10.1004	8.86386	13.001	5.03609	0.391094	5.68654	8.93288	3.55335	1.49106	0.937165	14.4277	0.0155625	7.86151	4.15811	9.66652	6.26348	4.37477	0
TCGA.EP.A26S.11	0.888911	1.46934	4.25296	0.0232439	1.18078	0.346314	9.0163	1.26489	5.15175	0	10.078	5.35757	2.35747	0.705945	0.287905	2.48258	0.174998	4.85237	9.26529	8.50552	7.78489	5.27607	2.73623	5.23657	2.99988	5.14799	3.65312	0	6.32999	0.883817	0.216688	9.67682	9.81568	14.1157	5.67331	1.58346	5.69538	7.26618	1.92573	0	0.0432724	14.3885	0.0957528	5.66014	1.87008	5.94945	5.69148	0.211266	0
TCGA.FV.A3R2.11	2.44549	0.335479	3.97102	0.0224561	1.14677	3.27667	7.9164	3.06156	6.6215	0	8.5305	8.29627	2.31407	2.81869	1.37408	3.04927	1.26101	4.43783	8.874	9.22163	7.60466	5.93861	2.90647	5.39986	5.46019	6.50935	5.40953	0	6.52243	0.866583	3.66545	9.40919	9.61068	9.36215	5.7158	1.54276	6.50249	6.98325	1.27116	1.667	1.12428	14.2411	5.39336	6.82758	4.16583	6.91628	7.06698	0.201751	0
TCGA.DD.A11D.11	2.66307	0.349567	4.79134	0.0234707	0.172355	3.12114	5.64479	2.63	6.17405	0	13.0937	6.99974	2.9881	3.20768	2.02381	2.49534	0.178653	6.1827	9.14143	8.64353	8.21768	6.2757	3.76351	5.15407	5.60967	5.84727	5.7955	0	6.28235	2.01795	2.39402	10.3033	9.44977	11.916	5.8569	1.59537	6.03555	8.81078	3.18519	0	0.0448795	14.7281	1.84555	5.89207	4.44434	7.57966	7.37493	0.214042	0
TCGA.DD.A3A3.11	4.28618	0.417676	4.99362	0.0279854	0.970525	0.470078	6.50242	0.217342	5.78503	0	8.71114	4.3852	1.37183	0.807152	1.63677	3.42695	2.60743	2.98035	9.00941	8.87219	8.15441	5.40693	2.03788	4.87912	4.38052	5.07374	4.45329	0.0204001	6.76065	2.29226	2.2774	9.74784	9.40738	9.21483	4.49611	0.555718	3.19915	6.93929	1.59329	0.020589	0.0779339	14.2906	2.15023	5.40128	5.37511	4.34707	5.97794	0.272777	0
TCGA.DD.A114.11	3.05503	0.294653	4.05533	0.0193248	2.39492	3.72806	6.63312	0.0862224	6.82642	0	14.9083	14.5925	3.62173	0.636254	0.240229	3.16853	3.33517	8.72646	10.2766	8.39673	8.90838	7.83258	5.54366	7.64722	6.78388	6.38413	7.83346	0	6.12637	2.28668	5.46393	10.6511	8.93495	13.995	6.69392	0.391094	5.51756	11.3189	1.02844	0.926899	0.0163278	14.501	3.70256	7.53366	6.53459	8.75002	6.70689	0.165835	0
TCGA.ES.A2HT.11	1.98506	2.21463	3.88127	0.0193248	2.94758	3.16217	7.55104	1.01762	6.28155	0	13.88	13.8881	3.37755	2.86566	1.75094	3.76329	2.83583	7.16981	9.53886	8.97324	9.06083	7.88072	5.23977	7.56051	6.9237	6.37166	7.11184	0	5.94984	2.3011	4.88051	11.0279	9.49231	11.3154	5.67322	1.8918	5.24687	9.27563	4.87329	0	0.962595	14.6876	0.0155625	8.09142	6.13808	8.23765	7.21839	0.165835	0
TCGA.DD.A11C.11	2.80008	0.55418	5.10913	0.0356147	0.715521	2.35186	5.55269	1.96319	6.87457	2.00696	9.01255	6.11375	3.95554	1.01821	0.475095	1.80292	0.421077	6.46577	9.58242	8.71703	7.38789	6.06048	3.78352	5.62316	4.57607	6.62057	6.25401	1.59708	6.07497	2.87672	2.93315	9.37799	9.17931	13.5609	4.5765	0.756105	5.58139	5.5975	0.534461	0.0571572	0.138108	14.1688	0.481449	5.22572	4.59091	7.38096	6.3077	0.387432	0
TCGA.DD.A113.11	1.62352	0.41719	3.32408	0.0279552	1.39022	3.44818	4.66814	0.216819	6.54092	0	12.8791	12.4534	2.6481	2.10095	2.25438	1.49764	2.93318	5.29655	9.40499	8.87591	8.58327	5.77403	2.48003	4.79308	2.61137	4.77467	5.36597	0.0201693	6.73722	2.93523	1.62421	10.3456	9.16115	13.7083	4.93917	0.555038	5.5135	5.82424	2.23179	0.0204478	0.0777062	14.637	0.215081	6.30888	4.36629	8.48912	6.63095	0.272362	0
TCGA.DD.A11B.11	0.794897	0.479171	2.93904	0.0316143	1.56097	2.01718	8.42804	2.34836	5.77003	0	10.7176	10.8256	2.91642	2.99176	0.408255	3.71723	2.83527	5.95645	9.43035	8.49736	8.38536	6.11096	1.65336	5.62992	5.59032	5.53041	4.95625	0.048787	7.42587	1.11517	3.36093	10.1077	9.22658	13.7942	6.31447	0.643668	5.92091	9.26381	2.93974	0.0377665	0.105917	14.2967	0.329442	7.53382	3.15058	8.03676	6.31141	0.324896	0
TCGA.G3.A3CH.11	3.36611	0.375473	4.17454	0.0252594	1.85504	1.58298	6.18817	2.72976	5.30803	0	8.61853	6.61551	1.29219	2.56367	0.314514	1.41825	1.4024	6.29867	9.56022	8.7276	7.5419	6.47582	4.22157	6.0444	4.96912	5.86126	5.96436	0	6.86179	2.74907	4.25176	9.5711	9.69127	12.3944	4.92945	0.497557	6.60248	6.48935	1.42656	1.76042	0.0577348	14.5228	2.39445	6.05831	4.14468	7.68753	5.98797	0.236515	0
TCGA.FV.A3I1.11	2.04719	1.57261	6.08645	0.0253844	0.249868	2.65506	7.58396	1.37092	6.53554	0	9.209	7.80134	3.11495	2.57146	2.1202	3.24043	0.21066	5.9268	9.03168	9.0695	8.05935	5.66253	2.89152	5.14031	3.93376	7.11749	5.70537	0.000845638	5.57958	0.934141	3.13059	9.85377	8.82459	12.5397	5.4824	1.69947	5.6987	6.58709	3.08886	0.00854633	1.23095	14.292	2.40311	4.93695	3.64707	7.3286	5.81078	0.238124	0
TCGA.BC.A110.11	2.81464	0.383021	4.81251	0.0257631	0	4.41156	5.17657	0.180171	5.43686	0	11.22	4.92719	4.40962	0.7572	0.321395	1.4322	1.42902	4.21926	9.44737	9.02218	6.79389	5.39534	1.24094	4.21881	4.78614	4.75059	4.91718	0.00365082	5.99643	0.943612	2.11721	9.08719	9.38146	11.6673	5.0344	1.72085	4.7776	5.81517	1.45617	0.0102853	0.0614128	14.9244	0.15606	4.96769	4.68559	7.26579	6.76839	0.243031	0
TCGA.DD.A3A6.11	1.01238	0.533474	3.19206	0.03455	0.662671	3.72958	6.70494	0.342788	2.87629	0	7.85264	9.43047	1.62217	0.984715	2.62382	1.75189	0.395877	4.63967	8.35649	9.9838	6.77398	5.94376	1.90317	4.78057	3.9726	1.49449	4.22702	0.0726335	5.33632	1.22225	2.14071	9.65761	10.6793	12.5573	5.00829	0.724503	5.46656	6.26268	0.496626	2.10236	0.129411	14.5016	1.99931	5.41945	2.80667	7.32676	7.16578	0.370275	0
TCGA.DD.A1EI.11	1.90785	1.30806	3.19639	0.0196407	2.02751	3.0916	6.44863	2.10238	5.93678	0	8.23258	5.82871	2.16962	0.641458	1.83983	1.28581	2.94081	8.33351	10.0474	8.78407	8.03085	7.35658	4.95506	6.80775	4.74828	7.15251	7.10702	0	7.00981	0.810087	5.15167	9.78167	9.09593	12.5501	5.57587	0.39614	5.26888	10.0792	2.94173	0	3.02818	14.4436	2.84278	6.62137	5.89065	9.38578	6.07533	0.169323	0
TCGA.DD.A11A.11	3.93462	0.315044	4.74655	0.0209263	1.0815	2.95103	5.39653	0.107792	4.56545	0	11.4935	7.97214	4.26012	0.663358	0.25908	2.9566	1.78304	5.06488	10.1268	7.80671	7.95901	6.00291	3.69843	5.64999	4.83845	5.71735	5.4893	0	6.65391	1.88284	2.55367	9.9863	8.96515	10.5509	4.66642	0.417353	5.23945	6.08531	0.143989	0	0.0271494	14.8241	1.09428	7.31121	4.54084	7.68846	6.13645	0.183829	0
TCGA.EP.A12J.11	2.32384	1.78053	4.23099	0.0293804	1.77874	2.5078	6.35339	1.58529	5.74553	0	10.4155	10.7283	2.74774	0.840972	0.373567	2.8733	0.284636	7.13067	9.69748	8.76222	8.41845	6.75171	4.10266	6.97241	6.13437	5.65178	6.17337	0.0311637	6.61303	3.04	3.17077	10.2296	9.64198	14.3732	5.62756	0.588038	5.47626	8.86233	3.10441	0.0271423	0.0885469	14.2026	3.30249	7.60673	4.93042	8.519	5.81538	0.29229	0
TCGA.DD.A1EJ.11	2.25767	0.294653	4.60101	0.0193248	1.23384	2.44001	6.05383	0.0862224	5.09724	0	8.86528	7.62759	3.32873	1.52685	0.240229	2.16697	1.01166	5.54859	9.37246	8.8679	8.99083	6.43054	3.53612	5.54834	4.6318	5.88051	5.77128	0	5.42963	2.9812	1.98813	9.8729	8.9031	12.712	5.66999	1.85012	4.68627	5.90311	1.00418	0	0.935805	14.362	0.0155625	5.66858	4.62393	6.9577	6.18797	0.165835	0.913909
TCGA.BC.A10X.11	2.42027	1.78467	4.62885	0.0193248	0.518181	2.46519	5.36793	0.0862224	4.06039	0	8.93841	6.22241	2.06099	0.636254	0.240229	1.27947	1.60163	6.71192	9.98945	8.76764	7.82185	6.58211	2.56913	4.76409	3.07818	5.21583	6.5452	0	6.75657	1.71123	3.00201	10.4976	9.06285	12.7485	4.70011	2.5999	5.16607	7.86739	1.02308	0	0.0163278	14.3919	0.92251	6.4837	4.73066	7.74459	6.42504	0.165835	0
TCGA.FV.A3I0.11	0	0.416111	2.66394	0.027888	0.355657	3.1722	5.44242	1.5027	4.97537	0	8.91343	8.67562	1.36877	2.09679	0.351449	3.41967	0.255836	3.85305	9.33276	9.35662	7.22984	5.65518	1.379	4.2771	3.20693	5.41983	4.53352	0.0196561	5.13881	1.00018	2.71348	10.2706	9.82892	13.1325	4.93342	1.84565	5.58244	6.70005	1.58706	0.0201341	0.0772002	14.8562	2.91716	4.97496	4.36057	7.70177	6.0697	1.54929	0
TCGA.BC.A216.11	3.12996	2.15552	4.14085	0.0248113	1.24928	2.6152	6.66417	1.34194	4.58582	1.68157	11.2356	5.83184	2.44803	0.737192	1.48183	1.40617	1.37903	7.39891	9.42083	8.6669	7.85773	8.17559	5.77521	7.54278	3.88917	6.86227	8.19599	2.49307	7.09434	2.09455	5.27556	9.77567	8.96286	9.82144	5.864	2.28648	5.40006	6.71059	4.99472	1.74525	1.8097	14.3135	1.30635	6.30994	6.27579	7.97326	6.52414	3.89358	1.08112
TCGA.DD.A39W.11	2.63409	0.343282	4.43244	0.0230219	1.75708	2.06743	5.87456	1.25424	4.12487	0	10.081	4.30845	2.95951	1.81894	0.285063	2.47021	1.89447	5.01309	9.11284	8.89562	7.53444	5.85814	2.72064	5.21965	3.12231	5.31308	5.41756	0	5.89733	0.878894	1.93556	9.52285	9.46126	13.3095	5.58416	0.454385	4.67369	6.68727	1.30129	0	0.0417044	14.4961	3.2585	5.55371	2.18548	8.45654	5.93833	0.208565	0
TCGA.DD.A118.11	3.19849	0.471733	4.04427	0.0311941	0	2.65071	6.24694	1.68973	5.62818	0	9.42754	4.60187	1.4825	2.31223	0.401585	1.61045	1.74017	6.7682	9.69768	8.74053	7.53412	7.41044	4.12104	6.05256	4.66185	5.49036	5.96506	0.0454366	5.61823	2.51787	1.8598	9.52279	9.31975	8.28402	5.06793	0.632827	5.55453	5.79373	1.81104	0.0357563	0.102616	13.7527	0.315201	5.33477	5.52952	7.93302	5.62571	0.318635	0
TCGA.BC.A10W.11	3.37403	0.356654	5.76279	0.0239696	1.53532	3.15575	5.62414	2.33228	5.01267	0	9.28598	9.20875	3.78275	2.48473	1.44262	1.38424	1.33593	5.97317	9.80937	9.13075	7.64999	6.23324	3.5351	4.96926	5.44096	6.10915	6.15666	0	6.69163	2.046	1.37468	10.1934	9.88128	10.42	5.12493	2.98948	5.1891	7.07275	3.41237	0.00209638	3.00149	14.6399	1.87718	6.85513	4.71469	8.30886	6.70119	0.220206	0
TCGA.BC.A10U.11	2.36835	0.35576	3.039	0.023907	0.790504	2.5536	5.49304	1.29709	3.49598	0	10.5173	9.06443	3.77836	0.718914	0.2965	3.14164	2.9577	4.62605	9.11763	8.63088	7.10416	5.84713	1.12994	4.62553	3.43075	4.74627	5.98717	0	6.99508	0.898847	2.75457	10.8029	9.22668	11.5686	3.67681	0.470997	5.32948	6.72104	1.96643	0.00181295	1.17643	14.8255	4.32409	7.02314	4.81327	8.37153	5.74267	0.219429	0
TCGA.DD.A39V.11	3.35176	0.419015	4.12165	0.0280684	1.39539	1.76158	6.55056	1.51253	5.54107	0	10.0934	8.28733	2.6558	0.809111	0.354078	1.50125	0.259242	4.62053	9.7886	8.80075	7.21789	6.16389	3.69924	5.4217	3.04814	3.56158	5.05163	0.0210357	7.81961	2.29777	2.28362	9.84937	9.60107	13.742	5.79361	2.4914	5.59797	8.65859	0.301604	0.0209774	1.33379	14.5849	1.51008	6.34266	3.9841	7.64461	6.50274	0.27392	0
TCGA.DD.A3A5.11	0.61783	0.434314	5.08078	0.0290039	0.404436	2.92233	6.21543	2.19165	6.88292	0	8.82248	6.39661	3.37859	2.167	1.68886	1.53191	0.277235	5.0482	9.13169	9.31827	7.09022	5.93756	2.11598	5.38763	2.9285	4.86475	4.79349	0.0282403	4.15567	2.36093	0.381662	8.89354	9.838	13.4534	6.62262	0.579138	4.80405	5.42195	0.326323	0.0253675	0.0856647	14.6153	0.245712	5.57909	3.52336	7.78065	6.58564	2.22502	0
TCGA.DD.A1EE.11	2.92686	1.79036	4.24637	0.0295602	1.46415	2.96592	7.07076	2.22446	5.76177	0	8.75692	10.8101	3.42212	2.84609	0.37629	2.88633	1.64187	6.10651	9.30897	8.42219	8.20581	5.68143	2.94879	5.37569	6.6215	6.16009	6.09627	0.0325652	6.79423	1.04913	3.88551	10.2632	8.94533	10.147	5.59094	0.592337	5.57591	8.75987	2.78444	0.0279919	0.0899285	14.2537	5.06698	7.16076	4.22266	7.80013	6.90024	0.294853	0
TCGA.BC.A10R.11	3.72541	0.333316	4.55211	0.0222975	1.13995	1.41475	6.00092	0.127177	4.39823	0	9.26818	4.78183	3.93466	0.688051	0.275909	3.03945	1.25335	4.64943	8.99287	8.45153	7.66858	5.4547	1.04028	5.30291	3.51959	5.81776	5.32711	0	5.62907	1.95403	2.31611	10.2838	9.05145	12.3238	4.82787	0.441226	4.72025	8.05473	2.61909	0	0.0366223	14.5912	0.0749668	5.49885	4.58827	8.53199	5.92315	0.199859	0
TCGA.DD.A119.11	3.95309	0.369105	4.56678	0.0248284	0.830352	2.61639	5.00791	0.165296	4.43248	0	8.59079	5.39448	2.44905	0.737546	0.308702	2.57422	0.201143	5.40837	9.68342	8.15164	7.79833	6.14685	1.81286	5.20744	4.56044	4.34947	5.59337	0	6.41145	0.920558	2.82013	10.1671	9.0337	8.38015	5.13743	0.488935	4.58681	7.15523	2.02424	0.00600331	0.0546086	14.2428	0.1328	6.98741	4.27227	9.08978	6.58337	0.231006	0
TCGA.FV.A2QR.11	2.5446	0.295392	4.18131	0.0193842	0.0164146	1.85249	7.38913	0.0870028	4.87433	0	10.3018	10.026	3.15795	0.637228	1.24267	2.28232	2.7044	5.57209	9.05385	8.73979	9.67583	6.55198	3.89317	5.33354	6.32752	6.63689	6.2372	0.959984	6.87707	3.12974	3.13421	11.1778	9.0171	11.411	5.31974	2.3944	5.30762	8.34728	2.11853	0.98318	1.01832	14.4395	2.34111	8.39464	5.1483	8.87806	6.73151	0.166489	0
TCGA.BD.A2L6.11	4.13486	1.16157	4.96029	0.0193248	0.879117	3.38069	7.77693	1.51529	4.89946	0	9.69721	8.0655	2.56389	3.25448	2.08563	3.40558	0.11622	5.97007	9.30292	8.46061	8.17604	6.48546	4.48032	5.94945	5.04286	7.30578	6.32063	0.850515	7.93835	1.65638	3.24338	9.87499	8.85111	10.7691	4.4539	0.391094	5.90394	7.13097	2.72819	1.87743	0.0163278	14.1116	2.4038	7.05081	4.44397	7.65939	7.44347	1.03822	0.898045
TCGA.BC.A10Y.11	2.52119	1.37775	5.2179	0.0212405	0.085641	1.35924	7.12186	1.1711	5.76134	0	8.72982	10.0269	2.24973	1.72804	0.26288	2.3748	1.79943	4.9354	9.84616	8.71759	8.75701	5.8715	3.1877	4.76468	3.99761	6.48967	5.94992	0	6.55137	3.24503	1.2257	9.93823	8.7934	12.2081	5.45191	0.422707	5.86879	6.38722	1.80727	0	0.0293031	14.5405	3.13904	6.37425	3.9248	6.66167	6.44344	1.24502	0
TCGA.DD.A1EC.11	3.57948	1.47287	5.04573	0.0233189	1.18403	3.11069	7.53276	1.87446	5.86173	0	8.73153	4.85936	1.24229	0.707393	0.288869	1.36796	1.30332	5.09037	9.1824	8.41401	7.9977	5.7172	1.71363	5.65842	3.1441	5.41847	5.86482	0	8.17395	0.885492	2.7136	9.82353	8.52739	9.98971	5.53068	1.58739	2.85703	5.56314	2.95079	0	0.0438031	14.3531	1.22114	6.27072	3.81309	8.53771	6.18403	0.212182	0
TCGA.DD.A3A4.11	2.87233	0.294653	4.74929	0.977674	2.25569	3.31217	6.65199	0.0862224	4.90975	0	8.45572	7.86926	2.63387	0.636254	0.240229	1.27947	2.01602	4.91187	8.88712	9.38652	8.72825	6.23047	3.34769	5.66554	2.97717	5.47237	5.04939	0	6.41987	0.804209	1.04076	9.0835	9.88399	10.2156	6.81588	1.30476	5.5151	7.46297	2.00587	0	0.0163278	14.8122	4.79909	6.40203	3.81193	6.63987	5.85711	0.165835	0
TCGA.DD.A39Z.11	0	1.69244	4.59965	0.0277335	0.348984	3.16042	7.46352	1.49433	5.09037	0	9.17348	10.235	1.36396	2.08727	0.349207	4.46066	0.252936	7.32899	9.23461	9.215	8.23096	7.73115	4.83451	6.4247	2.31983	5.69069	6.96792	0.0184773	6.91352	2.91934	3.73576	9.66861	9.80034	12.7355	4.8415	0.550073	6.38166	7.50575	3.25329	0.0194128	0.0760376	14.6096	2.5713	5.55026	5.69323	7.53836	6.61168	0.269323	0
TCGA.DD.A1EB.11	2.25457	1.29681	4.18076	0.0193758	1.60135	2.26724	6.31672	1.67368	5.82801	0	9.07512	10.2624	2.15684	0.63709	0.240816	3.86766	1.11847	5.77586	9.41491	8.5073	7.90779	6.25893	3.47754	5.47381	2.99295	5.42325	5.57501	0	5.68552	2.392	3.13367	9.74158	9.22171	14.0087	5.03375	2.39393	4.69402	6.70111	0.115994	0	0.0166684	14.1088	2.01857	7.15012	3.209	7.93839	6.84195	0.166396	0
TCGA.DD.AAE6.01	0.205882	1.42001	7.16258	0.0681431	3.35385	5.24564	10.0554	3.57017	5.57167	0.0203064	13.126	11.4843	2.87492	3.1068	5.53058	4.61059	6.8142	10.5896	11.0678	10.7803	10.4614	10.705	7.13628	10.8223	9.56545	10.8182	11.2011	0.0160026	7.67494	8.56267	7.22994	11.0268	9.76629	15.7233	8.02491	4.26581	10.0812	15.6421	11.114	9.56904	5.9152	14.5419	10.8999	6.99774	10.4183	7.6907	8.31664	1.28802	0
TCGA.RC.A7SH.01	0	0.308654	4.54458	0.0319342	2.05797	6.75333	10.2243	2.93581	9.3191	0	14.862	11.9277	1.16517	1.66794	2.2798	4.129	3.33078	9.554	12.0522	10.8748	9.87892	9.76588	6.44477	10.3329	7.09649	8.9799	10.3361	0	8.17203	6.87427	4.49906	11.9746	10.7171	12.168	7.24795	2.75524	6.78008	13.6139	9.53824	0	2.05692	15.0225	5.34841	6.79903	8.8286	8.89631	4.54487	1.78816	0
TCGA.DD.A1EF.01	0.959751	2.17997	4.98818	1.27701	1.32982	0.378544	9.87911	3.58327	9.28881	0.0852915	14.3533	3.92511	4.03543	3.52566	2.87566	3.15754	4.79056	10.2509	12.0148	10.1681	9.8988	9.41215	6.01068	9.06881	6.37331	7.53791	10.0735	0.08131	8.81192	9.76469	5.70474	10.9139	9.70706	11.3444	5.0368	0.511793	7.12014	15.657	7.37896	5.83845	2.66385	15.4372	11.8633	8.15942	8.28987	6.8922	7.406	1.41967	0.0345518
TCGA.DD.AADY.01	1.65677	0.523271	4.9972	0.219535	1.60663	3.20229	7.02595	2.22281	2.36216	0.208193	12.4378	9.3859	1.31958	0.811902	0.434437	2.7705	3.92794	11.7163	11.9953	10.2923	10.5431	9.28918	7.03263	8.77712	5.97184	4.93689	10.9906	0.20495	9.23152	1.04845	6.61946	12.8697	8.7941	12.4997	6.92256	5.58758	6.327	12.7507	5.0354	0.223966	1.51619	14.9785	7.00546	9.93766	8.09699	6.79409	3.71369	2.76067	0.0989213
TCGA.ED.A82E.01	1.21203	0.294653	3.78278	0.0193248	2.97869	2.72572	8.86394	1.76066	9.16095	1.34871	10.9512	5.62397	2.85375	3.76369	1.25537	5.08833	3.95617	5.55968	8.2939	9.78001	8.64135	7.5106	5.32886	7.15685	7.5343	7.03268	7.75449	0	8.76539	2.18859	4.72465	11.9392	8.6199	7.78522	6.4174	4.98627	6.91749	5.75656	3.82593	0	1.9275	15.5868	2.48294	12.0579	6.03619	8.37347	7.72879	1.84363	0
TCGA.5R.AAAM.01	3.0933	3.31137	4.715	3.22157	3.22694	3.93812	7.61282	2.86968	6.79722	0.0359227	8.45662	14.0766	3.65829	2.81864	0.300466	3.4694	3.32729	7.51106	10.6017	9.02006	9.41002	7.44263	3.9164	7.15468	7.61617	7.20982	7.51036	9.21184	9.46351	2.57069	4.52225	10.5871	9.25004	13.1619	5.11277	4.78271	7.33807	11.2817	6.36464	6.51159	0.082763	15.2606	3.03148	6.78958	6.11486	8.26806	6.45309	5.63947	0.00654795
TCGA.ED.A7XO.01	2.6716	1.50579	5.46818	1.84367	2.28923	1.47547	8.87091	3.67658	7.38003	2.5511	9.66681	5.6742	3.71637	1.83944	3.5039	1.36153	4.20961	10.5565	10.248	9.97107	9.26246	10.2231	6.83348	9.4654	10.7303	8.35994	9.97846	9.86219	8.10789	2.01173	7.3374	11.0324	9.87845	12.9312	5.75511	2.98134	8.57638	12.0024	4.31336	2.84059	3.88169	15.6613	0.114816	8.41044	9.49103	8.55699	7.7655	10.1859	0.0210794
TCGA.DD.A4NO.01	0.0265407	5.8585	7.57196	0.0193248	1.93902	5.82838	9.99924	2.33761	8.62056	0	15.3551	16.3797	2.67797	2.15878	0.240229	3.79263	3.20941	9.08297	10.8854	9.99711	10.9379	8.12299	4.80778	7.60507	7.5791	9.80227	8.45871	0	8.75072	2.32504	3.85841	12.6385	9.83293	13.3618	5.6487	6.43855	7.37862	13.5364	6.54044	4.90013	2.26626	15.6393	2.93974	9.41226	6.9973	9.74635	8.61057	1.68714	0
TCGA.DD.A116.01	0.705585	0.309214	5.47361	0.0324374	3.23089	4.11887	9.17889	0.0992764	7.10975	7.20221	9.74278	11.2496	2.77653	0.648044	1.27382	2.31316	3.16227	8.62187	10.299	10.045	10.8658	9.08941	5.18642	8.9858	4.62374	8.05456	7.4325	0	9.03471	5.66061	5.13368	10.337	12.0351	14.664	7.53936	0.406257	6.2071	11.6616	4.68745	3.35047	0.0303543	15.6057	8.2554	7.37109	7.30719	12.9556	8.08755	0.181283	0
TCGA.ED.A5KG.01	4.37756	0.899903	5.41454	0.0193248	1.43953	2.99648	7.7189	2.83474	5.15326	2.82853	13.8808	8.75588	3.43143	2.13419	2.27888	3.06628	4.02761	10.0762	10.6255	9.77269	9.53129	9.16235	6.67091	8.83932	6.92597	7.40055	10.2789	1.7457	9.12693	9.17313	6.32861	11.093	8.31668	11.9414	5.90399	0.391094	5.82938	14.7379	9.4463	0.592009	5.40689	15.4139	9.89757	8.88525	8.31456	7.96157	8.18263	2.75454	0
TCGA.DD.A39Z.01	1.64497	1.78468	5.13901	0.215031	3.21918	5.07315	11.7687	1.56719	6.17703	0.202402	14.3055	12.1239	1.31599	2.09983	0.430095	1.47331	5.14916	9.64741	11.4238	11.0419	9.46727	9.75879	6.14213	9.73021	8.57144	8.36096	9.53424	0.199121	9.20612	1.0427	5.65208	10.9129	11.3713	13.556	6.86899	3.59576	7.82798	13.168	10.4002	1.4656	3.20678	15.3922	2.59688	7.77783	8.00228	6.52757	7.57927	0.406894	0.0960458
TCGA.CC.A7IF.01	0.746206	0.32461	6.27652	0.0462487	5.64849	4.94645	11.0635	3.63664	7.31123	0	6.4606	10.9019	2.81507	3.89192	4.97461	5.17805	3.53317	9.36054	11.1475	10.4004	9.64234	10.0738	7.22884	9.44502	9.75674	9.695	10.5723	0	8.82728	5.42715	7.28673	9.79652	10.8924	13.4901	6.87275	0.422318	7.5991	11.0553	5.42492	2.39276	2.4272	14.2538	7.95017	8.78178	9.0262	10.6521	8.00086	1.23352	0
TCGA.CC.A7II.01	2.14548	1.0153	6.79085	1.96999	4.78814	5.08858	10.2602	1.72917	2.81861	0.688823	8.54462	3.49566	2.41839	3.42992	4.59702	3.70209	1.75462	10.2034	12.3752	10.2592	9.3965	12.4946	8.88803	12.234	10.6968	9.74978	11.5813	10.968	8.25947	4.96188	6.83313	11.1324	12.2528	10.6592	6.22324	4.76972	5.56254	10.535	8.75801	1.92827	6.18392	16.7761	12.482	9.54859	10.3127	5.81824	8.12071	0.165835	2.21122
TCGA.PD.A5DF.01	1.00423	3.79118	4.67338	3.51966	1.51602	3.17804	8.39905	1.59845	6.75445	0	12.8612	9.27878	3.40107	2.88129	4.47806	3.78308	3.6129	9.74966	10.1164	9.88814	10.3269	9.80064	6.20534	9.35518	9.81937	9.61128	9.79279	0.897037	9.30304	0.804209	7.09235	13.1592	9.38503	13.191	6.79489	3.88691	7.26459	7.93685	4.83054	8.69243	1.5277	15.0148	2.51743	8.99006	8.76269	8.3892	7.66231	6.30136	0
TCGA.DD.AAVV.01	2.69322	5.23019	6.01371	2.63018	2.0413	3.46174	10.1732	3.11256	7.87718	7.81878	14.3283	15.7872	3.76347	2.66	1.8483	3.89024	3.46593	9.7746	10.5561	11.4012	9.92042	8.89686	5.89597	8.5167	7.68227	5.84747	9.4235	0	9.28986	7.19132	5.55205	13.1173	10.4588	9.97899	6.16824	2.73912	7.44002	15.6805	12.191	2.32944	6.8772	15.6302	6.73172	9.54963	7.88398	7.19461	8.80434	0.174986	0.980629
TCGA.WQ.A9G7.01	0.327011	2.59884	4.08396	0.11692	3.04174	5.55607	11.2468	2.38091	5.30073	0.0793616	13.8006	7.04451	4.02241	3.73652	3.87209	5.17845	4.62235	10.9568	10.9209	11.2261	8.823	10.6394	8.04831	10.0755	8.78905	8.26712	11.6499	0.0753487	7.40491	3.93734	6.503	12.1748	10.9946	12.4221	6.68472	6.02411	6.95377	12.0259	8.60786	1.85066	0.12155	15.2645	5.36363	10.5172	9.57981	8.23306	6.43372	0.283167	0.0312574
TCGA.DD.AADF.01	1.5505	5.2231	5.71817	2.05345	2.85108	4.70236	8.5356	2.11959	4.9942	2.78542	11.6176	10.7445	1.28758	3.08274	1.63506	2.67624	5.04277	10.4664	10.3173	10.3952	9.38032	10.465	6.76893	10.3341	10.4748	10.3194	10.0651	10.3128	8.84669	7.06101	6.95407	9.43157	10.7056	14.6351	6.85418	9.44465	8.381	6.39388	4.2382	5.53398	1.41931	15.2153	3.1102	8.38858	9.57713	9.24921	9.75236	8.86188	0.0731199
TCGA.CC.5259.01	1.06605	5.35714	5.23499	2.00703	2.51208	2.98324	8.48896	2.07176	9.38656	2.68025	14.3776	12.6114	3.06102	0.99531	2.21591	1.69523	5.45492	9.52939	11.4478	10.3879	8.72516	10.3824	8.13192	8.94023	9.61346	7.87148	9.62965	3.49736	9.03592	5.55205	3.96078	12.8601	11.8084	11.9386	6.90403	3.11772	6.96562	15.0092	10.2256	5.99151	4.54995	15.4658	8.68937	8.31036	8.12371	7.9537	8.2012	0.715485	0.230419
TCGA.ED.A7PY.01	1.61955	0.506659	6.93303	0.205387	1.12631	5.52021	11.7691	0.271263	6.86527	0.190046	13.0688	11.2773	1.3083	2.07831	0.420794	3.81718	3.01419	10.159	10.4083	11.3508	10.5111	9.54349	5.91866	8.25772	5.36408	6.88331	10.2345	0.186683	8.0815	10.2452	4.75603	11.3362	10.1018	10.8735	7.23934	0.614328	7.17284	15.7961	10.2527	2.54201	0.218603	15.1748	10.5598	7.91175	7.34068	9.44034	8.78473	0.394461	0.0898609
TCGA.DD.AAD6.01	1.60352	6.39702	4.84042	2.54475	1.56857	0.681052	7.10035	2.60932	8.27454	0.422517	13.7605	12.3877	2.94519	3.54449	2.0864	4.8556	3.48772	9.17466	12.547	10.0695	10.2137	9.78402	6.46727	8.92199	10.6072	10.4268	9.29936	12.6101	7.68515	1.26093	7.03637	11.328	10.3696	8.6071	6.26619	2.26886	4.8844	3.86326	4.82469	4.80897	4.07187	15.2083	8.48276	10.7975	8.72691	9.98748	7.78532	10.0506	3.56937
TCGA.UB.A7MA.01	1.74987	3.11901	3.17657	0.0193248	2.57115	5.03265	10.0717	3.33269	7.15585	2.43412	10.4636	7.39301	2.86233	4.39938	4.07196	4.4019	4.15015	9.91947	9.77426	10.1986	10.2947	10.0865	7.0079	9.73636	11.0576	9.82399	10.2658	0	7.91033	7.59126	6.06257	12.216	9.07215	10.3824	6.41279	7.91471	7.93711	13.3569	10.1729	5.07175	0.0163278	15.7114	10.0122	10.5538	8.48409	4.90301	8.23824	1.47017	0
TCGA.DD.AAD1.01	1.49108	0.294653	3.99104	0.0193248	3.146	4.7704	8.58341	2.90674	8.52004	0	13.6159	13.0544	4.15607	2.79221	1.10787	3.90915	3.73201	8.88054	12.3526	9.51077	9.91206	8.04048	5.11555	7.97074	6.97694	7.26651	8.94263	0	9.29048	5.41326	4.9758	11.009	9.90565	10.2537	5.58472	1.25958	7.86891	13.9028	11.4546	2.60527	2.16298	14.7035	8.06566	8.96677	7.11867	8.5655	7.16712	1.03607	0
TCGA.2Y.A9HA.01	0	6.08481	6.81663	3.62075	3.51375	6.87397	9.86128	3.42794	9.072	11.6383	11.9275	13.333	4.2131	3.27363	3.00979	5.29583	2.99942	8.19257	10.2221	9.65417	10.8484	9.57896	6.11846	9.07297	8.59153	9.97523	8.34227	12.7527	9.28801	7.22119	5.97497	11.5645	11.0032	13.2502	6.88102	1.01133	6.09756	14.2767	4.79177	5.96685	5.35599	15.7165	9.73605	10.1769	8.43924	11.9276	7.38035	11.1926	2.64618
TCGA.BC.A69I.01	2.1903	0.401415	7.53619	0.114313	0	2.12831	6.74062	0.18074	5.20384	1.19929	10.7927	8.26921	2.38262	1.86855	0.332678	1.37364	2.74382	7.16937	9.09288	10.6973	10.4306	7.78223	3.38305	7.14249	8.51426	6.97442	6.9411	0.0721413	9.76634	0.917278	7.10169	10.016	10.5704	13.4446	5.36941	1.63035	3.23012	8.18507	4.69824	6.71491	1.8794	15.1357	4.25428	4.14963	6.13329	10.3616	7.05054	0.27996	0.0294771
TCGA.DD.AADK.01	1.17759	1.45254	3.47588	0.0193248	4.11885	5.38746	9.73737	1.2458	8.70868	4.36121	12.9361	12.9298	3.84683	2.96325	4.18354	4.57076	3.48588	9.64677	11.4648	10.5258	10.2023	8.59472	5.89479	8.59973	6.57874	6.98037	9.55774	0	8.76936	2.34664	4.27772	11.8128	11.0336	15.2403	6.6843	2.23085	7.03786	15.3388	5.55245	3.03268	4.00194	15.3514	7.06316	9.19892	8.02961	10.245	8.18407	0.165835	0
TCGA.DD.AAD2.01	0.40194	0.439651	6.90824	3.22738	3.52578	5.28472	10.1071	1.40677	8.67441	0.117324	13.8916	15.0931	1.26171	1.94682	1.55908	1.40669	3.11572	9.83085	11.7956	9.0264	9.4587	10.9406	6.07016	8.76815	6.31964	7.64422	9.77153	1.27458	9.21232	0.958188	5.1016	11.8058	10.2593	13.9179	6.00598	0.543193	5.96013	13.7192	6.24121	3.58279	1.34105	15.2682	5.63696	7.9273	8.54967	9.54926	9.97711	0.321324	0.0520338
TCGA.LG.A6GG.01	0.00781993	4.58022	5.92699	4.96245	1.50054	3.61937	8.43887	3.1569	4.34964	1.46177	13.2902	14.6905	2.65689	1.56396	4.78421	3.18777	4.40205	9.6488	11.7056	9.5729	11.538	9.6482	5.90796	8.78115	8.34021	6.97894	9.43509	7.08522	8.34644	3.28995	5.69267	12.5961	8.98928	11.8372	6.27721	9.32804	6.32562	13.0565	8.16871	2.20654	5.74392	15.4003	1.92367	10.7933	8.52038	6.65111	8.02401	8.09342	0
TCGA.XR.A8TC.01	1.21591	2.68272	4.42872	0.0193248	1.98217	1.11926	8.06261	2.47961	6.95447	0	14.7282	9.79479	3.29882	3.61787	3.84949	5.83353	5.11279	10.788	13.9434	10.3128	10.3819	9.02385	6.06196	8.83121	4.80082	7.52142	10.8968	0	8.48444	10.0496	4.82057	11.2242	9.72286	12.8779	6.97022	0.391094	6.40627	16.915	3.8107	1.39677	0.871108	15.8306	10.1026	8.30189	8.33901	10.7659	7.87789	0.165835	0
TCGA.BC.A3KF.01	0.550738	0.294653	6.43566	3.414	1.58371	3.88215	8.26166	2.6665	6.30272	4.17573	12.7748	0.501935	3.76726	2.88432	5.12943	4.48555	4.12534	8.72692	10.965	9.73243	10.6122	9.31969	5.87618	8.91173	7.8489	6.9176	8.91277	0.560097	8.8585	0.804209	7.30514	11.758	9.78815	14.634	6.73862	4.44872	8.17749	15.6118	5.62952	7.13812	1.48072	15.8173	9.48551	9.8274	8.16854	9.49932	7.64618	0.165835	0
TCGA.DD.AAW1.01	1.08917	4.00379	7.2308	0.0217189	3.1103	2.85742	7.18332	3.09436	8.20135	9.1836	8.08854	10.1924	3.16157	2.64359	0.242566	5.28775	3.29468	7.27271	10.6301	9.77078	10.2014	6.21502	3.21975	7.38408	8.23714	8.80868	8.02809	6.4907	8.56313	1.81031	8.04639	11.5107	10.1369	13.6541	6.03931	1.39723	3.41879	13.0067	4.12396	2.57466	1.02255	15.1864	0.0183788	8.64776	6.77952	13.6565	7.15152	0.168648	0
TCGA.BC.A217.01	0.249382	6.87317	7.90627	3.67909	1.82598	2.75885	8.12522	3.28145	7.05807	6.65565	10.6393	9.45312	3.68909	3.16131	2.09636	2.82999	4.82665	9.88459	9.70902	10.4402	11.0855	9.77382	6.15584	10.0903	10.3559	10.9742	10.0503	10.3944	6.28225	4.58896	7.2906	10.9465	8.94818	12.6035	7.1199	8.18796	8.94881	12.8787	2.21665	5.0473	1.56212	14.4523	1.19123	9.20615	9.79637	7.57562	10.3207	12.1667	2.84827
TCGA.RG.A7D4.01	2.78058	4.46305	5.34579	4.71832	2.4722	2.26287	9.77364	2.40679	4.32818	1.54626	13.5389	10.9369	4.323	1.63521	1.82395	2.27839	4.20216	10.0186	11.489	10.2518	10.876	11.2297	6.69495	9.53423	8.96521	9.17301	10.5845	10.2884	7.39536	10.1798	7.23729	11.0998	10.276	10.5002	6.19854	0.391094	5.35638	16.1027	9.58315	5.3018	2.01498	16.8004	12.4006	7.92674	9.72752	10.3687	8.49691	8.9554	2.54611
TCGA.DD.AACO.01	2.58585	0.678251	5.52181	0.348651	0.818056	2.75491	10.8643	0.413465	7.18278	0.379892	12.4212	16.6073	1.41991	0.920497	0.558389	4.51203	1.92603	8.89518	10.04	10.5651	8.57055	9.65415	6.71006	10.3563	10.6835	8.84087	8.3894	0.377972	9.07935	3.29285	4.48355	10.9662	10.6823	14.2545	8.09678	2.19599	9.2939	13.6698	5.81879	7.85127	4.4601	13.8338	8.56677	8.94438	7.82449	5.6945	8.36423	0.585663	0.178003
TCGA.WX.AA46.01	2.8291	0.294653	4.92134	0.0193248	0.547076	2.20829	7.34651	1.61964	5.39039	0	8.38021	5.94557	3.1025	1.59297	1.77389	3.80687	3.0552	6.31818	9.46855	9.14828	9.35441	6.26808	3.63297	5.73309	5.19673	5.53929	6.46538	0	7.14512	1.7606	2.87731	10.0455	9.5272	11.3695	5.17425	3.13792	5.58215	6.5504	2.06002	0	0.0163278	14.8422	3.41258	5.96642	4.19964	9.30084	6.54109	0.165835	0
TCGA.ES.A2HT.01	1.85246	0.463678	4.4718	0.168494	3.08361	4.66848	8.52733	0.234605	4.5362	0.143312	15.6219	15.4261	1.27862	1.99478	0.38516	1.42728	2.132	6.12005	9.31079	11.3956	8.90499	7.40267	3.85078	7.6242	5.28237	5.37547	6.86878	0.139658	9.21799	0.984012	3.19538	11.2347	12.3848	12.6061	7.18148	5.99485	6.44471	11.7051	7.14676	3.64807	2.80223	15.6072	7.06321	8.7783	5.89751	8.44437	7.8803	0.347454	0.0658398
TCGA.G3.A25Y.01	2.15062	2.63137	4.75429	0.0193248	0	5.32869	9.78067	2.58609	5.39552	0.429133	13.2636	12.8516	2.74345	2.45896	2.59885	4.44022	4.68749	9.81602	11.3487	10.1383	9.70799	10.073	6.60496	10.1053	9.5361	9.30523	10.2147	0.426314	9.34903	2.98607	7.8167	11.2621	9.39886	11.053	6.53538	1.66928	7.5716	15.0408	11.19	2.16171	4.94557	15.2214	10.1383	9.01635	8.86003	9.72092	8.44662	0.165835	0
TCGA.2Y.A9GZ.01	1.38993	2.60262	6.91671	4.64874	1.99977	3.94963	9.15823	4.53125	6.5824	2.27062	10.9	8.04989	3.46356	4.20766	3.68553	4.85014	4.49331	8.79329	9.20542	9.13139	9.60725	8.93858	5.04341	8.39437	9.3045	9.8751	8.934	11.5237	9.59985	3.59706	6.22309	11.0978	8.58464	13.0253	6.56897	8.86318	8.23105	10.4215	5.85421	4.96581	4.58628	14.5452	3.17072	4.23672	8.1477	8.90521	7.11201	2.73663	0
TCGA.ZP.A9CZ.01	1.02206	3.68634	5.69235	0.0193248	3.40595	1.79244	9.59489	3.92793	6.04703	0	13.5536	13.1701	1.15439	2.89906	4.81945	4.21564	3.85528	10.2412	10.8193	10.0129	8.95361	10.5668	7.69994	10.0189	10.0074	9.3102	10.7933	0	8.83309	9.91722	8.3065	11.0866	8.99916	13.2661	6.67273	3.90748	8.71602	14.2289	6.93797	7.42552	2.27551	14.854	8.77306	9.44431	9.81163	10.0984	6.93449	0.165835	0
TCGA.G3.AAV5.01	1.66424	1.12765	4.93202	0.0193248	3.86	5.89993	10.4617	2.19085	8.01592	0	13.015	17.1147	3.27061	2.02965	1.62959	4.74874	4.57082	9.70081	12.3953	10.6712	10.5095	9.92079	5.19079	9.23267	10.445	9.28545	9.61973	0	8.08594	2.59322	4.83341	11.3876	11.6637	8.25553	6.95539	1.226	3.94592	11.8594	4.0383	6.80409	1.8035	16.2074	0.852853	6.39226	7.99378	8.35792	9.27066	2.5254	0
TCGA.5C.AAPD.01	2.7657	1.96797	3.5971	2.43605	2.4381	1.33999	9.82333	2.76744	6.43928	2.05572	11.5017	7.93409	1.17942	2.72469	2.65606	2.95123	3.67964	9.07714	9.78851	11.4095	7.3029	9.98335	7.741	9.40993	11.0759	9.38849	10.0445	10.4472	8.7962	5.77102	7.1712	10.8275	10.0379	10.5666	8.24373	7.20109	8.74687	15.7586	4.97864	7.91157	1.68946	15.7255	8.93384	9.21683	10.3499	8.22878	7.47929	12.6367	1.03071
TCGA.DD.AAE4.01	3.17648	1.95248	6.35684	0.284633	2.62168	2.59048	7.41406	0.349951	3.1912	0.293356	9.55205	10.7159	1.37073	0.867091	0.497056	1.54206	3.51078	10.2482	9.74355	9.91596	6.6808	9.34765	6.72374	10.8995	10.605	6.41809	8.41941	3.07819	10.0874	1.13295	5.32083	8.13193	9.88122	10.2541	6.29996	0.715022	6.60927	7.71497	4.28402	6.104	3.39821	14.0562	1.65659	7.93774	8.55266	6.15156	7.33492	4.33403	0.139577
TCGA.DD.AAVX.01	1.42579	0.623658	6.25819	3.41803	3.68634	3.43507	8.43557	0.368928	6.44361	0.318908	7.91387	5.23463	1.38553	0.883133	3.62612	2.9639	2.4923	7.63085	9.45323	9.47425	10.4637	7.55564	3.9579	7.00671	7.80005	7.85429	7.07154	1.64478	9.69635	3.17661	4.35618	10.5914	10.6526	8.31122	6.51916	2.76746	5.77517	12.9567	3.56944	3.67357	3.17532	15.5463	0.374508	6.6914	5.76542	7.72972	6.52002	0.5242	0.151212
TCGA.G3.A25V.01	0	1.91433	4.5405	3.38041	1.86102	4.69832	9.27358	1.70537	7.84457	0	14.5369	16.1198	3.18858	1.66507	0.251416	2.89859	2.74047	7.70281	9.46987	9.32595	9.10162	8.37414	4.63248	7.45401	8.50094	8.57385	6.93178	10.6944	9.05037	0.817599	4.26014	10.5525	10.0802	13.0688	5.07323	2.42803	6.45377	8.73596	6.18094	5.51648	2.05325	15.0244	2.37546	5.52692	6.1236	8.81205	6.71192	7.88904	0
TCGA.XR.A8TG.01	0.898192	2.89946	5.8178	2.41021	0.425753	2.39201	8.87997	4.52658	8.61307	0.819133	13.6815	13.2576	2.01267	3.90417	4.68282	4.88478	5.2583	11.2111	11.6461	9.29772	10.6363	9.78329	7.06742	9.68897	9.09657	9.03142	11.0689	9.97737	7.91534	5.62896	7.95229	11.6923	8.36298	13.5667	5.39428	8.95439	7.60925	12.6369	5.3207	8.2947	0.0163278	14.8357	8.40288	9.3377	9.22652	8.40056	7.40492	8.83091	2.5992
TCGA.G3.AAV6.01	0.950634	1.18946	6.19189	0.0193248	1.45828	1.15893	8.47589	2.75369	4.30441	0	13.0265	2.5709	3.02997	1.53338	3.42084	4.59602	2.55911	10.1268	11.268	11.41	8.61184	10.8283	7.84425	10.5139	3.25193	10.9834	11.0431	2.4022	8.25826	10.1886	7.32072	10.4274	11.2647	13.0641	7.92697	2.57467	5.69406	15.7122	11.2579	2.42453	8.78256	15.8173	10.5609	8.65673	9.81322	7.52767	8.15975	0.165835	3.74787
TCGA.K7.AAU7.01	0.868712	3.37454	4.63104	3.36933	2.57939	2.83663	9.12144	1.47191	9.11878	0	13.2655	14.4795	1.99023	4.31932	1.07153	4.63029	4.25993	9.1461	10.9591	9.07778	8.88246	9.88123	6.47615	9.27367	10.089	10.3833	9.95915	11.9024	7.96092	6.13239	7.2897	11.9763	10.1854	12.0225	6.00123	4.14143	7.78712	7.11922	4.86012	0	0.0163278	15.4417	8.66535	10.4935	8.56995	10.6703	7.81664	7.28142	3.08441
TCGA.DD.A1EG.01	2.11664	6.50805	4.67994	3.81488	1.72437	5.47904	10.0038	2.61257	7.56269	1.30558	13.7359	16.9455	2.50412	1.43295	0.240229	2.62015	4.33298	9.47198	11.3659	10.4864	12.0602	9.61632	6.04687	9.47671	8.95746	9.30552	9.72917	9.05545	8.91674	2.14645	5.48644	13.2296	11.1062	14.1151	5.59595	2.90931	8.07193	15.7808	5.94701	3.99336	0.0163278	16.5647	8.29889	8.83235	8.41658	8.26993	8.68661	10.5562	0
TCGA.BC.A112.01	2.05617	2.53669	6.41273	0.0193248	1.25853	3.4859	9.95093	4.53925	8.65868	5.82573	10.8479	15.4644	1.15439	0.636254	1.53189	2.57023	5.20158	10.0508	9.42231	10.0541	8.83493	10.1655	6.14792	9.4715	8.48021	8.52738	10.9328	0	8.80233	9.30993	6.45973	12.8277	10.0446	11.9297	6.27468	2.63393	7.07559	6.85653	7.37929	5.05914	0.0163278	15.4821	9.32983	10.7872	8.55026	10.0801	8.12297	0.92357	0
TCGA.G3.A3CK.01	2.84299	3.05209	6.02513	0.0193248	1.60956	2.20141	7.12254	2.03008	7.35509	9.81663	7.45711	15.0681	3.11625	0.636254	0.240229	3.88309	2.87405	8.96879	10.356	9.55557	11.0502	7.93878	5.44544	7.70472	8.35704	8.51836	8.82137	4.27641	8.49454	0.804209	5.75278	10.751	9.26274	6.86725	5.3423	1.63862	5.16402	13.8396	4.48528	7.20176	1.64825	15.1683	2.77563	5.55074	6.87362	11.9276	7.12898	0.888032	0
TCGA.BC.A10X.01	1.98749	0.294653	4.70268	0.0193248	0	2.32985	6.68954	2.15709	6.19222	0	9.44377	9.15558	1.96802	1.44768	0.240229	2.08765	3.16287	7.47637	10.1082	8.81772	9.13187	7.40243	3.99417	6.42151	4.43493	5.47817	7.59198	0	7.80259	1.61542	3.43538	11.1563	9.20167	11.146	5.02396	2.45761	4.77473	9.02916	5.21538	1.73742	3.54684	14.8129	5.85093	7.29686	6.01218	8.82616	6.13568	0.165835	0
TCGA.DD.A4NS.01	2.54278	1.81371	5.19073	3.28826	1.64704	3.17431	7.92868	2.87794	7.28232	0	10.2304	12.3952	2.31136	3.44854	0.872791	4.74091	4.24917	7.73462	9.82499	9.56255	10.8893	7.04756	4.63023	6.74948	7.0902	8.05713	7.94065	10.6831	9.23329	2.32924	6.14393	11.0145	8.9744	11.2586	5.7483	2.21234	5.57515	12.0345	5.14703	4.79281	0.647452	14.8346	1.54421	8.23303	5.93925	9.29367	7.41727	1.69388	0
TCGA.ED.A8O6.01	1.87848	2.41737	5.04453	4.71686	4.15532	3.0542	9.22386	0.93638	8.40973	0	13.9585	11.68	4.54761	3.03001	1.0908	3.88562	4.48127	10.2954	11.5977	10.6611	9.18553	10.181	6.87029	9.26971	5.10795	10.0752	10.5951	0	8.29444	11.664	5.18984	12.3577	11.7436	11.9789	6.93135	1.79972	7.58412	15.3269	11.2855	2.58116	0.865791	15.7159	11.1173	10.9727	9.09664	7.73759	8.84688	0.165835	2.59472
TCGA.LG.A9QC.01	0	0.313203	7.32702	0.036021	2.2423	3.49307	8.44839	3.72815	8.51853	0	11.5715	3.04197	2.78659	3.68968	0.256519	4.50578	4.56922	8.65095	9.03203	10.1574	11.5541	8.25254	4.53623	8.57919	7.87326	6.93022	8.57474	0	8.70405	2.85763	5.47839	9.06051	9.09492	13.987	5.22203	0.410415	4.47134	7.25255	3.17364	4.90172	2.39372	14.8939	1.05756	4.37561	7.1103	12.1049	3.88012	0.185521	0
TCGA.BC.A10U.01	0.910936	7.19271	5.85236	3.18621	1.79865	3.70818	9.0802	2.88147	7.61662	8.24076	16.5258	13.6601	3.00503	1.79071	2.72439	4.55366	4.59487	8.38507	11.1872	10.3382	11.6357	8.38714	5.21558	8.1952	7.25665	10.1888	8.99054	11.0432	5.52205	2.33226	5.97461	12.5797	9.65609	14.5294	6.49117	5.02521	7.7395	13.9516	3.36797	1.50816	0.649698	15.7751	7.6722	9.90026	9.41701	8.96095	8.17483	8.21937	2.82396
TCGA.DD.AACT.01	3.00448	2.10091	7.21441	1.803	1.94073	3.82649	8.67458	2.53404	9.45147	1.75476	13.3975	15.9046	4.29747	4.0757	2.67884	3.06066	4.10893	10.343	9.75871	10.8636	10.0734	9.08503	6.80882	8.16912	7.65476	6.40404	8.82746	2.43462	8.79935	1.21649	4.74973	12.3375	9.92439	8.70708	5.07404	0.796854	6.94782	15.2348	6.12805	5.42185	0.377395	15.5158	8.49559	5.69342	7.59693	7.86817	7.17623	6.08144	0.177039
TCGA.G3.A7M7.01	0	3.02196	5.06915	0.146972	5.39027	4.86607	10.4844	2.03305	7.38811	0.116433	13.6116	15.631	3.07881	0.749299	2.61669	4.48379	3.11354	7.03691	10.3668	9.34804	9.9211	8.04827	4.13539	7.08243	6.58621	8.32096	6.85829	0.112622	8.8394	2.12191	3.55576	10.7025	11.9911	11.8789	6.89102	3.6197	7.26421	13.8538	8.01224	1.30037	0.154338	16.1502	8.32841	7.1369	5.46314	10.1946	7.2548	2.55417	0.0515543
TCGA.ZP.A9CV.01	2.35212	0.32812	6.04251	0.0493889	1.43512	3.36868	9.94114	1.76007	9.29618	0	16.3671	14.527	2.22836	3.05089	1.91358	2.95324	3.39144	8.94247	11.6102	10.3125	10.8181	8.25059	4.8585	8.54971	7.31881	8.43103	8.78008	0	8.95923	3.22557	5.32942	11.9781	9.43678	12.3139	6.40948	5.89499	7.1251	14.4213	7.48565	5.41511	0.0485378	15.3164	1.09098	7.77867	7.3338	9.21702	9.8477	0.201396	0
TCGA.WX.AA44.01	2.26624	1.43937	4.37204	0.0757675	3.45747	4.71152	9.69251	1.83611	9.37818	0.0294483	14.3895	15.2166	2.29192	2.80332	1.38312	2.42288	5.01697	10.3025	11.1557	11.1554	11.2331	9.37726	6.22626	9.57771	10.2048	8.42668	10.6364	0.025187	7.55546	1.94642	6.67792	12.5756	9.69026	12.8635	6.16841	3.16556	8.54625	14.2676	9.59355	5.09392	4.5345	15.1597	8.23057	9.37081	8.60816	7.39239	8.72425	0.23302	0.00277563
TCGA.G3.AAV0.01	0.636379	0.555596	6.88233	0.246893	2.51934	0.522698	9.89809	0.312486	7.09573	0.243647	13.0794	11.2535	1.34122	4.43736	0.460785	2.83408	0.375214	7.89372	9.9617	10.851	8.17904	7.97897	4.64144	7.6987	9.07952	10.0231	7.98103	2.97257	8.25043	3.47965	3.85883	9.66022	10.9082	7.77547	6.94665	8.92094	7.56072	14.9483	3.40833	8.94096	0.264698	14.193	2.68515	6.19729	6.67657	5.59639	8.71244	0.448405	0.11621
TCGA.DD.A3A5.01	1.63001	2.09339	7.08022	0.0914917	2.42686	3.83398	10.0723	2.30698	6.83351	0.0484056	10.6346	6.48148	3.36103	1.81406	2.03329	1.35103	2.67285	9.13637	9.54149	9.88269	8.93234	9.51072	5.98493	9.59712	10.2598	9.66002	8.67756	10.5532	8.69094	0.889665	5.91605	10.3003	10.5587	14.1637	7.46372	6.17584	8.33467	8.23552	4.62084	5.32983	0.0939497	16.1805	0.101895	9.48199	8.30373	8.91976	8.92303	12.5948	0.0137546
TCGA.QA.A7B7.01	0	7.61704	6.51933	3.98232	1.51539	2.90693	10.0265	4.86511	6.82371	6.22829	12.7609	0.450581	2.20991	3.32014	1.28234	4.41567	6.28346	11.9507	11.1614	10.0026	8.97543	11.251	8.42754	10.6538	9.15899	10.1295	11.2705	4.40593	8.08367	9.7397	8.63426	11.2362	8.46176	14.9388	7.84234	8.87891	8.34333	14.5397	10.2941	7.58803	1.05485	14.8029	9.78495	9.77487	10.1385	7.96189	8.40221	11.4694	4.74192
TCGA.DD.A39W.01	1.08176	0.294717	4.87806	0.0193828	0.599381	2.2644	9.92265	3.40835	7.96851	0	11.3699	2.2045	2.73952	2.63643	0.240285	2.8646	4.11643	8.69922	9.47168	9.80827	11.9262	7.86728	5.99793	7.43652	5.95938	7.70198	8.30993	0	9.18786	2.38935	3.71553	10.1767	9.37887	12.7245	7.24959	1.39124	3.60326	10.6593	4.63889	3.56662	3.71698	15.4507	12.2796	6.01429	6.65424	12.0574	3.08367	0.165903	0
TCGA.DD.AAE0.01	2.44857	0.609972	5.20864	0.292402	2.41347	5.21122	10.9381	0.357661	3.66938	4.15496	11.5601	5.7254	1.37676	4.37308	0.504512	4.64594	3.5321	10.0984	11.1685	10.9501	8.81565	11.2907	6.49215	10.6935	5.92387	10.3782	11.5478	0.301157	8.00331	10.0923	5.34362	12.2448	10.4826	10.2376	6.51634	4.85271	7.79285	14.4114	11.3139	2.78374	6.28226	15.3204	11.3703	10.1892	8.60293	8.31387	8.96868	0.508886	0.144321
TCGA.EP.A2KA.01	1.78394	3.98861	4.87057	3.37112	1.90565	3.85184	8.61227	3.78554	9.26665	0	12.5204	13.6136	1.15439	2.54096	2.14226	3.4997	6.00097	10.9372	14.0979	10.4156	9.33655	10.4428	6.34014	9.36719	8.04641	9.1445	11.0823	0	7.56241	3.02243	6.16152	11.8317	9.90126	10.0509	7.16861	10.1947	8.09861	13.5684	11.7521	0	0.0163278	16.2553	6.87354	9.82078	9.13023	6.77142	8.8137	1.08838	0
TCGA.BD.A3EP.01	1.01739	4.54205	7.16725	3.75628	1.53019	5.58168	9.96483	1.03446	7.34743	0	13.791	15.1128	3.67608	3.74015	4.34047	3.53517	3.21403	8.07504	10.3012	9.56511	9.88704	8.68752	5.39717	8.279	7.94506	9.88526	8.22788	8.90246	9.41333	3.9017	4.96087	10.775	9.92455	12.5829	6.10275	6.19691	7.30698	13.2164	9.86063	3.99375	5.36902	15.3806	6.42993	8.87475	7.64605	9.13246	7.81318	9.0738	0.9148
TCGA.DD.AACP.01	0.749576	1.36704	5.67234	3.81512	3.20062	1.33666	10.3063	2.76326	5.72912	0	12.0839	12.2298	1.17831	2.72085	2.91648	4.54345	3.53717	10.8484	11.8542	10.8007	9.69786	11.765	8.71243	10.5837	8.64255	10.8944	11.8832	4.7622	7.58349	9.84047	7.2801	11.8238	10.4244	12.9383	7.23363	2.4809	6.40848	15.2369	5.97512	3.66747	4.2031	16.5066	12.8141	9.61781	10.4036	9.4735	7.21877	1.83354	1.62113
TCGA.RC.A6M4.01	0	1.79661	3.40683	1.93193	4.08447	1.19372	9.9008	3.16179	9.32305	0.893578	6.20129	13.5263	4.06706	2.55188	0.240229	4.64397	4.65855	9.5622	10.4035	10.53	11.1004	9.46471	5.87159	9.0439	8.27012	9.58572	9.96593	0	7.97226	0.804209	8.06941	10.8035	10.6192	13.4741	7.35947	1.32146	4.50113	11.6988	3.01803	4.78451	0.945728	16.2592	8.9208	8.15799	8.19765	12.2703	6.80258	0.165835	0.897775
TCGA.XR.A8TF.01	0.817243	3.05253	5.44943	3.65018	0.146499	1.39647	9.38192	1.82199	4.51151	4.47102	11.1935	0	2.88214	3.6033	5.16494	4.25466	3.88165	9.47221	13.7543	10.8373	11.0592	9.25454	5.83388	8.13037	7.33082	7.36033	9.55938	7.17157	9.097	2.54088	6.47008	11.1423	9.57058	9.03876	6.44912	6.70955	6.18472	15.1049	4.88748	0.041797	2.17902	15.3594	10.9681	6.39524	7.91549	10.2797	7.16493	0.227062	1.08094
TCGA.DD.A11C.01	1.28277	1.92883	6.84962	2.21978	1.77887	3.30908	8.21412	5.40744	6.61893	4.65522	11.0267	2.44329	2.41456	3.25749	1.49001	2.52828	4.81677	11.3051	12.1312	8.76981	9.80857	9.95907	6.82145	9.72168	9.40848	9.1632	10.6226	11.8609	10.1832	2.74752	7.86768	11.545	9.47274	11.3691	5.75939	8.0432	8.49069	9.22321	6.9477	0	4.72311	15.5367	10.4704	9.15388	9.26166	10.1764	7.96162	9.33929	3.20101
TCGA.DD.A73E.01	1.34044	0.294653	7.83271	1.95811	3.46824	1.79094	10.4089	2.82849	8.73889	3.21507	9.11609	11.2674	1.15439	2.5772	0.240229	6.25688	4.04582	8.24637	9.20635	10.6204	12.3341	8.49986	3.62561	8.41694	7.75671	9.11985	8.01516	0	8.64476	2.33176	7.70772	10.0738	9.47755	10.3649	7.64298	0.391094	4.4388	12.8097	4.21345	7.52262	3.11829	16.0097	7.22699	3.74482	6.34116	12.221	5.12646	0.165835	0
TCGA.BC.A110.01	2.4426	0.607101	2.84662	1.6745	0.681137	3.3979	6.54524	1.74034	4.28849	0.300523	11.4262	10.087	2.76636	0.871614	3.32227	1.54737	0.426212	5.51721	8.88709	9.24492	8.19001	6.40559	1.5498	5.57686	7.48751	5.64319	5.5885	6.9021	8.80005	1.14006	2.46783	10.1477	9.74062	10.8254	4.48654	5.97621	6.07624	9.98508	4.68872	2.77723	0.312973	14.8607	0.355947	7.65374	5.31898	8.33783	6.60243	8.13437	0.142866
TCGA.DD.AAD5.01	2.62971	0.294653	2.85209	4.41209	1.46856	3.59289	9.21615	3.3142	8.02339	0	11.2593	15.1221	3.82552	3.30004	2.70345	4.72878	4.86473	10.1733	11.0964	11.0664	9.62401	10.6211	7.1104	9.13644	9.81635	11.0378	10.6465	12.1974	6.81729	9.01795	6.06049	12.0407	9.61409	12.7965	7.56173	7.0111	8.37922	10.7322	7.8953	3.3073	0.0163278	15.5917	7.53368	9.39521	8.73898	5.63745	9.28635	11.1037	3.24067
TCGA.BD.A3ER.01	2.26149	3.28873	6.50551	0.0742608	0.762269	4.26451	9.17386	1.83181	8.68824	0.0276392	14.8173	15.9632	3.90367	0.685374	0.293765	4.04129	3.6288	8.22563	9.41349	9.99974	9.60618	8.60579	5.13445	7.76348	8.21601	7.27159	8.34731	3.61043	9.66987	2.55083	4.32756	12.1024	10.0629	14.4989	5.47933	2.13862	7.03443	12.5514	7.28434	8.48747	0.0753215	14.9387	7.40905	8.55116	6.48212	7.63023	7.4159	4.82422	0.00171725
TCGA.CC.A8HU.01	2.23592	1.17141	4.58507	2.85309	3.00867	4.17355	10.609	4.23803	6.79293	0	9.3755	7.59334	4.16885	3.06518	2.08718	4.43389	6.14509	10.2757	10.8627	11.2315	10.1567	10.3046	7.27252	10.2733	9.12094	8.86589	10.8204	7.40026	7.70347	8.10963	9.02886	11.9196	9.2133	10.7817	6.76289	2.23533	9.78491	15.6357	3.52319	2.1412	0.892757	16.492	9.80533	10.2311	10.331	10.0495	9.89268	2.01187	0
TCGA.BC.A216.01	1.79238	1.49051	7.11461	3.93915	2.70059	1.84258	8.64305	4.25794	9.24523	1.54737	14.2353	6.88259	3.53507	3.89004	1.82509	4.27527	6.23261	12.7205	12.5175	10.3957	8.84764	10.1382	8.07636	10.6783	9.79889	8.29781	12.1728	0.6417	7.22111	5.54601	7.85143	12.0736	8.52395	14.2064	7.68237	9.57454	10.2869	12.0936	10.101	6.85374	0.69128	13.7734	2.55132	10.592	10.186	8.2591	8.1988	12.2609	3.64763
TCGA.DD.A4NF.01	0.0246275	2.80288	8.48571	0.0193248	2.10574	1.78184	8.88415	2.59678	9.60811	2.21021	8.7675	11.4965	3.40758	3.14988	1.18345	4.78742	3.35822	6.91305	10.5451	9.91821	12.3463	6.20205	3.26768	6.16822	7.54281	7.82899	7.4323	4.39807	9.5582	0.804209	6.1951	10.1587	9.363	11.1205	5.26758	1.90931	3.33256	6.45352	4.73172	6.02585	1.53402	15.194	10.9034	6.28712	5.51279	14.9209	6.16845	0.165835	3.80426
TCGA.NI.A8LF.01	0.600009	6.95322	8.07056	1.53766	0.531911	4.1827	7.93466	3.59397	9.00865	0	7.71868	8.46835	3.08732	2.88786	1.75895	4.52472	3.35813	7.60244	10.122	8.95578	11.2598	8.25976	4.80482	8.02424	8.29879	7.04492	7.58078	0	10.5065	2.73269	4.63152	11.2551	8.84639	12.9215	6.13488	4.39572	4.68994	11.5787	6.93642	2.71069	5.02267	15.4458	8.13428	8.42413	7.45366	9.82418	8.79651	1.11002	0
TCGA.DD.A73G.01	1.85772	0.465874	6.15203	0.170389	3.41302	3.06033	11.1891	0.236488	7.48607	0.145692	12.2639	6.70871	2.51018	1.99911	3.28093	3.28814	4.07517	8.58766	9.92269	11.4584	5.27381	10.5543	5.80751	10.0378	6.91288	8.37356	8.81429	0.142052	9.70774	9.88377	3.43074	10.2799	12.5109	14.6305	7.968	5.15657	6.65318	15.5505	7.59997	3.28217	5.15623	15.6459	11.3643	7.06679	7.97255	7.28071	7.42016	0.349847	0.0670878
TCGA.FV.A2QQ.01	1.09303	3.30743	6.27838	2.03081	3.11465	6.50635	10.4058	0.0898175	8.25039	0	9.40494	16.5303	2.16336	0.639505	2.57389	3.87645	3.45108	8.50944	10.5826	10.4207	10.3829	9.32095	5.65779	7.81272	7.80214	7.78146	8.74646	8.27105	8.74924	1.8134	3.7285	12.4647	11.4432	12.9263	5.71633	5.95934	6.54753	14.3936	9.26082	5.90205	5.91204	15.7368	8.42603	8.24238	7.58865	9.7498	7.45483	2.49978	0.97085
TCGA.MR.A8JO.01	3.41101	3.2307	6.43143	0.0193248	2.40948	3.20036	9.11675	0.0862224	7.2441	0	10.4137	10.0913	3.10007	3.89908	2.98703	5.02422	2.63899	7.96921	9.60788	9.43666	8.69574	8.1405	4.72784	7.23197	7.74866	9.0201	8.06926	0	11.2551	3.06572	5.38375	10.7015	10.8643	9.39211	6.57586	2.91381	6.23469	10.3106	7.65302	2.24281	6.16017	15.2068	9.44183	7.36656	6.95206	8.80991	7.56876	1.69732	0
TCGA.UB.A7ME.01	1.99241	0.294653	4.48767	3.66191	2.55071	5.02897	10.3189	2.63841	5.9759	0	13.6376	13.2299	4.81729	3.19851	3.88591	3.61301	3.30396	9.5314	11.0578	10.4012	10.2362	9.34185	6.18528	8.73612	6.62211	7.65921	9.48483	0	8.43804	9.92194	5.51556	10.5882	10.5184	13.8305	6.23346	0.391094	9.17439	15.6353	10.3092	1.74187	1.77524	14.9045	10.1061	6.93826	8.48203	7.44076	7.71637	0.165835	0
TCGA.K7.A5RG.01	3.56011	3.87094	6.02694	2.80278	0.811583	2.37454	7.26272	4.18623	5.27609	8.57693	12.962	13.3107	3.95224	3.59823	3.02578	2.12046	2.48422	10.2849	10.7448	9.48039	10.1	9.7362	7.37411	9.54799	9.53208	9.91108	9.71318	10.9712	8.12792	7.40713	7.45756	11.0215	8.60514	10.5429	6.94745	7.72695	7.04699	8.5747	5.33373	6.53387	0.856545	15.328	10.1754	9.53835	9.00944	6.84556	8.23802	10.9722	1.7836
TCGA.K7.A6G5.01	1.33596	0.388604	3.77112	2.60309	3.38596	4.72472	8.68334	1.91295	8.46011	3.24663	16.6419	15.3332	3.39237	0.710834	0.32175	1.36249	2.70899	8.6989	10.8305	10.1099	9.59871	9.32879	4.09118	8.11106	7.13622	8.33136	8.23025	4.34133	9.11775	0.903619	4.4262	11.045	11.423	13.9935	4.32605	0.489365	7.68839	11.7158	4.41053	0.0802625	0.106484	15.286	1.22341	5.83934	7.14497	8.79274	7.86924	3.02604	1.15228
TCGA.T1.A6J8.01	1.67122	2.62132	4.35237	3.19407	1.01878	4.17622	10.2831	2.89832	5.63044	10.3484	13.5758	17.2275	4.48077	1.6398	4.05239	3.28393	4.29129	6.15825	10.1587	9.51165	11.8172	7.46448	2.21582	6.80425	7.56984	7.62388	6.76124	4.82126	8.17373	0.805846	3.5949	12.2524	9.52272	14.7478	6.05792	3.56606	7.68525	11.2156	2.44172	3.30846	0.017829	15.6505	9.49467	10.2839	4.6259	8.06977	7.27207	0.167486	0
TCGA.BC.A3KG.01	1.05426	5.50778	7.08995	3.4517	1.53635	2.78184	8.87301	4.88716	8.89238	4.17279	13.9905	7.78318	1.15439	4.40193	1.96798	4.09548	7.11789	13.0033	11.224	11.5726	11.8502	11.3996	8.7546	10.0998	10.2087	10.6754	12.6648	10.9446	8.44912	6.02879	8.40224	13.5217	8.06379	14.113	6.40759	9.41626	8.04092	14.5806	9.02487	6.48171	2.68416	14.5599	7.78942	7.76265	10.5434	6.52501	9.34741	11.4614	5.38476
TCGA.BC.A10T.01	1.23753	1.50293	4.70197	1.22924	2.35777	1.85623	8.70468	3.09705	5.13984	0	9.1196	7.72884	1.84803	2.55123	0.240229	3.43555	3.23515	10.3453	10.5986	8.71998	10.1008	8.45647	5.88684	8.76034	9.13755	8.27069	9.43131	11.7674	9.71573	1.49565	6.80548	10.8445	9.90869	14.7273	7.15693	9.23125	8.54988	9.91195	5.1479	8.19778	0.0163278	15.324	0.709458	9.2333	8.05647	9.99856	7.48606	9.26038	0.668017
TCGA.UB.AA0U.01	2.21133	1.71288	3.57091	2.82875	3.33585	3.64754	8.68836	4.47586	7.87555	1.38373	12.9365	14.8469	2.58096	3.62332	6.02518	3.89851	5.43282	10.8315	12.8771	10.1543	11.4645	9.39592	7.35482	9.40273	9.03354	9.33061	10.8318	0.820703	8.49414	4.06159	8.53146	12.3232	9.27885	14.4912	7.12951	0.391094	8.66986	13.8266	4.60595	7.68116	0.0163278	15.4783	1.43762	6.66422	8.33357	8.19217	7.7842	0.165835	0
TCGA.MI.A75H.01	2.85709	0.405268	7.04837	2.31675	3.93092	2.13791	8.63922	1.33368	6.95121	1.83196	10.5561	15.0537	2.39045	2.49281	1.48649	5.68417	4.54206	8.25845	9.55607	10.3983	11.5731	8.36951	4.55843	7.70347	9.72112	8.53493	8.93445	0.0762982	9.56769	2.05021	6.38997	10.1515	11.3661	12.3793	5.66714	1.63872	4.64548	12.8983	4.92256	9.16076	1.88894	15.6644	3.93991	3.76991	6.83387	13.209	7.13811	0.284116	0.0317834
TCGA.DD.AAVQ.01	3.42747	0.294653	3.93611	0.0193248	2.76852	4.71261	10.5479	2.18527	6.54063	0.794903	14.7419	10.3733	2.9493	2.02476	2.0261	4.36622	3.45444	10.7649	11.9758	11.2061	9.38934	10.1486	7.13533	9.7838	5.41036	7.82754	10.8823	0	8.72183	10.4359	4.68066	10.5432	10.1266	12.5881	6.38395	1.22188	5.83553	17.2545	11.0034	4.67814	6.14248	15.5134	9.43027	6.42096	9.50737	9.33921	8.67082	2.51964	0
TCGA.2Y.A9GV.01	2.71815	2.93218	6.65268	1.26638	1.31706	3.59248	7.93545	1.95272	6.77659	0.0799803	8.36675	9.99599	4.24772	0.723469	2.53397	3.90469	2.75338	7.01315	9.46399	8.85386	10.3903	7.28404	4.48304	7.72972	6.80356	8.08265	7.29452	0.0759706	9.47178	2.04956	4.86947	10.6449	8.83617	12.5339	5.07912	1.63806	7.71118	7.88659	7.16963	0.0975893	3.14539	15.1399	1.88257	6.72666	5.29369	7.91408	7.68528	1.40913	0.031602
TCGA.UB.A7MD.01	1.88316	0.294653	4.77112	2.82039	2.26672	5.9062	7.84975	3.05629	7.00515	0	12.5228	15.8604	3.77725	3.4462	0.240229	2.13304	4.75882	9.6095	9.446	10.3433	10.6169	9.38491	5.7544	9.03886	9.53882	9.74741	8.87177	11.6198	9.53226	2.61918	7.14593	11.7866	9.88887	12.7749	7.04569	6.1698	5.93623	8.72772	5.35329	6.40307	1.82976	15.486	3.50384	9.37466	7.92783	10.9893	6.61562	11.5691	2.79087
TCGA.CC.5261.01	1.19973	1.69346	5.11618	0.0193248	0.814639	5.03326	9.49976	2.46304	7.8009	0	14.1481	13.02	4.95325	2.44527	5.06839	3.39769	4.20863	10.8965	11.3384	9.84983	10.0059	9.86433	6.37825	8.63968	8.99695	8.44829	11.2658	0	9.35928	9.92909	7.56382	11.8514	8.71774	11.4163	5.37788	2.19201	7.75614	14.3664	11.3797	3.33897	4.03805	15.6505	8.28701	8.81465	8.61623	9.52919	8.21295	1.56868	0
TCGA.ED.A8O5.01	1.22498	2.11897	6.46356	0.0193248	1.63291	2.08855	9.11378	3.4816	6.70604	0	13.6743	6.19858	1.15439	2.46895	1.10292	4.79022	4.0857	10.7346	11.1883	10.3851	11.3162	9.56899	7.23432	9.19762	6.3343	7.47872	10.3916	0	9.93459	10.9611	5.56639	9.77986	8.44124	10.6822	5.55012	3.19775	6.06747	16.7597	10.4944	1.80715	2.6346	16.4343	10.9923	4.56669	8.31707	6.35658	5.37922	1.59093	0
TCGA.DD.AADN.01	3.43996	4.39247	1.72517	0.462581	4.9185	3.03858	9.89534	3.24492	7.74641	0.541282	13.8897	14.9148	1.50483	1.01351	0.666941	1.71741	2.19297	9.79101	12.7797	10.015	7.30164	11.4297	7.50278	11.0319	10.825	10.6681	9.14782	3.20055	7.47543	6.56805	4.46048	9.73883	14.1131	13.716	6.53792	4.28087	7.54081	9.74924	3.71587	0.550186	2.08365	16.0751	9.91303	9.31092	8.53241	1.93216	8.83166	2.93468	3.224
TCGA.DD.AACF.01	3.34075	0.352144	6.40842	0.0708073	2.18849	3.02177	10.4293	2.83753	4.63789	1.69863	6.94272	11.1856	2.28006	2.7891	0.290405	3.4385	3.61718	10.2655	11.7902	10.9307	10.0797	10.3476	7.24971	10.035	9.92729	8.87275	10.1569	0.0192081	9.21981	1.93405	7.69575	10.8459	10.0215	7.5584	7.96215	4.74673	8.33294	12.8823	6.47552	3.33105	1.75448	15.4231	7.56446	8.82125	10.1808	10.1482	8.25944	0.227043	0
TCGA.DD.A4ND.01	2.6563	2.77198	6.49145	5.72937	0	3.38207	8.92864	1.78775	7.94019	0	14.5358	9.47436	3.44015	3.64411	3.81771	4.85436	3.67646	10.0266	11.6683	8.44617	9.49659	10.3041	6.26681	7.8177	7.04442	10.01	9.70552	4.80779	8.91877	8.23417	7.4029	11.3656	8.88172	16.69	5.36899	7.49618	8.95249	15.5678	7.21748	6.41281	3.13716	14.3483	10.0983	10.6054	8.36035	9.571	7.18917	0.936377	1.29273
TCGA.DD.A4NB.01	2.77702	3.50083	6.26577	0.0193248	2.2221	3.31936	9.34913	2.56357	9.47446	0	9.32243	12.8018	2.64755	3.11795	1.72968	3.17739	3.58454	7.3962	9.60856	8.741	10.1486	7.72702	4.97645	6.83916	5.70743	6.96636	7.69395	0	9.74874	3.27873	3.47274	10.5774	8.89278	9.48256	6.57939	1.87981	5.56851	10.0558	6.62093	0.900295	0.0163278	15.2176	7.70537	7.37288	6.15526	8.74116	7.70572	2.06343	0
TCGA.ED.A4XI.01	3.07791	0.294653	5.60327	0.952435	0.520273	4.25581	9.96825	3.16634	9.64624	1.87889	13.1193	14.82	3.3955	3.35892	3.15172	2.7864	2.03148	8.00426	10.2814	9.28516	9.74955	7.53059	4.79014	6.8742	6.91857	6.7672	7.42405	0	9.15693	4.16852	4.49164	10.6551	8.82924	12.2853	5.86109	1.89769	6.67294	12.298	8.5062	4.52686	3.09381	14.6438	9.79729	7.61657	5.96324	8.1318	6.52769	0.165835	0
TCGA.BC.A10Y.01	1.79185	3.50979	6.06567	4.3003	1.8635	1.8421	8.45926	5.10529	6.75068	8.74918	8.38681	1.748	2.75367	3.00783	0.240229	3.16766	5.50012	11.1965	11.2581	10.2877	10.2965	10.67	8.0548	10.8046	10.7117	10.7978	10.1694	11.1657	9.50556	2.38733	8.06427	10.1007	9.66188	13.9071	8.23447	9.41958	9.3675	13.9498	4.99992	8.26362	5.47968	14.6483	8.91957	9.25426	9.85279	8.54345	8.91439	13.5814	1.89457
TCGA.WX.AA47.01	0	3.08989	8.43139	0.290608	2.83463	5.57987	9.78868	1.74169	5.55578	0.301313	13.5883	9.44852	2.76758	2.91206	1.89076	2.93415	3.25199	8.66424	8.64703	10.3869	9.0627	9.68617	5.30191	7.6481	7.49921	9.45714	9.80264	0.298745	8.6536	5.26231	4.16156	8.2252	10.8951	7.14175	6.41757	4.42165	5.6576	4.24543	3.96763	0.315477	1.68567	14.5021	4.69903	5.32043	6.75164	9.90519	9.24671	0.506475	0.143227
TCGA.DD.AACZ.01	4.00938	5.93811	4.14143	6.37273	1.62271	2.39362	10.2264	1.50076	7.05931	0	15.9575	14.566	4.55409	3.44823	3.04534	2.69411	2.50383	10.5097	11.8518	9.69801	10.2876	11.0307	6.97222	9.76014	9.461	9.0606	10.2865	0.816335	9.04277	1.66148	6.99741	12.3441	10.8203	8.88647	6.97961	6.93987	6.66833	16.0256	10.1113	0	2.81485	16.588	12.641	10.9727	10.0533	4.56946	8.26589	0.165835	3.4928
TCGA.DD.AADI.01	2.84535	1.43295	2.92273	0.0732376	1.18407	3.77326	10.763	0.139881	5.65126	0.0264112	12.6559	11.3256	1.2001	0.684466	1.37681	1.33294	2.61503	8.21622	10.6403	11.361	9.28722	8.68744	4.993	8.19262	5.43619	6.74366	8.23364	0.0221357	8.63009	0.867785	2.89615	11.018	11.1011	8.36735	6.81408	0.453972	7.46044	15.8184	11.1553	1.11786	0.0742172	15.4852	9.57802	8.47212	6.53454	7.40148	9.32048	0.22997	0.000997806
TCGA.ZP.A9D0.01	0.165531	0.331219	5.88231	0.0521591	3.21699	1.94781	9.27326	1.17022	6.8257	0.00124672	12.3286	7.64467	2.83137	3.05924	1.9216	3.70682	4.75797	9.20152	9.20302	9.78992	9.03601	8.43857	4.76528	6.98742	4.43281	5.83634	9.26257	1.0404	8.27237	2.90853	4.49838	12.8007	9.23042	9.95194	7.07191	5.09671	5.76914	10.5512	2.54495	4.10082	0.0515149	15.5507	8.7903	6.64633	7.07496	10.5366	4.94068	0.204698	0
TCGA.DD.A3A1.01	1.94016	6.24183	3.4487	4.10921	1.88084	3.55576	9.64709	1.92093	8.76967	0.065929	13.9098	15.9436	1.22736	2.46176	0.324535	1.36533	2.38716	8.05335	9.86854	10.3506	9.75201	9.53648	6.61209	8.89888	9.46032	8.5973	8.17185	0.0618465	7.45895	0.907093	4.52397	11.801	11.1557	15.5746	6.78642	5.02012	8.848	13.1264	3.5807	6.42304	2.61566	15.6485	3.30785	9.94398	7.62952	8.65066	9.3133	9.37937	0.023726
TCGA.DD.A1EH.01	1.99743	0.919973	3.2339	0.643909	0.823941	3.39839	8.82653	2.55256	8.21123	0.595217	14.6535	8.5446	1.78764	0.636254	0.240229	2.79369	5.43905	11.3603	12.2186	10.457	12.0924	9.57005	7.76362	8.89361	6.12488	6.0089	11.4623	0	9.61244	9.4628	6.17535	12.6819	8.45767	13.6225	6.70623	0.391094	7.53357	15.9302	11.1696	2.87825	4.93328	15.9577	9.82423	6.40326	8.3746	8.2646	8.43146	0.799757	0
TCGA.BC.A8YO.01	1.96268	3.15713	8.20457	3.82143	1.43701	7.01832	9.07618	5.45056	9.96628	1.4501	11.1649	15.7526	3.61715	3.53955	1.72621	4.39789	6.04893	12.0204	11.195	9.46499	10.1144	11.1415	8.19487	10.719	11.1982	11.8381	11.8487	5.76359	7.8163	1.91759	8.76757	11.7236	8.82154	12.7153	6.53157	4.97154	7.88832	12.3224	10.0018	8.8356	2.04157	14.9161	5.88586	10.0642	10.2404	8.965	9.2648	9.26019	4.46098
TCGA.DD.A39V.01	3.84254	10.1754	4.02062	0.185401	1.07281	0.451228	10.9048	0.251406	5.83053	9.29974	11.4196	14.501	1.29227	2.03329	1.6488	4.09666	4.12072	9.54728	9.31565	11.2348	9.41053	9.5872	5.31859	8.91464	8.75702	9.5403	8.11875	8.97733	9.05422	3.30648	5.55933	11.8481	12.6466	10.0932	6.51224	1.8048	4.74528	11.6794	6.08237	1.39399	6.51002	15.5645	6.70172	7.73504	8.07748	10.4943	7.16302	3.27853	1.3252
TCGA.RC.A6M3.01	1.25093	2.46024	6.08968	0.0193248	4.97434	4.26305	9.75233	2.25548	9.03096	0	12.2144	6.89703	3.33215	5.06716	4.98573	5.43855	4.85048	10.1591	11.3507	10.5381	7.88784	10.9726	7.94385	9.56809	11.3122	10.844	10.6332	0	7.10563	4.21904	5.76	11.3658	10.4145	7.93662	6.61989	3.92047	8.02404	5.53297	7.02343	5.01424	0.897698	16.37	6.08502	8.04484	8.62821	9.28647	8.171	0.165835	0
TCGA.CC.5264.01	1.60972	0.767256	5.22385	4.24204	1.22254	2.28867	8.79824	3.18332	9.03311	7.24319	14.3855	9.79666	2.11018	1.58579	2.07266	2.22005	6.12597	12.2129	12.2873	10.9573	9.45816	10.8931	10.0023	10.3829	10.5168	9.16456	12.275	9.26367	7.79611	1.7545	9.23949	13.1579	9.5432	11.3566	5.99555	4.87982	8.57113	15.6403	7.48749	8.74435	0.48693	15.7332	10.88	11.1371	11.9986	6.55042	8.52649	11.3335	2.07472
TCGA.DD.A1EB.01	0.144338	0.321895	7.80729	0.0438173	0.672787	2.34295	7.76819	2.97496	3.53839	0	12.3986	0	3.55037	2.71022	1.30278	2.34222	4.78989	9.92835	10.4524	9.06193	10.5584	7.69883	5.10979	7.30644	8.21158	8.8858	8.00173	0	9.55655	2.462	4.12651	11.2317	9.37047	12.3111	6.05279	4.06439	7.9145	6.70173	4.11108	0.00998197	2.90744	15.1736	0.044527	9.8916	6.23649	4.9247	7.29126	0.194767	0
TCGA.DD.A119.01	1.88087	4.61773	5.32151	0.0863673	2.56332	4.0818	8.41289	0.152944	6.20133	0.0422121	13.941	15.222	1.21109	3.1598	0.305538	1.34596	2.92421	8.44638	9.86935	10.9798	10.0262	8.81159	4.29911	8.44595	7.28819	6.87772	8.15621	0.0380117	8.65239	3.01428	3.36024	10.8779	12.5528	12.0714	6.7674	2.17366	7.46346	15.5894	5.26504	1.15067	2.55512	16.2896	8.62474	7.78951	7.4525	7.78473	8.56524	0.245841	0.0101898
TCGA.DD.A3A9.01	2.21127	1.39546	1.22219	0.0585089	0	1.36509	9.16276	1.78656	4.33062	0.00880139	13.8484	12.5978	2.84877	0.671363	0.278434	1.31834	3.83954	8.11013	10.0448	11.0633	8.41676	8.64774	5.31959	8.60034	7.09827	8.98973	8.57736	0.00444531	10.0184	4.52924	3.26665	11.78	10.1876	12.2647	7.98367	3.10872	7.17531	10.6703	8.73363	5.17028	6.13169	16.0631	9.45495	7.91451	6.96695	7.00335	8.52775	0.212284	0
TCGA.G3.A25X.01	3.34017	1.14985	2.59142	0.0193248	0	2.87157	9.48573	0.941699	7.8399	0	10.6083	11.1943	1.15439	1.49439	2.05981	1.27947	4.85785	10.9898	10.9128	11.2925	9.04213	10.7567	7.74578	10.3935	11.9086	9.71654	9.50094	0.816765	9.61546	6.36684	5.43573	11.4522	10.6728	12.4022	7.15017	7.47603	6.82641	12.5733	10.4809	6.76212	6.71428	15.4452	8.51208	9.08483	9.39089	6.91631	7.57274	0.165835	0
TCGA.2Y.A9H7.01	0.562128	1.77396	4.37265	2.70778	0.493661	3.83723	9.98317	1.97496	6.35131	0	15.5554	5.30738	3.04881	1.54875	4.8194	4.74296	2.99221	10.8234	10.766	10.2646	8.53795	10.0913	6.50969	9.18253	8.84103	9.80244	10.235	1.84654	8.10891	9.84706	5.75158	10.8384	9.6671	14.6185	6.23594	10.4161	7.42278	15.9518	9.52687	0	0.0163278	15.0473	11.7277	8.58211	8.54608	6.1545	9.28839	1.07852	0
TCGA.CC.A5UD.01	0.436061	0.294653	5.74191	1.77235	2.73208	6.54314	10.5077	3.27419	6.54857	3.13916	9.56714	14.4018	3.493	3.18924	0.240229	6.64913	6.60647	10.8508	11.2891	10.7754	10.705	11.0973	8.3765	10.2518	10.5156	8.93495	11.5704	0	9.2409	2.5565	7.36171	12.1894	10.663	14.3826	8.29977	0.391094	5.51572	8.84178	4.34559	2.51655	3.64068	14.8861	8.95922	6.52589	9.25092	12.2553	7.69751	0.165835	0
TCGA.DD.AAW0.01	2.09134	1.17621	5.58798	0.0193248	3.09353	3.26791	8.90664	2.73566	7.06662	1.40992	13.0082	14.5241	3.59284	1.52035	3.77991	3.44872	4.52884	9.27374	11.1444	9.96729	11.0664	8.22173	4.99738	7.88659	4.89915	7.83625	9.07764	0	8.45011	0.804209	4.86094	12.301	10.2081	12.8499	6.56579	1.83723	7.03901	12.4546	4.74651	1.42791	1.86628	15.0921	5.48162	9.70472	7.55457	9.98711	8.23194	1.05031	0.853245
TCGA.DD.AAVP.01	1.40291	3.0997	6.82004	0.294262	3.01733	1.9449	9.26535	0.359507	7.09931	3.39193	10.9027	9.01491	1.3782	3.69017	0.506297	4.65058	3.9659	7.51318	8.5012	11.2131	9.64981	8.3543	5.0335	8.11936	7.10077	8.47399	8.27632	0.303661	8.83597	3.9563	5.61508	11.1081	10.5565	12.0378	6.36246	0.727503	4.46827	14.7211	3.26332	0.320264	0.317749	15.1287	10.2592	7.11838	7.20745	12.2579	7.53914	1.83067	0.145453
TCGA.G3.A7M8.01	1.88309	0.37051	6.22754	0.0870898	3.33413	2.05019	8.86687	2.294	7.38517	0.0430845	12.6207	9.12677	3.34898	0.696742	1.41126	3.81453	2.92653	7.11357	9.0278	8.94549	8.54455	7.0732	4.71857	7.50274	4.4569	6.4548	6.18806	0.0388883	9.40839	3.01648	4.54277	9.965	9.45017	9.47811	5.562	1.56259	7.97046	7.99998	6.85563	1.15247	2.2288	15.1312	1.18428	6.28094	5.89109	7.28865	6.74648	1.33483	0.0106932
TCGA.3K.AAZ8.01	2.11439	0.305435	5.53522	4.14036	3.69291	3.29839	8.95956	3.28918	8.43083	0	13.7516	14.5322	2.76695	1.66069	0.24971	2.8934	3.61047	6.4907	8.7129	10.2377	10.923	7.48204	2.50741	6.92649	8.91138	10.0581	7.10327	0	7.96267	0.815551	3.97333	11.0581	10.5675	14.0289	8.03292	4.74908	7.7693	11.8356	4.32095	7.91916	1.63068	16.0896	0.0270104	4.97471	5.82743	9.04595	9.12429	5.93055	0
TCGA.2Y.A9H9.01	0.96663	0.294653	6.08559	0.0193248	2.69148	4.21879	9.65404	2.55	7.10646	2.64352	12.5597	9.82112	4.20856	3.83911	4.57426	5.24056	3.7914	9.55911	11.0051	9.9211	9.90444	8.54966	4.75194	8.31363	9.07043	11.8574	8.79232	9.67459	9.30606	2.28153	5.72011	10.9021	9.19488	13.5919	6.95737	9.83788	7.81266	7.19419	6.08488	7.34261	3.05817	14.6402	4.27244	8.77618	8.1283	11.0226	7.83488	9.35472	0.877347
TCGA.DD.AACE.01	1.16261	5.13419	6.58765	2.53947	2.38223	2.36071	7.97594	3.62992	7.87996	5.21651	11.6685	14.1403	3.96355	0.793495	0.413723	2.72004	4.01925	9.06663	9.70642	10.6276	12.3118	8.53014	5.45535	8.27199	7.38263	5.65147	9.5942	10.2481	9.30303	1.02115	5.32429	11.2285	9.12301	14.08	5.44828	1.83553	7.55971	13.5658	4.2955	6.45306	1.46427	15.9419	2.54929	5.24732	7.04758	6.62669	7.50879	5.68474	0.085136
TCGA.DD.A1EJ.01	1.30438	2.66203	7.76788	5.5771	2.43171	0.264215	9.38734	3.91498	7.01464	0	14.2195	13.5116	3.22797	0.636254	3.14391	3.94399	3.66585	9.47492	11.1253	10.0556	10.7961	10.3997	6.75823	9.99827	7.24665	9.73057	10.0421	10.5761	7.53962	10.4859	6.63627	11.6021	9.83584	14.8501	6.93945	1.97913	5.43345	16.164	2.88172	2.19157	1.83972	15.5255	10.9203	10.9936	8.80492	8.71388	7.76241	6.87045	2.84209
TCGA.BC.A10S.01	3.47778	0.294653	6.5946	0.0193248	3.52601	2.46374	9.86167	1.9706	4.90444	0	12.3893	13.5088	2.06466	2.52439	2.44347	3.48203	0.11622	5.73811	10.279	10.0034	9.25165	7.19388	3.66134	6.84643	8.59039	9.34734	6.39161	0	10.3053	3.2642	1.60697	10.7648	11.1687	11.1749	6.69796	2.85066	7.07812	8.30378	6.10488	1.45785	4.88351	15.2458	2.21676	7.34319	5.18201	7.41157	6.00337	0.165835	0
TCGA.CC.A7IL.01	0.578938	1.21943	7.19576	3.82363	4.07757	4.7996	8.92506	3.56929	7.31225	0	12.8787	14.7506	4.64524	2.54606	4.30869	3.9875	4.65153	8.88232	10.6244	10.5308	12.2918	9.62477	5.65965	9.11802	7.16176	9.15546	9.47921	10.9778	8.08398	3.50882	4.97342	10.4845	10.5344	14.851	7.23951	0.391094	4.58128	12.5366	3.91356	0	1.92152	16.824	1.92216	5.1087	7.65205	9.36789	6.81217	5.69766	0
TCGA.G3.A5SL.01	0.63276	1.26551	5.13567	0.0193248	3.29544	4.03045	8.2019	3.50667	8.31879	3.7283	8.11569	13.0573	3.12042	1.60785	1.21131	4.69998	4.24472	8.3496	12.4714	10.1153	12.305	8.23595	4.09495	7.5004	6.49047	7.58941	8.83931	5.58737	8.72431	0.804209	6.44478	11.8694	10.8926	14.6091	6.11638	2.67504	5.26095	13.1699	5.28172	6.12823	1.56708	16.516	8.58678	5.24028	7.33204	12.0304	4.7043	1.13742	0.935739
TCGA.RC.A7S9.01	1.03872	0.294653	4.71311	0.0193248	3.87232	4.96933	9.6521	2.84797	10.0108	0.928494	13.7144	10.692	1.15439	4.29241	3.77898	3.23663	4.71031	11.351	11.4835	10.8612	8.063	11.2079	7.46683	9.20875	10.1591	8.05823	11.7649	0	7.98956	10.7483	7.40965	11.2805	9.85727	13.6001	7.28233	3.9267	8.45219	14.5563	4.15251	7.44561	0.0163278	14.7637	8.42304	5.58406	9.10973	7.11306	8.20158	0.165835	0.93058
TCGA.BW.A5NP.01	0.804905	0.294653	5.43383	0.0193248	0.734123	3.12169	9.49885	3.10413	7.54397	2.24938	14.5595	9.96122	2.89002	1.96873	1.56773	2.60615	4.59774	10.1427	11.8032	11.083	10.6151	10.0795	5.9102	9.10986	3.53572	6.18013	10.7138	1.2883	8.53675	10.0402	4.70527	10.1172	10.4842	11.7935	6.90248	0.391094	6.15006	15.9989	12.259	0.765911	4.28066	16.3669	9.71098	8.38381	8.43116	6.99232	9.57781	2.4536	0
TCGA.DD.A1EL.01	2.53382	8.13743	5.11907	3.78814	1.47622	6.9171	10.4656	3.79817	7.52133	6.6354	13.7431	15.5541	3.36039	2.82874	0.681861	3.75571	5.15334	10.9875	11.2675	10.3068	12.0298	10.8406	7.2189	10.1624	7.96706	7.78576	10.4739	11.0401	7.94892	7.83454	7.19539	12.0768	10.1243	12.6211	6.72643	0.391094	4.08792	14.471	9.57328	1.2413	4.02299	15.889	11.9672	9.65407	9.8506	12.4818	8.01884	7.17681	3.37378
TCGA.CC.A7IJ.01	3.48931	5.57949	3.8709	1.36287	2.24201	3.8686	10.4614	1.96577	1.38313	4.36355	10.4253	11.6341	2.15069	2.5344	1.58626	5.10436	0.11622	10.2181	10.8288	9.07869	10.5029	11.819	8.94287	10.8257	11.0454	7.47752	11.5825	2.88793	7.88382	5.98816	9.4014	12.3301	9.6608	12.5581	5.85493	8.46738	8.35382	9.95372	7.55289	4.13056	6.31544	16.0822	9.85746	10.2851	11.1239	6.8759	8.25949	3.2945	0
TCGA.G3.A3CG.01	0.33573	3.21098	4.98403	4.34647	0.271328	2.91063	8.63362	2.3911	7.77311	0.0837218	15.6637	13.2754	3.76611	2.50011	1.49327	3.15404	3.25868	8.23653	12.1561	10.0437	10.5474	8.37904	4.49323	8.33439	6.22827	7.49396	8.49579	10.5527	8.62345	2.05706	4.06528	12.1787	9.75763	12.8413	6.32327	7.82901	5.60549	7.66716	4.93189	3.32284	0.125421	14.9822	5.586	9.49128	7.06243	8.43514	6.86173	6.93941	0.0336815
TCGA.DD.A73F.01	2.36289	4.42115	6.77679	2.78667	1.29667	2.54636	9.63022	4.21503	7.88026	3.09019	13.5877	3.2604	2.70563	1.60656	4.00702	3.82501	3.97999	10.863	10.3433	9.18173	9.6973	10.3171	7.16584	9.53763	8.5164	9.55507	9.98532	7.45173	9.5324	8.60443	7.01592	11.5067	9.28596	15.1889	6.36011	6.9311	8.14273	14.1544	5.928	6.2032	3.43364	14.8838	8.50535	9.88649	9.27899	8.81697	7.85404	4.02916	1.9292
TCGA.ZP.A9CY.01	1.99699	0.331107	4.99542	2.93507	2.82901	4.62955	8.26446	3.65581	8.23143	0.00112776	14.2414	14.7722	2.8311	2.73459	0.272151	3.9713	3.69129	7.92244	10.3436	9.43219	9.84496	7.82169	5.84419	7.38619	8.50806	7.50924	8.31426	7.84933	8.66974	1.88706	5.20568	11.279	8.98428	14.14	5.79596	5.97186	7.34029	11.2072	6.7614	5.56246	2.44606	14.5947	1.69669	8.70687	6.3433	9.16023	6.57503	4.53329	0
TCGA.DD.A73C.01	0.562488	0.294653	8.06775	0.0193248	2.21234	2.15124	9.04757	2.7753	4.20282	0	8.29973	0	4.21277	2.84785	0.240229	3.96869	3.44955	10.7432	10.6641	8.81194	9.20049	7.67286	4.15061	7.12875	5.7941	8.58066	8.03474	0	9.65372	3.00949	5.08543	9.4419	8.91466	12.5445	5.96281	0.391094	7.05415	6.10464	6.00382	0	1.90369	14.7576	1.49764	6.51327	6.04113	6.94479	6.12001	0.165835	0
TCGA.DD.A4NQ.01	1.59546	6.31834	4.84995	5.17558	2.0244	7.09401	9.70465	1.84837	8.10533	3.87823	13.5379	16.0485	4.33713	3.14166	3.89789	4.47758	5.23835	11.0984	11.2584	10.2219	10.4284	10.6991	9.47706	9.81201	9.29141	7.52388	10.7217	8.8049	7.44527	0.875967	7.10846	13.3235	9.87696	13.1431	6.57521	4.77901	6.65877	12.4766	4.03056	7.71213	0.0816071	15.2839	10.6877	9.80859	9.72363	10.8753	7.85188	10.8389	4.29784
TCGA.DD.A115.01	1.92379	6.55713	6.32394	3.08722	1.26667	1.47145	9.40027	3.51887	5.61965	3.70389	9.23052	12.8622	2.96066	1.83561	2.4854	2.48436	4.39788	10.7176	10.0946	9.2169	10.1685	10.393	6.93904	10.2493	10.0404	7.29959	10.4012	10.4716	9.12425	2.00777	7.08308	10.3602	9.72302	15.0249	6.23105	7.09344	8.54946	9.76594	5.36137	7.00332	2.59892	14.7382	0.112858	9.79386	9.17722	8.96112	7.49442	10.2619	0.0199757
TCGA.DD.AACN.01	1.9619	1.20507	4.50934	3.21997	1.21906	3.14018	8.36422	0.996908	6.56918	0	13.7406	10.184	2.63932	3.10864	0.240229	4.61765	4.51029	8.50153	11.637	10.6013	11.3365	7.28836	4.80067	7.40878	5.39959	5.95655	8.77884	0	8.66737	9.51818	2.59489	11.822	9.83879	10	5.51127	1.30253	6.6388	14.823	11.3473	0	0.926521	15.4358	8.84314	8.08124	6.48575	8.35522	8.41339	1.64735	0
TCGA.ED.A459.01	1.73378	5.61565	6.21427	3.76581	1.18327	3.10217	10.0626	2.51789	6.99842	8.5641	7.01192	12.6618	4.17762	4.29196	3.2539	2.16331	4.90045	10.1711	11.0075	10.1894	9.96561	10.8034	6.98931	9.91821	8.4199	8.06927	10.6235	0	8.32794	2.65778	7.32088	12.4237	10.0266	12.2158	6.22977	2.55959	7.96612	7.97866	3.75394	0.866578	2.18513	15.7998	8.56998	10.8037	10.6198	7.20278	7.92946	0.165835	0.855054
TCGA.ED.A7PZ.01	1.67273	6.81107	6.32883	2.39047	3.736	6.07102	10.9255	2.45769	2.98033	2.32984	11.6313	7.7354	2.55776	2.0368	0.240229	2.67545	3.05852	8.66811	10.3075	11.1723	9.24598	10.0941	6.2736	9.25882	9.17464	6.69317	9.43509	11.0733	8.12544	10.9328	4.74701	10.4834	10.4524	13.0639	7.07047	2.75707	4.27403	15.367	3.58196	8.06765	2.79249	15.6069	12.0227	5.34258	9.06047	10.6994	8.84117	10.6472	2.09951
TCGA.DD.AACB.01	3.3155	5.26382	4.31626	0.192952	3.66074	6.64687	8.98925	2.59164	7.3283	0.1742	12.5542	13.1689	1.29834	2.05037	0.408793	3.78412	1.55253	9.51692	11.1811	10.5521	10.6899	9.9625	5.39168	9.41386	8.87085	9.84997	8.6478	5.68467	8.94243	7.79684	4.96822	9.86305	11.3399	13.6994	5.2676	0.598846	4.99486	16.0463	4.01104	5.09687	2.87251	15.9941	11.2059	8.29921	8.96361	10.6934	7.60826	4.06127	1.34043
TCGA.MI.A75C.01	2.17105	1.36378	3.58866	0.04613	2.27688	5.53129	9.87659	1.75056	8.67859	0	13.4904	16.7666	2.81474	3.3052	0.266374	5.27727	4.30006	9.10287	11.5724	11.0406	10.1495	9.38685	5.48118	8.4807	10.1517	8.69083	9.84718	0	7.74174	5.29523	5.08778	11.3605	11.5519	12.3034	8.13096	5.81267	6.93246	15.2691	3.01471	2.65763	3.27925	14.8739	5.60758	9.13841	8.04835	9.01158	8.58259	0.197516	0
TCGA.2Y.A9H6.01	1.70651	0.308059	6.39228	0.0313994	0.635665	0.277526	9.9442	3.12699	9.25605	0	13.9572	5.17046	1.16471	2.67301	4.28128	3.64066	3.48116	7.91697	10.3197	9.73956	7.63773	8.18764	4.57812	7.80427	5.7358	7.4491	8.15358	0	9.40313	3.8468	4.34493	10.8793	9.07745	11.1962	6.55168	7.40245	6.32109	12.1676	7.48303	6.33087	1.04762	15.0661	8.77248	6.0033	6.62076	9.07791	6.77312	1.19628	0
TCGA.DD.A4NL.01	1.56367	1.71008	6.82648	0.184456	0.428717	3.6019	6.47879	2.5688	7.2761	0.163429	14.2196	9.71517	2.54139	3.42535	2.28271	3.32502	2.61722	6.88617	9.69698	9.09671	8.93321	7.12394	4.53832	6.20166	6.5038	7.31518	6.66894	0.159897	9.25269	3.30378	4.26974	10.2541	8.75443	13.3593	5.2408	1.8025	5.81393	6.56966	5.81493	0.179893	2.07324	14.594	0.217692	7.6185	5.23483	9.36151	5.76661	0.367686	0.0763044
TCGA.KR.A7K2.01	0.380504	1.5976	6.76388	0.13884	3.73362	3.23656	10.2582	2.01113	7.85032	1.2592	12.7687	14.1905	3.48658	4.31408	1.53778	3.20399	4.22049	9.07236	11.7525	11.4954	9.53624	8.96263	5.48124	8.23314	8.24194	7.87829	9.40816	0.102482	8.56163	2.10206	5.63931	11.8498	11.0455	10.0036	5.84515	3.96434	7.9233	14.7327	9.44651	6.33512	3.21121	15.141	8.5727	6.7249	7.10289	7.5922	8.73254	0.310291	0.0461028
TCGA.CC.A7IK.01	0.825644	8.87184	6.84763	3.05987	1.06669	7.23848	10.522	3.97104	7.5357	7.142	9.21973	14.8176	3.70328	2.95997	0.240229	4.3209	5.33755	11.4726	11.3428	10.0863	10.8573	10.4588	8.18067	8.68478	8.5152	9.42191	10.8465	12.2113	8.40227	3.32952	8.04268	12.5018	9.68151	8.36171	6.62573	1.19073	4.00633	13.5456	5.42025	6.70401	3.31023	16.2603	2.73107	5.32531	8.78894	12.0203	5.80362	13.3033	5.2487
TCGA.DD.AA3A.01	0	1.11263	4.81673	0.0193248	2.56063	3.80697	8.93013	2.42867	13.2727	1.33513	9.0396	9.18255	2.53327	6.06888	2.994	3.62217	4.54782	10.3832	10.1265	11.0136	7.6876	11.1983	8.07773	10.021	4.0375	6.07646	11.7901	0	7.13386	3.86485	7.22689	12.7624	8.98686	9.63493	5.03984	3.45124	6.7343	6.41787	3.02692	2.53582	0.0163278	16.0075	8.06641	10.9296	8.63038	9.04205	8.50895	0.988233	0
TCGA.FV.A4ZP.01	1.10964	0.474359	1.36248	0.1777	0.412266	0.442365	10.106	2.11466	10.1652	0.154895	11.5599	16.5069	3.58446	4.79617	0.39406	4.34465	5.85557	9.03086	10.8862	10.6671	7.11198	10.6759	7.91756	11.8283	10.4254	9.4462	8.54079	1.34674	7.55313	0.99552	1.52327	10.2961	14.4722	12.828	7.36325	5.51924	8.34561	13.2125	9.1008	5.33437	2.49398	15.3143	9.97265	8.84309	8.50727	6.04515	9.58809	2.19898	0.0718884
TCGA.BC.A10R.01	0.859707	2.0691	4.91774	3.85992	0.789404	1.6396	9.6987	1.46355	8.85258	1.34179	13.0824	11.3643	3.25859	1.46321	0.240229	3.05766	2.86824	7.92309	9.94382	9.95428	8.45791	7.34163	4.87024	7.57405	5.57798	5.34002	8.78318	11.3079	9.63113	3.87318	4.11616	12.0098	9.1544	11.9466	6.9205	3.5954	8.36637	11.2755	5.8236	4.36096	2.77022	15.1856	7.06696	8.46024	6.65387	6.94882	5.93077	2.72998	0
TCGA.FV.A3R3.01	2.23283	1.1692	5.79926	0.0193248	1.43057	2.10473	9.12972	0.961059	8.08958	0	12.6021	10.9158	2.59852	1.51345	0.240229	3.12289	3.74319	6.86539	10.0976	8.94657	8.86199	7.10481	4.74617	6.62213	5.34451	5.90202	7.18452	0	10.7504	0.804209	3.94697	11.9129	8.74573	11.0666	5.81854	1.82894	5.503	13.1976	6.46444	6.11443	1.45287	14.6535	10.804	8.24864	5.93859	9.12315	7.15404	0.165835	0
TCGA.G3.AAUZ.01	3.43196	2.38686	5.08266	1.4568	3.67058	4.00725	9.00004	2.60069	5.6401	0.178505	8.6836	13.4445	1.30106	2.69158	2.74983	1.45482	1.56079	9.28972	10.9936	10.3164	7.25205	9.29962	6.28057	10.6214	11.4751	9.31659	8.47191	9.9091	9.00417	1.01897	6.41174	10.3996	11.6979	12.0826	7.83123	9.06385	8.48204	8.46603	2.64558	7.30485	0.208601	14.6766	0.232883	8.9666	8.37565	8.95494	8.26172	0.382851	0.0840224
TCGA.K7.A5RF.01	2.37485	0.335922	3.29581	0.0563598	1.4576	2.70864	6.45085	2.79194	6.1366	1.05584	9.11528	9.28105	2.24527	2.32679	0.276341	1.31621	2.23461	6.54029	9.16136	8.86152	8.21621	6.5906	4.11125	6.41109	7.34447	8.11023	6.15716	1.65171	7.62431	0.847716	3.96392	10.327	9.62279	13.3208	6.05059	3.52023	6.2324	8.96155	3.56774	6.81971	0.0560321	14.4686	2.45866	7.16215	5.18432	8.11133	7.0963	1.8596	0
TCGA.DD.AADB.01	1.62112	2.60851	5.96706	4.13271	2.53703	4.55656	9.66439	2.14939	6.67588	0.768809	14.3888	12.258	1.96243	0.636254	2.7815	5.52506	4.28332	10.4537	12.1253	9.59689	10.6604	10.7365	7.52161	10.4422	10.1149	7.47628	10.7982	0	8.39006	5.75159	5.78226	11.5399	9.98711	13.8223	5.3433	2.92255	6.36641	15.7007	7.87073	3.15383	1.36589	15.7323	11.2872	8.58294	9.29083	8.1997	8.62826	1.52065	0
TCGA.BC.A10Q.01	1.71649	1.0314	3.96628	0.0193248	2.33131	3.20372	8.95485	0.822955	6.2436	0	9.58273	12.7622	2.43763	2.87707	0.240229	3.91452	6.28739	9.28789	8.74683	9.84506	9.6484	10.363	6.3978	8.94186	8.93124	6.43453	11	0	8.16726	3.87743	5.85102	11.7273	7.96596	8.95207	5.68773	2.82738	7.16996	6.66062	3.8887	0	0.0163278	14.6845	0.0155625	12.0492	8.63205	11.1313	8.83484	2.39048	0
TCGA.EP.A2KC.01	0.856392	1.11569	6.19402	3.35553	2.75689	6.28426	9.73147	3.64434	9.61258	0.78727	13.3389	13.5352	3.51473	3.40265	2.58852	5.72955	4.49609	9.43954	10.8327	10.2333	11.3236	9.05487	5.42422	8.16113	8.40993	11.3044	9.40937	3.86312	8.74752	0.804209	6.10546	11.9897	10.0309	13.444	6.76785	2.94955	5.91617	13.0451	4.75253	7.03022	0.83685	15.6006	2.35888	9.0231	7.68086	10.1794	7.61644	5.67483	2.5593
TCGA.CC.5260.01	2.08581	0.294653	4.00618	0.0193248	1.17535	2.68344	10.2127	3.37848	5.73186	3.78387	10.0308	11.8116	1.15439	4.38346	0.240229	2.72121	5.93686	8.88885	10.3043	9.41187	9.20218	9.89595	7.72068	9.83362	8.80893	9.79665	10.5181	5.2978	8.59448	5.75053	7.5076	11.8504	8.5073	9.47113	6.62671	5.85162	7.68463	6.42342	5.57494	5.08376	0.893577	15.0532	2.17799	12.1246	8.86699	11.0589	7.32438	9.08041	0
TCGA.G3.A6UC.01	1.59674	2.80757	6.59057	2.53432	3.02644	1.21046	9.35601	4.26127	8.67875	0	9.78751	4.12567	3.0915	4.8154	0.240229	4.5295	4.36127	9.83413	9.25903	10.1466	11.8947	7.15042	4.45437	7.73172	8.45586	11.7119	8.29073	0	8.22225	2.32684	7.52606	10.2042	8.90942	10.127	6.60845	2.90402	5.80909	3.13172	4.35898	0	2.2683	15.8348	1.94903	4.10989	6.38585	9.88236	4.9436	1.11347	0
TCGA.DD.AAE2.01	1.64049	4.02516	5.15243	4.80486	0.779459	0.264215	7.11683	3.00349	7.56555	4.33022	13.5658	10.878	3.5081	2.00965	0.240229	2.64778	3.17486	8.36092	9.43382	9.41216	8.32161	9.21882	6.7772	9.02966	9.36058	7.84772	9.28947	12.0351	9.59539	0.804209	5.95823	9.47097	9.24235	14.0898	5.30515	4.86949	7.79669	8.78214	4.5934	9.04676	0.0163278	14.6902	4.9466	9.4744	7.96666	7.3844	6.59205	12.381	0.791776
TCGA.FV.A496.01	0.0499018	3.25095	4.45474	4.29818	1.77888	4.54083	9.48698	2.04701	6.34687	2.91885	13.8003	13.6884	2.70413	0.636254	3.36826	5.14357	4.0711	9.28684	9.79142	9.75216	11.0385	8.65985	6.10882	8.25388	8.76217	9.94071	8.75656	0.926973	8.08146	1.77295	4.94177	11.3859	8.92138	14.8102	7.22138	6.20222	7.57817	14.4034	5.23826	2.26196	3.14269	14.5797	8.67195	9.19683	7.40603	5.15462	7.67033	1.13481	0.933291
TCGA.DD.AACG.01	2.61346	9.35314	5.66877	2.862	2.73935	4.64565	10.9232	0.259964	7.83232	0.17555	12.4313	13.2545	1.29919	0.790017	4.09082	1.45253	0.313535	10.4444	11.3172	10.1678	9.73549	10.6341	6.81492	11.113	9.6733	5.9474	8.79092	10.4367	8.22707	10.4853	3.70105	11.2164	11.1178	13.1043	6.41373	1.82572	8.55665	14.88	7.77716	5.22137	4.16338	15.0434	9.32104	9.53941	8.85093	7.11527	8.33347	10.0243	0.0825178
TCGA.DD.A1EE.01	1.42603	4.69114	5.05951	0.68673	1.13638	6.38197	10.315	2.61794	8.10442	2.29896	7.38938	17.1906	2.74334	1.83163	0.240229	5.188	5.24855	10.5994	11.0905	10.3592	12.0706	9.22583	4.98179	8.51758	8.10162	8.88692	10.3444	4.34844	8.91259	1.47767	6.7843	12.4231	10.1604	11.9217	7.15472	4.12933	5.21328	14.0058	4.9522	7.98327	3.60632	16.2897	6.13328	6.25679	8.28365	11.9278	7.71895	0.841461	0
TCGA.ED.A66Y.01	0.526491	1.73803	5.00308	0.0193248	1.43843	5.37468	8.77405	2.51356	4.69555	0	13.8604	11.0789	4.58774	2.49157	0.240229	5.57399	5.40049	10.7062	12.8176	10.68	8.77523	10.4516	8.0479	9.33572	9.61377	5.36813	11.0913	0	8.37951	9.57734	7.37583	7.41881	9.53439	8.29	5.68315	0.391094	9.19005	15.1674	10.4686	0	2.66015	14.6986	10.2671	6.96499	8.95238	8.02856	7.16293	1.61226	1.82932
TCGA.DD.A39Y.01	1.15458	6.05449	5.97829	5.70558	3.49202	2.58837	10.8264	1.44645	8.58285	0	7.64172	16.7823	2.92509	2.00184	3.67733	2.08912	4.47814	10.0966	11.7347	11.4265	10.1266	12.2274	8.27584	10.5539	9.67544	5.25935	10.4579	2.02917	6.87031	1.61686	4.74938	13.1957	13.0405	6.9564	7.30765	4.74865	8.99316	14.467	6.71712	6.80873	0.82513	16.6308	8.48644	11.018	10.1217	7.98646	8.45309	5.33538	0.785529
TCGA.DD.AADM.01	1.4287	7.75954	5.27606	0.135462	3.307	3.82162	10.5948	1.3771	7.19038	1.25097	11.7402	17.4243	1.25171	0.73926	3.40795	2.57012	2.80834	10.0273	10.7623	10.7184	10.2885	9.94476	6.85755	9.42355	9.42506	7.56444	9.49009	10.1328	8.24062	2.0938	5.12325	11.1313	11.5127	11.3643	7.91159	9.22402	7.82451	13.5704	6.95609	6.32392	4.49205	15.8597	7.71692	8.00922	8.359	8.42019	9.03806	10.6241	0.0438291
TCGA.2Y.A9GX.01	2.73404	6.10606	5.76558	4.25549	0.465616	4.62361	8.0507	2.74294	8.9846	0	12.7177	15.5345	4.18203	1.5256	4.54556	3.45574	3.27845	8.67362	10.8819	8.92214	9.7445	8.18164	5.60193	8.0623	7.52305	6.64827	8.80572	0	9.17471	2.66211	5.71561	12.2059	8.91543	12.7978	4.25588	2.82314	6.54144	8.67003	5.30347	6.46959	0.0163278	14.9607	4.43358	8.80492	7.66827	9.75348	7.61289	6.22422	0
TCGA.DD.A11A.01	0	8.03611	7.64276	6.1335	1.36311	2.82976	8.33792	4.84237	7.26231	5.12475	10.0303	11.9044	3.74119	1.46536	2.02218	4.21101	4.18248	9.30198	11.6423	9.64051	11.4801	8.63069	6.81265	9.89245	8.42904	8.89743	9.94519	0.788051	9.19206	2.58394	6.68468	12.9139	9.72721	14.6975	7.70636	8.18679	7.32545	6.156	5.20887	8.33777	5.40642	15.9435	8.02873	10.6604	8.48213	9.22258	6.64189	0.995853	0
TCGA.DD.A4NG.01	0.720993	3.68174	5.05138	3.25132	0.654414	2.64736	7.14279	1.13329	7.70777	6.93883	13.8269	15.8445	3.79573	2.274	3.88699	4.66346	4.35251	10.0566	12.3214	9.87154	11.4874	8.62081	5.24331	8.08517	4.86568	10.1174	9.02472	6.56652	9.15557	0.825652	5.87168	12.0005	9.63285	13.2511	4.18505	3.45567	6.50498	13.7411	5.46927	4.85708	4.66683	16.569	7.80629	8.5263	7.11644	9.14646	8.24749	2.81297	0
TCGA.DD.AAD8.01	1.74227	3.98846	7.92204	4.54383	0.919774	4.22245	8.76006	3.43524	7.58639	0.0949133	13.8908	15.3168	3.46259	4.13621	4.6766	3.94	4.39888	10.8667	10.1147	10.3016	9.98044	8.98068	4.97889	8.55952	9.8677	10.8862	10.2587	10.4853	8.23918	0.935912	7.5128	10.5805	8.21586	12.0579	6.65241	9.30988	8.48959	10.7975	4.96222	8.19455	3.84243	14.075	5.26339	8.61731	8.60227	6.79821	8.58755	8.42019	2.24622
TCGA.5C.A9VG.01	1.24431	0.294653	4.69967	0.0193248	2.54046	2.10744	10.4548	2.24885	7.31317	0	15.2542	2.39437	1.15439	1.51552	2.08705	3.9224	4.46023	11.0618	12.7649	10.5424	7.88001	10.8086	7.59727	9.9946	4.97392	11.505	11.456	0	8.82175	10.592	6.01071	11.5166	9.98859	10.1408	4.80047	4.90858	4.74321	15.8844	8.68926	3.38874	4.36297	15.9426	13.0308	5.15808	9.44141	10.9467	6.06777	1.04552	0
TCGA.CC.A3MB.01	1.61548	1.48193	5.79276	3.12678	1.85316	3.76473	9.97859	4.30333	8.31062	2.30079	14.0176	14.9504	3.88196	1.83313	3.93291	3.15829	4.65275	11.0121	12.5616	9.96844	10.3533	11.3374	8.73031	10.5725	8.48453	10.6354	11.1481	0	8.72382	2.37851	8.09773	11.7593	9.6993	14.2256	6.60429	3.07635	7.46207	12.2895	2.24188	0.655079	0.0163278	16.4412	9.13925	9.64102	10.4508	9.00666	8.81783	1.74287	0
TCGA.DD.A4NI.01	2.66369	0.294653	6.85618	0.0193248	0	2.95245	7.71714	3.13911	7.0066	0	12.067	14.6314	3.05179	3.3332	2.45117	2.19272	3.3158	7.57136	9.87946	9.60846	10.2988	6.9153	3.57097	6.51312	8.13112	9.82615	7.53532	0	8.84499	2.28792	5.00139	11.3	9.24872	12.919	4.94553	2.59878	7.50577	8.77503	3.31441	9.09668	0.0163278	14.5669	0.0155625	7.3048	5.84754	9.50786	6.76024	0.165835	0
TCGA.ED.A7PX.01	0.411325	1.07865	4.18685	0.0193248	2.02865	3.64943	9.49019	2.59978	8.40679	4.7212	12.297	8.439	3.87617	3.67111	0.240229	3.31817	4.38013	8.78343	10.0546	10.0425	7.57489	10.4259	7.22104	9.4214	10.1171	6.65064	10.0161	0	9.08458	3.31035	6.49829	11.5571	9.4075	13.462	4.70184	3.53587	7.07743	11.1105	7.79187	0	0.0163278	15.9627	8.46523	9.86107	8.43536	10.3826	6.75044	0.955043	0
TCGA.NI.A4U2.01	2.29267	0.294653	6.8372	0.0193248	1.49311	3.92816	7.6238	1.77224	3.00529	1.64967	8.19388	0	3.11444	1.66883	0.240229	2.3033	2.42843	9.1044	9.99178	8.78367	6.66761	8.30653	5.36235	6.32891	7.57546	9.40965	7.39414	2.09576	10.259	2.73132	4.03441	10.5641	9.76947	12.402	5.40457	2.52287	6.7872	8.4012	4.37076	0	0.0163278	14.6843	0.0155625	10.4272	6.19119	4.82856	7.30798	0.165835	0
TCGA.CC.A8HS.01	1.51544	2.71835	5.2248	0.0193248	3.36643	5.63388	9.44689	2.87574	6.06392	1.22858	12.002	6.82296	2.42771	4.07448	1.50344	5.41378	5.1964	11.9542	11.838	10.8395	9.03139	9.23237	8.0827	10.9352	11.0252	8.86964	11.5477	0	8.70745	11.0459	7.29872	12.1059	9.02201	14.1041	6.62871	1.12261	7.78571	14.1033	10.4644	1.24543	1.27606	14.7705	10.3676	9.29486	9.0535	8.79928	9.10345	0.165835	1.64913
TCGA.WJ.A86L.01	0	4.86915	6.21954	4.07029	2.35274	4.99652	10.4952	4.6678	9.51444	4.08369	13.1233	10.5632	2.64246	3.69492	4.70768	4.48435	4.5757	9.89907	9.87704	10.224	10.501	8.44296	5.98803	10.175	10.0507	10.9168	9.52622	10.8741	7.50969	7.51949	6.52393	12.5042	8.95213	16.0442	7.64137	5.72162	9.07247	11.768	4.74191	6.86275	3.98085	13.6356	8.59878	10.8203	8.64691	7.37072	9.35359	11.0765	1.456
TCGA.HP.A5MZ.01	2.86637	5.11861	6.43765	1.49973	0.901338	4.8351	8.58015	0.996956	9.25903	6.31996	15.0486	15.7236	2.63938	1.54875	1.7212	3.1683	2.00284	8.3228	10.7907	10.0169	9.91514	8.89697	5.21517	7.60244	6.78529	7.46956	8.38275	0	9.74061	1.71623	4.52221	11.6648	10.4829	12.7127	4.85175	6.92984	6.65875	14.1498	8.20405	5.2745	3.21364	15.3474	7.41973	8.8174	7.51892	9.31592	8.21539	1.07851	0
TCGA.BC.A69H.01	2.73858	1.44818	2.33023	2.2041	2.21603	2.02741	9.56775	1.23843	7.88545	0.033628	12.4422	14.8059	1.20514	2.38997	3.01603	1.3389	3.9101	9.52382	11.1667	11.1305	8.46632	11.0536	7.09851	11.1209	12.3799	9.94692	9.37849	9.97436	8.83767	9.19986	5.70686	10.8947	12.4759	15.9356	7.76643	2.15308	7.01311	14.2709	10.1792	6.6441	7.13075	16.4836	11.5702	7.89883	8.65309	7.00766	9.03729	2.35281	2.93413
TCGA.DD.AAEH.01	3.50654	2.62109	5.12355	1.28343	3.82632	3.78667	9.68844	1.35006	7.72283	0.0885086	10.7413	15.0431	3.02212	1.89232	1.50276	3.92494	2.00888	9.44605	9.60324	10.1018	11.1838	8.59757	5.16895	8.2172	7.59079	8.73096	9.16094	0.0845443	9.29886	0.929545	5.54793	10.4498	10.1713	9.97524	5.89667	4.21161	7.72132	11.7935	4.38766	1.24487	0.129667	15.2927	1.27534	5.56317	7.25642	8.61622	6.96255	1.42605	0.0363314
TCGA.DD.AACV.01	1.70312	3.42393	4.67682	4.50336	2.65834	0.372168	7.50727	4.48684	6.30363	5.39598	10.3504	9.32377	4.24418	4.25111	1.48265	3.57148	5.30945	11.8071	11.276	9.99652	10.9868	11.1188	8.74603	10.1161	10.5534	11.4884	10.7789	11.3033	8.38685	2.04634	8.9217	9.72515	9.28796	13.7498	8.02268	3.02501	8.66644	11.0378	3.61389	6.97272	5.29904	14.8669	2.64602	7.92485	10.7717	8.30181	8.01808	12.018	3.39012
TCGA.DD.AACY.01	1.70585	2.16662	6.37956	4.33612	0.262797	4.59987	7.69513	1.33211	7.89485	0.0795239	10.8246	13.4683	3.00345	2.9184	1.48493	2.52517	3.02138	7.01188	10.7669	10.7762	9.29326	7.82693	3.81274	6.70011	7.86187	9.82583	7.71369	1.82431	8.80786	0.920612	3.26411	11.4387	10.6976	11.798	6.35828	3.89426	7.84993	16.4861	7.12608	4.85104	5.10264	15.3659	9.07019	6.86306	6.36542	6.90478	7.97026	1.40822	0.0313478
TCGA.DD.AACH.01	2.71866	1.98666	6.25331	4.13739	2.22454	4.79176	10.2929	4.79009	9.47672	1.00682	12.4638	15.9222	3.52878	2.05265	4.08303	4.76612	6.53234	11.8698	12.2223	9.43313	10.7701	11.0301	8.17607	10.6242	8.71989	10.5236	10.0103	2.59689	8.70156	2.74506	8.64726	11.5359	9.61791	12.0359	7.95596	9.32577	9.33888	12.1557	11.2406	10.764	1.70908	15.4155	5.18537	10.7864	10.2082	7.74089	8.68126	2.93622	5.26346
TCGA.CC.A3MC.01	0.0688995	1.28192	4.48154	1.00664	2.45618	7.43586	10.2701	4.15658	9.22641	1.94674	13.2468	16.455	3.46115	2.94267	2.54613	4.26272	4.74193	11.0005	12.2006	10.6322	10.4048	10.2384	7.13711	9.47417	8.98923	7.64186	11.1613	0	8.57169	3.95648	6.26133	13.1149	10.2009	13.4215	6.97716	1.3785	7.9679	13.3712	5.55582	4.13304	0.0163278	15.5547	7.84838	9.8921	9.41221	9.00008	7.82835	1.15342	0
TCGA.5C.A9VH.01	0.661783	4.74823	5.25899	3.9207	3.096	3.58045	9.84967	1.66643	8.62573	0	14.0374	15.0486	3.47143	3.43849	4.98967	5.08133	3.43245	9.38033	11.9767	10.9187	10.4034	9.37526	6.11194	8.57703	5.79081	7.59807	9.87275	0	9.67242	4.1204	4.37236	12.547	10.7717	11.6517	7.71063	3.19287	6.24087	14.6527	8.39903	6.70332	2.01119	15.6173	9.25738	6.04453	7.74892	10.0383	7.57989	1.16183	0
TCGA.DD.AADD.01	0.0744945	1.87127	6.16711	2.5951	2.46392	1.84083	11.645	4.60023	6.25214	1.95372	13.761	4.55648	3.9531	2.62783	0.240229	4.59196	5.62962	11.2341	11.6931	10.4421	10.9017	10.2559	7.50801	10.6407	9.53098	10.9126	11.3148	7.12735	7.52089	7.54859	7.71231	12.5032	10.0013	13.6755	7.07498	1.96778	4.84073	16.4551	3.80548	5.69893	0.0163278	15.4436	12.8176	8.61594	10.0436	11.6662	8.16744	10.0179	0.955863
TCGA.DD.A4NJ.01	1.2158	3.90618	6.24172	4.25248	2.62291	4.22456	9.15478	4.03863	9.0427	0.0136438	11.9834	13.0955	5.37419	4.09443	7.08276	5.59445	5.69767	10.9478	11.9603	10.2777	11.5118	10.2223	6.89552	10.1097	9.24597	11.0077	10.8178	3.10726	9.113	2.94102	8.50543	12.5315	9.12237	13.7977	6.72996	2.52854	8.21529	14.4036	5.08119	2.71237	1.73038	15.388	4.63256	10.2023	9.42089	11.5379	7.11887	2.62904	0
TCGA.YA.A8S7.01	3.76815	0.294653	5.14666	0.0193248	2.85021	3.17993	10.3165	2.29264	9.15065	1.21996	11.4153	13.8121	4.69082	3.07335	1.88559	5.20151	4.15599	10.3612	10.4974	10.3566	9.86702	10.9881	8.4181	10.0294	10.7093	9.35495	10.985	1.21671	7.78266	3.21892	6.77146	11.882	9.71231	9.22566	6.23873	7.54926	8.76602	5.50987	7.28492	7.47675	3.19425	15.1196	3.18979	7.6347	10.2891	8.38925	8.93424	2.36836	1.24284
TCGA.ZS.A9CD.01	0.295687	0.389896	4.79173	1.23375	3.55042	4.46437	8.37397	1.30044	6.87753	0.0638201	15.29	15.6838	4.405	0.711836	0.322854	2.49353	3.20707	7.29582	11.7093	10.3918	10.4003	7.36496	3.50403	7.86904	7.91394	9.52711	6.86701	0.059727	9.45852	2.01695	3.59132	11.7498	11.663	11.7821	5.24154	2.98794	7.71833	13.9574	6.44518	3.86249	4.11193	15.9285	5.07413	8.34672	6.58746	8.9609	7.89457	0.26755	0.0225349
TCGA.RC.A7SF.01	1.12935	0.483129	6.32466	5.34093	4.76074	3.60423	8.32181	4.05763	10.0773	0.164421	14.5912	15.9129	3.17188	2.66441	4.83402	4.95841	4.83664	9.47977	13.1757	10.1446	10.7776	10.1645	6.01793	8.69009	9.22113	9.27436	9.60439	10.6217	8.22715	2.21477	6.16298	11.231	11.5495	15.4833	5.96079	7.37245	9.1688	12.9892	6.01112	5.5059	2.07535	15.5868	2.06829	9.26912	8.09527	5.30802	8.19551	9.02186	2.37338
TCGA.DD.A4NE.01	1.26117	0.294653	6.18383	5.22441	2.55899	1.7185	8.50253	3.25813	8.24244	0	11.7087	10.8962	4.01593	3.30266	5.13421	4.58859	5.34717	11.6722	11.0583	9.46833	10.936	11.451	8.18987	10.5845	9.4883	10.8012	11.3434	1.41516	8.36765	2.98127	8.85549	11.2133	8.31284	13.2737	7.01334	4.68767	8.19104	10.7506	8.50223	8.87586	0.0163278	15.2529	8.6649	8.48583	10.0027	9.19354	7.37595	1.05803	0
TCGA.DD.A11D.01	0.757551	0.619	5.98122	3.4084	1.82027	3.08255	7.01618	4.35879	6.8365	0.31373	13.4878	15.1753	1.38255	2.93286	0.511701	3.61402	3.27716	8.45304	9.73508	9.77482	9.90203	8.33483	4.49244	7.18316	7.88443	10.7288	8.53086	10.4968	9.54901	1.15315	4.7334	11.6257	9.11798	12.5057	6.03834	8.76863	7.20021	7.81184	5.3512	4.33723	2.37544	15.0939	1.69229	9.54822	6.85442	8.98827	6.55082	11.1678	0.148874
TCGA.G3.A3CJ.01	2.65549	0.440077	6.2662	0.14806	0	3.4921	8.65636	0.214294	2.82476	0.117785	6.34799	11.4526	2.45999	0.750246	1.55997	1.40706	2.84625	8.92944	9.91226	11.2578	9.43957	7.70543	3.12029	7.88577	7.67038	8.31248	6.5865	0.113982	9.48951	0.958646	6.81378	11.2549	11.2948	12.54	6.52913	2.3484	2.99703	6.56294	4.64758	4.23108	0.155528	15.0951	0.171719	4.07785	5.28305	10.7181	6.44451	4.30616	0.0522814
TCGA.2V.A95S.01	2.97546	3.50702	5.152	1.92248	2.49041	3.15648	8.67382	1.58034	7.63603	0	15.4611	14.9648	2.65245	3.34494	2.46292	4.17562	2.81702	9.79099	11.9539	10.5266	8.37346	9.77186	6.09453	9.99792	9.31216	8.00304	9.79014	2.43901	7.88105	5.44418	6.50568	10.9158	10.9364	12.7821	5.40613	4.52534	8.24099	14.8673	11.0414	4.91055	3.22999	14.7677	3.36478	9.16573	8.84519	6.53071	9.34707	3.51494	0
TCGA.DD.A73D.01	0	1.41466	6.47663	0.0660403	0.13434	6.6211	7.92769	3.04653	9.78552	0.0177909	11.3376	12.0146	2.26862	2.77536	1.35881	3.75015	4.67496	8.29019	9.6782	10.6795	11.9076	7.42952	4.45148	7.73386	8.01778	10.2995	8.66846	0.0134755	8.45028	3.54628	6.03078	10.6825	10.2231	7.78832	7.30152	0.445496	3.57011	13.9122	4.18974	5.4011	3.17538	15.9437	0.0711039	7.67112	6.23714	10.0903	7.13141	1.28281	0
TCGA.DD.A1ED.01	1.96182	0.294653	7.53662	0.0193248	0	3.14009	7.16361	1.56659	3.74602	0	11.8005	5.81695	3.62921	1.54864	1.15112	1.27947	1.02651	5.04066	8.9196	9.08558	8.91014	5.68974	2.76483	5.40219	4.51927	6.82601	5.67821	0.870581	8.86303	2.28488	5.2066	9.85371	8.6622	9.8509	6.1248	0.391094	3.47873	9.04713	5.30359	0	2.22088	14.3098	3.79312	6.45177	4.29558	11.4791	5.61308	0.165835	0
TCGA.DD.AADC.01	0.82724	1.43571	3.68018	0.074325	3.59723	2.4386	7.73498	3.07269	6.56414	0.0277162	12.5538	10.1123	2.28847	3.80715	4.5087	4.26566	5.73832	12.0232	12.9238	10.2897	9.72219	9.98269	7.6849	9.96262	8.89671	10.0037	12.003	0.0234468	8.41089	8.32023	6.65486	11.5245	9.87736	14.1751	6.6423	0.455255	7.29787	14.371	8.29068	3.49634	3.52664	15.2299	10.5929	8.07246	10.3544	10.0527	8.27964	1.30333	0.00176236
TCGA.2Y.A9GW.01	1.83607	2.46159	5.4531	2.50855	2.51584	4.03312	10.1932	2.57515	9.1788	7.28662	14.5986	16.3761	3.30682	3.11777	3.41109	3.44172	3.88524	8.84356	12.0694	10.4214	10.0322	8.73009	5.6371	8.23939	8.05543	9.02591	8.96013	0.0205015	8.78612	0.866167	5.64513	12.3882	11.1947	12.5848	5.39275	4.75048	7.42672	14.9362	6.09034	8.24132	1.15132	15.5018	4.72984	9.12395	8.19111	9.60853	8.06844	5.88285	4.34991e-05
TCGA.MI.A75G.01	1.04073	5.73874	6.29904	1.56579	1.77708	2.54285	9.071	1.63273	6.46514	0	14.4534	13.813	2.12252	1.60394	1.20733	1.27947	2.0745	7.716	10.1101	10.2251	11.0472	8.57556	5.04987	7.47836	9.06065	11.0193	7.06259	9.48966	8.31391	2.76288	4.25238	11.0091	10.1541	14.5853	6.2665	9.15272	8.46664	11.0625	4.82155	3.51937	1.56236	15.6567	0.983287	5.00179	7.11032	8.50592	6.5991	11.725	0
TCGA.DD.AADJ.01	2.15791	3.69065	6.28168	1.66178	1.33206	4.9068	9.47396	0.349761	4.70697	0.293101	13.9825	15.6584	3.83286	0.86693	2.53163	4.35534	2.44221	8.6798	10.5958	10.3421	9.18269	9.18321	6.15918	8.87363	3.84204	5.6269	8.94465	0.29047	9.07947	7.32651	4.99369	10.0918	10.4602	15.0861	7.40182	5.84356	6.83831	15.9791	10.4339	3.38579	7.89603	15.1958	11.0772	8.88766	7.31343	7.81008	7.75639	0.498203	1.51719
TCGA.G3.A7M6.01	1.51597	1.79243	3.72092	2.81703	2.25284	4.59101	9.25334	3.42108	8.43921	0.847396	10.4838	9.8991	3.32072	3.7615	4.97218	5.11726	3.42137	9.28173	11.2733	10.0347	9.41476	8.66206	6.14091	8.86227	8.93252	10.7701	10.2909	6.81372	8.69663	4.30974	6.37323	11.3692	9.38566	11.4635	5.35193	5.65931	9.03802	12.917	11.2655	2.64572	2.43528	14.8103	10.7215	11.3309	8.57085	8.27098	7.65354	10.5744	3.68888
TCGA.CC.A3M9.01	4.76004	3.68593	1.78325	0.0193248	1.04029	3.36277	10.2463	0.689253	0.870259	0	12.3689	3.30188	3.93392	1.75234	1.34913	3.71272	1.59571	11.3764	11.1087	10.1884	8.90863	12.1456	8.95701	10.7186	10.576	9.13274	11.8834	0.570876	9.70971	5.42217	9.43133	13.0211	10.1521	10.6618	5.22916	2.41683	6.96486	11.5832	8.44818	5.10335	5.44875	15.3027	11.6624	7.83858	11.1587	4.46061	7.5521	0.778629	2.46045
TCGA.DD.AAVU.01	1.46864	2.69589	6.08635	2.73888	3.3508	5.87687	10.5889	0.215956	4.89979	0.119863	11.9384	15.216	1.26338	0.751701	3.64345	3.66636	2.51709	10.0384	9.32858	10.4319	10.7251	10.1839	5.63304	9.87471	9.33469	8.82454	8.9056	0.116072	7.60722	2.12863	3.89287	11.798	11.8384	11.1233	6.88302	3.1277	8.07588	8.0506	4.26112	0.136948	1.34609	15.859	2.41129	9.74394	8.81956	9.29538	7.7022	0.323877	0.0533974
TCGA.CC.A8HT.01	2.13068	6.37471	6.55163	3.06768	2.31697	5.90114	11.4401	2.62627	9.54085	9.04428	13.0107	16.256	4.0704	3.95921	1.59334	4.46518	5.55017	11.2146	11.4437	10.6891	9.65091	11.5397	8.50455	10.594	9.7931	9.81812	11.6512	11.5255	7.76334	7.68107	7.82733	12.9153	10.4721	10.1728	6.3127	8.90652	8.32746	14.8655	8.45812	7.40692	3.81757	14.6311	10.4697	10.8984	10.5948	9.51556	9.65174	11.1372	4.53723
TCGA.DD.A118.01	0.990282	0.984937	4.3005	4.42646	1.88621	1.86181	11.5699	1.68851	6.24276	0	10.9187	6.28275	3.55539	1.33086	2.80878	1.96961	3.46062	8.99416	9.40636	9.46498	7.61509	9.91584	5.01957	8.89066	5.42471	8.79193	9.75205	0	9.82498	4.85154	4.2384	11.9398	10.2526	9.34789	6.53113	2.75848	5.97565	14.5561	7.31183	4.58792	5.22182	15.8114	8.88431	7.88181	8.1298	8.27734	4.02988	1.77093	0
TCGA.DD.AACW.01	1.47473	0.319146	6.34628	0.0413535	2.09017	2.92421	9.64306	1.73656	5.81025	0	14.9558	8.48336	3.2196	2.70289	3.48366	5.3545	4.51786	10.9394	12.1343	10.6315	9.23088	10.7032	7.99471	10.2111	3.65522	6.08687	11.0228	0	8.11966	5.58645	6.57077	11.1282	10.1048	13.099	5.66734	2.46174	6.93391	16.502	4.44404	4.70697	0.0399113	15.455	11.2464	5.9816	9.37129	8.21096	8.81548	0.191841	0
TCGA.MI.A75E.01	2.28991	1.32395	5.21894	0.0306486	2.05354	5.39315	8.92653	0.0974957	6.0828	0	14.7909	15.8273	2.18244	3.2571	2.27579	1.2907	3.47851	9.36377	9.82608	10.0254	9.39457	8.627	4.7896	8.17467	8.89287	6.39532	8.62125	0.986535	9.15966	1.83299	4.75757	10.8469	9.59649	14.2672	6.26291	3.89149	7.31847	13.5878	4.24431	5.63885	1.63552	14.7044	1.04408	7.72609	8.68345	9.44242	8.46051	1.78437	0
TCGA.GJ.A6C0.01	1.09993	4.40966	4.83385	4.21436	0.323818	2.27647	7.24761	1.39792	6.1878	5.65094	11.0637	14.3158	4.02447	1.95414	3.61856	3.96178	4.35692	10.1817	10.3467	9.49371	8.99583	9.83056	6.68165	9.41939	10.4016	8.22394	10.5094	10.5731	7.96578	2.51059	7.54798	10.8269	9.37331	13.8175	7.41437	7.41922	8.63325	15.0208	4.76327	2.96874	4.88503	14.669	1.72426	10.7573	9.68546	9.79959	7.87505	11.8179	3.26935
TCGA.DD.AAC8.01	2.60526	6.37851	7.98093	2.28306	2.27344	6.48401	9.67458	2.83366	5.71019	14.6548	11.6721	13.6005	3.10109	3.74834	1.19497	3.22323	4.6947	8.36414	11.7956	11.0699	12.1898	8.58784	4.21515	7.64825	7.54092	10.5803	8.33284	3.79955	9.25208	0.804209	4.45633	11.6037	10.2101	10.7116	5.24836	2.33392	3.34844	11.5021	4.63352	0.936503	4.34443	16.5746	11.1731	6.2306	6.81929	12.0606	7.08881	8.07494	3.49558
TCGA.DD.AACU.01	1.79956	3.00946	5.66359	3.09835	1.50898	2.75819	10.5565	2.32147	5.97938	3.8646	14.4121	15.8179	3.39467	2.14452	1.74669	3.77618	3.92655	8.1024	10.4695	9.93972	11.9682	8.81977	5.51632	8.84898	7.66465	10.8739	8.50514	8.64728	8.04203	2.31046	5.64444	11.8939	9.8466	14.853	7.05823	4.9921	8.35959	14.7999	11.0968	6.66182	0.0163278	15.7998	10.8987	9.69818	7.62208	9.54239	8.32762	10.3213	0.900246
TCGA.G3.A5SK.01	2.53712	2.9475	5.70174	0.238339	1.99509	3.25533	6.56636	2.71091	7.06964	0.23251	8.03363	12.4265	3.72896	4.24612	0.452552	3.46278	0.365172	6.45855	11.1808	9.66	8.70999	6.86392	3.59213	5.86966	6.89159	7.3459	7.15003	5.98311	7.82938	2.34228	2.33134	10.6148	8.74412	9.09736	7.5398	4.69402	5.92172	12.8889	0.386035	3.68495	0.255169	14.2469	0.287325	5.3228	5.26427	7.5797	7.92905	3.15641	0.110837
TCGA.DD.A1EI.01	1.75272	3.99223	7.81207	1.4383	2.50226	3.66315	10.253	2.89104	8.70073	6.18273	13.8536	14.9424	3.71203	1.19787	6.28098	5.07227	3.24063	10.0473	12.6236	9.0608	10.4329	9.90618	6.3066	9.40771	7.84585	6.77837	9.53506	0	9.26671	2.22679	4.97007	12.11	10.6405	11.6712	6.78369	5.43092	6.32578	13.7366	6.32332	0.544635	0.572009	15.5758	10.5984	10.7214	8.26082	8.68251	8.37372	0.165835	0
TCGA.BD.A2L6.01	1.42399	2.37377	7.31182	4.85065	2.83916	2.03112	8.56799	3.29345	6.6367	7.43108	8.11059	12.0177	2.53309	2.98749	1.61147	1.27947	3.85002	10.3811	10.5863	9.94348	9.71378	10.4918	8.22458	10.3208	10.2014	9.33112	9.88549	10.6324	9.09772	0.804209	7.53803	10.5566	9.90569	13.1016	7.75682	5.32534	9.05159	10.3149	5.08714	8.16252	1.78372	14.1843	5.43886	7.77029	9.06459	5.976	7.89834	7.5441	0
TCGA.DD.AADR.01	1.78564	4.96946	6.07021	3.73814	3.23551	3.48183	9.37939	2.02698	6.95746	1.27348	11.8609	15.4043	3.07321	1.93991	0.362148	3.21982	0.256863	10.3157	11.9593	9.34834	10.9173	10.7255	7.57257	9.6815	9.22092	5.78957	9.87831	9.10245	8.65405	3.18867	6.15774	12.0445	10.8276	13.0503	7.07426	6.61334	7.96687	11.3611	5.07672	3.99512	0.151868	15.6485	4.61991	10.7643	9.56412	10.0175	8.37925	5.24845	0.0500436
TCGA.ED.A7XP.01	1.65827	4.04445	6.41208	0.0193248	2.5766	5.43717	9.79071	0.915185	9.36287	2.5332	13.4067	15.1194	2.94915	3.73321	3.81175	3.37856	4.03558	10.4737	11.1814	10.3786	11.3769	9.14389	6.60487	8.30456	8.16934	6.84898	10.1841	0	8.95773	2.58771	6.17336	13.4532	10.1717	8.05108	6.16157	2.96049	6.71698	13.1414	4.31932	0	2.11129	16.1391	5.00486	9.01622	8.20619	10.5769	6.12061	1.55187	0
TCGA.DD.AAVS.01	1.05227	1.56229	4.86605	0.0193248	2.71172	3.57325	9.25095	2.52878	7.22458	1.23596	13.804	14.8908	1.15439	2.30687	4.90796	4.48893	4.2411	10.4543	12.5404	10.297	11.1215	9.98869	6.07572	9.37913	7.01668	8.13745	10.4936	0	8.9019	5.75203	5.62565	12.0086	9.98729	12.0044	8.16285	1.66175	6.19091	15.847	4.29585	2.20016	0.750062	16.6375	10.5662	9.10012	8.53523	10.3508	8.4451	1.44041	0
TCGA.EP.A26S.01	0	0.963831	5.57182	4.17901	1.13829	2.38598	9.14597	3.60576	7.69419	1.1572	9.29696	10.165	2.74504	2.78168	1.81579	4.38848	2.45142	8.09117	9.84509	10.0168	10.5697	7.69993	3.90169	7.38814	7.63919	9.83438	8.41012	11.3523	8.93674	0.804209	7.04932	9.93013	9.22768	13.161	5.03444	1.9634	3.28987	9.85254	5.34932	3.4777	4.10227	14.9171	0.692856	3.54372	6.38981	12.4591	9.00585	2.29321	3.87327
TCGA.G3.A3CI.01	1.00404	0.42855	6.17465	0.138034	0.314886	4.57347	7.44359	1.38336	5.45371	0.105351	13.5852	8.27348	3.05655	4.31187	2.16056	4.97697	2.04734	6.91075	8.60992	8.70722	7.79186	6.80322	4.55131	6.75255	4.27915	6.73842	7.83702	1.25124	8.63171	0.946288	3.9952	10.6334	9.30473	12.837	5.09088	0.531461	6.48297	13.9504	6.12145	0.122631	2.38027	14.8847	0.159201	6.36112	5.77031	6.85769	6.89801	0.309288	0.0455605
TCGA.DD.A3A4.01	0.429628	3.05842	5.90383	0.159174	2.04182	2.69243	8.18141	2.49982	9.07783	0.131638	15.8305	15.6719	2.48507	1.97337	0.376146	1.41806	2.10625	6.93002	9.8467	8.94147	10.7825	7.83689	4.95977	6.85913	7.70066	8.08331	7.20323	0.127915	8.40331	0.972413	2.55747	10.5032	10.2648	7.30617	8.03002	5.39834	3.86852	13.1364	2.87651	0.14856	2.4413	15.2427	0.185669	3.90409	5.9198	8.70151	7.23901	0.335715	0.0596789
TCGA.MI.A75I.01	1.30877	3.51263	7.27772	4.24003	3.66438	4.68119	9.58417	3.44566	9.50736	8.6747	13.1883	15.5099	5.06176	2.13736	1.73937	3.50669	4.91611	9.37786	11.0443	10.1032	11.0057	10.4592	6.57282	9.67395	4.78642	7.30888	9.65724	10.5685	8.03247	2.71156	5.97424	11.7561	11.2453	12.0337	7.05899	2.8765	8.24698	13.5889	4.86393	3.46067	1.51408	16.2159	0.943478	9.36031	9.03269	8.79866	9.24216	7.55445	1.88099
TCGA.XR.A8TE.01	1.05011	0.294653	3.46593	0.0193248	0.982249	0.264215	8.38144	1.06077	6.15457	0	13.4576	0	3.44579	0.636254	0.240229	5.83	4.08	7.29171	12.6625	9.58139	11.468	6.75281	4.10014	6.46547	8.39709	6.59497	7.45242	0	8.45117	1.77909	2.90301	8.14952	9.31465	11.8876	5.57749	2.35909	2.89182	11.4854	3.24965	0	0.990706	15.9446	12.33	6.06579	5.6702	12.8532	7.31852	1.14091	0
TCGA.DD.AADL.01	1.0235	4.94676	6.56863	4.19093	2.83863	4.08249	10.1959	4.06651	7.75225	3.77629	9.94598	13.4103	2.41035	3.25243	4.58668	3.47574	4.43806	9.81719	11.4739	9.34659	10.6264	9.2841	7.09857	9.44317	8.29345	7.8237	9.12847	11.7653	7.99933	2.43808	7.45019	12.2053	9.4278	15.18	7.23993	5.9905	8.69302	13.1847	2.70703	8.14111	1.25827	14.862	8.97821	10.2789	8.63731	8.54747	8.21363	11.0153	0
TCGA.ZP.A9D4.01	1.71923	0.294653	7.05397	0.0193248	2.83346	3.78237	7.44814	4.36987	10.0127	1.39971	8.31831	14.0019	2.59657	3.93022	1.67691	4.42842	4.01965	8.21724	9.91982	9.93717	9.83094	7.73088	5.37035	8.30588	9.05173	7.19419	9.0742	5.32148	8.07806	1.67926	7.80217	11.2188	9.68875	14.1751	6.31393	1.26539	5.83846	6.81756	1.95598	8.52755	0.0163278	14.8665	0.891702	4.1841	7.20215	11.2029	7.11328	0.165835	0
TCGA.DD.AAE1.01	1.18383	1.76344	4.35571	0.2063	2.92866	4.03671	9.56945	2.62719	7.41945	0.191214	14.8606	11.6233	3.98346	2.08035	1.69782	6.24148	3.28966	10.2	12.3442	10.7468	10.164	9.02345	7.19036	8.71901	7.94047	9.23598	9.94583	5.05105	8.89111	10.0209	5.97835	12.1673	10.396	12.8415	5.0556	3.29527	6.28586	16.2512	9.25754	5.90466	5.47609	15.8073	12.1166	8.81073	7.85979	9.41913	9.57437	8.01171	2.74609
TCGA.HP.A5N0.01	2.35345	0.294653	5.37127	0.0193248	0.967254	2.53715	8.46899	4.35744	7.80315	0	11.8856	4.92657	1.15439	0.636254	0.240229	2.24214	3.23423	8.19778	8.36158	9.81499	11.0785	6.7124	3.53618	6.1176	6.95592	7.39637	6.88391	4.54715	10.6453	0.804209	4.46817	10.9267	9.3129	9.2306	7.18394	5.92085	7.58072	12.8566	6.55119	7.08573	2.55149	15.5672	3.54755	5.03095	4.73537	6.8123	7.02771	1.12927	0
TCGA.DD.A3A8.01	0.870183	0.373224	6.12862	0.0894891	3.42462	2.81449	8.2961	1.26399	5.44374	0.0459834	6.78663	9.69858	2.3245	2.41776	0.308572	4.67778	3.35466	7.46199	10.6784	10.5346	11.2613	7.00299	3.72071	7.46159	7.20945	8.89764	8.49135	0.0418014	9.67174	1.98055	7.46361	9.80258	10.9308	14.072	7.13217	1.56859	4.94078	8.14632	5.65558	1.77253	3.05733	15.1355	8.85884	5.98515	6.56447	12.7015	7.09515	0.24963	0.012363
TCGA.G3.A25S.01	3.1854	8.55529	6.58746	2.35677	2.73154	3.98179	9.32392	3.10229	9.543	0	14.043	16.5582	2.75284	2.65074	3.06339	1.28416	4.83406	9.59782	10.3973	11.7167	10.4883	10.6643	4.90704	9.57193	8.09162	7.3534	9.41003	9.89054	7.66565	9.87214	5.76302	11.4403	11.4537	10.4717	7.24793	3.57799	8.38269	15.2338	3.30191	3.99896	1.02862	17.4868	5.24291	6.76915	9.02894	6.79242	9.69156	11.6958	1.97555
TCGA.LG.A9QD.01	2.2861	2.06616	6.35743	0.0820966	2.39646	4.48435	8.30515	1.24556	7.34869	0.0370619	13.1984	11.8636	3.33523	3.14749	2.43175	3.47221	1.27706	5.66594	10.5176	8.94564	9.08416	6.80535	3.6956	6.18119	8.77376	8.02449	6.32468	0.0328367	8.36089	2.57341	3.15085	10.2806	10.6744	10.3806	7.13105	2.16133	6.73998	7.15992	5.62968	5.88303	2.2136	15.1749	1.172	8.16527	3.75065	7.69629	8.01521	1.32252	0.00720923
TCGA.DD.AAVR.01	3.75452	1.46002	5.99373	2.21803	0.790228	2.79692	8.72465	0.150509	8.06187	0.0392595	14.1182	14.8613	2.31131	2.82649	0.303158	2.44324	2.91634	8.93046	10.9751	10.4629	9.75118	8.79306	5.4466	7.63088	5.85121	7.44546	8.66172	2.48887	10.0768	0.880567	3.52407	10.9359	9.53182	8.84911	5.93859	2.59462	5.79189	13.3764	6.98207	2.51418	3.55821	16.1187	7.25353	6.01002	7.10663	7.85259	6.90545	0.242875	0.00848289
TCGA.2Y.A9HB.01	1.56558	2.51492	6.52298	2.7242	0.916853	3.47767	9.12884	1.58106	8.92404	1.86599	14.6861	12.809	4.05831	3.53776	1.16337	4.17645	3.17833	8.6827	11.3819	10.3361	10.1594	8.67704	5.29767	7.68248	8.65649	7.67711	8.86824	5.33478	8.65769	1.72821	4.26543	10.3686	9.01868	15.3624	7.50678	6.90526	7.26857	13.421	4.52526	7.64063	0.0163278	14.7723	4.4871	5.3413	7.09672	8.61155	6.93721	2.86807	0
TCGA.RC.A6M5.01	1.68213	3.65784	5.94771	0.0193248	3.65002	3.62786	9.9684	2.20807	7.9392	0	9.4857	10.9421	2.00518	2.44885	1.08681	3.08631	3.59445	6.33343	9.62636	8.92456	8.61037	7.20947	3.9091	6.28524	6.02767	8.21685	6.63183	0	10.3772	0.804209	2.24902	10.2894	9.44453	8.65706	6.00591	2.76651	5.5805	12.0952	7.37168	2.35715	2.97038	15.6753	6.95034	7.00109	4.91142	9.00546	7.20622	0.165835	0
TCGA.G3.AAV2.01	1.97103	0.32217	6.79243	0.0440632	2.90863	1.32809	9.29588	2.16385	4.76743	2.04116	12.5681	8.52133	3.5511	4.03727	1.3034	5.17079	4.01219	6.76699	10.6634	11.2631	11.4008	7.06288	3.29927	6.66078	9.44667	11.0397	7.84369	0	9.20755	1.86692	6.49	10.7421	10.7175	12.3684	6.56609	0.41977	5.44973	12.2051	4.85054	7.38719	1.67568	15.7109	0.0448195	6.01156	6.31378	12.9736	6.8395	0.195059	0
TCGA.2Y.A9GU.01	0.346336	0.413402	6.50172	4.68161	1.93889	2.15808	10.6826	2.73344	9.18004	1.22499	12.434	8.21638	3.45014	3.7585	2.12491	1.38404	3.46804	11.1361	10.3935	9.43998	9.01219	10.4285	7.39684	8.55371	5.27306	5.49977	10.9167	0.085084	8.76492	3.12996	4.4049	12.9438	8.86734	12.3474	7.39681	6.7663	7.30286	14.0699	6.04667	6.28835	3.68893	15.0236	11.1761	9.45596	9.03188	6.4674	4.77283	0.292899	0.0366278
TCGA.EP.A3JL.01	0.18153	3.60122	5.40625	2.14141	2.73507	4.49124	10.887	1.78648	9.24062	3.9108	13.6805	16.0189	4.08106	1.73378	3.17522	2.3794	3.95531	9.7987	11.5349	11.1374	9.67176	9.7404	6.01206	9.19652	7.03507	6.53174	9.64962	9.30945	8.88552	2.50501	5.63281	12.2399	11.4183	12.8851	6.30508	4.43938	7.87846	15.958	7.09437	5.07984	2.14076	15.6169	8.78452	7.86416	8.74478	9.12977	9.05019	4.21383	0
TCGA.DD.AAE7.01	3.16452	0.670306	4.46134	0.342157	1.47703	3.19392	7.77321	2.96836	7.12542	0.370981	12.4162	12.8363	1.41497	0.915117	0.552178	1.59881	0.488738	7.09673	11.1167	9.37504	9.65329	7.66801	4.72298	7.11885	8.08355	8.38872	7.70364	3.75272	8.44479	2.58845	3.41487	10.5459	9.55087	10.2381	6.07251	5.32289	7.5821	7.31454	3.04459	5.71936	0.371878	14.6389	2.47849	5.90419	6.12919	7.84211	7.75934	1.94262	0.174172
TCGA.FV.A2QR.01	1.39139	2.28264	4.8643	3.46599	0.00466062	4.15763	8.98342	3.24349	7.57036	0	12.4324	15.9335	2.14521	2.21047	3.92801	1.27947	4.10271	9.86775	9.93973	10.2083	10.0925	8.75972	5.54754	8.42208	7.62397	8.07539	9.54402	4.75142	8.99778	2.3781	5.92364	12.6442	9.21454	14.907	5.60111	8.42143	7.84629	14.4096	6.14538	6.92155	1.59008	15.1413	4.00191	9.52501	7.57217	9.64989	6.87669	9.15443	0
TCGA.G3.AAV7.01	1.4868	0.294653	4.07211	0.0193248	2.67123	4.77657	9.79937	3.13188	7.57287	4.15961	13.3137	11.9725	3.77154	2.83808	2.17688	5.03086	7.03012	12.2684	12.2027	11.185	10.2252	10.9253	8.62876	9.97991	10.2571	10.0691	12.5728	1.58767	7.50646	3.38691	8.80523	14.0715	9.7944	12.8316	5.03711	5.52396	8.13416	14.8817	11.8667	6.08085	5.51031	15.403	10.6145	9.86704	11.0221	8.40303	7.8921	0.165835	0
TCGA.DD.AADU.01	1.16818	0.500605	9.36539	0.200214	2.58472	4.31262	8.3805	0.266124	7.3261	4.26786	6.95938	14.7849	3.20735	2.06671	0.415803	4.63277	2.21865	7.38495	11.8504	10.7359	10.164	8.29017	5.41451	5.66331	9.28093	10.2244	7.15793	0.180037	8.25389	2.90215	6.17699	10.9499	11.8489	11.3827	6.26615	0.607878	5.53865	9.58858	4.81305	5.45624	2.55705	15.7806	1.45748	8.18301	5.56399	13.1779	7.18866	0.387818	0.0865279
TCGA.EP.A3RK.01	3.43367	6.8543	4.52033	0.852586	2.36199	2.36425	10.0385	0.0862224	6.54733	11.3803	12.2966	13.7019	3.27073	3.00782	0.240229	4.22139	4.51452	10.2216	10.3581	11.0191	10.0424	10.5484	6.76372	9.89104	7.98765	10.0662	10.4285	11.305	8.88527	0.804209	7.17961	11.6846	10.7901	13.1634	6.09816	1.77978	5.77679	7.67493	5.14839	3.73555	2.37499	15.7793	8.84155	9.48224	9.48723	11.8582	8.42787	5.91198	2.0923
TCGA.ZP.A9D1.01	1.65554	3.09046	6.99789	1.01083	0	3.25256	10.0888	3.6598	9.77649	0	14.2957	16.1908	2.1462	2.62615	2.22982	5.07542	4.27407	8.40672	12.0662	10.1623	10.8942	7.76693	4.87672	7.42364	7.80128	7.78055	8.56855	1.94745	9.29669	1.79583	4.8184	13.6399	8.8413	11.2951	5.50954	7.58801	6.56777	14.1792	8.98813	2.96974	5.2523	14.6253	7.58033	10.0636	6.68477	9.11473	7.76199	6.24071	0
TCGA.ED.A66X.01	2.12923	1.53214	6.28437	0.729007	2.28964	4.7312	9.8629	2.68119	6.87537	1.89647	15.5104	10.2925	1.87157	2.58403	3.00508	4.67198	4.80457	10.2946	11.8244	10.5695	9.93622	10.4871	6.63368	9.05189	3.91181	7.14911	10.3737	0	9.0414	9.66598	5.43336	13.2778	10.5661	12.4262	6.26244	1.10432	5.87895	16.0622	6.69277	0	0.725304	15.8633	10.2676	7.04006	8.53587	8.70019	7.80378	0.882626	0
TCGA.G3.A5SI.01	0.471274	0.473042	6.10394	0.176566	2.51608	2.30212	9.70577	2.11168	7.1726	0.153466	6.31038	8.83222	4.17735	3.40511	0.392965	3.74001	5.39708	11.2026	13.403	10.7131	10.624	11.1605	8.13866	10.1101	9.12702	9.65654	11.2179	2.77009	8.38846	2.1938	8.35783	11.4025	10.2413	13.2989	7.68694	0.578572	8.54453	17.2225	3.80495	1.37254	0.186808	15.5612	9.11479	6.448	9.83114	9.74058	6.9046	2.19591	0.0711457
TCGA.EP.A12J.01	0.0535533	1.2665	7.06704	0.0193248	3.4343	3.54701	7.70094	3.85573	7.27146	0.934979	7.01773	9.61463	1.15439	2.60278	0.240229	4.82676	4.66097	9.10824	10.8087	9.98006	11.0775	8.44839	4.93533	8.01323	8.572	9.56577	9.34422	0	9.10183	1.77655	8.51067	10.5106	10.0799	13.3113	6.76984	0.391094	2.88847	5.77883	4.53368	7.63327	2.56396	14.6679	0.0155625	6.04446	7.17111	13.4921	7.76042	0.165835	0
TCGA.CC.A1HT.01	3.46875	3.00904	4.5258	2.04262	0.888162	5.54023	11.079	2.65839	7.45802	7.78152	10.569	13.6628	2.55761	2.69106	0.44566	1.48431	3.61876	10.2469	11.323	10.2137	10.1765	10.9657	7.24884	10.6676	10.84	8.05938	11.1186	11.0083	8.18084	2.68459	6.93239	12.2031	10.3708	12.3755	7.02124	1.55017	9.46124	9.53317	4.51205	6.6623	2.73851	15.6649	9.69958	10.777	9.7958	7.79971	9.57084	11.0175	3.97011
TCGA.KR.A7K8.01	3.69111	3.38283	7.62845	3.5644	2.80333	2.67018	10.049	1.74602	7.00949	3.51239	9.7704	14.3033	3.55264	1.69945	2.64309	2.9392	4.52933	8.97288	12.0934	11.0806	10.1632	9.37909	6.05005	9.05546	8.61914	8.38658	9.09274	10.069	9.952	4.70327	4.92437	10.9065	10.3639	12.9663	4.64707	0.420372	8.34206	13.0068	5.73321	0.0108755	3.91283	16.0975	1.67491	3.72723	8.00617	5.52857	7.82258	11.1646	0
TCGA.DD.AAEB.01	2.30339	2.09352	8.29386	0.343891	2.97398	2.06268	8.02364	1.86152	5.48108	0.373359	7.05353	7.17085	1.41629	0.916555	0.553837	4.77172	3.05096	7.5957	9.73911	10.898	8.68069	7.73512	4.61847	6.5902	8.85524	8.97426	6.93531	8.27632	10.1658	4.09281	5.69634	9.30776	10.3737	11.1621	5.31726	3.33336	4.78541	10.3117	6.11908	2.92271	4.4478	13.7204	1.79485	5.95022	5.57659	10.3396	7.46076	12.6145	0.175197
TCGA.UB.A7MF.01	3.84216	1.03677	4.95963	0.0193248	1.64944	1.54084	9.48209	1.36504	9.79184	0.709892	11.5769	10.3358	1.90334	1.38245	3.87632	2.55844	3.8199	10.3993	10.0313	10.3682	9.02819	10.3578	6.86244	9.84095	5.49524	9.73418	10.2346	0	8.47221	6.98832	7.13839	11.4112	10.0092	14.6458	6.68423	1.67083	9.67855	15.3641	4.11713	6.92061	3.54519	15.2345	9.8666	10.7127	9.30684	5.09603	9.4921	0.165835	0
TCGA.4R.AA8I.01	1.92597	4.51848	6.70578	4.25159	1.18414	4.18449	9.27414	3.92695	7.77201	10.0908	8.24322	12.1078	3.81724	1.5229	2.09653	5.57948	3.85645	9.10441	9.75741	9.24588	10.3345	9.695	7.35797	9.2212	7.35808	9.3353	10.0938	11.5407	8.81707	3.64284	7.3043	10.7643	9.1994	8.03063	7.11275	8.03085	6.76834	9.88205	5.0715	6.07413	5.57784	15.3678	4.36827	8.66648	8.35462	10.3785	6.47371	8.65891	3.52848
TCGA.2Y.A9H0.01	1.05177	2.26419	5.60188	3.57178	1.78912	3.81523	7.96617	2.37739	7.3101	10.7347	11.1903	8.62759	3.12619	3.77561	4.45588	2.83638	5.86284	11.0669	11.6839	10.4942	8.98476	10.6601	9.12236	10.6381	9.68131	8.10418	11.4036	10.3185	6.56191	9.18612	9.71835	12.3167	9.63665	15.5696	6.51792	7.62217	8.61149	15.8045	2.66796	6.58952	3.30496	14.4006	10.9567	10.1219	11.5078	9.29868	8.03235	11.2978	2.74248
TCGA.DD.AAW2.01	0.5696	2.44592	6.54171	1.50834	4.10599	2.41498	8.68591	1.57458	8.39685	3.40537	7.2575	10.4436	2.61502	2.74428	1.72547	4.68124	4.07863	9.15559	11.1511	10.3119	12.484	8.49777	4.64306	8.26725	7.58859	8.47597	8.73709	6.41941	9.20843	1.04672	7.49577	10.9282	10.3427	12.4034	6.70853	0.630351	7.53067	12.6997	3.93155	4.22435	2.16351	16.5209	10.1601	5.76404	7.50394	10.1138	7.3289	1.65129	0.0980601
TCGA.DD.A4NA.01	1.05842	3.43372	3.14443	2.70391	0.983015	2.23071	10.1995	3.14238	7.98973	2.1437	13.3716	3.74987	4.35608	3.345	2.93002	5.71405	4.18932	8.45633	8.86355	9.57073	9.43829	8.5003	6.04214	8.50942	5.98295	8.27439	9.58776	1.93289	7.88881	4.51253	7.09706	12.8822	7.68201	11.46	4.85532	6.7328	7.18245	5.20444	4.97111	0	1.7389	14.9297	1.99102	11.2787	7.75684	10.6096	7.61753	3.20194	0
TCGA.DD.AADS.01	3.10426	0.728596	5.30116	0.3895	0.912251	4.69737	9.68482	3.41686	4.56328	0.43663	6.1607	2.44409	1.45073	2.46901	0.597397	1.64547	3.1688	6.35463	9.26487	9.64467	6.83729	7.59946	5.58507	8.31221	8.59194	9.25916	6.14127	3.36327	9.47284	2.69987	3.5429	10.5247	11.9264	12.4089	7.62108	6.60448	8.01525	10.8873	6.42566	8.26696	3.3952	14.008	0.493474	8.62172	5.03708	9.45266	6.96562	0.642885	0.20177
TCGA.G3.A25T.01	1.3717	0.294653	2.69719	0.0193248	3.7382	3.61196	9.85801	0.71757	6.19175	1.11193	10.0717	11.3962	1.7942	3.29806	1.38434	4.32961	3.36592	7.81482	10.1215	10.1799	7.93471	10.5381	7.45439	10.0254	8.44903	5.99135	9.54861	1.10904	8.25409	3.26923	6.18687	11.0393	10.5217	9.42066	6.50802	5.8513	7.67897	6.88251	3.46068	2.05015	0.0163278	15.1151	2.79347	10.8681	8.9294	9.82133	7.86811	0.165835	0
TCGA.FV.A3R2.01	0	2.93277	5.54718	3.24537	3.03337	3.9748	10.7975	1.76334	6.95205	7.15956	12.2459	12.6083	3.15769	1.92688	1.91886	3.92865	4.19607	9.37707	10.0384	9.54223	10.6601	10.0426	6.65448	8.99596	4.06064	8.36526	9.45918	0	8.38719	2.09076	6.69055	11.694	10.5005	12.8652	7.32909	0.391094	9.11772	9.52324	3.64432	8.34252	1.29803	15.7004	2.25432	10.6383	8.48365	9.95005	7.73964	1.45447	0
TCGA.DD.A113.01	1.66696	0.294653	6.82621	0.0193248	2.57569	5.78871	10.5661	4.86635	6.63422	0	12.4791	15.2769	2.39758	1.34383	2.42321	5.24386	5.77156	10.4128	11.6056	10.4119	9.45247	10.0901	6.51044	8.95884	9.22205	8.45808	11.2927	0	9.25998	6.17371	7.76735	12.7264	9.36741	13.276	7.51212	3.27732	7.00742	13.5418	10.5891	5.24691	2.75853	15.6054	8.4172	8.54289	8.88982	10.7316	6.31876	0.876134	0
TCGA.ED.A627.01	0.834759	0.294653	3.90044	0.0193248	0	2.58128	7.2802	0.890764	5.3823	0	10.4594	8.60047	1.96452	0.636254	0.240229	2.63378	2.43323	6.7546	9.32316	8.79848	9.05885	7.48902	4.76219	6.81971	5.56377	6.41638	7.32757	0	8.52851	3.12251	4.00904	11.3968	8.82159	10.5351	5.34668	0.391094	4.63265	9.6631	3.73384	0	1.76608	14.5806	4.47598	9.19461	5.81213	9.54868	6.82746	0.165835	0
TCGA.2Y.A9H3.01	3.40522	0.583833	7.16818	0.270605	1.74367	3.34487	10.8795	0.336027	4.46656	0.274769	12.8656	5.85019	1.35981	2.22148	1.84565	1.52821	2.40607	6.79225	8.28803	10.6442	7.34537	8.50806	4.8847	8.36481	7.45888	6.43599	6.918	0.271998	9.96967	3.89022	2.87195	11.4619	10.5315	9.7901	7.49832	0.696938	6.93208	15.3569	7.02267	4.97567	4.70394	15.0946	11.309	6.79987	6.13296	6.41973	6.62109	0.479741	0.130956
TCGA.XR.A8TD.01	1.89791	4.00478	5.64676	2.02781	2.19354	1.85728	7.55413	4.61904	6.2023	3.55723	9.40918	6.55691	3.16239	3.22972	3.83429	3.61012	4.9334	10.4955	12.3758	9.19649	9.57142	10.4174	7.05925	9.79401	9.28365	9.15044	9.72514	11.3335	9.63315	9.5626	7.44432	12.4329	9.76914	15.693	6.30715	4.98605	7.45874	10.8488	4.64866	0	3.9328	14.6047	2.60963	9.10961	9.15245	8.82344	8.04011	10.2341	0
TCGA.DD.AADW.01	0	3.2049	5.06106	0.987608	0.339971	4.20831	8.42476	1.70707	9.5826	0	13.5006	8.8807	3.75928	3.70394	5.39871	5.3587	6.49675	11.7047	11.4016	10.3196	10.3896	10.0438	8.22513	9.89976	10.2098	6.19134	11.3408	0.463488	9.04188	9.01558	8.52831	11.7553	8.36987	12.7413	6.26806	2.0094	7.27831	15.3364	10.2605	1.31465	0.508842	14.375	7.73034	8.60696	9.34114	10.011	8.3318	2.84821	0
TCGA.2Y.A9H4.01	3.01172	7.24779	6.01494	3.65999	3.59539	5.1633	7.72166	2.53165	8.11501	0.14617	8.11306	8.29678	2.51102	2.62856	2.24717	2.65522	2.57803	8.44176	9.54488	10.5559	8.25326	9.08147	5.11337	8.87191	9.74409	9.69277	8.703	9.33052	8.80008	4.47759	5.60943	10.8683	10.7388	9.45665	7.62583	9.66484	8.14457	8.97628	6.85521	8.87995	1.39777	14.5869	7.7961	10.1887	8.85788	9.89926	9.37468	3.46471	0.0673383
TCGA.CC.A7IE.01	3.05709	1.42419	5.52856	3.50893	3.43748	1.99979	9.18093	1.81902	4.04448	0.0222751	15.6945	11.1205	4.62986	2.78617	1.36819	4.90629	2.27657	10.6786	12.1147	10.1272	8.93846	10.649	7.66116	9.59615	7.99342	9.7027	10.6085	0.0179803	9.29681	10.9453	5.93085	11.2254	10.7393	13.73	5.77056	0.449905	5.99786	10.084	9.42964	0.0405695	4.44031	15.5609	11.828	9.72573	8.94046	6.04331	8.55016	0.225816	0
TCGA.ES.A2HS.01	2.19368	0.494111	7.09307	0.194658	3.7484	4.00226	11.1321	1.51917	5.99215	0.176369	8.55477	13.7321	1.29971	0.790571	2.74539	1.45316	0.31428	7.23774	10.2311	10.2398	7.79303	7.80724	4.7326	8.84405	8.97814	9.80361	7.01324	0.172918	9.06804	2.88711	2.99932	9.49666	12.5932	12.9448	7.57851	1.82728	8.67761	15.0959	4.61256	3.1255	0.206747	14.9351	8.65924	5.69022	7.33839	7.48869	6.91161	0.380702	0.0829352
TCGA.GJ.A3OU.01	2.9781	4.53158	1.1774	3.46843	2.704	1.25647	8.4683	2.39835	7.02876	6.30865	13.5058	14.1909	2.73082	2.94877	1.23255	2.27177	4.27519	9.66402	11.8247	9.53017	8.95091	9.74822	6.23531	8.73638	8.56048	7.2887	9.55828	0	9.59714	0.804209	5.16344	12.029	10.6632	13.0634	5.60379	0.391094	6.61402	14.902	6.5466	5.61395	2.81331	15.048	7.25201	7.88207	7.98848	8.18992	8.24192	0.165835	0
TCGA.G3.A7M9.01	0.473546	3.03858	5.9201	0.0193248	1.30581	4.65457	9.81562	3.42769	4.76405	3.61805	10.6619	8.00554	2.57359	4.08421	1.3582	5.08255	3.77904	10.7481	10.4312	9.95787	7.07811	11.0195	8.80473	11.2083	8.85026	11.3196	11.9238	3.80901	7.28538	8.19805	8.09007	12.4668	10.3806	13.0917	7.25031	7.63281	8.03497	6.77903	9.77863	5.06688	6.36016	15.496	11.9368	10.7576	10.2243	7.80557	8.2239	9.82883	3.94959
TCGA.G3.A5SM.01	1.06605	3.72411	5.25061	1.30087	0.68528	3.69443	9.74785	3.89184	6.75906	4.57093	10.0779	15.4307	3.63143	1.38486	0.985377	2.95438	3.32657	10.1068	10.2614	9.82724	9.45044	9.91577	6.90077	8.77608	7.64878	10.0058	9.78445	6.68888	9.36961	0.804209	6.30362	12.3534	9.07747	13.2624	5.70052	7.01783	6.56399	8.91062	6.09312	2.61691	0.0163278	14.8645	7.14807	9.23712	8.92641	9.24434	7.97634	7.83268	0
TCGA.DD.AADG.01	0.677169	0.298595	6.65017	3.61656	2.72735	3.08399	7.42627	2.90556	6.3756	1.55811	7.49031	5.71428	3.48724	3.45504	1.24936	4.46151	3.58845	7.79947	9.74985	10.2883	10.4156	7.65743	4.60298	8.04061	8.33111	7.83187	8.25081	11.3297	8.97048	0.808354	7.26286	9.65871	9.50755	11.726	7.05499	1.4002	4.70371	9.20015	9.65623	0.990532	2.35015	15.5128	7.09527	2.74119	6.63421	11.3835	6.23994	12.1143	1.97227
TCGA.G3.A25U.01	1.59267	0.294653	6.22358	1.53817	2.25782	3.18599	7.07307	4.0092	6.51382	0.90692	7.05174	6.25456	3.08783	3.37206	0.240229	4.37361	3.62105	9.1139	11.347	8.56016	8.87193	9.64703	7.69307	9.76122	10.1088	11.2359	9.32499	9.63428	8.80836	0.804209	8.43794	9.62646	9.71593	11.6312	7.38008	4.11689	8.76134	5.02089	4.49166	5.96323	1.94489	14.5077	0.0155625	8.80074	9.18997	10.5127	7.01363	8.59634	0
TCGA.ZS.A9CF.01	1.6796	4.47897	7.27961	4.73341	3.0283	2.27696	7.41388	4.62339	6.377	1.55922	11.3202	11.5215	3.16616	3.97095	2.83816	5.54097	4.88555	11.0637	10.8549	9.50587	9.45662	9.94189	7.06404	11.0598	10.6014	10.5901	10.8358	11.4554	9.02978	1.8142	8.70758	10.5978	8.31483	14.0195	7.11127	9.29777	8.21797	13.1527	4.2996	9.307	3.03006	14.1773	6.55412	8.48857	9.34476	9.89035	8.26842	10.8683	0
TCGA.DD.AAEA.01	1.9027	2.03031	7.55838	1.73626	3.49796	5.58576	10.0046	3.24483	6.69922	0.3371	12.1886	11.5017	1.39593	2.97132	3.65879	4.93434	5.21547	10.1435	10.734	10.8101	9.95332	10.0012	7.53907	9.6212	9.46128	11.687	10.313	0.334818	8.16614	6.82008	6.96251	11.0259	9.66903	14.9253	6.7595	6.21364	9.03253	13.9456	4.64896	6.47586	3.48471	13.9376	4.1188	6.77502	9.12873	9.88474	8.51261	0.542531	0.159345
TCGA.G3.A5SJ.01	1.69278	0.294653	5.20983	2.63004	2.71244	4.44286	7.29584	2.88813	9.1108	0.819163	8.87875	13.1469	3.55703	3.76713	1.6541	2.69273	3.71218	8.25536	10.6752	9.9783	9.34413	9.71433	5.93408	8.27981	9.9522	10.144	9.31105	11.8655	8.54096	2.61963	6.31792	11.3442	10.1706	12.7972	7.04624	2.51949	8.16822	7.44863	4.89573	4.46356	2.14497	15.9451	1.43103	10.1966	8.19785	11.4861	8.05022	10.6426	4.96347
TCGA.BC.A10Z.01	0	5.41491	6.32165	4.83567	0.597053	1.84636	9.66984	5.23331	8.32732	10.6862	12.7869	12.2754	2.75781	2.5411	5.16966	4.40357	3.33705	9.43602	11.7076	8.54547	11.5547	9.23608	7.20749	8.68839	9.90012	10.6825	7.99743	11.5075	8.16495	8.00355	7.0905	11.2567	9.01663	16.2755	7.30374	8.43244	8.82916	14.8849	4.14436	5.12218	4.17669	15.331	10.4348	10.4249	9.11005	7.34705	8.95483	12.5407	1.8987
TCGA.DD.A4NK.01	1.54978	3.45301	5.34216	3.34171	2.17011	4.33351	10.4717	3.69866	7.45003	2.92659	6.83136	4.26483	3.28809	4.48134	2.70737	2.99904	4.18562	8.32951	10.3439	10.1088	11.0354	7.66514	4.2254	7.21498	6.78512	9.37949	8.0856	2.92154	8.89362	0.858233	4.75705	9.61635	9.94156	13.7268	5.95473	6.11449	7.95352	10.7439	4.67436	5.54275	1.73816	15.3699	8.87355	5.87613	5.89946	10.1213	6.75621	1.88522	0
TCGA.DD.AACX.01	1.09256	2.62824	7.59981	3.49069	2.19633	6.38551	8.88164	3.90554	10.8201	0	7.82254	15.8173	3.75013	2.96906	3.837	3.87595	5.55526	11.1727	10.1372	9.55748	11.2507	10.0157	7.40226	9.83042	8.87525	7.46537	10.7539	0	8.04412	0.808246	6.72851	12.0242	8.97798	11.9755	6.81159	5.61361	5.97373	13.3332	4.21539	7.90153	3.02844	14.9604	2.61234	8.77539	9.07891	10.7225	8.11909	0.169905	0
TCGA.DD.AAED.01	0.481497	1.70126	7.75118	3.68842	1.06055	6.80281	8.92213	0.246891	9.45071	0.158879	15.731	14.9265	1.28861	2.6536	3.04086	5.23761	2.94321	8.93699	12.2818	10.3388	11.3826	8.53062	4.96736	7.30886	10.3613	11.2001	9.64667	1.3543	7.08802	4.80452	7.18347	12.9548	10.2146	12.2751	6.98396	3.49423	8.52354	11.3733	9.72501	0.17541	0.19153	14.3256	10.6251	9.89314	7.19673	7.96083	8.74933	2.20752	0.0739544
TCGA.DD.AADQ.01	2.32647	5.63281	6.47199	4.37271	2.93497	4.43765	8.98761	0.227245	6.79288	1.95229	13.6492	10.3215	1.27262	3.0353	3.4808	2.63203	3.58055	8.08483	10.7783	10.0488	11.0023	9.58095	4.83949	7.94596	8.04068	10.676	7.5579	10.0466	9.41281	0.974792	4.31351	11.0835	10.9778	8.98186	6.75648	3.66345	7.62505	12.5718	5.8203	0.15092	4.06557	16.3254	7.05466	8.96527	6.83508	8.4365	8.10692	2.59502	1.27549
TCGA.DD.A3A7.01	0.728172	7.93839	3.96632	0.286938	1.78655	4.91376	11.4464	0.352238	9.90533	0.296423	13.6748	16.4601	1.37252	0.869028	3.31471	1.54434	4.41439	9.31465	10.4017	12.2473	8.13868	10.2528	7.72043	9.56101	9.91294	8.80718	9.26674	0.293816	8.52762	4.21464	5.17356	13.494	12.7398	14.1174	7.257	7.62931	7.83123	14.0875	10.5343	7.91023	3.63352	15.1477	2.3366	8.28849	8.4981	7.31098	9.42378	0.501549	0.140987
TCGA.DD.AAVY.01	0	0.591256	7.5086	0.27681	3.26378	7.50706	9.18417	2.80865	9.22231	6.40483	7.24721	15.8885	2.73907	3.31804	0.489545	4.00064	3.21433	8.30914	9.44244	10.7324	12.6183	7.01616	3.70435	5.595	7.26773	10.3474	7.12765	0.280265	8.75464	3.56209	6.15304	11.039	10.1381	11.3639	7.05676	0.704923	5.617	11.1468	4.10428	0.297473	1.65303	16.2037	6.42794	5.16266	6.06362	11.0682	6.04992	1.78971	0.134779
TCGA.DD.A11B.01	1.7323	0.294653	5.00626	0.0193248	2.02101	3.10063	10.7207	2.25644	9.29214	0	13.4691	11.2156	2.04078	2.08722	3.0834	2.72694	2.54208	9.60036	11.6605	9.55689	10.3184	8.7608	6.29675	8.10867	6.19239	7.77101	9.67202	7.07446	8.34915	2.97189	5.99792	11.7236	8.44369	13.0383	7.384	1.27485	5.55675	13.3549	5.29661	5.56	3.17372	14.9301	8.48084	5.59596	6.9422	8.94873	7.26321	0.165835	0
TCGA.GJ.A9DB.01	0.475545	3.75993	6.51865	4.79193	3.17247	3.61536	8.92916	3.18495	7.42977	8.22565	12.3338	13.3109	3.75658	3.88219	5.18599	4.96093	4.27035	9.62947	9.706	9.48189	9.96364	9.31813	5.98177	9.04504	8.08016	10.5282	9.23245	11.2131	8.51225	3.38674	6.62445	11.7969	9.52289	14.4914	5.84949	7.95825	8.57886	9.41915	5.82235	7.47562	1.80929	14.6357	6.03494	9.83467	8.26018	9.73467	7.6252	10.5137	2.77151
TCGA.DD.A73B.01	0	2.16077	5.82934	0.0193248	2.3261	1.15858	6.87938	1.54786	4.62399	2.14661	7.96942	8.74869	3.02956	3.08813	2.42717	4.83592	5.74357	10.4777	10.9722	9.35395	9.2265	10.6308	7.72435	9.85124	9.31871	8.07695	10.8056	0	8.56895	2.9879	8.98821	11.15	9.16484	13.8225	7.05119	3.69974	7.79266	14.2848	7.41502	6.07112	2.45963	15.3039	8.97457	10.7921	9.50642	9.9944	8.1464	1.0629	0
TCGA.DD.A114.01	1.14358	4.06594	4.24679	0.0390452	0.0652435	2.91643	7.7504	2.7362	6.77738	10.0596	12.174	12.6254	1.17122	1.68569	3.47607	2.92296	6.72728	11.3239	11.0677	10.2338	9.66498	10.4601	8.89448	9.57425	10.5926	10.93	11.9466	0	8.8962	1.85425	9.31331	12.7574	9.07752	14.2093	7.30432	4.37003	7.86741	14.2638	7.23419	6.20532	0.0374356	15.2211	6.46511	10.3933	11.1687	9.71437	7.11218	0.189104	1.00845
TCGA.RC.A7SK.01	0	3.6546	4.9166	4.86347	2.63686	4.39034	10.6017	3.44445	7.62496	0.989495	12.6877	16.5799	3.99492	2.252	4.86145	4.63763	3.32387	8.9829	12.5828	9.66498	12.2957	9.17786	5.28687	8.67711	8.39946	10.8958	8.61212	6.37348	8.12394	2.42097	4.62943	10.7886	10.1855	14.4959	7.1259	2.00804	8.07817	13.0768	2.47239	5.82899	1.04392	15.9223	10.4138	9.17663	7.18477	7.82101	7.37189	6.59861	3.69333
TCGA.CC.A9FV.01	4.84064	0.294653	4.77938	0.0193248	0	4.64281	8.12711	2.48448	0.870259	0	10.0783	0.259724	5.49815	2.46491	1.09968	4.5455	1.53383	5.32363	7.96427	9.47778	11.616	7.27861	4.00228	6.91657	6.49333	5.79315	6.73503	0	8.44934	2.94033	4.44414	12.4472	8.62676	10.6474	4.62669	0.391094	5.03664	5.30091	5.73456	0	2.15194	14.8347	0.0155625	7.37135	5.47291	9.27665	6.19185	0.165835	0
TCGA.2Y.A9H5.01	1.80424	4.72559	3.41501	2.52042	2.83113	2.98397	9.94839	3.17018	7.43247	0	14.7285	12.5277	3.66089	3.14092	3.47663	5.27975	4.34598	9.86511	11.1451	10.2542	9.97083	9.22214	5.79351	8.69227	5.14184	6.59264	10.0108	0	9.19954	10.196	4.98983	12.3569	9.62866	11.6999	6.64857	1.32757	7.03071	14.8686	4.72123	4.93107	0.0163278	15.6602	7.3868	8.25417	7.81412	9.5886	8.20312	0.165835	0
TCGA.CC.A3MA.01	1.28446	0.294653	5.71094	0.0193248	1.95873	3.99478	9.85871	3.84219	2.61232	0.546155	10.2759	12.7189	2.2407	3.35948	0.815448	4.11487	4.577	10.9357	11.2068	10.3744	6.17617	11.1631	7.93676	10.2287	8.93881	9.93824	11.9823	0	8.9352	1.88282	7.12058	14.4148	8.93021	9.17056	6.87224	1.83587	7.86694	5.3044	2.80102	0	0.0163278	15.2875	4.04444	12.2505	9.4322	10.2832	7.45158	1.24776	0
TCGA.DD.AACK.01	1.56206	2.85995	3.93625	6.19417	2.25363	5.84248	8.62587	2.56607	8.30508	4.4333	15.7647	16.8745	3.90213	3.02829	1.29837	4.7322	3.93807	9.1337	10.843	9.22132	9.69166	9.58436	6.97433	8.6315	10.1056	10.0875	8.9404	10.5707	9.20759	0.804209	6.33244	11.8277	9.28168	15.3418	5.68693	6.20198	7.43451	12.441	5.26237	8.02251	1.76215	15.1416	4.27887	9.04237	8.13576	10.0828	7.31797	6.9955	0.730069
TCGA.FV.A3I0.01	0.778384	0.294653	3.64891	0.0193248	0.707404	1.95662	8.03421	0.0862224	9.97887	0.728607	10.3922	10.519	3.17733	4.01548	2.50553	4.74977	4.21945	6.03232	8.18221	9.74832	9.13097	8.10782	4.77105	8.17175	6.45948	6.01979	8.11829	0.724973	8.74922	3.06168	4.52193	11.5177	9.17919	9.40417	5.5201	3.05094	6.48182	8.40148	3.22687	3.87007	0.0163278	16.2958	7.70439	10.9189	7.3415	10.371	6.57166	2.1716	0
TCGA.DD.AAEE.01	0.457784	8.84211	5.61308	2.36781	2.75923	2.82523	9.27119	3.01294	8.03318	7.81968	9.99382	9.63656	2.94158	2.73481	4.08239	2.10239	2.20195	8.54962	10.5356	9.81908	10.256	9.10839	5.86654	9.13525	7.2561	8.02807	9.16454	12.0275	8.83605	1.62988	6.3516	10.7861	10.1894	13.6827	6.31403	4.0369	6.19107	14.6806	3.03369	5.32711	0.0163278	15.7118	9.82074	8.22736	8.38123	11.8457	8.65674	2.91756	3.56003
TCGA.DD.AAD3.01	2.28474	4.03049	5.96866	3.51233	3.57286	2.88275	8.85995	2.44007	4.81312	0	14.228	15.1206	3.18361	2.24954	1.85425	2.30464	4.47386	8.52888	10.826	9.83507	11.3198	8.33667	5.13551	7.96402	7.04186	6.97471	9.00245	2.57628	9.1361	2.83562	4.62626	11.867	9.44463	12.202	6.19658	4.33397	7.43468	12.4416	4.85216	5.60335	0.0267955	15.6478	6.35655	8.24991	7.35147	7.93927	7.36866	0.177358	0
TCGA.CC.5263.01	1.00369	1.6728	4.25315	1.69518	1.88362	3.00602	8.9845	4.22943	9.66332	0.502458	12.2832	10.8081	4.29875	2.97435	0.770755	4.57172	4.82614	11.7141	12.5066	9.39652	9.0468	10.1563	8.58859	10.9353	10.6837	10.9237	11.9872	10.4213	7.89729	4.15274	10.3845	12.1223	8.68715	14.9851	7.12319	7.39114	7.89173	11.8898	6.09968	1.36594	0.545612	16.3318	5.33654	10.4521	10.628	10.344	7.89537	10.3472	3.34666
TCGA.DD.A1EC.01	3.43816	0.866694	2.2462	0.0193248	3.05311	1.33026	10.7887	2.91536	9.55443	0	13.5039	5.97685	2.91572	2.85254	0.240229	3.01749	4.14534	8.84682	9.8622	9.06224	8.66956	9.30156	7.18717	8.50979	8.05403	10.0312	9.44464	0	8.7921	1.87863	5.32245	11.4004	9.80284	8.69788	8.00654	5.2275	5.16507	5.6192	4.71465	0	3.74775	15.5658	0.597712	5.44447	7.52923	11.3417	7.5958	0.165835	0
TCGA.DD.A1EK.01	1.9606	4.19996	4.07087	2.30257	1.90201	2.55568	7.8312	1.93989	4.77955	6.20623	11.148	13.1782	3.74542	2.47987	3.34163	1.37212	4.68711	8.84735	9.48414	9.573	9.50511	9.11639	5.86894	8.22234	9.50742	7.82183	9.12404	11.1785	9.10715	4.58665	5.71295	12.4463	9.53988	14.8271	6.72441	4.71918	8.94641	12.6866	4.76759	6.60267	3.78957	14.5967	7.31991	8.69748	8.52601	7.85523	6.98547	10.6714	0.0284221
TCGA.DD.AAVW.01	2.24604	1.29052	3.75685	0.0193248	2.00866	3.06599	8.21586	2.88819	7.87537	0	13.7307	14.7284	2.73479	0.636254	3.81973	4.97439	3.91776	9.61186	12.0083	9.50776	10.3668	9.06577	5.76574	8.16196	4.98346	7.91995	9.76834	0	9.54219	5.12017	4.87923	11.7904	8.75027	13.1121	6.57869	1.38701	6.37833	13.2197	6.19647	0	0.0163278	15.9831	9.74074	8.78861	8.26192	9.69512	7.49239	1.1618	0
TCGA.DD.AAD0.01	0.141324	0.320574	2.23727	0.0426337	3.34468	0.28995	9.36416	4.16568	9.72316	0	5.74803	8.074	2.80504	2.7067	1.89394	4.94342	5.55856	10.3447	10.4513	10.6188	10.9199	10.1638	6.73186	9.73412	8.70484	8.92502	10.6891	0	8.17157	4.47325	9.08849	12.3943	9.90514	13.7158	6.42159	0.418105	5.86001	14.4471	3.51993	3.23398	2.90345	15.6037	1.07411	6.96654	9.1141	13.1809	7.69504	1.22448	0
TCGA.BW.A5NQ.01	3.18554	7.60491	5.68475	2.77905	1.41213	0.264215	10.045	2.27499	3.90087	12.8193	13.6039	14.6251	4.85344	2.58271	0.240229	1.27947	4.92133	10.582	11.5162	10.3063	11.0411	11.7486	9.48845	11.2548	8.63517	9.71567	10.5429	11.3169	8.2632	9.4184	7.60438	12.094	9.39551	11.7069	6.95728	2.01659	4.91016	8.32798	5.74747	4.85205	1.63953	15.75	10.5729	8.69561	10.0028	11.3161	7.71311	12.8634	1.93785
TCGA.DD.AAE3.01	2.15002	0.59663	7.23875	2.75473	2.38392	2.58179	6.5656	2.81986	7.35516	0.28892	8.92633	10.1155	1.36813	0.864282	0.493851	1.53877	0.415846	5.99938	8.49223	9.86243	9.68232	7.7961	3.51667	6.37406	8.33242	6.28107	5.94458	8.74833	10.5666	1.12855	2.90125	10.0443	11.1344	13.3414	7.04987	7.99675	7.11658	9.46732	5.43594	6.01579	2.77634	15.9983	1.64877	8.14527	5.2401	9.21337	7.43724	4.7134	0.137532
TCGA.CC.5262.01	2.3788	3.59074	5.0578	1.58275	0.577431	3.40851	9.54112	1.06773	5.84307	0	14.4183	16.0068	1.15439	0.636254	0.240229	2.84293	2.41393	9.92205	10.1791	10.1114	10.0755	10.3976	6.99094	9.89127	9.4308	6.76575	9.92602	9.79449	9.80745	1.78596	6.23222	12.1044	10.6894	15.0881	6.32468	5.31818	7.5979	14.7615	9.55506	0	3.45014	15.0925	3.57436	9.46086	8.63458	9.13951	7.92213	8.86609	0
TCGA.CC.A7IH.01	1.38512	2.3353	7.26747	1.75316	3.03028	4.53731	10.0488	2.38957	10.3335	6.25351	8.60762	11.4594	2.90055	4.26221	2.54542	7.50808	3.97605	9.40331	11.2875	10.5272	12.0263	8.59087	4.65702	6.98606	7.33184	10.6006	9.60247	0.752898	8.80834	3.507	7.79524	10.1225	10.2476	8.00207	5.81622	0.391094	4.45928	12.3859	2.81904	0.774156	0.805472	16.4751	5.90195	4.61833	7.73812	12.326	4.27329	3.76251	0.767011
TCGA.DD.A39X.01	2.65661	6.55076	3.97465	0.0193248	3.4633	5.38288	10.3402	1.07881	7.45917	3.27409	7.98788	16.7618	2.14724	1.62901	2.5528	1.27947	1.69245	7.85348	9.52592	10.4189	9.15433	9.52508	4.96576	8.69825	5.09406	8.13908	7.51373	0	8.75993	1.79689	2.92763	11.2463	12.8968	8.98663	8.20902	1.38373	8.86816	11.0609	6.12649	4.29263	3.1761	16.3779	9.35984	6.67183	7.57533	5.86852	9.34233	0.165835	0
TCGA.UB.AA0V.01	1.06768	0.455922	4.64841	0.161793	0.37338	3.73042	8.30998	2.50704	8.12652	0.134912	8.90803	5.67798	2.49095	1.9794	0.378679	3.26542	2.88715	7.32839	9.68673	8.55949	8.78652	6.88185	3.5345	6.03502	4.35647	6.09864	6.22146	0.131208	8.09415	2.15798	4.61906	10.6835	8.63964	11.3948	5.28009	0.560417	5.55566	8.17658	4.18228	0.151788	0.170576	14.1494	4.75391	8.28244	5.11732	8.41142	6.75337	0.339008	0.0614136
TCGA.DD.A4NN.01	0.790937	0.294653	6.63556	0.0193248	1.85898	5.34684	11.0697	0.857089	5.91125	0	13.443	13.6599	2.87653	1.41088	1.01165	5.41413	4.16766	11.2392	11.4076	11.701	10.513	11.0406	7.20663	9.04927	5.2407	7.79468	11.6084	0	9.25382	6.38207	5.94709	12.658	10.234	12.9105	5.8863	0.391094	6.81876	15.5472	10.0625	4.84069	0.0163278	16.5319	9.45808	5.69657	9.00708	8.63131	9.31252	0.165835	0
TCGA.FV.A3I1.01	1.44944	3.7583	4.11462	3.87848	1.37784	7.27066	9.09146	2.67339	7.65396	0.802277	14.8353	16.2706	2.55459	0.636254	4.33637	4.86011	4.96226	10.4523	11.1072	10.1474	11.1377	9.90783	5.70663	9.47244	4.2459	11.1679	10.0136	8.99477	8.21497	2.59754	6.09118	12.5077	10.209	15.208	6.99022	4.23705	8.52305	13.3124	8.03444	3.7405	0.0163278	15.892	11.7011	9.32779	9.36819	8.71327	7.96938	10.4345	0
TCGA.DD.AAC9.01	2.27696	0.530463	4.41226	0.225641	1.62326	2.88081	9.69153	0.291382	7.15667	0.216065	12.1617	15.5116	2.63107	3.19703	1.74275	1.48379	1.63205	7.95113	9.60933	10.1967	9.6763	7.97092	4.90327	7.34979	9.44395	6.2403	8.00541	0.212875	9.06694	1.05626	3.08919	11.742	9.78427	14.1575	6.05136	4.77344	7.4141	11.7525	5.72005	2.94097	1.53089	15.2806	4.60735	7.07855	6.57347	8.24544	7.88987	0.420643	0.102806
TCGA.G3.AAV1.01	2.27902	3.16678	4.85193	0.0193248	0.490524	2.72496	9.30739	0.994324	7.0895	4.21964	7.69343	15.3524	3.36465	1.54616	4.02251	4.85454	4.44245	9.37261	11.1177	9.25507	10.841	9.25861	6.25867	7.97091	6.60545	9.83791	9.20529	0	9.60588	3.00559	5.27862	12.1903	9.92804	11.7629	6.1775	1.86821	5.75125	12.8329	5.53208	6.28645	4.52878	16.2589	7.93168	9.32403	8.03979	11.6242	7.62651	1.07594	0
TCGA.G3.A7M5.01	1.99007	0.411028	5.53666	4.05313	1.3327	3.18693	7.72886	0.189116	2.75428	0.0864941	10.9894	0.651911	3.01795	2.50602	4.65648	3.5904	0.231852	7.7302	9.55355	10.5933	9.66857	8.01092	3.56479	8.06098	7.83868	9.69977	6.33136	9.17381	8.24012	2.06261	3.28221	10.0027	10.6956	13.0065	6.40026	8.5926	7.92863	13.2845	1.99783	4.93176	1.2792	14.8202	9.31106	7.33036	6.05792	9.66698	7.915	11.5939	0.0352176
TCGA.CC.A9FW.01	0.327356	0.294653	4.65649	5.36274	1.20546	1.89507	9.07295	2.28368	5.75042	0.683299	15.0646	3.76756	5.23442	2.84673	3.53737	4.67978	3.77696	9.59363	10.6561	10.3628	10.2574	9.93104	7.00447	9.13788	8.17945	9.75706	9.52805	5.26921	6.90706	11.3559	6.69553	11.8011	10.5848	12.8449	5.17229	3.55298	7.40418	15.8654	2.87367	3.55168	1.95397	15.8542	12.23	10.5302	8.24576	11.3589	8.20536	4.68111	1.63254
TCGA.CC.A7IG.01	1.87979	0.294653	6.509	0.0193248	4.19149	4.90331	10.2451	2.47368	7.5741	0	13.4767	14.0642	2.97642	3.76337	4.78995	3.88693	4.48269	10.3009	11.382	11.6188	9.36344	11.666	7.20137	10.7554	12.3019	9.44666	11.1788	0.812499	8.20587	6.27925	6.7494	11.878	11.5842	15.2764	5.89177	2.77336	7.31879	13.8039	11.069	5.96522	2.14124	16.1467	10.1283	9.62589	10.0868	6.78144	9.21343	1.57782	0
TCGA.CC.A5UC.01	2.40208	0.408024	11.31	0.120105	1.65596	3.77311	9.4335	0.1865	6.39986	1.21348	13.9286	12.7464	3.76511	0.725821	0.338298	5.18802	1.37262	11.2703	11.4483	10.3653	9.21111	11.8315	8.72753	10.6766	7.55023	9.67763	11.1423	0.0792736	9.24036	9.12085	5.77535	11.7953	10.2996	15.0029	5.08813	1.64469	5.20587	15.7144	6.49967	0.100833	0.125016	16.2598	10.996	6.58358	8.86474	6.7182	7.88403	0.28709	0.0334285
TCGA.O8.A75V.01	2.96111	5.51331	5.60744	3.16217	5.13549	4.40523	9.15188	3.05935	7.37923	0.942581	14.167	16.377	4.58871	2.19829	3.02115	2.25918	3.78801	9.27607	11.3357	10.6426	11.359	9.26884	5.06872	8.74492	8.23527	7.26994	9.04277	2.25365	9.08603	0.804209	4.34884	12.231	12.1202	8.92747	7.30379	5.1163	7.71239	15.8328	8.91448	8.4866	6.30963	16.664	9.89656	9.13291	7.61262	10.0585	8.62302	7.50185	0
TCGA.BC.A10W.01	2.06287	4.73703	3.17972	3.92828	1.41443	6.23265	9.55249	3.8658	6.69951	4.66407	11.8662	16.3453	3.76213	1.73444	2.00603	3.04315	6.80972	12.1522	12.8373	8.89881	10.4403	11.2732	8.96714	10.0199	10.1001	7.1291	10.1717	0	9.19776	1.4004	7.14587	11.8389	9.96953	10.0961	7.62306	0.391094	9.16169	11.3787	6.5057	8.34617	2.23111	15.8179	5.95233	11.9956	10.2876	9.6271	9.07047	0.764582	0
TCGA.DD.AAEK.01	1.7524	0.567199	4.50152	4.5335	2.91576	2.96609	7.35512	2.75782	7.05788	0.256418	12.1663	12.2624	3.77082	0.843484	1.81396	4.5554	4.45645	9.81135	11.1708	9.09756	9.91933	8.94979	7.06176	8.45427	7.84433	8.90164	9.78416	2.20112	9.06102	2.38598	5.87582	11.2819	9.7303	13.1202	5.46317	0.679068	7.92463	12.5234	4.34369	4.21126	3.04948	15.3653	0.311439	6.61579	7.83265	12.0634	7.05092	0.461262	0.122309
TCGA.FV.A23B.01	1.85425	0.294653	6.46885	4.25444	0	3.02444	9.13547	2.03216	9.0515	0	14.5202	3.71872	3.59306	3.06723	2.65963	4.57665	4.59431	11.1747	11.0741	9.98928	9.17713	10.1066	7.933	9.95996	8.33588	11.0373	11.148	0.681714	9.31556	6.17098	8.11738	12.6094	8.94211	13.9888	5.42251	1.64043	6.62004	15.8216	9.42781	0	2.92855	15.3245	9.32616	8.11268	8.9659	8.13423	7.80221	0.165835	0
TCGA.DD.AAVZ.01	1.20843	1.39962	3.90058	0.0601417	2.15329	4.316	9.69057	1.79128	6.57615	1.66775	14.855	13.725	4.08596	2.33734	3.54452	3.40628	4.34911	10.7053	12.9392	10.5392	10.2457	10.1188	6.65586	8.6767	5.41423	8.50525	10.5187	0.00640031	8.33571	10.276	6.13972	11.8611	10.468	10.9558	6.53949	2.09742	5.92372	15.7211	10.2352	1.08498	2.4721	15.6107	10.2548	8.81241	7.9283	9.86233	8.02601	0.214239	0
TCGA.DD.AADP.01	1.18073	2.98732	4.99194	5.03414	1.70564	1.94458	8.02727	2.99855	4.7924	1.0426	13.8438	11.9621	3.57179	3.05596	5.20448	4.55547	4.03678	10.5029	11.6928	10.0607	10.4621	9.38719	5.98506	8.47648	7.78159	6.86026	10.0823	0	8.93784	1.88457	6.03008	11.8962	9.82867	14.0888	5.57458	2.07074	7.61685	14.7931	4.98723	3.09239	2.11757	14.9315	8.01165	8.731	8.01167	8.42543	7.14109	0.2034	0
TCGA.G3.AAV3.01	2.33205	1.81681	6.14385	0.0193248	3.02694	6.23168	8.58429	2.02026	7.77932	8.88552	9.59588	13.6912	2.10303	3.5687	2.17467	4.90798	4.49915	10.1115	10.3719	10.1362	12.3824	9.29386	6.94915	9.3038	8.97915	9.68769	9.55862	0	9.66027	3.73058	7.50206	10.6184	10.0342	9.15757	5.73243	2.32413	5.65363	12.6753	4.9908	6.64362	5.02824	15.9823	8.89554	5.81915	9.01225	12.7943	7.70418	0.165835	0
TCGA.DD.A4NV.01	1.51788	5.49913	5.93403	1.67454	1.22733	2.47518	11.0964	3.7006	7.03424	4.01143	13.4844	11.2385	1.8915	3.08592	0.240229	3.24404	5.46185	7.93379	10.0361	9.10529	8.5719	7.92585	4.17669	7.36245	7.79145	9.94828	7.54661	3.36407	8.98356	2.07122	4.88426	9.75901	8.90746	13.5109	4.70207	5.72844	6.826	8.07478	5.71766	3.66206	0.0163278	14.2256	4.64524	6.71541	6.27522	9.20031	7.22625	10.4751	0
TCGA.2Y.A9H8.01	1.65645	1.87044	5.07316	2.33133	2.9103	4.95352	10.0983	3.7762	7.50255	6.01708	13.9948	4.94005	4.14484	2.94866	2.81518	4.26919	4.85996	9.28065	10.1019	11.0397	8.01176	9.97619	6.10646	9.97486	8.41252	11.304	10.5737	1.53396	8.19032	10.7204	7.29871	9.18269	9.03182	15.4409	7.4449	4.62775	9.49535	15.8129	9.3395	7.95291	4.64923	15.7683	11.0734	9.56722	9.11478	8.85938	8.49253	1.15821	0
TCGA.DD.A4NR.01	2.69438	1.94406	3.78851	4.5357	0.97173	4.02888	9.19751	2.5204	9.27851	0	14.5455	15.1847	5.11676	3.59235	2.45976	4.48023	2.89445	10.123	11.8375	9.79019	8.9012	10.2391	7.07259	9.88472	8.1905	9.75625	10.1935	9.26	9.19701	9.07015	7.26153	11.5086	9.7756	14.3947	4.85957	8.75082	6.73476	13.8892	9.17331	4.02799	3.86301	14.8934	11.1578	9.82904	9.64477	8.7686	8.56539	10.5728	1.64962
TCGA.KR.A7K0.01	1.46992	1.34765	6.67974	1.07204	1.40407	8.34434	8.31539	2.73882	8.86676	0	11.5852	15.4348	3.21521	3.50874	0.260252	5.9934	4.09698	9.35595	9.33043	10.4501	10.8655	8.7794	6.15631	7.51408	9.39544	10.7088	9.26037	3.02969	8.70788	0.82823	6.0148	11.6692	9.44864	11.6442	3.68933	1.4435	5.58647	13.4759	4.65044	5.67306	1.06941	15.0935	11.0499	7.00609	6.76441	12.4215	6.57583	1.81144	0
TCGA.CC.5258.01	3.4528	0.294653	8.05977	0.0193248	0.669046	4.61598	8.79443	1.35313	7.41822	0	16.4182	14.9962	3.39594	3.27889	1.50823	4.22526	4.57043	11.9445	13.1934	8.4413	10.5791	10.8581	7.77467	10.1246	10.3056	8.78877	10.8469	0	8.95821	4.40227	5.62198	12.8459	10.9274	14.9125	6.71082	1.1265	4.01138	14.9701	5.50711	0	1.97835	16.5439	12.6726	10.5967	9.85421	2.50007	7.93764	0.904563	1.65396
TCGA.FV.A495.01	2.97602	5.45751	4.70415	2.20019	2.01749	4.79306	9.67386	3.60137	5.60614	0.0320562	10.8036	13.6251	2.29709	0.688636	0.297341	1.3376	3.77949	9.76362	9.76801	10.8429	8.74382	10.2697	6.87328	10.4187	10.4745	8.80654	9.08962	9.3626	9.1964	6.30395	5.25065	10.5425	11.2159	12.6867	6.10327	4.8499	7.89596	14.1714	4.02321	5.48082	1.77523	14.4152	7.44184	7.46134	8.96459	8.17884	9.53542	11.3978	0.00429796
TCGA.G3.AAV4.01	2.11089	0.304275	5.11608	0.027996	2.62992	3.10177	8.13243	2.69998	4.60237	1.57334	7.19232	3.67691	3.1803	3.24875	2.59024	4.76855	4.79184	9.27969	8.15707	9.65748	12.2425	9.03439	5.75493	8.11056	9.19766	10.1253	8.97809	0	9.96018	2.83205	5.77785	10.6454	9.12431	11.2188	7.47258	1.41329	5.49359	3.31925	4.60684	5.37169	4.36942	15.2749	1.62622	4.34598	7.81363	13.7628	6.5538	0.17604	0
TCGA.ED.A97K.01	1.46954	0.294653	4.76039	0.0193248	2.27392	2.94736	8.61664	2.28847	6.18438	0	10.8741	10.4509	3.17145	3.21016	3.20228	5.28644	5.72981	8.8164	9.76628	9.32132	9.24901	9.14924	7.20425	8.45404	3.93532	9.15929	9.80353	0	7.81583	9.71721	6.86729	11.3522	8.75511	10.9458	5.61025	7.13876	7.27938	7.43615	9.26604	4.58662	0.0163278	15.0911	8.01604	9.12249	6.89421	12.637	7.65263	0.750642	0
TCGA.CC.A123.01	2.67941	3.73346	4.9936	0.218323	2.21174	2.41536	10.9304	0.284113	6.0658	0.206634	13.7696	8.83416	1.31861	0.810866	3.4101	2.76766	2.71268	9.19739	10.2783	10.1764	7.56088	10.5582	6.45096	10.8638	6.5631	7.22486	7.74123	0.20338	8.90568	8.1987	3.94916	10.5271	12.1393	12.7623	6.89914	1.88456	7.62318	15.913	4.08818	0.222432	2.16388	16.2636	10.774	8.19489	8.13188	5.41171	8.36106	0.411152	0.0981484
TCGA.ZS.A9CE.01	0.879341	3.76203	5.63814	3.96441	2.37046	3.49292	10.1132	4.38507	5.32962	0	12.5483	14.0996	2.96169	3.42683	2.35399	2.11865	3.88178	9.08961	9.55349	10.1692	10.4012	9.07552	5.42628	7.8847	8.01557	9.23711	9.51157	3.80841	6.8777	3.57817	4.6962	11.2072	10.0793	12.3502	6.39975	5.31874	8.77069	9.67541	1.91274	5.09595	2.12505	14.608	1.41378	7.85685	6.96654	7.3676	7.65324	7.26821	0
TCGA.2Y.A9H1.01	1.48326	2.05547	6.32611	0.327843	1.89211	4.00622	9.81154	0.392826	6.45398	0.351451	13.2342	15.4945	1.40404	2.3427	2.63438	1.5847	0.471479	5.43198	10.9565	10.8015	8.65365	7.36259	4.18367	7.3599	10.2491	7.00902	5.2457	0.349289	9.2912	3.70046	3.65576	11.0631	13.9542	11.2821	6.7355	0.771457	8.08706	14.9809	5.69927	8.02897	2.44598	15.3112	2.90406	7.64955	4.30241	7.416	8.23754	9.37071	0.165675
TCGA.2Y.A9GY.01	2.47475	3.15094	7.76269	2.71775	2.69631	6.32858	9.28334	2.12047	8.93219	0.747946	11.6733	15.9899	3.87197	4.24963	2.53311	3.78898	0.89697	10.0283	11.4063	9.90248	10.1809	11.0429	7.74534	10.0212	10.4147	9.00003	9.64455	11.0804	7.1539	10.7489	5.65218	10.7322	10.8239	10.8659	6.13587	0.391094	5.26976	15.1453	2.61809	2.26617	1.73531	15.8082	12.3438	10.3346	9.81964	4.07366	9.05399	9.91328	2.28843
TCGA.EP.A2KB.01	0	0.294653	6.4425	0.0193248	3.35042	3.60117	8.63888	2.18403	7.01713	0.794002	14.1914	8.70037	3.52371	3.73211	1.06885	4.7414	3.56764	10.911	11.4364	10.5641	10.0566	10.8654	8.17281	10.0684	2.85513	7.81575	10.3599	0	8.25584	8.13363	6.15374	10.9368	9.80976	11.7796	6.41162	0.391094	6.66267	15.8055	3.32695	0	0.843745	16.0169	11.3037	8.2813	8.70936	5.01156	8.06141	0.997936	0
TCGA.DD.A1EA.01	1.59874	6.55897	7.05504	0.0193248	1.75129	4.88973	8.84907	3.4755	8.15867	13.3193	12.1692	11.1566	2.68141	3.37795	0.240229	6.41827	5.56452	10.5235	10.2856	9.64633	11.1005	9.44782	6.63159	8.29221	8.89994	7.98032	10.8621	10.5793	8.85878	3.05821	7.04134	11.9513	8.32261	9.18292	7.15212	2.90607	4.11382	12.0017	4.84588	0	0.0163278	14.8218	11.1876	9.32282	9.0362	11.9417	7.68733	2.1011	1.49279
TCGA.DD.AACA.01	0.735963	1.02377	5.71761	4.75853	4.16622	3.56471	8.84315	3.78613	5.54046	0	8.27865	8.74933	3.13462	2.29973	0.240229	4.2204	5.06342	9.63549	12.2199	9.48862	12.4764	9.88328	7.42558	9.5536	3.51623	7.56997	9.92655	6.23524	9.05021	2.07003	6.946	11.5581	9.55053	8.81209	3.94108	0.391094	4.83285	14.4885	4.50748	8.04289	0.0163278	16.2042	3.51831	6.58066	8.76879	14.3589	7.36931	1.82199	0
TCGA.KR.A7K7.01	2.19859	4.9453	5.47515	2.71961	3.13773	2.37701	10.0647	1.77519	5.80771	1.0514	13.9782	14.2639	3.58209	3.33101	2.93929	3.38935	4.04903	10.724	11.3475	11.6027	9.14861	11.429	7.36982	10.1724	8.34134	7.64689	10.625	8.13489	8.72321	11.211	6.09446	10.4719	12.299	8.71717	6.76175	2.50354	7.68913	16.4986	6.69	2.41999	2.45422	15.9573	11.5703	8.93547	9.62669	9.05384	8.5674	10.4096	0
TCGA.UB.A7MB.01	0	4.00764	4.39166	2.00863	4.22723	2.24769	10.5085	5.77218	7.52334	0	6.56068	7.36595	2.84814	1.38876	4.69194	5.62115	4.90726	10.0051	12.4864	8.85864	10.152	10.5268	7.84181	11.0487	11.1303	11.6958	10.2753	0	8.87141	3.76062	8.73922	10.5407	8.97063	15.1112	8.06515	3.34676	8.29882	12.4081	4.3181	5.34824	4.96491	14.6318	3.23181	9.83602	10.2811	10.8094	8.42355	0.920311	0
TCGA.DD.A3A6.01	2.49936	0.380309	4.6102	0.0957449	2.73196	5.88985	9.54467	0.162272	0.961104	0.0535576	9.30003	3.121	2.9483	4.57187	0.31465	1.35525	0.201349	6.51282	7.87968	10.0802	9.97269	7.66694	4.62235	6.83088	9.46476	5.40205	6.92751	1.14819	10.8809	0.894789	3.19549	11.3702	10.598	12.0248	4.69589	0.480647	4.45567	5.60323	5.71396	0.0714912	0.0985571	13.9838	1.20552	6.91507	5.18274	10.4966	6.5838	1.97237	0.0167037
TCGA.DD.AADA.01	2.34391	3.74227	2.38446	5.67817	2.09045	1.47231	10.3229	1.29211	8.98728	0.0597203	14.8859	12.8802	2.35116	2.87382	3.30597	4.54166	3.19629	9.53733	12.0918	10.816	10.077	8.22224	3.87544	6.68039	5.80927	8.18816	9.04538	0.0556064	9.43194	9.71893	4.11668	10.5707	9.26725	8.64767	6.91095	6.26949	8.52895	14.2879	8.57263	4.91694	4.10105	15.9683	11.0544	5.30829	6.29225	6.60237	7.61544	1.36855	0.0202122
TCGA.ZS.A9CG.01	2.5053	1.37277	6.7809	0.0496366	2.92783	1.94032	8.76688	2.77044	5.567	0	9.7995	9.82206	2.82443	3.73222	0.269791	5.55206	2.80399	6.24538	10.6583	10.38	10.9165	5.77563	2.57687	7.36754	7.21925	6.90657	6.24364	0	9.38126	0.839764	7.20969	10.9668	10.8035	11.7291	6.66726	1.46834	4.96202	6.98641	4.54813	7.08347	4.70875	15.5484	8.82342	7.51532	4.82059	12.3055	7.84128	0.201691	0
TCGA.DD.A73A.01	0.359176	1.5758	7.08933	4.282	2.96678	1.5455	8.76172	3.01658	9.63341	0.0955205	14.9385	15.6122	2.41898	3.9669	2.89953	3.18023	3.28872	8.39684	11.2544	8.89174	9.4878	8.68196	5.32607	8.6807	8.52762	8.72423	8.21632	9.41978	7.97402	3.75098	5.88115	10.9766	10.032	13.8914	6.59509	5.99197	7.92991	9.23423	5.14952	6.52523	0.135877	14.8514	4.79626	8.9883	7.61849	8.45284	7.82607	3.33887	0.0401914
TCGA.DD.AACJ.01	1.50817	3.12689	5.70029	2.66587	3.59702	3.67746	9.30674	2.73304	8.23496	0	12.3258	14.9681	3.3296	0.636254	3.77724	3.4462	2.75796	7.30478	9.58158	11.1021	10.7345	7.67898	3.17648	7.54785	9.62986	10.3737	7.53809	5.20387	8.37852	2.65288	2.77215	11.3821	11.5158	12.7131	7.06756	3.54173	6.63109	10.8026	3.74824	3.97475	3.54636	16.2673	2.65853	9.605	6.06794	10.2375	9.01989	8.12266	0
TCGA.FV.A4ZQ.01	2.77514	0.294653	6.60178	0.0193248	2.69856	4.69516	8.91561	1.81069	9.0013	0	14.0856	6.67484	1.94299	2.68184	1.02331	3.31599	4.25262	10.9129	12.0341	9.241	11.6913	11.7317	7.4719	9.85979	9.36939	9.96049	10.4486	0	6.87477	3.66262	6.56338	8.75052	10.5523	15.6554	5.69604	1.17597	4.8595	14.9257	4.03766	8.88958	2.0479	15.9821	8.86029	6.77561	9.11739	12.0015	7.83432	0.165835	0
TCGA.BW.A5NO.01	2.47581	2.43797	5.13961	4.31665	0.503182	4.80903	10.2379	2.98474	4.07354	7.04388	13.6341	12.6393	2.60865	2.73722	1.71862	3.40436	1.6068	8.51405	9.8104	10.1924	10.9429	8.75905	5.94937	9.04583	10.4761	10.0317	8.07252	10.7315	8.80908	7.33142	6.96943	11.5331	8.53204	14.6028	7.40078	7.97562	9.13889	16.4952	4.7707	4.63699	3.20735	15.8721	8.9903	9.90038	8.80775	8.07808	7.69428	11.2162	2.01011
TCGA.DD.AAE9.01	0	4.00221	7.48003	4.03777	2.89611	7.09061	10.5828	0.37896	7.29506	11.7668	11.995	14.4571	1.39332	0.891583	0.525093	6.12546	5.56122	8.73314	11.6342	10.7001	12.0173	9.00737	6.02189	8.43569	8.5742	8.05979	9.34664	10.7106	8.05649	3.20291	7.32429	10.8214	11.0044	9.65772	5.23113	0.75308	3.80894	11.816	3.83216	0.346089	3.47581	17.0131	11.0744	6.53073	8.37611	12.1547	7.32456	9.76948	0.157308
TCGA.CC.A9FS.01	2.2251	1.27472	5.73357	0.0193248	4.23427	3.55847	9.70216	1.06638	6.19851	0	10.5389	6.89087	4.29984	2.93388	4.38363	3.8387	3.99496	10.1153	12.2324	9.82537	9.39119	9.54429	5.41443	8.63634	8.01512	9.93624	9.10465	0	8.40815	5.16765	5.45863	10.5521	11.4649	10.796	6.04518	1.37139	8.1882	16.2495	3.08783	4.53744	1.57791	15.3042	8.38248	9.27449	7.69421	10.2613	5.96102	2.72442	0
TCGA.CC.A9FU.01	0.998202	1.89991	5.51729	3.82665	1.39264	3.27544	10.2831	2.66022	7.83383	0.664543	13.9268	6.47918	3.34552	2.56472	1.85176	2.88957	4.9373	11.063	11.3863	11.2905	9.64018	10.6976	6.87774	10.4813	9.6059	11.3526	11.5832	6.51197	7.33146	10.9203	6.92809	11.735	10.3336	14.7688	6.8554	1.61489	8.97831	16.1761	3.8233	4.36941	2.39403	15.6851	12.6563	9.17933	9.46779	8.73559	9.98958	6.99883	3.58729
TCGA.DD.AACC.01	3.49357	0.442013	3.91443	1.34519	0.975686	3.26975	8.82041	1.41173	5.49188	0.119875	14.6983	10.6661	3.08567	2.5756	2.62432	3.99759	3.12195	9.54786	10.4376	10.0409	8.08234	9.82172	6.45827	9.50272	6.25918	8.68097	9.25186	1.27953	8.57793	3.20338	5.58733	9.65244	9.1244	13.6853	6.16196	0.545691	7.94724	15.2776	4.81512	6.19489	4.25486	15.0894	6.14834	5.18597	8.15613	7.36517	8.34496	2.12276	0.0534034
TCGA.MR.A520.01	0.355649	1.5722	5.01043	0.128626	2.83592	3.80012	8.11338	3.75668	5.57595	0.0937386	14.1172	7.84017	3.46011	3.54461	2.56561	1.38782	2.45503	7.78607	9.9862	8.56346	8.42189	7.41088	4.17628	6.21576	3.95618	5.42917	6.67383	0.0898024	8.40256	3.14127	4.31692	10.3678	9.42117	14.2797	5.11661	0.520077	6.69319	11.1678	5.20164	1.25534	2.35278	14.7723	2.34975	6.59631	5.62526	7.79618	7.07942	0.297616	0.0392129
TCGA.DD.AACI.01	3.25633	2.86912	3.06348	0.38109	2.02592	2.15029	9.30912	0.44563	8.64672	5.35613	13.2726	16.2905	1.44442	0.947241	0.589374	3.13575	0.536056	8.32081	10.4325	11.6648	9.8779	8.621	6.13101	7.89708	8.35484	7.02245	8.07702	0.423334	8.80158	1.26324	2.00761	12.3666	11.2133	8.52678	7.50994	5.52636	7.69276	13.5401	9.34289	2.55617	5.33526	15.7486	8.754	8.61852	6.59079	7.10976	9.50848	0.631	0.196923
TCGA.BC.4072.01	1.92046	4.90582	3.52858	4.31529	2.10621	3.88968	9.21666	3.49729	5.55144	0	12.6357	10.1968	3.82589	2.54714	3.51612	3.90346	3.90188	9.76597	11.969	9.04563	8.96956	9.90977	6.93337	9.48824	8.39903	10.9335	9.91775	2.86886	8.16735	3.61664	7.51072	11.1168	9.77422	12.9004	6.68656	2.27118	7.64183	11.8649	3.99062	6.48759	0.0163278	15.1182	7.989	10.1697	9.20369	11.1409	7.84711	0.165835	0
TCGA.DD.A3A3.01	1.2566	1.83293	5.04274	0.234934	3.49929	3.51947	8.62389	2.70212	7.96005	2.15146	14.383	13.1827	2.65096	3.21945	1.76419	1.49298	4.12731	9.72715	11.8939	10.8914	8.52874	10.2969	5.19739	9.19445	6.97271	7.41988	8.44576	0.224982	8.39759	5.4258	1.6611	11.1275	13.3654	12.8724	6.91018	0.651458	4.62741	14.7995	7.22393	2.6252	5.90876	15.2293	8.35187	8.86224	8.11184	9.50266	8.26593	0.432745	0.10869
TCGA.WQ.AB4B.01	0	5.6918	6.5899	0.295099	2.42061	3.91731	10.0561	0.360338	8.12344	0.30731	13.172	15.1064	3.8562	0.87588	0.5071	4.38189	3.53947	8.69811	11.9832	10.3951	9.11196	9.89683	5.70209	8.49388	8.81996	8.44635	8.00315	0.304788	8.86705	1.14679	4.93008	11.6019	10.7278	13.087	6.46263	6.38034	7.32152	12.2598	7.00663	6.91147	3.42617	15.6106	3.16373	8.40247	7.02887	9.00857	9.10098	3.82901	0.145962
TCGA.DD.AACL.01	3.55342	2.40849	3.29124	2.11786	2.92295	4.67639	9.91672	2.18384	4.6462	3.73807	13.0374	12.2293	4.24555	2.71094	2.33362	4.6439	3.51279	10.4325	10.5635	10.62	10.1128	11.87	8.48643	10.2244	10.6599	9.14718	10.9845	5.80116	8.42112	5.2312	6.22312	11.5577	10.6743	13.7054	6.30825	7.39788	5.55142	15.2795	10.4349	1.43975	7.29587	15.1743	11.998	10.0176	9.74357	7.47346	8.31714	4.78742	1.98715
TCGA.DD.AACQ.01	0	1.14417	5.8116	2.98378	1.39609	4.13296	10.1877	4.4005	8.06734	0	13.9711	16.6848	2.00872	3.7616	1.09044	2.68787	2.49655	8.97151	9.68084	10.6993	11.171	8.78779	5.38959	9.37413	10.7719	9.73875	9.20366	0	7.99554	1.65634	6.48699	10.8845	9.29279	14.7798	7.80693	6.44918	9.23803	11.7475	10.6755	8.86949	2.61702	13.8116	8.15624	10.0453	7.74377	6.37841	9.10492	1.01903	0
TCGA.CC.A8HV.01	1.22291	0.294653	5.97005	0.0193248	3.20665	5.22944	10.345	3.06641	9.17373	2.10143	15.3196	14.8283	2.98823	4.91282	3.51011	6.08625	4.08336	10.5187	11.8166	11.1067	9.82636	9.95668	5.78668	9.17976	11.3134	9.78918	11.1406	0	7.96046	12.0039	5.77778	11.6391	10.1743	13.3536	6.43357	8.47965	6.25031	13.9158	11.326	1.40301	0.876403	15.2945	11.7045	10.1854	8.48985	7.19057	10.4037	1.99121	0
TCGA.DD.AADO.01	3.38657	2.34211	5.52475	0.179947	2.69836	3.78528	8.76071	0.245986	3.96886	0.15773	14.6225	10.3966	1.28788	0.777892	2.70629	2.67711	2.16346	9.28373	10.9774	11.195	8.1411	9.94317	6.17488	9.94716	6.25057	8.06047	8.39212	0.154163	7.82918	11.0915	4.12792	11.5546	12.7429	14.0802	6.8924	0.582743	7.22784	15.3555	10.5906	0.174278	0.190528	15.6671	11.6791	8.07943	7.95811	5.99198	9.97293	0.361954	0.0733591
TCGA.DD.AADV.01	1.44276	5.76119	6.37446	1.43998	2.33692	2.2186	9.80419	3.81342	7.82145	3.27462	11.4006	13.9911	2.59533	2.8316	3.39351	3.80509	4.00729	11.2361	10.428	9.5428	10.4203	9.68081	6.92323	9.93351	8.19221	8.36167	9.96033	11.1475	8.53626	1.36989	7.18501	10.9018	9.21649	8.28228	6.961	3.17748	8.96096	13.0129	4.36337	6.15823	1.0645	15.2219	5.83602	8.65378	9.64376	8.23503	7.46333	12.1107	1.98852
TCGA.DD.AACD.01	3.64901	0.547595	5.05804	1.55966	4.46313	5.1464	8.79905	0.305783	4.75356	4.00183	11.1078	4.29856	1.3359	0.829471	0.454288	1.49812	1.66712	7.87298	10.1673	10.0885	8.49123	8.72747	4.7935	8.81906	6.84206	8.64203	7.9347	0.231794	9.49798	4.31286	2.33615	9.82526	12.4055	10.6057	7.88583	0.658054	5.66135	11.1368	4.93542	0.25019	3.87537	15.4781	8.1253	6.68776	7.71245	8.50892	8.23715	0.439554	0.111972
TCGA.G3.A3CH.01	2.64466	0.294653	5.61323	0.0193248	2.45116	4.94131	9.55669	3.76473	7.32176	0	9.91006	12.9796	1.15439	1.6203	0.240229	3.84329	3.79365	9.57646	11.6402	9.34485	10.388	9.23093	6.99421	8.97087	9.61258	9.93873	9.7586	0	9.18937	2.37021	6.1506	10.1543	9.86592	12.965	7.32789	0.391094	6.90077	7.29567	5.44859	0	1.58208	14.7778	9.30858	9.54661	8.10797	9.97661	5.42875	0.165835	0
TCGA.DD.A4NH.01	2.28685	0.294653	3.60589	6.56667	1.95026	4.44614	9.00584	2.71376	8.60571	2.17917	13.855	11.1918	4.50012	3.59683	4.10801	3.71854	4.79847	10.8983	11.3128	10.3298	9.87256	9.92839	7.107	9.35786	9.71573	8.15525	10.6647	0	8.40073	6.03277	7.51288	12.8098	9.46361	13.3304	5.39587	5.1486	6.8855	14.5737	9.42595	2.59808	2.8021	15.5572	10.4588	11.1053	8.24434	10.0941	8.62557	0.904136	0
TCGA.DD.AAW3.01	0.413553	0.445192	5.72102	4.14101	2.61675	3.00736	10.3139	2.81276	9.14904	0.123308	11.8677	10.5186	3.09248	0.754108	2.63191	2.61136	3.35791	8.46017	11.0188	10.4779	12.082	7.39174	2.90506	7.20243	8.64304	7.40798	8.01815	0.119537	8.33397	0.964135	5.35	10.7589	10.7126	11.7325	6.47649	0.549054	5.7113	13.8516	3.88509	6.55809	1.35291	16.082	1.34332	2.971	6.11353	10.3772	7.03491	0.327341	0.0552423
TCGA.BC.4073.01	2.3031	2.31603	4.03609	4.2833	0.49213	2.84469	7.86903	2.96473	8.93149	1.98968	10.3038	13.8305	3.42706	2.89883	0.240229	2.76197	2.84359	10.2782	10.6255	8.61669	8.88519	10.4361	9.02679	9.55158	4.89578	9.74452	10.533	2.82074	8.45692	8.62179	7.71314	13.0669	8.4981	14.0405	6.5292	5.24963	7.5237	10.9728	11.0944	0.589121	2.74759	15.6367	1.79959	8.59977	9.35099	9.21475	6.31819	9.21839	4.50368
TCGA.RC.A6M6.01	0	3.33337	4.06528	3.55025	3.93613	4.7269	8.74724	3.39644	8.34157	3.26041	12.2458	13.482	3.71063	1.44264	3.14079	4.46532	4.46801	10.2444	12.7165	10.2268	8.44874	11.5522	8.02465	10.4941	9.45184	7.62268	9.88825	6.11469	8.09672	6.38551	6.42805	11.1299	11.44	11.0837	7.30472	8.1449	7.79173	13.2258	9.7191	0	1.76407	16.3959	11.9846	9.12093	10.0172	8.17859	8.8056	10.2696	1.73907
TCGA.BC.A5W4.01	0	0.428007	5.28282	0.13756	2.20396	2.19397	10.1107	0.203856	4.06825	5.28642	5.46255	12.4252	3.05536	1.92324	0.355219	1.39667	3.97332	9.02272	9.23107	11.0233	9.26462	9.80538	6.8335	7.78891	9.08584	9.81816	8.61896	1.25009	5.89714	2.09893	3.85402	11.8592	10.8685	14.97	7.60065	6.6414	8.55586	12.798	4.77536	5.79141	0.144049	11.2612	6.0793	9.49015	7.4615	7.45211	7.90919	0.308699	0.0452421
TCGA.RC.A7SB.01	1.20347	0.294653	6.92361	4.1263	3.04091	4.12743	7.54008	3.33361	7.45578	5.18917	10.3655	9.22552	4.12822	2.04467	0.240229	4.0708	4.13913	9.2471	9.77764	9.46189	9.313	9.24395	6.77346	9.19385	8.02349	10.7551	9.29375	10.9717	8.12337	3.39859	6.37207	11.2924	9.94385	14.2188	7.21346	4.6853	7.55814	4.9552	5.49668	6.81354	2.13449	15.025	2.6113	9.89346	8.68385	9.02712	6.9917	9.40362	2.10756
TCGA.2Y.A9H2.01	0.691054	0.294653	4.18577	0.0193248	3.41655	4.38737	9.67588	3.34984	4.79657	2.526	10.3644	8.40457	1.85729	3.54355	2.81658	4.02001	4.86089	8.85683	10.3125	10.3163	8.67643	8.56423	6.67642	9.74293	7.54111	7.92255	10.503	0	7.99197	2.02951	6.42004	12.4244	9.34717	11.5052	7.19458	1.61441	7.60705	4.91889	4.29067	4.96651	0.0163278	15.3983	7.96429	12.1111	8.76057	12.7007	8.47285	2.33137	0
TCGA.DD.AAEG.01	0.438103	1.10087	5.58761	0.0193248	1.74355	4.83501	9.06126	3.40141	8.28651	1.32122	10.6203	14.7189	3.23617	2.71332	3.87847	3.60593	4.15257	9.64293	11.5898	11.1882	10.5678	9.84659	5.61532	8.10702	7.55681	9.72479	10.0841	0	8.63228	2.86951	4.08934	11.7469	10.9931	10.9872	7.73267	5.0527	8.08003	14.8834	10.3698	3.02429	2.33737	15.6895	9.36919	6.92207	7.83342	8.64371	6.77103	0.165835	0
TCGA.UB.A7MC.01	0.84847	1.38578	7.35822	0.0193248	2.30172	3.72225	8.64275	4.83304	8.39863	0	6.61799	13.7489	2.9441	2.88272	2.65756	6.95673	5.88285	11.3612	11.251	10.5779	11.9444	9.46768	7.91109	9.64115	9.3415	6.8092	11.1778	0	8.00517	1.90292	8.7204	12.1506	9.0088	10.2682	6.71916	2.79133	5.50403	12.1046	2.51951	5.43405	0.0163278	16.34	0.0155625	7.41007	9.45774	11.2638	7.50951	0.165835	1.4747
TCGA.G3.A25Z.01	1.29512	4.42066	5.75401	3.71128	1.89854	3.31619	9.12168	1.98124	5.38959	0.879764	11.9142	13.544	3.63561	0.636254	1.15621	3.17458	2.80791	7.50947	10.9562	9.96101	9.77515	8.84675	5.6936	7.6377	9.06648	9.6877	8.18609	9.30616	8.6274	2.29086	4.39877	11.9476	10.4824	7.87028	6.77386	3.0825	6.85147	12.4733	4.89699	6.8662	0.0163278	15.2998	1.50307	9.41483	7.65302	8.52999	7.76369	0.165835	2.67303
TCGA.ZP.A9D2.01	0	5.25044	4.61001	2.02018	2.05571	4.65291	8.80958	3.62316	8.7836	4.40992	11.9347	12.6273	2.97991	3.00659	0.240229	4.13739	4.74105	10.0755	10.9763	9.98348	9.57897	8.75937	6.60177	9.05513	7.96007	10.1642	10.6896	9.64243	7.87501	3.73976	6.40765	13.1946	8.69763	10.9047	7.13411	4.19228	8.17376	13.7193	6.34089	3.48164	1.27967	15.3333	8.60295	12.1962	8.6126	8.35841	7.51542	8.40792	0
TCGA.DD.A4NP.01	1.41031	2.0486	6.37955	0.0193248	0	3.68571	6.65217	2.15712	6.19225	0	8.03032	5.81652	3.49748	3.19387	1.04885	2.08767	0.923988	4.40008	8.46497	9.4193	10.0733	5.82519	2.42975	5.47896	3.57703	7.48542	4.40738	1.3196	8.05019	2.16416	5.48165	8.50129	9.6986	11.5435	5.54457	0.391094	4.12815	4.57934	0.115106	0.792044	0.0163278	14.409	7.47455	4.75904	3.33728	10.8717	7.54305	0.978409	0
TCGA.2Y.A9GT.01	3.0086	2.19259	6.35913	1.28794	1.94316	0.383595	9.02598	4.0137	8.56678	0.0907724	13.0353	6.71186	2.41012	4.27934	3.89955	4.42335	3.93736	8.41829	9.98919	9.3986	8.7047	7.17531	5.07513	7.78631	8.7326	10.6963	7.92338	0.0868202	9.67699	2.07115	6.15523	10.2339	8.48246	13.8018	5.16329	3.75101	7.42875	6.5322	6.40464	8.45583	0.131673	13.9408	1.90702	9.60809	6.93571	8.20137	8.00139	4.53828	0.0375804
TCGA.2Y.A9GS.01	2.586	4.1193	4.99923	4.07282	1.78054	6.59129	10.0945	3.27083	7.69589	4.77494	12.2191	16.4361	2.41587	2.85168	4.83892	3.69902	4.73391	11.1042	10.8229	9.62288	11.7583	10.506	7.70052	10.1447	8.40011	9.62336	10.2729	11.203	8.40587	2.44417	7.36217	11.7628	9.39892	13.5967	7.71856	4.66015	8.84456	12.4429	5.26288	5.75246	2.42774	15.6545	8.68876	10.0518	10.0236	9.34446	8.7876	12.4329	1.23972
TCGA.5R.AA1D.01	1.08726	1.29929	5.76904	0.0211154	2.72107	2.27003	7.72766	1.09084	5.19887	0	10.8108	11.703	1.15592	0.637867	2.56798	1.28124	2.44418	6.76546	9.00385	8.48988	8.43157	7.46596	4.2178	6.55862	6.91129	6.84976	7.53842	0	11.0902	3.13214	4.13699	11.0146	9.62655	9.36529	5.46326	1.39568	5.06919	10.4667	7.53137	0	3.3446	14.9053	8.83943	7.52996	6.16661	9.2173	7.05994	1.75613	0
TCGA.DD.AAEI.01	0	7.77778	5.08355	4.24536	2.6138	1.59871	9.68416	2.04525	6.72755	1.29	10.1194	17.081	2.46782	1.9557	0.368738	2.609	4.14381	10.1425	11.7298	9.13411	9.51866	10.6859	6.81551	9.73347	9.6216	8.18383	9.67642	3.72439	8.61379	2.13299	6.05424	11.894	12.0304	14.7984	6.25045	7.54143	7.65517	12.4729	5.27713	4.01693	1.3505	15.934	0.176054	9.80646	9.50239	8.16968	7.55141	1.4918	0.0545904
TCGA.5R.AA1C.01	0.780354	6.11715	5.90896	0.310001	0.728044	0.597352	9.25327	1.78559	7.58058	7.56519	7.72348	15.2638	4.21921	0.888354	0.521389	5.43684	3.58002	9.61186	11.4383	10.0508	12.6311	8.58214	5.42069	7.86345	10.1903	10.3062	8.80894	1.65939	7.94909	1.16661	6.96615	10.383	9.83907	10.4223	7.61453	2.78377	4.31194	12.0434	3.82129	0.340978	3.19171	15.3587	10.1986	7.40413	8.1831	10.9248	7.62625	1.86752	3.22041
TCGA.CC.A5UE.01	0	1.0671	5.64097	1.33479	2.1473	6.17078	8.97414	3.46653	6.9113	0	14.1699	15.9679	5.38056	2.92622	4.31316	3.55887	4.77577	10.6488	11.5155	10.7156	11.7493	11.3443	8.91182	10.6066	9.33476	8.56703	10.4576	0	7.40811	6.0987	6.17186	11.9913	10.6019	9.08514	7.73345	4.05192	8.3221	14.6262	2.95988	0	3.01273	15.6353	4.47786	11.1645	10.4882	9.92194	8.21701	0.165835	0
TCGA.DD.AACS.01	1.00456	1.59607	7.14707	0.138226	2.40146	5.25479	10.2406	6.65209	8.21287	0.105589	14.7565	14.5853	3.485	2.97532	4.07267	2.57683	6.38097	11.0166	12.5167	10.6659	10.8846	8.98705	6.59729	9.84068	7.68198	10.3166	10.7321	0.101718	7.97184	0.946524	8.76257	12.29	9.69712	13.7252	7.09672	2.7581	8.10335	15.8312	3.3141	6.12995	1.31766	15.4398	8.01088	9.70361	9.63341	9.37448	7.63673	0.309527	0.0456899
TCGA.DD.A3A2.01	0.963469	0.411461	5.70887	0.123114	2.15983	3.78267	7.9911	3.74026	2.129	2.28225	8.62034	3.2109	2.40298	2.50701	0.341216	2.54002	3.46268	7.99624	10.2939	9.37354	8.26262	6.64471	3.9495	6.17062	6.86607	9.14192	5.62021	7.8792	7.31658	2.6899	3.05566	10.5939	9.86618	13.199	5.82668	5.45809	8.32461	6.24569	3.03867	0.10448	1.28014	14.3793	0.140688	9.01948	4.07098	5.95138	6.54239	1.42298	0.0354751
[truncated: 47 more columns]
