# Supplementary material for: Identification of CDCA2 as a Diagnostic and Prognostic Marker for Hepatocellular Carcinoma
Source: Front Oncol. 2021 Oct 1;11:755814. doi: 10.3389/fonc.2021.755814 (PMC8517522; doi:10.3389/fonc.2021.755814)
Supplement: Supplementary file 1 [file DataSheet_1.zip › Supplementary Table S5_ROC statistics for 96 genes.xlsx]

## Sheet: Sheet1
gene	ID	AUC	st	p	lowCI	upCI
SLC26A6	ENSG00000225697	0.981	0.005	0	0.971	0.991
PLVAP	ENSG00000130300	0.98	0.005	0	0.97	0.989
AC092171.2	ENSG00000230733	0.969	0.005	0	0.959	0.98
ZFP41	ENSG00000181638	0.966	0.007	0	0.953	0.979
HAGLR	ENSG00000224189	0.963	0.007	0	0.95	0.976
CELSR3	ENSG00000008300	0.961	0.007	0	0.947	0.974
CENPF	ENSG00000117724	0.955	0.008	0	0.94	0.97
CDCA5	ENSG00000146670	0.954	0.008	0	0.939	0.97
ASPM	ENSG00000066279	0.953	0.008	0	0.937	0.968
PES1P1	ENSG00000248191	0.949	0.008	0	0.934	0.965
DIPK2B	ENSG00000147113	0.948	0.009	0	0.931	0.965
CCNB1	ENSG00000134057	0.945	0.009	0	0.926	0.963
CDKN2A	ENSG00000147889	0.945	0.009	0	0.928	0.962
ZNF517	ENSG00000197363	0.942	0.008	0	0.926	0.958
AC016550.2	ENSG00000248363	0.941	0.009	0	0.924	0.958
NSMCE2	ENSG00000156831	0.941	0.009	0	0.924	0.959
TEDC2	ENSG00000162062	0.94	0.009	0	0.923	0.957
TOP2A	ENSG00000131747	0.938	0.01	0	0.919	0.957
KIF4A	ENSG00000090889	0.937	0.01	0	0.917	0.957
AL606489.1	ENSG00000226330	0.934	0.01	0	0.915	0.953
C1orf35	ENSG00000143793	0.93	0.01	0	0.911	0.949
CAP2	ENSG00000112186	0.927	0.011	0	0.906	0.947
MKI67	ENSG00000148773	0.924	0.011	0	0.903	0.946
STMN1	ENSG00000117632	0.921	0.011	0	0.899	0.944
UCK2	ENSG00000143179	0.92	0.011	0	0.899	0.941
POLQ	ENSG00000051341	0.917	0.011	0	0.895	0.94
MCM3	ENSG00000112118	0.914	0.011	0	0.893	0.936
CDCA2	ENSG00000184661	0.911	0.012	0	0.888	0.934
E2F7	ENSG00000165891	0.91	0.011	0	0.888	0.933
TMEM106C	ENSG00000134291	0.903	0.012	0	0.879	0.927
ENAH	ENSG00000154380	0.898	0.013	0	0.874	0.923
OTX1	ENSG00000115507	0.894	0.013	0	0.869	0.919
TRIM59	ENSG00000213186	0.893	0.013	0	0.868	0.917
GPC3	ENSG00000147257	0.891	0.014	0	0.864	0.917
MAMSTR	ENSG00000176909	0.891	0.013	0	0.866	0.916
SAE1	ENSG00000142230	0.89	0.013	0	0.866	0.915
LINC01138	ENSG00000274020	0.886	0.014	0	0.86	0.913
ATAD2	ENSG00000156802	0.88	0.014	0	0.853	0.907
HOTTIP	ENSG00000243766	0.879	0.015	0	0.849	0.909
MCM4	ENSG00000104738	0.877	0.014	0	0.85	0.904
HOXD-AS2	ENSG00000237380	0.871	0.013	0	0.845	0.897
TRIM71	ENSG00000206557	0.861	0.014	0	0.834	0.888
SLC7A11	ENSG00000151012	0.856	0.014	0	0.828	0.885
ROBO1	ENSG00000169855	0.853	0.016	0	0.821	0.885
HSP90AB1	ENSG00000096384	0.85	0.016	0	0.82	0.881
IGF2BP1	ENSG00000159217	0.845	0.015	0	0.815	0.874
LINC02806	ENSG00000238107	0.843	0.018	0	0.809	0.878
MAGEC1	ENSG00000155495	0.841	0.016	0	0.809	0.872
TDRKH	ENSG00000182134	0.837	0.016	0	0.806	0.868
FOXD2	ENSG00000186564	0.836	0.016	0	0.804	0.868
FAM86JP	ENSG00000171084	0.832	0.016	0	0.801	0.863
IGSF3	ENSG00000143061	0.815	0.017	0	0.781	0.848
SPINK5	ENSG00000133710	0.811	0.017	0	0.778	0.845
AC106820.5	ENSG00000260874	0.803	0.017	0	0.771	0.836
FEZF1-AS1	ENSG00000230316	0.796	0.017	0	0.763	0.829
TLX1	ENSG00000107807	0.791	0.018	0	0.756	0.826
AC084125.4	ENSG00000265393	0.787	0.019	0	0.749	0.825
OR2I1P	ENSG00000237988	0.786	0.018	0	0.751	0.822
AC012636.1	ENSG00000249825	0.781	0.018	0	0.746	0.816
AC111000.4	ENSG00000250696	0.779	0.018	0	0.744	0.814
PRR36	ENSG00000183248	0.775	0.018	0	0.739	0.81
LINC01287	ENSG00000234722	0.774	0.018	0	0.739	0.81
ACSL4	ENSG00000068366	0.766	0.019	0	0.729	0.804
AL049830.3	ENSG00000258525	0.765	0.018	0	0.729	0.8
RDH8	ENSG00000080511	0.765	0.019	0	0.727	0.803
AL049795.1	ENSG00000224066	0.764	0.018	0	0.728	0.8
AKR1B10	ENSG00000198074	0.763	0.019	0	0.726	0.8
AL450306.1	ENSG00000228748	0.744	0.019	0	0.706	0.781
LAMA3	ENSG00000053747	0.741	0.02	0	0.703	0.779
AC011503.1	ENSG00000269289	0.738	0.019	0	0.701	0.776
MCF2L2	ENSG00000053524	0.737	0.019	0	0.7	0.774
LINC02109	ENSG00000259786	0.727	0.021	0	0.686	0.767
SSX1	ENSG00000126752	0.715	0.021	0	0.673	0.756
EXOSC4	ENSG00000178896	0.705	0.02	0	0.666	0.745
AC245100.3	ENSG00000228626	0.703	0.022	0	0.659	0.746
DQX1	ENSG00000144045	0.702	0.02	0	0.662	0.741
RNF157-AS1	ENSG00000267128	0.701	0.02	0	0.661	0.74
RSPH14	ENSG00000100218	0.694	0.02	0	0.654	0.734
PRR19	ENSG00000188368	0.689	0.02	0	0.649	0.729
SPINK1	ENSG00000164266	0.686	0.02	0	0.646	0.726
AC090772.3	ENSG00000265750	0.682	0.021	0	0.642	0.723
MAGEC2	ENSG00000046774	0.671	0.022	0	0.627	0.715
LINC01980	ENSG00000225548	0.67	0.023	0	0.626	0.715
MIR548XHG	ENSG00000224141	0.665	0.023	0	0.62	0.71
MID1IP1-AS1	ENSG00000238123	0.658	0.021	0	0.616	0.7
DCAF4L2	ENSG00000176566	0.653	0.023	0	0.609	0.698
NT5DC4	ENSG00000144130	0.628	0.022	0	0.585	0.67
TPTE2P1	ENSG00000253771	0.625	0.022	0	0.582	0.668
AL008726.1	ENSG00000271984	0.605	0.022	0	0.562	0.649
OR11Q1P	ENSG00000237650	0.604	0.024	0	0.558	0.651
PEG10	ENSG00000242265	0.582	0.023	0	0.536	0.627
FADS2	ENSG00000134824	0.527	0.023	0.238	0.483	0.571
LINC01967	ENSG00000235493	0.502	0.025	0.934	0.454	0.55
LINC02405	ENSG00000249345	0.47	0.023	0.194	0.425	0.515
AC009119.1	ENSG00000260228	0.334	0.022	0	0.291	0.376
WBP1L	ENSG00000166272	0.295	0.02	0	0.255	0.335
