# Supplementary material for: Identification of CDCA2 as a Diagnostic and Prognostic Marker for Hepatocellular Carcinoma
Source: Front Oncol. 2021 Oct 1;11:755814. doi: 10.3389/fonc.2021.755814 (PMC8517522; doi:10.3389/fonc.2021.755814)
Supplement: Supplementary file 1 [file DataSheet_1.zip › Supplementary Table S6_Detailed metrics for each fold in 5-fold cross-validation.xlsx]

## Sheet: Sheet1
Variables	Accuracy	Precision	Recall	F1-score
fold 1	0.791	0.813	0.844	0.828
fold 2	0.885	0.894	0.881	0.887
fold 3	0.869	0.857	0.917	0.886
fold 4	0.884	0.934	0.877	0.904
fold 5	0.829	0.861	0.838	0.849
Average	0.852	0.871	0.871	0.871
