# Supplementary material for: Identification of CDCA2 as a Diagnostic and Prognostic Marker for Hepatocellular Carcinoma
Source: Front Oncol. 2021 Oct 1;11:755814. doi: 10.3389/fonc.2021.755814 (PMC8517522; doi:10.3389/fonc.2021.755814)
Supplement: Supplementary file 1 [file DataSheet_1.zip › Supplementary Table S7_Expression of CDCA2 in organs of healthy human from GTEx.xlsx]

## Sheet: Sheet1
Description	CDCA2
GTEX-111CU-0126-SM-5GZWZ	0.137162
GTEX-111CU-0226-SM-5GZXC	0.0867158
GTEX-111CU-0326-SM-5GZXO	0.467175
GTEX-111CU-0426-SM-5GZY1	0.790438
GTEX-111CU-0526-SM-5EGHK	0
GTEX-111CU-0626-SM-5EGHL	0
GTEX-111CU-0726-SM-5GZYD	2.3488
GTEX-111CU-0826-SM-5EGIJ	0.0758886
GTEX-111CU-0926-SM-5EGIK	0.956874
GTEX-111CU-1026-SM-5EGIL	0.202637
GTEX-111CU-1126-SM-5EGIM	0.77011
GTEX-111CU-1226-SM-5EGIN	0.112473
GTEX-111CU-1326-SM-5NQ8L	0.25689
GTEX-111CU-1426-SM-5GZYP	1.54992
GTEX-111CU-1526-SM-5N9FS	0.0771883
GTEX-111CU-1726-SM-5EGHM	5.25172
GTEX-111CU-1826-SM-5GZYN	0.106509
GTEX-111CU-2026-SM-5GZZC	0.0742588
GTEX-111CU-2226-SM-5N9G5	0.202637
GTEX-111FC-0126-SM-5N9DL	1.19598
GTEX-111FC-0226-SM-5N9B8	0.103195
GTEX-111FC-0326-SM-5GZZ1	0.0769011
GTEX-111FC-0426-SM-5N9CV	0.339023
GTEX-111FC-0526-SM-5GZZ8	0.409907
GTEX-111FC-0626-SM-5N9CU	0.581207
GTEX-111FC-0826-SM-5GZWO	1.55238
GTEX-111FC-1026-SM-5GZX1	0.153287
GTEX-111FC-1126-SM-5GZWU	0.311271
GTEX-111FC-1326-SM-5N9D9	0.91747
GTEX-111FC-1926-SM-5GZYC	4.84449
GTEX-111FC-2026-SM-5GZYO	0.311154
GTEX-111FC-2526-SM-5GZXU	0.729183
GTEX-111FC-2926-SM-5GZY7	0.322966
GTEX-111FC-3126-SM-5GZZ2	0.0954114
GTEX-111FC-3326-SM-5GZYV	0.0381974
GTEX-111VG-0008-SM-5Q5BG	4.62
GTEX-111VG-0326-SM-5GZX7	0.4609
GTEX-111VG-0526-SM-5N9BW	0.0990124
GTEX-111VG-0726-SM-5GIDC	0.183963
GTEX-111VG-1626-SM-5EGIO	1.9222
GTEX-111VG-1926-SM-5GIDO	5.73417
GTEX-111VG-2226-SM-5N9DU	0.376513
GTEX-111VG-2326-SM-5N9BK	0.517024
GTEX-111VG-2426-SM-5GZXD	1.14078
GTEX-111VG-2526-SM-5GZXP	0.326192
GTEX-111VG-2626-SM-5GZY2	0.0471754
GTEX-111YS-0006-SM-5NQBE	0.13234
GTEX-111YS-0008-SM-5Q5BH	3.15478
GTEX-111YS-0126-SM-5987T	0.121506
GTEX-111YS-0326-SM-5GZZ3	1.71765
GTEX-111YS-0426-SM-5987O	1.9115
GTEX-111YS-0526-SM-5GZXJ	0.13155
GTEX-111YS-0626-SM-5GZXV	0.363003
GTEX-111YS-0726-SM-5GZY8	0.253868
GTEX-111YS-0826-SM-5GZYK	0.0999953
GTEX-111YS-0926-SM-5EGGI	2.81435
GTEX-111YS-1026-SM-5GZYE	0.194339
GTEX-111YS-1126-SM-5GZYQ	0.161049
GTEX-111YS-1226-SM-5EGGJ	0.0225454
GTEX-111YS-1326-SM-5EGGK	0.24732
GTEX-111YS-1426-SM-5GID8	0.474358
GTEX-111YS-1526-SM-5GZYW	1.31208
GTEX-111YS-1626-SM-5GZZ9	0.0869468
GTEX-111YS-1726-SM-5GIED	0.196103
GTEX-111YS-1826-SM-5GIEP	0.0382395
GTEX-111YS-1926-SM-5GICC	0.275841
GTEX-111YS-2026-SM-5EGGL	5.10727
GTEX-111YS-2126-SM-5EGGM	0.345283
GTEX-111YS-2226-SM-5987P	0.0432465
GTEX-111YS-2326-SM-5987L	0.18916
GTEX-111YS-2426-SM-5GZZQ	0.0654207
GTEX-113IC-0006-SM-5NQ9C	0.698041
GTEX-113IC-0008-SM-5QGRF	2.8508
GTEX-113IC-0126-SM-5HL6T	0.364348
GTEX-113IC-0226-SM-5HL5C	0.52687
GTEX-113IC-0426-SM-5HL5O	0.285816
GTEX-113IC-0526-SM-5HL76	0.771125
GTEX-117XS-0005-SM-5PNU6	0.589955
GTEX-117XS-0008-SM-5Q5DQ	3.43095
GTEX-117XS-0426-SM-5GZZN	0.146134
GTEX-117XS-0526-SM-5987Q	0.147697
GTEX-117XS-0726-SM-5H131	0.0227726
GTEX-117XS-1926-SM-5GICO	0.167101
GTEX-117XS-2026-SM-5GID1	5.58706
GTEX-117XS-2226-SM-5GIE1	0.0838193
GTEX-117XS-2526-SM-5H11G	0.0861859
GTEX-117XS-2726-SM-5N9BL	1.24914
GTEX-117XS-2926-SM-5N9BX	0.447421
GTEX-117XS-3026-SM-5N9CA	0.0672808
GTEX-117XS-3126-SM-5GIDP	0
GTEX-117YW-0005-SM-5NQ8Z	0.459222
GTEX-117YW-0008-SM-5QGRD	2.83815
GTEX-117YW-0126-SM-5EGGN	0.178874
GTEX-117YW-0226-SM-5N9CM	0.0883994
GTEX-117YW-0326-SM-5N9CY	0.751207
GTEX-117YW-0426-SM-5GZZZ	0.0254541
GTEX-117YW-0526-SM-5H11C	0.598842
GTEX-117YW-0826-SM-5H11O	0.263275
GTEX-117YW-1426-SM-5EGGO	0.245739
GTEX-117YW-1526-SM-5EGGP	5.45746
GTEX-117YW-1826-SM-5PNY5	1.50741
GTEX-117YW-1926-SM-5H121	0.55768
GTEX-117YW-2026-SM-5N9BH	0.0101468
GTEX-117YW-2226-SM-5N9DB	0.0980961
GTEX-117YW-2426-SM-5Q5AE	0.145612
GTEX-117YW-2626-SM-5GZZH	1.11503
GTEX-117YW-2726-SM-5GZZT	1.13291
GTEX-117YW-2826-SM-5H116	0.297837
GTEX-117YX-0126-SM-5EGH5	0.145873
GTEX-117YX-0226-SM-5EGH6	0.171847
GTEX-117YX-0326-SM-5GICL	0.18612
GTEX-117YX-0526-SM-5EGJH	0.209641
GTEX-117YX-0626-SM-5EGJI	2.38764
GTEX-117YX-0726-SM-5GIET	0.834145
GTEX-117YX-0826-SM-5H11J	0.156785
GTEX-117YX-1026-SM-5H11V	2.14503
GTEX-117YX-1126-SM-5H128	1.28924
GTEX-117YX-1226-SM-5H11S	0.154065
GTEX-117YX-1326-SM-5H125	0.719403
GTEX-117YX-1426-SM-5H12H	0.276437
GTEX-117YX-1526-SM-5H12T	0.122633
GTEX-117YX-1726-SM-5GZZS	0.832688
GTEX-117YX-1826-SM-5H12K	0.196355
GTEX-117YX-1926-SM-5GIEC	0.385597
GTEX-117YX-2026-SM-5GIEF	4.21723
GTEX-117YX-2126-SM-5GIEL	1.96791
GTEX-117YX-2226-SM-5EGJJ	0.200755
GTEX-117YX-2326-SM-5H12W	0.372061
GTEX-117YX-2426-SM-5GZZJ	0.213503
GTEX-117YX-2526-SM-5EQ4Q	0.205267
GTEX-117YX-2626-SM-5EQ53	0
GTEX-1192W-0005-SM-5NQBQ	0.537942
GTEX-1192W-0008-SM-5QGRE	3.24321
GTEX-1192W-0126-SM-5EGGS	0.239276
GTEX-1192W-0226-SM-5EGGT	0.49774
GTEX-1192W-2626-SM-5Q5AF	1.23205
GTEX-1192W-3026-SM-5GZZV	0.368265
GTEX-1192X-0005-SM-5NQC3	0.156397
GTEX-1192X-0008-SM-5Q5B7	3.89918
GTEX-1192X-0011-R10a-SM-DO941	0.0974085
GTEX-1192X-0011-R5a-SM-DNZZA	0.0890913
GTEX-1192X-0011-R6a-SM-DNZZB	0.0680379
GTEX-1192X-0011-R7b-SM-DNZZC	0.0648277
GTEX-1192X-0011-R8b-SM-DO11U	0.111699
GTEX-1192X-0011-R9b-SM-DO934	0.0680379
GTEX-1192X-0226-SM-5H12D	0.486766
GTEX-1192X-0326-SM-5H11U	0.510253
GTEX-1192X-0426-SM-5GIEE	0.224781
GTEX-1192X-0726-SM-5987R	0.0618868
GTEX-1192X-1126-SM-5EGGU	0.196355
GTEX-1192X-1526-SM-5H11I	0.589092
GTEX-1192X-1826-SM-5GIE2	0.166844
GTEX-1192X-2326-SM-5987X	0.283448
GTEX-1192X-2526-SM-59868	0.465191
GTEX-1192X-2726-SM-5N9DN	0.358959
GTEX-1192X-2926-SM-5N9BA	1.44361
GTEX-1192X-3026-SM-5N9BM	0.161436
GTEX-1192X-3126-SM-5N9BY	0.0489058
GTEX-1192X-3226-SM-5987D	0.0801528
GTEX-11DXW-0006-SM-5NQ7Y	0.948227
GTEX-11DXW-0008-SM-5Q59V	3.40231
GTEX-11DXW-0011-R1a-SM-DNZZD	0
GTEX-11DXW-0011-R3b-SM-DNZZE	0.0548207
GTEX-11DXW-0011-R5b-SM-DO11D	0.0673496
GTEX-11DXW-0011-R6a-SM-DO11N	0.0655723
GTEX-11DXW-0011-R7b-SM-DO119	0.0133222
GTEX-11DXW-0226-SM-5H122	1.11836
GTEX-11DXW-0326-SM-5H11W	0.138421
GTEX-11DXW-0426-SM-5H12E	0.343124
GTEX-11DXW-0526-SM-5H127	0.142479
GTEX-11DXW-0626-SM-5N9ER	0.348799
GTEX-11DXW-0726-SM-5H12J	0.0814351
GTEX-11DXW-0826-SM-5H118	1.35614
GTEX-11DXW-1026-SM-5H11K	0.0420279
GTEX-11DXW-1126-SM-5H12Q	0
GTEX-11DXW-1226-SM-5H133	0.949722
GTEX-11DXY-0006-SM-5NQ8N	0.553655
GTEX-11DXY-0008-SM-5QGR4	3.39273
GTEX-11DXY-0011-R10b-SM-DO12C	0.0596875
GTEX-11DXY-0011-R11a-SM-DNZZN	0.0997396
GTEX-11DXY-0011-R5b-SM-DNZZL	0.0385486
GTEX-11DXY-0011-R6a-SM-DNZZF	0.0919367
GTEX-11DXY-0011-R7a-SM-DO11L	0.0398543
GTEX-11DXY-0011-R8a-SM-DO11M	0.084282
GTEX-11DXY-0126-SM-5H11Q	0.719928
GTEX-11DXY-0226-SM-5H123	4.83744
GTEX-11DXY-0326-SM-5H12F	0.304161
GTEX-11DXY-0426-SM-5H12R	0.318346
GTEX-11DXY-0526-SM-5EGGQ	0.0213802
GTEX-11DXY-0826-SM-5EGGR	0.508124
GTEX-11DXY-1026-SM-5987V	0.341303
GTEX-11DXY-1126-SM-5987W	0.166073
GTEX-11DXY-1326-SM-5987Z	0.126008
GTEX-11DXY-1426-SM-5N9CN	1.23511
GTEX-11DXY-1526-SM-5H129	0.161823
GTEX-11DXY-1626-SM-5H12L	0.146525
GTEX-11DXY-2026-SM-5N9CZ	0.10169
GTEX-11DXY-2326-SM-5GICW	0.0796751
GTEX-11DXY-2626-SM-5GIE7	0.945083
GTEX-11DXY-2726-SM-5GID2	0.0954654
GTEX-11DXY-3026-SM-5N9CB	0.708673
GTEX-11DXY-3126-SM-5N9BT	0.0325664
GTEX-11DXY-3226-SM-5GIDE	0.0151693
GTEX-11DXZ-0006-SM-5LZZH	0.415759
GTEX-11DXZ-0126-SM-5EGGY	0.317883
GTEX-11DXZ-0226-SM-5EGGZ	0.213378
GTEX-11DXZ-0326-SM-5EGH1	0.37529
GTEX-11DXZ-0426-SM-5987Y	0.0996857
GTEX-11DXZ-0526-SM-5GU7J	0.446044
GTEX-11DXZ-0626-SM-5GU77	1.83512
GTEX-11DXZ-0726-SM-5N9C4	2.61447
GTEX-11DXZ-0926-SM-5N9CG	0.311271
GTEX-11DXZ-1026-SM-5N9D5	0.0971928
GTEX-11DXZ-1226-SM-5H11L	1.419
GTEX-11DXZ-1326-SM-5H11X	0.999711
GTEX-11DXZ-1426-SM-5H12A	0.16092
GTEX-11DXZ-1626-SM-5GIDI	0.0523463
GTEX-11DXZ-1726-SM-5H12M	0.890641
GTEX-11DXZ-1826-SM-5H12Y	0.337083
GTEX-11DXZ-1926-SM-5GZZL	0
GTEX-11DXZ-2026-SM-5987S	0.760774
GTEX-11DXZ-2126-SM-59881	5.17871
GTEX-11DXZ-2326-SM-5EGGV	1.01721
GTEX-11DXZ-2426-SM-5N9DT	0.0261343
GTEX-11DXZ-2526-SM-5N9BG	0.27262
GTEX-11DXZ-2626-SM-59882	0
GTEX-11DYG-0006-SM-5NQB2	0.286053
GTEX-11DYG-0008-SM-5QGR5	2.26724
GTEX-11DYG-0011-R10b-SM-DNZZO	0.0714332
GTEX-11DYG-0011-R11a-SM-DNZZP	0.0277061
GTEX-11DYG-0011-R5a-SM-DO928	0.144438
GTEX-11DYG-0011-R6a-SM-DO936	0.165944
GTEX-11DYG-0011-R7b-SM-EXUS6	0.0377477
GTEX-11DYG-0011-R8a-SM-DO93F	0.0845269
GTEX-11DYG-0126-SM-59883	1.08134
GTEX-11DYG-0426-SM-5987J	0.495388
GTEX-11DYG-0826-SM-5N9GH	0.319271
GTEX-11DYG-0926-SM-5EGGW	0.393197
GTEX-11DYG-1026-SM-5A5JQ	0.712992
GTEX-11DYG-1226-SM-5N9DC	0.337882
GTEX-11DYG-1326-SM-5N9DO	2.11303
GTEX-11DYG-1426-SM-5A5JR	0.0768464
GTEX-11DYG-1526-SM-5A5JS	0.538141
GTEX-11DYG-1926-SM-5H12I	0.374066
GTEX-11DYG-2026-SM-5EGGX	0.260387
GTEX-11DYG-2526-SM-5N9BB	0.289008
GTEX-11DYG-2926-SM-5H132	0.0374385
GTEX-11DYG-3126-SM-5A5L6	0.541713
GTEX-11DZ1-0008-SM-5QGR3	3.20571
GTEX-11DZ1-0011-R10b-SM-DO943	0.0349059
GTEX-11DZ1-0011-R11b-SM-DO11W	0.174279
GTEX-11DZ1-0011-R2a-SM-DNZZM	0.622274
GTEX-11DZ1-0011-R3a-SM-DNZYY	0.074478
GTEX-11DZ1-0011-R5a-SM-DO11J	0.0518036
GTEX-11DZ1-0011-R6b-SM-DNZZG	0.0174659
GTEX-11DZ1-0011-R7a-SM-DNZZH	0.0377477
GTEX-11DZ1-0011-R8b-SM-DNZZI	0.0279467
GTEX-11DZ1-0011-R9a-SM-DO933	0.115087
GTEX-11DZ1-0126-SM-5985Q	0.563646
GTEX-11DZ1-0226-SM-5A5KF	0.143655
GTEX-11DZ1-0326-SM-5N9BN	0.0647725
GTEX-11DZ1-0426-SM-5H11A	0.421048
GTEX-11DZ1-0926-SM-5EQ5R	0.218347
GTEX-11DZ1-2026-SM-5A5KG	2.22188
GTEX-11DZ1-2426-SM-5GZZX	0.387142
GTEX-11DZ1-2726-SM-5A5KH	0.0969365
GTEX-11DZ1-2926-SM-5A5KI	0.116019
GTEX-11EI6-0005-SM-5N9GN	1.23082
GTEX-11EI6-0008-SM-5QGR7	2.87676
GTEX-11EI6-0011-R10a-SM-DO93R	0.0244615
GTEX-11EI6-0011-R11a-SM-DO11V	0
GTEX-11EI6-0011-R1a-SM-DO93L	0.0325241
GTEX-11EI6-0011-R8a-SM-DO93M	0.0436105
GTEX-11EI6-0126-SM-5985R	1.30626
GTEX-11EI6-0226-SM-5EQ64	0.0985813
GTEX-11EI6-0326-SM-5EQ6G	0.170053
GTEX-11EI6-0426-SM-5EQ43	0.427392
GTEX-11EI6-0526-SM-5985S	0.111752
GTEX-11EI6-0626-SM-5985T	0.46874
GTEX-11EI6-0726-SM-59866	0.363451
GTEX-11EI6-0826-SM-5985V	0.503858
GTEX-11EI6-1526-SM-5P9GL	0.604356
GTEX-11EI6-2226-SM-5EGJM	5.29939
GTEX-11EI6-2426-SM-5PNVS	0.135889
GTEX-11EI6-2626-SM-5PNVT	0.0342439
GTEX-11EI6-2826-SM-5H11D	0.901185
GTEX-11EI6-2926-SM-5985U	0.0247452
GTEX-11EI6-3026-SM-5GZZO	0.0466168
GTEX-11EI6-3126-SM-5H111	0.317188
GTEX-11EQ8-0006-SM-5P9HJ	0.906506
GTEX-11EQ8-0008-SM-5Q5DJ	2.32884
GTEX-11EQ8-0226-SM-5EQ5G	0.509544
GTEX-11EQ8-0426-SM-5N9DP	0.073121
GTEX-11EQ8-0526-SM-5N9BC	0.334339
GTEX-11EQ8-0826-SM-5N9FG	0.654802
GTEX-11EQ8-0926-SM-5H12V	0.813278
GTEX-11EQ8-1326-SM-5EGJQ	0.278104
GTEX-11EQ8-1426-SM-5EGJR	5.3345
GTEX-11EQ8-2626-SM-5N9BO	0.404031
GTEX-11EQ9-0002-SM-5QGQ1	4.82731
GTEX-11EQ9-0006-SM-5LUB6	0.154583
GTEX-11EQ9-0008-SM-5Q5DK	1.65535
GTEX-11EQ9-0126-SM-5986I	0.42417
GTEX-11EQ9-0226-SM-5A5JX	0.526169
GTEX-11EQ9-0426-SM-5A5JY	1.46571
GTEX-11EQ9-0526-SM-5A5JZ	0.602362
GTEX-11EQ9-0626-SM-5A5K1	0.333653
GTEX-11EQ9-0726-SM-5A5K2	1.96014
GTEX-11EQ9-0826-SM-5986Y	0.0486268
GTEX-11EQ9-0926-SM-5HL6I	0.0400087
GTEX-11EQ9-1026-SM-5H134	0.0175941
GTEX-11EQ9-1126-SM-5987I	0.138552
GTEX-11EQ9-1226-SM-5987E	0.138552
GTEX-11EQ9-1326-SM-5985X	1.301
GTEX-11EQ9-1426-SM-5987G	0.425674
GTEX-11EQ9-1526-SM-5PNY7	0.668845
GTEX-11EQ9-1626-SM-5PNY8	0.877116
GTEX-11EQ9-1726-SM-5HL6U	0.246591
GTEX-11EQ9-1826-SM-5Q5AJ	1.83794
GTEX-11EQ9-1926-SM-5PNVV	5.51191
GTEX-11EQ9-2026-SM-5P9JI	0.0896202
GTEX-11EQ9-2126-SM-5PNVW	0.168257
GTEX-11EQ9-2226-SM-5987H	0.0346665
GTEX-11EQ9-2326-SM-5HL5H	0.366028
GTEX-11EQ9-2426-SM-5HL5T	0.828956
GTEX-11EQ9-2526-SM-5HL66	0.436801
GTEX-11GS4-0006-SM-5SI9M	0.714224
GTEX-11GS4-0008-SM-5QGRA	2.24945
GTEX-11GS4-0011-R1a-SM-DO129	0.00971264
GTEX-11GS4-0011-R2a-SM-DO942	0.0858869
GTEX-11GS4-0226-SM-5HL77	1.18333
GTEX-11GS4-0326-SM-5N9F7	0.0550985
GTEX-11GS4-0426-SM-5N9CD	0.170566
GTEX-11GS4-0526-SM-5A5KQ	0.891264
GTEX-11GS4-0626-SM-5A5LC	0.249991
GTEX-11GS4-0826-SM-5986J	0.227987
GTEX-11GS4-1026-SM-5N9DE	0.160662
GTEX-11GS4-1426-SM-5N9D2	0.0415654
GTEX-11GS4-1826-SM-5HL4T	0.0334829
GTEX-11GS4-2026-SM-5N9CP	5.36107
GTEX-11GS4-2126-SM-5A5KR	0.211511
GTEX-11GS4-2326-SM-5A5KS	0.0905418
GTEX-11GS4-2526-SM-5A5KT	0.0754505
GTEX-11GS4-2626-SM-5A5LD	0.261832
GTEX-11GS4-2726-SM-5A5LE	0.833821
GTEX-11GS4-2826-SM-5HL56	0.11218
GTEX-11GS4-2926-SM-5A5LF	0.0987429
GTEX-11GS4-3026-SM-5A5LG	0.402722
GTEX-11GS4-3126-SM-5A5LH	0.0539454
GTEX-11GSO-0005-SM-5O9CA	0.560911
GTEX-11GSO-0011-R1b-SM-57WD3	0.0908941
GTEX-11GSO-0011-R2a-SM-57WDF	0.0202141
GTEX-11GSO-0011-R3b-SM-57WB2	0.026191
GTEX-11GSO-0226-SM-5A5LV	0.413702
GTEX-11GSO-0626-SM-5A5LW	0.463204
GTEX-11GSO-1926-SM-5A5K3	1.34426
GTEX-11GSO-2326-SM-5A5LX	0.858299
GTEX-11GSO-2426-SM-5A5LY	0.787516
GTEX-11GSO-2526-SM-5PNVX	0
GTEX-11GSO-2626-SM-5Q5AK	0.619742
GTEX-11GSO-2826-SM-5HL6Q	0.330214
GTEX-11GSO-2926-SM-5HL73	0
GTEX-11GSO-3026-SM-5Q5AL	0.0351594
GTEX-11H98-0008-SM-5QGR8	2.6783
GTEX-11H98-0011-R10b-SM-5NQ98	0.130601
GTEX-11H98-0011-R11b-SM-5NQ6U	0.0645242
GTEX-11H98-0011-R5b-SM-57WCF	0.148479
GTEX-11H98-0011-R8a-SM-5NQ8V	0.0596045
GTEX-11H98-0126-SM-5EGHG	1.07176
GTEX-11H98-0226-SM-5NQ89	0.204516
GTEX-11H98-0326-SM-5HL4S	0.138814
GTEX-11H98-0426-SM-5HL55	0.245252
GTEX-11LCK-0005-SM-5O98U	0.136034
GTEX-11LCK-0008-SM-5Q5BB	2.6255
GTEX-11LCK-0126-SM-5A5M5	0.99139
GTEX-11LCK-0226-SM-5A5M6	0.0229146
GTEX-11LCK-0326-SM-5A5M7	0.0885351
GTEX-11LCK-0426-SM-5A5M8	0.548437
GTEX-11LCK-0526-SM-5A5M9	0.216238
GTEX-11LCK-0726-SM-5PNYC	0.232784
GTEX-11LCK-0826-SM-5PNYD	0.212383
GTEX-11LCK-0926-SM-5A5KA	1.10165
GTEX-11LCK-1026-SM-5A5KB	0.753348
GTEX-11LCK-1126-SM-5A5KC	0.172359
GTEX-11LCK-1226-SM-5Q5AM	0.125373
GTEX-11LCK-1326-SM-5Q5AN	0.177089
GTEX-11LCK-1426-SM-5HL5R	0.072147
GTEX-11LCK-1526-SM-5HL64	0.104525
GTEX-11LCK-1626-SM-5PNYB	0.0283994
GTEX-11LCK-1726-SM-5S2OQ	2.63575
GTEX-11LCK-1926-SM-5A5KE	0.0770652
GTEX-11LCK-2026-SM-5A5MA	0.942608
GTEX-11LCK-2226-SM-5HL4Q	0.853517
GTEX-11LCK-2326-SM-5HL53	4.96947
GTEX-11LCK-2426-SM-5HL5F	0.0202995
GTEX-11NSD-0008-SM-5Q5BC	1.59455
GTEX-11NSD-0126-SM-5987F	0.346758
GTEX-11NSD-0226-SM-5A5LR	0.258459
GTEX-11NSD-0326-SM-5A5LS	0.359409
GTEX-11NSD-0426-SM-5N9CR	1.05381
GTEX-11NSD-0526-SM-5A5LT	0.0756969
GTEX-11NSD-0626-SM-5A5LU	0.763921
GTEX-11NSD-0826-SM-5986S	0.142871
GTEX-11NSD-0926-SM-5N9DR	0.1139
GTEX-11NSD-1026-SM-5N9BE	5.12763
GTEX-11NSD-1126-SM-5N9BQ	2.44493
GTEX-11NSD-1226-SM-5986Q	0.129177
GTEX-11NSD-1426-SM-5HL67	0.589284
GTEX-11NSD-1626-SM-5986U	0.507921
GTEX-11NSD-1726-SM-5N9C3	1.52206
GTEX-11NSD-1826-SM-5N9CF	0.384713
GTEX-11NSD-2026-SM-5HL5U	0.0778446
GTEX-11NSD-2226-SM-5986V	1.6036
GTEX-11NUK-0005-SM-5MR5F	0.663754
GTEX-11NUK-0008-SM-5Q5B9	2.51702
GTEX-11NUK-0011-R4a-SM-DO12B	0.027239
GTEX-11NUK-0011-R5a-SM-DO93N	0.0327638
GTEX-11NUK-0011-R6a-SM-DO93O	0.0514835
GTEX-11NUK-0011-R7a-SM-DO93P	0.0286682
GTEX-11NUK-0126-SM-5A5L3	0.970044
GTEX-11NUK-0226-SM-5A5L4	0.0697159
GTEX-11NUK-0326-SM-5HL5K	0.0723665
GTEX-11NUK-0426-SM-5HL5V	0.456911
GTEX-11NUK-0526-SM-5A5L5	0.0842412
GTEX-11NUK-0726-SM-5A5ME	0.15549
GTEX-11NUK-0826-SM-5HL4U	0.321928
GTEX-11NUK-0926-SM-5HL57	0.15043
GTEX-11NUK-1026-SM-5HL5J	0.166844
GTEX-11NUK-1226-SM-5P9GM	0.0943442
GTEX-11NUK-1326-SM-5P9GN	1.62667
GTEX-11NUK-1426-SM-5HL68	0
GTEX-11NUK-1726-SM-5A5L2	0.0589122
GTEX-11NUK-2026-SM-5PNVZ	0.146134
GTEX-11NUK-2426-SM-5BC4U	0.529971
GTEX-11NUK-2626-SM-5A5MB	4.97223
GTEX-11NUK-2726-SM-5A5MC	1.10836
GTEX-11NUK-2926-SM-5A5MD	0.131471
GTEX-11NUK-3026-SM-5986K	0.0565419
GTEX-11NUK-3126-SM-5986M	0.366588
GTEX-11NV4-0005-SM-5N9EX	0.386921
GTEX-11NV4-0008-SM-5Q5BA	2.76022
GTEX-11NV4-0011-R5a-SM-5NQ88	0
GTEX-11NV4-0011-R6a-SM-57WD5	0.0204418
GTEX-11NV4-0011-R7a-SM-57WDH	0
GTEX-11NV4-0326-SM-5HL58	0.0377898
GTEX-11NV4-0526-SM-5N9BF	0.0348496
GTEX-11NV4-0626-SM-5N9BR	1.67717
GTEX-11NV4-0826-SM-5BC4S	0.474462
GTEX-11NV4-1126-SM-5HL6J	0.321004
GTEX-11NV4-1326-SM-5HL6V	0.0518593
GTEX-11NV4-1426-SM-5BC4W	0.141564
GTEX-11NV4-1726-SM-5N9FC	5.70957
GTEX-11NV4-1926-SM-5N9D4	0.128016
GTEX-11NV4-2026-SM-5N9DG	0.0601304
GTEX-11NV4-2126-SM-5N9DS	0.0240643
GTEX-11NV4-2226-SM-5BC4T	0.0508708
GTEX-11NV4-2326-SM-5BC4X	0.347325
GTEX-11O72-0006-SM-5O9DB	0.494876
GTEX-11O72-0008-SM-5Q5DN	3.00881
GTEX-11O72-0011-R5a-SM-DO922	0.0414813
GTEX-11O72-0011-R6a-SM-DNZZQ	0.0396999
GTEX-11O72-0126-SM-59887	1.21847
GTEX-11O72-0226-SM-59869	0.325156
GTEX-11O72-0326-SM-5986D	0.0443521
GTEX-11O72-0426-SM-5BC5B	0.093425
GTEX-11O72-0526-SM-5Q5AO	0.426748
GTEX-11O72-0626-SM-5PNYE	1.07998
GTEX-11O72-0726-SM-5P9GO	5.05181
GTEX-11O72-1026-SM-5986B	0.354226
GTEX-11O72-1126-SM-5N9E2	1.4049
GTEX-11O72-1326-SM-5BC5A	0.225275
GTEX-11O72-1926-SM-5PNW1	0.105785
GTEX-11O72-2026-SM-5N9G8	0.0815033
GTEX-11O72-2126-SM-5N9FO	0.0932492
GTEX-11O72-2226-SM-5PNW2	0.169925
GTEX-11O72-2326-SM-5BC7H	0.225398
GTEX-11O72-2726-SM-5HL6K	0.197488
GTEX-11O72-2826-SM-5HL6W	0.0416635
GTEX-11O72-2926-SM-5BC4V	0.0243055
GTEX-11O72-3026-SM-5986R	0.18574
GTEX-11OC5-0004-SM-5S2O6	4.67356
GTEX-11OC5-0006-SM-5N9FA	0.662297
GTEX-11OC5-0008-SM-5S2OH	2.45681
GTEX-11OC5-0126-SM-5HL6A	1.11036
GTEX-11OC5-0326-SM-5PNW5	0.0492265
GTEX-11OC5-0426-SM-5Q5AR	0.0742725
GTEX-11OC5-0526-SM-5N9EE	0.302641
GTEX-11OC5-0626-SM-5HL6M	0.0452752
GTEX-11OC5-0726-SM-5P9JK	0.125876
GTEX-11OF3-0006-SM-5O9CM	0.517225
GTEX-11OF3-0008-SM-5S2NH	4.55582
GTEX-11OF3-0011-R11a-SM-57WCR	0.0380006
GTEX-11OF3-0011-R5a-SM-57WB4	0.0717489
GTEX-11OF3-0011-R6b-SM-57WBG	0.0514696
GTEX-11OF3-0011-R7a-SM-57WCG	0.0615274
GTEX-11OF3-0011-R8b-SM-57WCS	0.099928
GTEX-11OF3-0126-SM-5PNYF	0.567643
GTEX-11OF3-0626-SM-5BC4Y	0.123348
GTEX-11OF3-0726-SM-5BC4Z	0.0446599
GTEX-11OF3-0826-SM-5BC51	0.20389
GTEX-11OF3-1126-SM-5986C	0.414677
GTEX-11OF3-1326-SM-5N9FJ	0.0882909
GTEX-11OF3-1726-SM-5GU5Q	0.0869468
GTEX-11OF3-1826-SM-5987N	5.25096
GTEX-11OF3-1926-SM-59889	0.116338
GTEX-11OF3-2226-SM-5986F	0.0553206
GTEX-11OF3-2326-SM-5GU73	0.0295024
GTEX-11OF3-2426-SM-5Q5AS	0.281669
GTEX-11OF3-2526-SM-5P9JL	0.158596
GTEX-11OF3-2626-SM-5GU7F	1.15898
GTEX-11OF3-2926-SM-5HL78	0.0364119
GTEX-11OF3-3026-SM-5GU52	0.423847
GTEX-11ONC-0005-SM-5O9CY	0.390778
GTEX-11ONC-0008-SM-5S2MG	1.77062
GTEX-11ONC-0011-R1a-SM-57WD4	0.0242346
GTEX-11ONC-0011-R4b-SM-DO93H	0.0415374
GTEX-11ONC-0011-R5b-SM-DO93I	0.0984465
GTEX-11ONC-0011-R6a-SM-DO12A	0.0177224
GTEX-11ONC-0011-R7b-SM-DO93J	0.0628816
GTEX-11ONC-0011-R8b-SM-5NQ87	0.0260918
GTEX-11ONC-0011-R9b-SM-5NQ8J	0.0526385
GTEX-11ONC-0126-SM-5PNW6	2.16027
GTEX-11ONC-0526-SM-5BC57	0.0463653
GTEX-11ONC-0926-SM-5BC5E	0.156267
GTEX-11ONC-1026-SM-5GU64	0.397255
GTEX-11ONC-1126-SM-5GU6G	0.141433
GTEX-11ONC-1426-SM-5N9F4	0.0902302
GTEX-11ONC-1526-SM-5GU6S	1.86987
GTEX-11ONC-1926-SM-5GU75	0.78157
GTEX-11ONC-2026-SM-5HL61	0.147828
GTEX-11ONC-2126-SM-5HL6E	0.314407
GTEX-11ONC-2226-SM-5HL6D	4.2211
GTEX-11ONC-2326-SM-5HL6P	0.491699
GTEX-11ONC-2426-SM-5GU7H	0.256286
GTEX-11ONC-2526-SM-5986W	0.260267
GTEX-11ONC-2726-SM-5N9DZ	0.189034
GTEX-11ONC-2826-SM-5P9GQ	0.212881
GTEX-11ONC-2926-SM-5P9JM	0.0538342
GTEX-11ONC-3026-SM-5985W	0.0852479
GTEX-11P7K-0003-SM-5S2OU	5.20516
GTEX-11P7K-0006-SM-5N9FM	0.368154
GTEX-11P7K-0008-SM-5S2O5	4.32769
GTEX-11P7K-0126-SM-5986E	0.0501325
GTEX-11P7K-0226-SM-5986Z	0.257855
GTEX-11P7K-0326-SM-59871	0.196103
GTEX-11P7K-0426-SM-5BC5H	2.15575
GTEX-11P7K-0526-SM-5BC5I	0.0801801
GTEX-11P7K-0626-SM-5985Z	0.266876
GTEX-11P7K-0726-SM-5EGKX	0.215741
GTEX-11P7K-0826-SM-5BC5F	0.0777079
GTEX-11P7K-1026-SM-5HL6Y	5.02237
GTEX-11P7K-1126-SM-5HL4L	1.09896
GTEX-11P7K-1226-SM-5HL4X	0.0352579
GTEX-11P7K-1326-SM-5BC5G	1.26544
GTEX-11P7K-1426-SM-5EGKY	0.0283711
GTEX-11P7K-1526-SM-5EGI7	1.00432
GTEX-11P7K-1626-SM-5GU63	1.50182
GTEX-11P7K-1726-SM-5GU6F	0.237808
GTEX-11P7K-1826-SM-5HL5A	0.0642069
GTEX-11P7K-1926-SM-5GU6R	0.0575404
GTEX-11P7K-2026-SM-5GU74	0.244035
GTEX-11P7K-2126-SM-5GU7G	1.09963
GTEX-11P7K-2226-SM-5GU56	0.140124
GTEX-11P7K-2326-SM-5EGKZ	0
GTEX-11P82-0006-SM-5N9FY	0.412402
GTEX-11P82-0008-SM-5S2MS	2.27411
GTEX-11P82-0126-SM-5HL72	0.212632
GTEX-11P82-0226-SM-5HL4O	0.485839
GTEX-11P82-0326-SM-5HL51	0.0576651
GTEX-11P82-0426-SM-5HL5D	0.0818441
GTEX-11P82-0526-SM-5986P	1.78743
GTEX-11P82-0626-SM-5PNYK	0.0904199
GTEX-11P82-0726-SM-5PNYL	0.0283004
GTEX-11P82-0826-SM-5P9GU	2.14861
GTEX-11P82-0926-SM-5986X	0.448372
GTEX-11P82-1026-SM-5BC5J	0.601601
GTEX-11P82-1126-SM-5BC5K	0
GTEX-11P82-1326-SM-5HL62	0.0399806
GTEX-11P82-1426-SM-DTXFY	0.715015
GTEX-11P82-1526-SM-5BC5M	5.11103
GTEX-11P82-1626-SM-59879	0.589572
GTEX-11P82-1726-SM-5Q5AT	0.195977
GTEX-11P82-1826-SM-5PNYJ	0.0771336
GTEX-11P82-1926-SM-5Q5AU	0.142479
GTEX-11PRG-0005-SM-5NQ6X	0.157044
GTEX-11PRG-0008-SM-5S2N5	2.68235
GTEX-11PRG-0011-R10b-SM-DO93G	0.0265735
GTEX-11PRG-0011-R11b-SM-DNZZY	0.138683
GTEX-11PRG-0011-R2a-SM-69LQ5	0.022588
GTEX-11PRG-0011-R4a-SM-DNZZR	0.0642483
GTEX-11PRG-0011-R5b-SM-DNZZS	0.0343707
GTEX-11PRG-0011-R6b-SM-DO923	0.0701557
GTEX-11PRG-0011-R7a-SM-DNZZT	0.0170952
GTEX-11PRG-0126-SM-5BC55	0.640066
GTEX-11PRG-0326-SM-5GU53	0.102107
GTEX-11PRG-0626-SM-5BC56	0.803971
GTEX-11PRG-0726-SM-5EGL1	1.37462
GTEX-11PRG-0826-SM-5EQ6A	0.383939
GTEX-11PRG-0926-SM-5EGI8	0.724301
GTEX-11PRG-1526-SM-5HL6Z	0.827738
GTEX-11PRG-2026-SM-5GU5F	0.139469
GTEX-11PRG-2826-SM-5BC54	0
GTEX-11PRG-2926-SM-5987A	0.0630059
GTEX-11TT1-0004-SM-5S2NT	4.34696
GTEX-11TT1-0005-SM-5NQ8Y	0.676358
GTEX-11TT1-0008-SM-5S2P8	4.90063
GTEX-11TT1-0126-SM-5LUAA	0.101569
GTEX-11TT1-0326-SM-5LUAY	0.176706
GTEX-11TT1-0426-SM-5EGI9	0.0368901
GTEX-11TT1-0526-SM-5P9JO	2.64316
GTEX-11TT1-0626-SM-5GU4X	0.162983
GTEX-11TT1-0726-SM-5GU5A	0.195726
GTEX-11TT1-0926-SM-5GU5M	0.267716
GTEX-11TT1-1026-SM-5PNW7	2.30305
GTEX-11TT1-1126-SM-5P9GV	0.204015
GTEX-11TT1-1226-SM-5Q5AV	0.0361868
GTEX-11TT1-1326-SM-5PNYM	2.419
GTEX-11TT1-1426-SM-5EGIA	0.821139
GTEX-11TT1-1526-SM-5EQKU	0.0320726
GTEX-11TT1-1626-SM-5EQL7	0.946282
GTEX-11TT1-1726-SM-5EQLJ	0.0346101
GTEX-11TT1-1826-SM-5EQLV	0.784504
GTEX-11TT1-1926-SM-5PNYN	0.143785
GTEX-11TT1-2026-SM-5EQM8	0.2529
GTEX-11TT1-2126-SM-5GU5Y	0.433173
GTEX-11TT1-2226-SM-5GU6B	6.0663
GTEX-11TT1-2326-SM-5GU6N	0.285343
GTEX-11TT1-2426-SM-5EQMK	0.286763
GTEX-11TT1-2526-SM-5EGIB	1.06833
GTEX-11TT1-2626-SM-5EGL2	0.25181
GTEX-11TT1-2726-SM-5LU8L	0.136283
GTEX-11TUW-0006-SM-5LZW2	1.25399
GTEX-11TUW-0008-SM-5SI6S	1.9313
GTEX-11TUW-0011-R10a-SM-DO924	0.277033
GTEX-11TUW-0011-R1a-SM-DO92S	0.0346242
GTEX-11TUW-0011-R2b-SM-DO92T	0.204767
GTEX-11TUW-0226-SM-5LU8X	0.130878
GTEX-11TUW-0526-SM-5LU9A	0.377624
GTEX-11TUW-0626-SM-5LU9M	1.15445
GTEX-11TUW-0926-SM-5EQMW	0.151339
GTEX-11TUW-1026-SM-5GU7D	2.24306
GTEX-11TUW-1126-SM-5EQKJ	1.00791
GTEX-11TUW-1226-SM-5GU7C	0
GTEX-11TUW-1326-SM-5EQKV	1.86116
GTEX-11TUW-1726-SM-5BC5C	0.0464631
GTEX-11TUW-1826-SM-5BC5D	0.104538
GTEX-11TUW-1926-SM-5BC58	2.21909
GTEX-11TUW-2026-SM-5EQL8	0.0377055
GTEX-11TUW-2126-SM-5GU7B	0.0438204
GTEX-11TUW-2226-SM-5EQL9	4.83744
GTEX-11TUW-2326-SM-5EQMO	0.124606
GTEX-11TUW-2426-SM-5EQKB	0.130562
GTEX-11TUW-2526-SM-5EQKN	0
GTEX-11TUW-2626-SM-5EQKZ	0.288654
GTEX-11TUW-2726-SM-E9J4M	1.34767
GTEX-11TUW-2926-SM-5BC59	0.234011
GTEX-11TUW-3026-SM-5EGKM	0.346418
GTEX-11UD2-0005-SM-5NQ9B	0.853117
GTEX-11UD2-0008-SM-5S2P7	2.49851
GTEX-11UD2-0011-R9b-SM-DO926	0.0730661
GTEX-11UD2-0126-SM-5EQL2	0.384823
GTEX-11UD2-0226-SM-5EQKY	0.901185
GTEX-11UD2-0326-SM-5EQLE	0.0912462
GTEX-11UD2-0426-SM-5EQ5W	0.161823
GTEX-11UD2-0526-SM-5GU69	0.0569719
GTEX-11UD2-0626-SM-5GU6L	0.254231
GTEX-11UD2-0726-SM-5EQ69	0.736302
GTEX-11UD2-0826-SM-5EQKS	0.0344693
GTEX-11UD2-0926-SM-5CVL6	1.91265
GTEX-11UD2-1126-SM-5EQM6	0.0771609
GTEX-11UD2-1226-SM-5EQMI	0.193583
GTEX-11UD2-1526-SM-5EQLQ	0.0894439
GTEX-11UD2-2526-SM-5CVNU	0.763667
GTEX-11WQC-0006-SM-5LZVP	0.440633
GTEX-11WQC-0008-SM-5SI6R	2.22064
GTEX-11WQC-0011-R10a-SM-57WCT	0.0553067
GTEX-11WQC-0011-R11b-SM-57WD6	0.0268709
GTEX-11WQC-0011-R1b-SM-DO932	0.102363
GTEX-11WQC-0011-R2a-SM-DO927	0.0653241
GTEX-11WQC-0011-R3a-SM-DO11T	0
GTEX-11WQC-0011-R5a-SM-5BC74	0.080985
GTEX-11WQC-0011-R6a-SM-5BC77	0.0207973
GTEX-11WQC-0011-R7b-SM-5BC7A	0.0576651
GTEX-11WQC-0011-R8b-SM-57WCH	0.051205
GTEX-11WQC-0626-SM-5EQMF	0.945608
GTEX-11WQC-0726-SM-5EQMR	0.104296
GTEX-11WQC-1726-SM-5GU4W	0.451013
GTEX-11WQC-1826-SM-5GU59	1.34823
GTEX-11WQC-2326-SM-5EQKE	6.12516
GTEX-11WQC-2426-SM-5EQKQ	0.102443
GTEX-11WQC-2526-SM-5CVLE	1.28096
GTEX-11WQC-2626-SM-5CVLF	0.266637
GTEX-11WQC-2726-SM-5CVLG	0.0229004
GTEX-11WQC-2826-SM-5GU7A	0.504366
GTEX-11WQK-0005-SM-5O9AV	0.912497
GTEX-11WQK-0008-SM-5SI6T	3.26243
GTEX-11WQK-0011-R10a-SM-5BC6R	0.187388
GTEX-11WQK-0011-R3b-SM-DO93K	0.0744643
GTEX-11WQK-0011-R8a-SM-5BC7C	0.0530696
GTEX-11WQK-0011-R9b-SM-5BC6N	0.0263043
GTEX-11WQK-0226-SM-5EQLI	0.827656
GTEX-11WQK-0326-SM-5EQL1	0.133905
GTEX-11WQK-0526-SM-5EQLD	1.2969
GTEX-11WQK-0726-SM-5GU71	0.0815987
GTEX-11WQK-1026-SM-5EQLX	0.869792
GTEX-11WQK-1226-SM-5GU5Z	0.286881
GTEX-11WQK-1526-SM-5EGKN	0.154713
GTEX-11WQK-1826-SM-5EQM2	0.0827162
GTEX-11WQK-2226-SM-5CVL7	0.125347
GTEX-11WQK-2426-SM-5GU5C	0.0701282
GTEX-11WQK-2626-SM-5EQ4K	0.181548
GTEX-11WQK-2726-SM-5EQMU	0.102712
GTEX-11WQK-2826-SM-5EQKH	4.85848
GTEX-11WQK-2926-SM-5EQKT	0.0915983
GTEX-11WQK-3026-SM-5EQL6	0.106898
GTEX-11WQK-3226-SM-5EGI3	0.202762
GTEX-11ZU8-0005-SM-5PNU5	0.0456247
GTEX-11ZU8-0008-SM-5S2VO	4.76977
GTEX-11ZU8-0011-R4a-SM-5BC6Y	0.0433585
GTEX-11ZU8-0126-SM-5EQ58	0.831391
GTEX-11ZU8-1126-SM-5EQ5K	0.214374
GTEX-11ZU8-1526-SM-5EGHX	0.846955
GTEX-11ZU8-2326-SM-5EQMJ	0.126563
GTEX-11ZU8-2426-SM-5EQMV	0.264717
GTEX-11ZU8-2526-SM-5EQKI	1.48336
GTEX-11ZU8-2626-SM-5EQLL	0.413377
GTEX-11ZUS-0006-SM-5O9AJ	0.924784
GTEX-11ZUS-0008-SM-5S2UO	4.47184
GTEX-11ZUS-0011-R11b-SM-5BC7B	0
GTEX-11ZUS-0011-R8a-SM-5BC73	0.179638
GTEX-11ZUS-0011-R9b-SM-5BC76	0.031494
GTEX-11ZUS-0126-SM-5EQM5	0.0911785
GTEX-11ZUS-0226-SM-5FQT8	1.25399
GTEX-11ZUS-0326-SM-5EQ4W	0.378068
GTEX-11ZUS-0526-SM-59884	0.0390541
GTEX-11ZUS-0626-SM-59885	0.336969
GTEX-11ZUS-0726-SM-59886	0.128069
GTEX-11ZUS-0826-SM-5FQUY	0.183582
GTEX-11ZUS-0926-SM-5FQSY	0.126193
GTEX-11ZUS-1226-SM-5FQU8	0.251204
GTEX-11ZUS-1326-SM-5FQUC	0.0710624
GTEX-11ZUS-1426-SM-5FQSP	0.0873678
GTEX-11ZUS-1826-SM-5FQTR	0.275007
GTEX-11ZUS-2126-SM-5N9E6	0.209141
GTEX-11ZUS-2526-SM-59872	0
GTEX-11ZUS-2626-SM-5FQUR	1.06695
GTEX-11ZUS-2726-SM-5FQUA	5.48832
GTEX-11ZUS-2826-SM-5EQKW	0.0458343
GTEX-11ZUS-2926-SM-5FQSL	0.0513303
GTEX-11ZUS-3026-SM-5EGI4	0.618709
GTEX-12126-0006-SM-5O9B8	0.451224
GTEX-12126-0008-SM-5S2UC	3.68257
GTEX-12126-0011-R10b-SM-5BC6T	0
GTEX-12126-0011-R11a-SM-5BC6X	0
GTEX-12126-0011-R9b-SM-5BC6P	0.305912
GTEX-12126-0326-SM-5PNW3	0.996606
GTEX-12126-0426-SM-5Q5AP	0.248778
GTEX-12126-0526-SM-5PNW4	0.0257942
GTEX-12126-0626-SM-5Q5AQ	0.493647
GTEX-12126-0726-SM-5FQTX	0.130153
GTEX-12126-0826-SM-5FQTZ	0.945308
GTEX-12126-0926-SM-5FQTW	0.0193603
GTEX-12126-1026-SM-5P9JJ	0
GTEX-12126-1126-SM-5P9GP	0.434134
GTEX-1212Z-0002-SM-5SI6W	5.61471
GTEX-1212Z-0006-SM-5NQ8M	0.509645
GTEX-1212Z-0008-SM-5TDBW	4.70377
GTEX-1212Z-0011-R1b-SM-5BC72	0.0933979
GTEX-1212Z-0126-SM-59HK4	1.04334
GTEX-1212Z-0226-SM-59HLF	0.0281448
GTEX-1212Z-0326-SM-5FQSJ	5.17991
GTEX-1212Z-0426-SM-5FQT6	0.457332
GTEX-1212Z-0526-SM-5FQSQ	0.0525411
GTEX-1212Z-0626-SM-5FQTB	1.18713
GTEX-1212Z-0726-SM-5EGI5	0.594931
GTEX-1212Z-0826-SM-5EQ51	0.138552
GTEX-1212Z-1026-SM-5EGJ8	0.802565
GTEX-1212Z-1826-SM-5FQSH	0.259423
GTEX-1212Z-2026-SM-5N9EA	0.119954
GTEX-1212Z-2126-SM-5FQTM	1.48285
GTEX-1212Z-2426-SM-5EQ5D	0.0895253
GTEX-1212Z-2526-SM-5EGKP	1.69377
GTEX-1212Z-2626-SM-5YY8P	0.13151
GTEX-1212Z-2726-SM-5EQ59	0.65361
GTEX-1212Z-2826-SM-59HJ5	0.132814
GTEX-1212Z-2926-SM-59HKV	0.195474
GTEX-12584-0005-SM-5N9GM	1.34085
GTEX-12584-0008-SM-664MB	2.71105
GTEX-12584-0011-R6a-SM-5NQ7C	0.0673909
GTEX-12584-0126-SM-5EGKQ	0.950244
GTEX-12584-0226-SM-5EQL5	0.0820894
GTEX-12584-0326-SM-59HK2	0.252779
GTEX-12584-0426-SM-5FQTT	0.120896
GTEX-12584-0526-SM-5FQTS	0.102846
GTEX-12584-0726-SM-5FQTK	0.506196
GTEX-12584-0826-SM-5FQSK	0.155231
GTEX-12584-0926-SM-5FQTN	0.937344
GTEX-12584-1026-SM-59HK3	0.491802
GTEX-12584-1426-SM-5EGJ9	0.568324
GTEX-12584-2126-SM-5FQUM	0.357045
GTEX-12584-3126-SM-5EGKR	0.122328
GTEX-12696-0002-SM-5SI6U	5.60437
GTEX-12696-0005-SM-5LZYS	0.396488
GTEX-12696-0008-SM-5TDBX	5.12391
GTEX-12696-0126-SM-5EQ4L	1.44148
GTEX-12696-0226-SM-5EGL3	5.22458
GTEX-12696-0326-SM-5EGL4	0.159887
GTEX-12696-0426-SM-5EGL5	0.461214
GTEX-12696-0526-SM-5EQ3Z	0.542209
GTEX-12696-0626-SM-5EGGD	0.579277
GTEX-12696-0826-SM-5EGGE	0
GTEX-12696-0926-SM-5FQTV	0.181802
GTEX-12696-1026-SM-5FQUV	0.604261
GTEX-12696-1126-SM-5FQTI	2.00216
GTEX-12696-1226-SM-5FQSM	0.411426
GTEX-12696-1326-SM-5FQTJ	1.98878
GTEX-12696-1426-SM-5EGJ6	0.121864
GTEX-12696-1526-SM-5EGL6	0.0397982
GTEX-12696-1726-SM-5EQLH	0.404031
GTEX-12696-1826-SM-5EGJS	0.0618038
GTEX-12696-1926-SM-5EGJT	0.0657239
GTEX-12696-2226-SM-5EQ65	0.0834108
GTEX-12696-2426-SM-5EQ6H	1.49518
GTEX-12696-2526-SM-5EQLN	0.0972332
GTEX-12696-2626-SM-5EQ44	0.0830431
GTEX-12696-2726-SM-5FQUL	0.0711174
GTEX-12696-2826-SM-5FQTY	0.0610573
GTEX-12696-3126-SM-5FQUX	0.283803
GTEX-12BJ1-0003-SM-5SI6V	5.48059
GTEX-12BJ1-0006-SM-5SIB5	0.364909
GTEX-12BJ1-0008-SM-5TDBZ	5.56194
GTEX-12BJ1-0226-SM-5LUA2	1.8472
GTEX-12BJ1-0326-SM-5FQUB	0.387914
GTEX-12BJ1-0426-SM-5FQSO	0.188781
GTEX-12BJ1-0526-SM-5FQUD	0.189666
GTEX-12BJ1-0726-SM-5EGGF	1.10232
GTEX-12BJ1-0826-SM-5EQ5P	0.175812
GTEX-12BJ1-0926-SM-5EQ62	0.377735
GTEX-12BJ1-1026-SM-5EGJA	0.269512
GTEX-12BJ1-1126-SM-5EGGG	0
GTEX-12BJ1-1226-SM-5LUAE	0.483571
GTEX-12BJ1-1326-SM-5BC5P	5.1152
GTEX-12BJ1-1426-SM-5BC5Q	0.46048
GTEX-12BJ1-1526-SM-5LUAQ	0.0806167
GTEX-12BJ1-1626-SM-5HL8Y	0.960141
GTEX-12BJ1-1726-SM-5HL9B	0.902652
GTEX-12BJ1-1826-SM-5HL9N	0.225892
GTEX-12BJ1-1926-SM-5HL9Z	0.918463
GTEX-12BJ1-2026-SM-5FQUH	0.093452
GTEX-12BJ1-2126-SM-5BC5O	0.816149
GTEX-12BJ1-2226-SM-5BC6G	1.33685
GTEX-12BJ1-2526-SM-5FQUE	0.0568055
GTEX-12BJ1-2626-SM-5FQUF	0.319387
GTEX-12BJ1-2726-SM-5HL9M	0.10017
GTEX-12C56-0002-SM-5S2PC	5.08874
GTEX-12C56-0006-SM-5N9E9	0.346985
GTEX-12C56-0008-SM-5TDC1	5.55459
GTEX-12C56-0226-SM-5N9FB	0.316493
GTEX-12C56-0426-SM-5FQU1	0.107487
GTEX-12C56-0526-SM-5FQST	0.308128
GTEX-12C56-0626-SM-5EGGC	1.0827
GTEX-12C56-0826-SM-5EGJ5	0.513592
GTEX-12C56-1126-SM-5FQTO	0.28629
GTEX-12C56-1226-SM-5FQSU	1.74157
GTEX-12C56-1326-SM-5FQSV	0.62966
GTEX-12C56-1426-SM-5FQSW	5.14527
GTEX-12C56-1526-SM-5FQUQ	1.10903
GTEX-12C56-1626-SM-5FQUO	0.66102
GTEX-12C56-1726-SM-5EQ61	0.851759
GTEX-12C56-1826-SM-5EQ6D	0.751635
GTEX-12C56-1926-SM-5FQUG	0.0867702
GTEX-12C56-2026-SM-5FQSI	0.414569
GTEX-12KS4-0005-SM-5SI94	1.20727
GTEX-12KS4-0008-SM-664MC	2.60857
GTEX-12KS4-0126-SM-5Q5A5	0.115952
GTEX-12KS4-0326-SM-5EQ41	2.01114
GTEX-12KS4-0426-SM-5EQMC	0.29125
GTEX-12KS4-0626-SM-5PNY4	0.265077
GTEX-12KS4-0726-SM-5FQSX	1.27202
GTEX-12KS4-0826-SM-5BC5R	0.0768464
GTEX-12KS4-0926-SM-5BC5S	1.59455
GTEX-12KS4-1026-SM-5FQTD	0.71914
GTEX-12KS4-1126-SM-5FQUI	0.240375
GTEX-12KS4-1326-SM-5LUB3	1.00648
GTEX-12KS4-1526-SM-5EQ6E	0.378845
GTEX-12KS4-2126-SM-5FQUT	1.74889
GTEX-12KS4-2326-SM-5EGJB	0.204391
GTEX-12KS4-2426-SM-5LU8P	1.27501
GTEX-12WSA-0008-SM-5TDC3	5.32229
GTEX-12WSA-0011-R10b-SM-5P9ET	0.0511633
GTEX-12WSA-0011-R2a-SM-57WDK	0.0992683
GTEX-12WSA-0011-R4a-SM-57WB7	0.0380287
GTEX-12WSA-0011-R5b-SM-5GU5I	0.312317
GTEX-12WSA-0011-R7b-SM-5GU5U	0.0477478
GTEX-12WSA-0011-R8a-SM-5P9EX	0.206643
GTEX-12WSA-0226-SM-5BC5V	1.38073
GTEX-12WSA-0326-SM-5BC6I	0.157691
GTEX-12WSA-0426-SM-5EQ5X	0.72718
GTEX-12WSA-0726-SM-5FQU2	0.318461
GTEX-12WSA-1026-SM-5EGHN	0.15043
GTEX-12WSA-1126-SM-5EGKU	0.933724
GTEX-12WSA-1426-SM-5EGJU	1.65076
GTEX-12WSA-1626-SM-5EGJV	0.0303078
GTEX-12WSA-2926-SM-5EQ4D	0.0801255
GTEX-12WSC-0005-SM-5MR3H	0.430178
GTEX-12WSC-0008-SM-664MK	3.3083
GTEX-12WSC-0011-R10a-SM-5GU57	0
GTEX-12WSC-0011-R11a-SM-5GU5J	0.0785415
GTEX-12WSC-0011-R3a-SM-5P9F1	0.0529862
GTEX-12WSC-0011-R5b-SM-5CVNS	0.0729153
GTEX-12WSC-0011-R6b-SM-5LU99	0.112687
GTEX-12WSC-0011-R7b-SM-5LU9L	0.162081
GTEX-12WSC-0011-R9a-SM-5GU4U	0.161952
GTEX-12WSC-0126-SM-5EQ4P	1.54151
GTEX-12WSC-0226-SM-5EQ52	0.245131
GTEX-12WSC-0326-SM-5EQ5E	0.0591476
GTEX-12WSC-0526-SM-5BC5X	0.0841459
GTEX-12WSC-0826-SM-5EQ5Q	0.269273
GTEX-12WSC-0926-SM-5EQ63	0.0522768
GTEX-12WSC-1026-SM-5EQ5Y	0.930018
GTEX-12WSC-1126-SM-5EQ4G	2.22527
GTEX-12WSC-1726-SM-5GCN3	0.300651
GTEX-12WSC-2826-SM-5BC5Y	1.53953
GTEX-12WSC-2926-SM-5BC5Z	0.0730524
GTEX-12WSC-3026-SM-5GCNF	0.0266868
GTEX-12WSC-3126-SM-5GCNB	0.308827
GTEX-12WSE-0005-SM-5NQAE	0.699463
GTEX-12WSE-0008-SM-5YY9P	5.62498
GTEX-12WSE-0011-R10b-SM-5P9JV	0.0303643
GTEX-12WSE-0011-R11b-SM-5P9JW	0.0446179
GTEX-12WSE-0011-R1b-SM-5GU4V	0.0253832
GTEX-12WSE-0011-R6b-SM-5LZV5	0
GTEX-12WSE-0011-R7a-SM-5PNWF	0
GTEX-12WSE-0526-SM-793B2	1.42814
GTEX-12WSE-0826-SM-5S2VL	0.180403
GTEX-12WSE-0926-SM-5S2VX	0.486869
GTEX-12WSE-1126-SM-7DUEH	0.247685
GTEX-12WSE-1226-SM-73KUF	0.607105
GTEX-12WSE-2926-SM-5RQJ9	0.0427844
GTEX-12WSE-3126-SM-5YY9F	0.422879
GTEX-12WSF-0005-SM-5NQAQ	0.281906
GTEX-12WSF-0008-SM-5YY8S	2.27262
GTEX-12WSF-0011-R10a-SM-5LZVH	0.0663855
GTEX-12WSF-0011-R11a-SM-5LZVT	0.0660272
GTEX-12WSF-0011-R1a-SM-5DUVI	0
GTEX-12WSF-0011-R2a-SM-5DUVU	0.076217
GTEX-12WSF-0011-R3a-SM-5DUW7	0.0232412
GTEX-12WSF-0011-R4b-SM-5HL88	0.0355535
GTEX-12WSF-0011-R5a-SM-5HL8K	0.0539454
GTEX-12WSF-0011-R6b-SM-5HL8W	0.032651
GTEX-12WSF-0011-R7b-SM-5HL99	0.0386188
GTEX-12WSF-0426-SM-7KUMT	0.328951
GTEX-12WSF-0926-SM-6PALU	0.135509
GTEX-12WSF-1526-SM-6PAN6	0.0462396
GTEX-12WSF-1626-SM-7KUG5	0.751378
GTEX-12WSF-3026-SM-6LPIU	0.187768
GTEX-12WSF-3126-SM-6M478	0.0397841
GTEX-12WSH-0005-SM-5NQ9P	0.712288
GTEX-12WSH-0008-SM-5S2V1	2.12499
GTEX-12WSH-0011-R10a-SM-5LZUS	0.0595491
GTEX-12WSH-0011-R11a-SM-5LZVM	0
GTEX-12WSH-0011-R1a-SM-5GU5V	0.0619697
GTEX-12WSH-0011-R2a-SM-5GU68	0.0243339
GTEX-12WSH-0011-R4a-SM-5GU6K	0.074478
GTEX-12WSH-0011-R5b-SM-5P9F3	0.049087
GTEX-12WSH-0011-R6b-SM-5P9F4	0.0282155
GTEX-12WSH-0011-R9b-SM-5LZUG	0.180912
GTEX-12WSH-0126-SM-5GCO3	0.14991
GTEX-12WSH-0226-SM-5GCOG	0.49334
GTEX-12WSH-0326-SM-5GCNH	5.51822
GTEX-12WSH-1526-SM-5BC5W	0.861876
GTEX-12WSH-2526-SM-5CVNH	0.0508569
GTEX-12WSH-2826-SM-5GCP5	0.0855742
GTEX-12WSH-2926-SM-5GCMR	0.363115
GTEX-12WSH-3026-SM-5CVNI	0.11338
GTEX-12WSH-3126-SM-5LZW8	0.0459881
GTEX-12WSI-0005-SM-5O99K	0.785509
GTEX-12WSI-0008-SM-664MD	4.94953
GTEX-12WSI-0011-R11b-SM-5P9EZ	0.047664
GTEX-12WSI-0011-R7b-SM-5GU78	0.0442682
GTEX-12WSI-0226-SM-5GCNA	0.0785825
GTEX-12WSI-0426-SM-5EQ5J	0.0642207
GTEX-12WSI-0826-SM-5EGKD	0.5007
GTEX-12WSI-1526-SM-5GCNM	0.31429
GTEX-12WSI-2126-SM-5GCMV	5.09297
GTEX-12WSL-0002-SM-664MF	5.25058
GTEX-12WSL-0005-SM-5NQAD	0.0296154
GTEX-12WSL-0008-SM-664MM	5.62439
GTEX-12WSL-0226-SM-5CVMJ	0.101287
GTEX-12WSL-0326-SM-5CVMK	0.560324
GTEX-12WSL-0426-SM-5GCNX	0.0807804
GTEX-12WSL-0626-SM-5GCOY	0.344147
GTEX-12WSL-0926-SM-5N9EK	0.261832
GTEX-12WSL-1026-SM-5CVNJ	0.801655
GTEX-12WSL-1126-SM-5CVNK	0.269632
GTEX-12WSL-1226-SM-5DUXE	0.161694
GTEX-12WSL-1326-SM-5LZVW	0.324235
GTEX-12WSL-1526-SM-5GCP8	3.24702
GTEX-12WSL-1626-SM-5GCMU	0.245861
GTEX-12WSL-1826-SM-5LZW9	0.190931
GTEX-12WSL-2026-SM-5GCML	0.67726
GTEX-12WSL-2126-SM-5GCNG	0.366588
GTEX-12WSL-2326-SM-5DUXQ	5.15664
GTEX-12WSL-2426-SM-5GCN7	0.610889
GTEX-12WSL-2526-SM-5GCNJ	0.945008
GTEX-12WSL-2626-SM-5GCNV	0.230941
GTEX-12WSL-2726-SM-5CVNL	0.128003
GTEX-12WSL-2826-SM-5LZWL	0.243425
GTEX-12WSM-0005-SM-5NQB3	0.092884
GTEX-12WSM-0008-SM-5S2VD	1.94186
GTEX-12WSM-0011-R10a-SM-5DUWV	0.0543484
GTEX-12WSM-0011-R11a-SM-5DUX8	0.0442962
GTEX-12WSM-0011-R1a-SM-5LZW6	0.100359
GTEX-12WSM-0011-R3b-SM-5LZWI	0.0258509
GTEX-12WSM-0011-R5a-SM-5EQ4Y	0.0448277
GTEX-12WSM-0011-R6b-SM-5EQ6N	0.0493101
GTEX-12WSM-0011-R7b-SM-5EGLD	0.0795522
GTEX-12WSM-0011-R8a-SM-5DUWJ	0.0691522
GTEX-12WSM-0226-SM-5LZV6	0.0324253
GTEX-12WSM-0326-SM-5LZVI	0.0689184
GTEX-12WSM-0426-SM-5LZVU	0.278817
GTEX-12WSM-0526-SM-5GCO8	0.0394051
GTEX-12WSM-0626-SM-5GCOK	0.311503
GTEX-12WSM-0726-SM-5GCOW	0.0741492
GTEX-12WSM-1326-SM-5GCP9	5.01391
GTEX-12WSM-1426-SM-5GCPA	0.0486826
GTEX-12WSM-1726-SM-5BC6J	0.103155
GTEX-12WSM-1826-SM-5BC64	0.195222
GTEX-12WSM-1926-SM-5BC65	1.29396
GTEX-12WSM-2126-SM-5GCOC	0.0900946
GTEX-12WSM-2226-SM-5DUVS	0.494057
GTEX-12WSN-0001-SM-664MG	4.96855
GTEX-12WSN-0006-SM-5NQAP	0.182184
GTEX-12WSN-0008-SM-664MI	5.72819
GTEX-12WSN-0126-SM-5DUX5	0.482848
GTEX-12WSN-0226-SM-5DUXH	0.0820076
GTEX-12WSN-0326-SM-5GCP6	0.0750808
GTEX-12WSN-0726-SM-5GCMS	0.117921
GTEX-12WSN-0826-SM-5GCOF	0.0219061
GTEX-12WSN-0926-SM-5GCN1	0.0525689
GTEX-12WSN-1326-SM-5GCNT	0.388465
GTEX-12WSN-1826-SM-5LZUT	0.121042
GTEX-12WSN-2226-SM-5DUXT	0.185105
GTEX-12WSN-2526-SM-5LZU8	0.109347
GTEX-12WSN-2726-SM-5LZUK	0.0750808
GTEX-12WSN-5001-SM-7DHMK	1.73812
GTEX-12WSN-5004-SM-793CE	0.375623
GTEX-12WSN-5007-SM-7MGWH	0.112353
GTEX-12WSN-5013-SM-7P8P9	2.83147
GTEX-12WSN-5016-SM-7DUGY	0.136008
GTEX-12WSN-5019-SM-79OM6	0.745797
GTEX-12ZZW-0005-SM-5O9BY	0.317304
GTEX-12ZZW-0008-SM-5YY9L	5.35332
GTEX-12ZZW-0011-R10b-SM-5HL9X	0.0385064
GTEX-12ZZW-0011-R3a-SM-5DUWW	0.0574017
GTEX-12ZZW-0011-R4a-SM-5DUX9	0.0257801
GTEX-12ZZW-0011-R5a-SM-5DUVN	0.0266159
GTEX-12ZZW-0011-R6a-SM-5DUVZ	0.0223039
GTEX-12ZZW-0011-R7a-SM-5DUWC	0
GTEX-12ZZW-0426-SM-5GCO9	0.177216
GTEX-12ZZW-0926-SM-5LZUD	0.0353846
GTEX-12ZZW-1026-SM-5GCMM	0.0604625
GTEX-12ZZW-1726-SM-5DUVD	1.80405
GTEX-12ZZW-2326-SM-5DUW2	0.450485
GTEX-12ZZW-2426-SM-5DUWE	0.091341
GTEX-12ZZW-2926-SM-5LZUP	0.0213944
GTEX-12ZZW-3026-SM-5LZW7	0.268554
GTEX-12ZZY-0008-SM-5YY9Q	5.78607
GTEX-12ZZY-0011-R10b-SM-5HL7W	0.012337
GTEX-12ZZY-0011-R5a-SM-5EGL9	0.0993087
GTEX-12ZZY-0011-R6b-SM-5EGLA	0.0682168
GTEX-12ZZY-0011-R7a-SM-5EGLB	0.127448
GTEX-12ZZY-0126-SM-5LZV2	5.48382
GTEX-12ZZY-0226-SM-5LZVE	1.8675
GTEX-12ZZY-0326-SM-5LZVQ	0.0925728
GTEX-12ZZY-0426-SM-5LZW3	0.205643
GTEX-12ZZY-0526-SM-5EQ5H	0.0451773
GTEX-12ZZY-0626-SM-5EQ5T	0.120166
GTEX-12ZZY-0726-SM-5EQ66	0.968054
GTEX-12ZZY-0826-SM-5EQMT	0.361207
GTEX-12ZZY-0926-SM-5EQ6I	0.227864
GTEX-12ZZY-1126-SM-5DUWQ	0.788936
GTEX-12ZZY-1226-SM-5GCNK	0.768163
GTEX-12ZZY-1326-SM-5GCNW	0.399991
GTEX-12ZZY-1426-SM-5N9EI	1.09828
GTEX-12ZZY-1526-SM-5LZWF	0.122659
GTEX-12ZZY-2726-SM-5EQ45	0.131603
GTEX-12ZZY-2926-SM-5DUXO	0.0847446
GTEX-12ZZY-3026-SM-5GCOU	0.0500489
GTEX-12ZZY-3126-SM-5DUX3	0.300534
GTEX-12ZZZ-0008-SM-5YY9S	5.47768
GTEX-12ZZZ-0011-R10a-SM-5P9HC	0
GTEX-12ZZZ-0011-R11a-SM-5EGLC	0.0646208
GTEX-12ZZZ-0011-R3b-SM-5DUXK	0.0873135
GTEX-12ZZZ-0011-R4b-SM-5DUV7	0.0396859
GTEX-12ZZZ-0011-R5a-SM-5EQ4M	0.0384924
GTEX-12ZZZ-0011-R6b-SM-5EQ5B	0.0813533
GTEX-12ZZZ-0011-R7b-SM-5EGLE	0.039742
GTEX-12ZZZ-0226-SM-59HKU	0.165172
GTEX-12ZZZ-0526-SM-5DUX6	0.214747
GTEX-12ZZZ-0626-SM-5DUXI	0.950767
GTEX-12ZZZ-0726-SM-5GCNZ	0.669117
GTEX-12ZZZ-0926-SM-5N9EQ	0.0442542
GTEX-12ZZZ-1226-SM-59HK1	0.283329
GTEX-12ZZZ-1326-SM-59HKW	0.0350467
GTEX-12ZZZ-1726-SM-59HK5	1.51954
GTEX-12ZZZ-2026-SM-5LZWJ	0.116059
GTEX-12ZZZ-2426-SM-5GCNN	0.130232
GTEX-12ZZZ-3026-SM-5BC67	0.096923
GTEX-12ZZZ-3126-SM-5LZU6	0
GTEX-13111-0002-SM-5TDBU	4.57531
GTEX-13111-0005-SM-5NQ7Z	0.0812033
GTEX-13111-0008-SM-5YY8R	5.68482
GTEX-13111-0126-SM-5EGHO	0.621056
GTEX-13111-0226-SM-5EQ55	0.128201
GTEX-13111-0326-SM-5DUXF	0.31742
GTEX-13111-0426-SM-5DUXR	0.106375
GTEX-13111-0526-SM-5LZVF	0.0388576
GTEX-13111-0626-SM-5LZVR	0.0578592
GTEX-13111-0726-SM-5DUVE	1.19346
GTEX-13111-0826-SM-5LZV3	2.15413
GTEX-13111-0926-SM-5DUVQ	0.0666472
GTEX-13111-1126-SM-5GCMZ	0
GTEX-13111-1226-SM-5GCNC	0
GTEX-13111-1326-SM-5GCNO	0.037326
GTEX-13111-1426-SM-5DUW3	0.528071
GTEX-13111-1526-SM-5EGJX	4.89142
GTEX-13111-1626-SM-5EGJY	1.19912
GTEX-13111-1726-SM-5EGJZ	0.176323
GTEX-13111-1926-SM-5GCOL	0.0355113
GTEX-13111-2026-SM-5GCMN	0.19497
GTEX-13111-2126-SM-5LZU2	0.062702
GTEX-13111-2226-SM-5LZUE	0.0953979
GTEX-13111-2326-SM-5LZUQ	0.413811
GTEX-13112-0008-SM-5YY9M	2.89181
GTEX-13112-0011-R1b-SM-5HL7K	0.0345538
GTEX-13112-0011-R3b-SM-5HL9L	0
GTEX-13112-0011-R4b-SM-5DUXL	0
GTEX-13112-0011-R5b-SM-5DUV8	0.0209395
GTEX-13112-0011-R6b-SM-5DUVK	0.0235251
GTEX-13112-0011-R7b-SM-5DUVW	0.0839009
GTEX-13112-0011-R8b-SM-664OV	0.094682
GTEX-13112-0126-SM-5P9IU	1.20414
GTEX-13112-0226-SM-5P9IV	5.47021
GTEX-13112-0326-SM-5P9IW	0.561595
GTEX-13112-0426-SM-5PNVC	1.77019
GTEX-13112-0526-SM-5EQ4S	0.326652
GTEX-13112-1126-SM-5GCMY	0.170694
GTEX-13112-1426-SM-5EGH8	0.0224459
GTEX-13112-2126-SM-5GCO4	0.170951
GTEX-13112-2626-SM-5BC66	0.173127
GTEX-13112-2726-SM-5DUW5	0
GTEX-13112-2826-SM-5DUWH	1.18713
GTEX-13112-2926-SM-5DUWT	0.0464631
GTEX-13112-3126-SM-5IFGP	0.603312
GTEX-1314G-0005-SM-5NQ9O	1.2345
GTEX-1314G-0008-SM-5YY9K	5.59604
GTEX-1314G-0126-SM-5LZUL	2.57046
GTEX-1314G-1226-SM-5BC6D	0.0743958
GTEX-1314G-1326-SM-5BC6E	1.26243
GTEX-1314G-1526-SM-5EGK2	1
GTEX-1314G-1626-SM-5EQ67	0.202512
GTEX-1314G-1726-SM-5LZUX	0.102712
GTEX-1314G-1826-SM-5LZVA	0.268075
GTEX-1314G-1926-SM-5BC6F	0.0490731
GTEX-1314G-2026-SM-5LZUM	0.83552
GTEX-131XE-0006-SM-5P9F9	0.276318
GTEX-131XE-0126-SM-5LZVC	0.328032
GTEX-131XE-0326-SM-5LZVO	0.140124
GTEX-131XE-0426-SM-5IJF4	5.25776
GTEX-131XE-0526-SM-5K7YT	2.16285
GTEX-131XE-0626-SM-5HL98	1.36513
GTEX-131XE-0726-SM-5HL9K	0.400975
GTEX-131XE-0826-SM-5HL9W	1.19409
GTEX-131XE-0926-SM-5HL7J	0.137281
GTEX-131XE-1026-SM-5EGKE	0.112313
GTEX-131XE-1126-SM-5EGHW	1.99675
GTEX-131XE-1226-SM-5EGKF	0.10675
GTEX-131XE-1426-SM-5HL7V	1.61353
GTEX-131XE-1526-SM-5KM1A	0.133997
GTEX-131XE-1926-SM-5IFER	0.0561951
GTEX-131XE-2026-SM-5LZW1	0.161565
GTEX-131XE-2226-SM-5PNYX	0.14952
GTEX-131XE-2326-SM-5PNZ2	1.09828
GTEX-131XE-2426-SM-5EQ5V	0.340049
GTEX-131XE-2526-SM-5EQ57	0.2949
GTEX-131XE-2626-SM-5PNYY	0.238298
GTEX-131XE-2726-SM-5P9G7	0.0995376
GTEX-131XF-0006-SM-5P9HK	0.0609051
GTEX-131XF-0008-SM-664MH	3.07279
GTEX-131XF-0126-SM-5DUVF	0.267356
GTEX-131XF-0426-SM-5HL7U	0.498557
GTEX-131XF-0526-SM-5HL87	0.411426
GTEX-131XF-0626-SM-5GIDS	0.700972
GTEX-131XF-0726-SM-5GIE5	0.323312
GTEX-131XF-0826-SM-5GICG	2.47923
GTEX-131XF-1026-SM-5BC6A	0.18409
GTEX-131XF-1126-SM-5HL8J	0
GTEX-131XF-1226-SM-5HL8V	0.232538
GTEX-131XF-1326-SM-5GCMQ	1.25701
GTEX-131XF-1426-SM-5BC68	0.201634
GTEX-131XF-1826-SM-5EGKG	0.316957
GTEX-131XF-2226-SM-5EQKG	0.280244
GTEX-131XF-2326-SM-5BC6B	0.0687671
GTEX-131XF-2426-SM-5BC6C	0.484911
GTEX-131XF-2526-SM-5EQ68	0.155231
GTEX-131XF-2626-SM-5EQ6K	0.712464
GTEX-131XF-2826-SM-5EGKH	0.0746287
GTEX-131XF-5001-SM-7DHLY	1.97783
GTEX-131XF-5007-SM-7PC34	0.122368
GTEX-131XF-5013-SM-7EWFI	0.156397
GTEX-131XF-5016-SM-7MGWE	0.986811
GTEX-131XH-0006-SM-5O98V	0.177599
GTEX-131XH-0008-SM-5YYAC	4.51854
GTEX-131XH-0011-R10a-SM-5EGLJ	0.0303361
GTEX-131XH-0011-R11a-SM-5EGLN	0
GTEX-131XH-0011-R1a-SM-5DUWA	0.131194
GTEX-131XH-0011-R2b-SM-5DUVY	0.229465
GTEX-131XH-0011-R3b-SM-5DUWM	0.0388295
GTEX-131XH-0011-R4b-SM-5DUWB	0.0328485
GTEX-131XH-0011-R6a-SM-5KM2G	0.0543762
GTEX-131XH-0011-R8a-SM-5EGLL	0.0272532
GTEX-131XH-0126-SM-5LZUY	0.585443
GTEX-131XH-0226-SM-5LZVB	1.15056
GTEX-131XH-0426-SM-5DUWU	0.309991
GTEX-131XH-0526-SM-5DUX7	0.447421
GTEX-131XH-0626-SM-5LZWH	0.0425043
GTEX-131XH-0826-SM-5GCN8	0.263515
GTEX-131XH-2226-SM-5DUXJ	0.953824
GTEX-131XH-2426-SM-5PNZ6	0.0806849
GTEX-131XH-2526-SM-5GCND	0.472592
GTEX-131XH-2626-SM-5GCNP	1.67175
GTEX-131XH-2726-SM-5GCO2	0.145351
GTEX-131XH-2926-SM-5LZU4	0.0781726
GTEX-132NY-0005-SM-5O9AC	0.0479152
GTEX-132NY-0008-SM-62LFX	4.41616
GTEX-132NY-0326-SM-5IJBL	0.505484
GTEX-132NY-0526-SM-5EQ4V	0.118439
GTEX-132NY-0626-SM-5L3D9	0.0556816
GTEX-132NY-0726-SM-5KLZM	0.0650759
GTEX-132NY-0826-SM-5K7Y7	0.116431
GTEX-132NY-0926-SM-5P9G3	0.0688909
GTEX-132NY-1026-SM-5P9IY	0.182946
GTEX-132NY-1126-SM-5PNVE	0.129309
GTEX-132NY-1226-SM-5PNVF	0.0496447
GTEX-132NY-1426-SM-5J1MJ	1.14012
GTEX-132NY-1726-SM-5EGKK	2.9501
GTEX-132NY-2026-SM-5L3FM	0
GTEX-132NY-2226-SM-5J2LZ	0.0224459
GTEX-132NY-2726-SM-5PNY2	0.155879
GTEX-132NY-2826-SM-5P9G2	0.0622046
GTEX-132Q8-0006-SM-5NQA4	0.186754
GTEX-132Q8-0008-SM-5ZZUC	2.24336
GTEX-132Q8-0011-R10b-SM-5DUWZ	0.0726684
GTEX-132Q8-0011-R11b-SM-5DUW9	0.0913681
GTEX-132Q8-0011-R1a-SM-5EGLK	0.0428544
GTEX-132Q8-0011-R2b-SM-5EQ5Z	0.302875
GTEX-132Q8-0011-R5a-SM-5IJDM	0.27023
GTEX-132Q8-0011-R6a-SM-5K7YN	0.11466
GTEX-132Q8-0011-R7b-SM-5N9F1	0.13126
GTEX-132Q8-0011-R8b-SM-5DUWX	0.159629
GTEX-132Q8-0526-SM-5IJBQ	0.117748
GTEX-132Q8-0626-SM-5L3F3	0.230941
GTEX-132Q8-1126-SM-5K7XS	0.775177
GTEX-132Q8-1426-SM-5EGK7	0.317767
GTEX-132Q8-1726-SM-5EGK8	0.125651
GTEX-132Q8-1826-SM-5EGIY	1.419
GTEX-132Q8-2926-SM-5IFFP	0.0726684
GTEX-132Q8-3026-SM-5PNVG	0.217479
GTEX-132QS-0001-SM-62LDA	4.51223
GTEX-132QS-0005-SM-5LZXK	0.380951
GTEX-132QS-0008-SM-5ZZUB	3.82171
GTEX-132QS-0126-SM-5IFH9	1.74975
GTEX-132QS-0226-SM-5IFFZ	1.11237
GTEX-132QS-0326-SM-5IJFN	0.246834
GTEX-132QS-0426-SM-5KLZ6	1.75018
GTEX-132QS-0526-SM-5IJC7	0.738811
GTEX-132QS-0626-SM-62LFM	0.454386
GTEX-132QS-0726-SM-5IJE9	0.568324
GTEX-132QS-0826-SM-5K7WV	0.171719
GTEX-132QS-0926-SM-5P9GB	0.143655
GTEX-132QS-1126-SM-5P9GC	0.1333
GTEX-132QS-1226-SM-5P9GD	5.63633
GTEX-132QS-1426-SM-5P9GE	1.97416
GTEX-132QS-1526-SM-5J2MV	0.153416
GTEX-132QS-1626-SM-5K7YZ	0.13284
GTEX-132QS-1826-SM-5IFFN	0.066785
GTEX-132QS-2426-SM-62LFI	0.193709
GTEX-132QS-2526-SM-62LFJ	0.0809578
GTEX-1339X-0005-SM-5O9CQ	0.13126
GTEX-1339X-0008-SM-5ZZUL	2.33914
GTEX-1339X-0326-SM-5K7Z8	0.195474
GTEX-1339X-0426-SM-5KLZY	1.34028
GTEX-1339X-0526-SM-5KLYW	0.267476
GTEX-1339X-0626-SM-5IJER	0.329755
GTEX-1339X-0726-SM-5L3FF	0
GTEX-1339X-0826-SM-5J2O6	0.0224317
GTEX-1339X-1026-SM-5IFH5	0
GTEX-1339X-1126-SM-5J2OI	0.0297992
GTEX-1339X-1426-SM-5K7YO	0
GTEX-1339X-1626-SM-5IJDN	0.1595
GTEX-1339X-1726-SM-5P9J9	0.0324112
GTEX-1339X-1926-SM-5PNVP	4.35614
GTEX-1339X-2326-SM-5HL5B	0.221568
GTEX-1339X-2426-SM-5KLYU	0.0993895
GTEX-1339X-2626-SM-5K7YX	0.0358913
GTEX-1339X-2726-SM-5PNYU	0.097476
GTEX-1399Q-0008-SM-62LDE	5.21956
GTEX-1399Q-1126-SM-5P9JA	1.21785
GTEX-1399Q-2326-SM-5KM2X	1.76765
GTEX-1399Q-2426-SM-5J2MO	0.177599
GTEX-1399Q-2826-SM-5IJEZ	5.02459
GTEX-1399R-0002-SM-62LD9	5.0387
GTEX-1399R-0006-SM-5N9FR	1.12829
GTEX-1399R-0008-SM-5ZZUF	4.25475
GTEX-1399R-0126-SM-5IFEV	0.713696
GTEX-1399R-0226-SM-5IJGG	1.44573
GTEX-1399R-0326-SM-5KM1X	0.195977
GTEX-1399R-0426-SM-5IJE3	0.101112
GTEX-1399R-0526-SM-5IJEF	0.425996
GTEX-1399R-0626-SM-5K7UZ	0.260387
GTEX-1399R-0726-SM-5KM2A	0.199751
GTEX-1399R-0826-SM-5IJEL	1.36569
GTEX-1399R-0926-SM-5J2N8	0.161565
GTEX-1399R-1126-SM-5IFIO	1.82985
GTEX-1399R-1226-SM-5P9GF	0.659285
GTEX-1399R-1326-SM-5PNYS	0.237074
GTEX-1399R-1626-SM-5P9GG	5.05658
GTEX-1399R-1726-SM-5K7YJ	0.163756
GTEX-1399R-1826-SM-5J2M9	0.456911
GTEX-1399R-1926-SM-5K7X8	1.83147
GTEX-1399R-2026-SM-5K7WN	1.5435
GTEX-1399R-2126-SM-5K7WZ	0.114194
GTEX-1399R-2226-SM-5P9JB	1.514
GTEX-1399R-2326-SM-5PNYT	0.221815
GTEX-1399R-2426-SM-5IJFC	0.525969
GTEX-1399R-2526-SM-5IFG2	0.176195
GTEX-1399R-2626-SM-5KLZ7	0.834388
GTEX-1399R-2726-SM-5IJBA	0.82171
GTEX-1399T-0008-SM-62LDB	5.02237
GTEX-1399T-0011-R11a-SM-5J2O1	0
GTEX-1399T-0011-R1b-SM-5DUWN	0
GTEX-1399T-0011-R2b-SM-5DUXM	0.109361
GTEX-1399T-0011-R4b-SM-5DUVX	0.0240643
GTEX-1399T-0011-R5b-SM-5IJDK	0.0493659
GTEX-1399T-0011-R6b-SM-5K7YL	0.0530696
GTEX-1399T-0011-R8b-SM-5IJD8	0.0491846
GTEX-1399T-0126-SM-5KM15	0.262553
GTEX-1399T-0426-SM-5PNVJ	0.0317904
GTEX-1399T-0526-SM-5J1NC	0.124315
GTEX-1399T-0726-SM-5J1MH	0.37951
GTEX-1399T-0826-SM-5IFES	0.153287
GTEX-1399T-1226-SM-5P9J5	0.0809578
GTEX-1399T-1326-SM-5PNVH	0.33308
GTEX-1399T-1426-SM-664M8	0.0222329
GTEX-1399T-1526-SM-5P9J6	4.30524
GTEX-1399T-2426-SM-5L3FJ	0.0761486
GTEX-1399T-2626-SM-5L3E4	0.126933
GTEX-1399T-2726-SM-5K7XK	0.48553
GTEX-1399T-2826-SM-5KLYZ	1.73118
GTEX-1399T-2926-SM-5IFF8	0.581978
GTEX-1399T-3026-SM-5KLZC	0.0622046
GTEX-1399T-3126-SM-5IJFS	0.0563199
GTEX-139T6-0006-SM-5LU92	0.0690697
GTEX-139T6-0226-SM-5IFGZ	1.10434
GTEX-139T6-0326-SM-5J2LY	0.0989854
GTEX-139T6-0426-SM-5IJEM	0.96192
GTEX-139T6-0526-SM-5IJC9	0.0486129
GTEX-139T6-0626-SM-5IFF9	2.01006
GTEX-139T6-0726-SM-5PNVK	0.161307
GTEX-139T6-0826-SM-5J1O2	0.0531391
GTEX-139T6-1026-SM-5IJGC	0.782996
GTEX-139T6-1226-SM-5IFFC	5.05528
GTEX-139T6-1326-SM-5IFFO	0.732747
GTEX-139T6-1426-SM-5P9J7	0.164271
GTEX-139T6-1526-SM-5P9G6	0.190931
GTEX-139T6-1626-SM-5PNYZ	0.067267
GTEX-139T6-1726-SM-5PNZ3	0.216734
GTEX-139T6-1826-SM-5KM2E	0.0410327
GTEX-139T6-2026-SM-5IFFL	0
GTEX-139T6-2126-SM-5KM37	0.0268001
GTEX-139T8-0006-SM-5NQ6V	1.21599
GTEX-139T8-0008-SM-5ZZUD	1.89414
GTEX-139T8-0011-R1a-SM-5HL75	0.0545151
GTEX-139T8-0011-R3b-SM-5HL4R	0.104122
GTEX-139T8-0011-R4a-SM-5HL54	0.0208115
GTEX-139T8-0011-R5b-SM-5J1MO	0.0634339
GTEX-139T8-0126-SM-5K7XZ	1.41034
GTEX-139T8-0226-SM-5L3EA	0.0309999
GTEX-139T8-0326-SM-5IJCM	0.589859
GTEX-139T8-0426-SM-5K7VC	0.0355535
GTEX-139T8-0526-SM-5KLZL	0.249142
GTEX-139T8-0626-SM-5KLZX	0.894061
GTEX-139T8-0826-SM-5L3DE	1.09288
GTEX-139T8-1026-SM-5J2MC	0.0914629
GTEX-139TS-0005-SM-5NQC1	0.209641
GTEX-139TS-0008-SM-62LDG	3.78346
GTEX-139TS-0011-R10a-SM-5K7TU	0.0332574
GTEX-139TS-0011-R2b-SM-5J1MX	0.127897
GTEX-139TS-0011-R5b-SM-5J2MZ	0.130311
GTEX-139TS-0011-R6a-SM-5J2OB	0.0389839
GTEX-139TS-0011-R7a-SM-5K7X7	0.0444221
GTEX-139TS-0011-R8a-SM-5J1NP	0.0206835
GTEX-139TS-0126-SM-5K7XJ	0.160275
GTEX-139TS-0226-SM-5K7W5	0.0277769
GTEX-139TS-1426-SM-5IFJD	0.0638066
GTEX-139TS-1726-SM-5IJG5	5.62673
GTEX-139TS-1926-SM-5IJFO	1.57918
GTEX-139TS-2126-SM-5K7XC	1.09356
GTEX-139TS-2226-SM-5J2N1	0.192573
GTEX-139TS-2626-SM-5J1MT	0.0607668
GTEX-139TS-2826-SM-5J1OO	0.953526
GTEX-139TS-2926-SM-5KM1Z	0.348346
GTEX-139TS-3126-SM-5LZWX	0.0437225
GTEX-139TT-0006-SM-5O9CG	0.159242
GTEX-139TT-0011-R11b-SM-5LZV1	0.120432
GTEX-139TT-0011-R1a-SM-5LZVD	0.0127946
GTEX-139TT-0011-R3b-SM-5K7VL	0.127752
GTEX-139TT-0011-R5b-SM-5K7W8	0.106978
GTEX-139TT-0011-R6b-SM-5J2ON	0.0595491
GTEX-139TT-0011-R7b-SM-5J2MN	0.0899591
GTEX-139TT-0126-SM-5K7Y5	1.08406
GTEX-139TT-0226-SM-5K7YH	0.179766
GTEX-139TT-0326-SM-5IJC3	0.734482
GTEX-139TT-0426-SM-5IJFA	0.0622737
GTEX-139TT-0526-SM-5J1NN	0.097476
GTEX-139TT-0726-SM-5K7XW	0.575893
GTEX-139TT-2126-SM-5LZWC	1.19598
GTEX-139TT-2226-SM-5LZWO	5.81634
GTEX-139TT-2626-SM-5LZUB	0.0356661
GTEX-139TT-2726-SM-5IJFM	0.54587
GTEX-139TU-0006-SM-5LZVN	0.568713
GTEX-139TU-0008-SM-5ZZUK	2.89259
GTEX-139TU-0011-R5b-SM-5L3E1	0.03838
GTEX-139TU-0126-SM-5K7WH	1.39067
GTEX-139TU-0226-SM-5J1NM	0.552672
GTEX-139TU-0326-SM-62LFK	0.557386
GTEX-139TU-0526-SM-5J2M8	0.147958
GTEX-139TU-0626-SM-5KM3X	0.567837
GTEX-139TU-0726-SM-5L3EK	0.948377
GTEX-139TU-0826-SM-5IJFG	0.0855878
GTEX-139TU-1126-SM-5J1NY	0.153027
GTEX-139TU-1226-SM-5J2NL	1.58159
GTEX-139TU-1326-SM-5LZXW	0
GTEX-139TU-1426-SM-5LZY9	0.226015
GTEX-139TU-1926-SM-5J2OC	1.14012
GTEX-139UW-0005-SM-5NQ8U	0.76528
GTEX-139UW-0011-R11a-SM-5IJGN	0.021565
GTEX-139UW-0011-R9b-SM-5LZYT	0.0959919
GTEX-139UW-0126-SM-5KM1B	0.0739573
GTEX-139UW-0226-SM-5K7WU	0.464041
GTEX-139UW-0326-SM-5J1ML	1.48697
GTEX-139UW-0426-SM-5K7V4	0.192447
GTEX-139UW-1126-SM-5IJEJ	2.70554
GTEX-139UW-2326-SM-5KM1Y	0
GTEX-139UW-2526-SM-62LFO	0.0838193
GTEX-139UW-2626-SM-5K7W1	0.0851255
GTEX-139UW-2826-SM-5L3E7	0.896466
GTEX-139YR-0008-SM-5ZZUM	1.74846
GTEX-139YR-0126-SM-5IJEY	0.334568
GTEX-139YR-0226-SM-5IFEM	0.213378
GTEX-139YR-0326-SM-5J1MC	0.465504
GTEX-139YR-0426-SM-5IFFV	2.16027
GTEX-139YR-0526-SM-5L3DG	1.06074
GTEX-139YR-0626-SM-5IJBT	0.259664
GTEX-139YR-0726-SM-62LFN	0.0568609
GTEX-139YR-0826-SM-5LZXY	2.5102
GTEX-139YR-0926-SM-5LZYB	1.3051
GTEX-139YR-1026-SM-5LZYN	0.458802
GTEX-139YR-1226-SM-5IFEU	1.03703
GTEX-139YR-1526-SM-5IFJ1	0.149259
GTEX-139YR-1626-SM-5IJGK	0.603976
GTEX-139YR-1726-SM-5IFFK	1.50182
GTEX-139YR-1826-SM-5LZXA	0.286171
GTEX-139YR-1926-SM-5LZXM	0.287354
GTEX-139YR-2126-SM-5KM11	1.98586
GTEX-139YR-2226-SM-5IFFW	1.3846
GTEX-139YR-2426-SM-5J1OB	0.10087
GTEX-139YR-2526-SM-5IJC6	0.0457924
GTEX-139YR-2626-SM-5K7U4	0.339935
GTEX-139YR-2726-SM-5K7VV	0.0420419
GTEX-13CF2-0006-SM-5O99L	0.49682
GTEX-13CF2-0008-SM-62LDC	4.56133
GTEX-13CF2-0011-R11b-SM-5LZXO	0.0388435
GTEX-13CF2-0011-R1a-SM-5LZY1	0
GTEX-13CF2-0011-R2a-SM-5L3DC	0.149129
GTEX-13CF2-0011-R3b-SM-5LZZ6	0
GTEX-13CF2-0011-R5a-SM-5LZWS	0.0152692
GTEX-13CF2-0011-R7b-SM-5K7UV	0.0163252
GTEX-13CF2-0011-R8b-SM-5IJCX	0.153287
GTEX-13CF2-0226-SM-5L3DV	0.592062
GTEX-13CF2-0426-SM-5KM1H	1.68661
GTEX-13CF2-1826-SM-5N9GK	0.298424
GTEX-13CF2-2026-SM-5K7VI	0.139077
GTEX-13CF2-2426-SM-5LZYL	0.292075
GTEX-13CF2-2526-SM-5LZYX	0.623867
GTEX-13CF2-2626-SM-5LZZA	0
GTEX-13CF2-2726-SM-5LZWW	0
GTEX-13CF2-2826-SM-5LZX9	0.464877
GTEX-13CF2-3026-SM-5IFFX	0.0305903
GTEX-13CF2-3226-SM-5IFF6	0.483777
GTEX-13CIG-0006-SM-5P9HF	0.0954114
GTEX-13CIG-0011-R3b-SM-5K7XF	0.0360742
GTEX-13CIG-0011-R5b-SM-5L3F2	0.0436525
GTEX-13CIG-0011-R8b-SM-5LZX5	0.224658
GTEX-13CIG-0011-R9a-SM-5K7VU	0.222928
GTEX-13CZU-0005-SM-5LU8K	0.362891
GTEX-13CZU-0008-SM-5ZZUI	4.90785
GTEX-13CZV-0008-SM-5ZZUE	1.98696
GTEX-13CZV-0011-R10b-SM-5LZYD	0.0334547
GTEX-13CZV-0011-R11b-SM-5N9FN	0.0511633
GTEX-13CZV-0011-R3a-SM-5KM27	0.0227016
GTEX-13CZV-0011-R4b-SM-5J2NY	0.0859277
GTEX-13CZV-0011-R5a-SM-5K7XA	0.106496
GTEX-13CZV-0011-R7b-SM-5LZXH	0.0994029
GTEX-13CZV-0011-R9a-SM-5LZXT	0.0945874
GTEX-13FHO-0011-R10b-SM-5J2MM	0.0212239
GTEX-13FHO-0011-R11b-SM-5LZYQ	0
GTEX-13FHO-0011-R1b-SM-5KLZG	0.123732
GTEX-13FHO-0011-R3b-SM-5K7YA	0.0932627
GTEX-13FHO-0011-R5b-SM-5LZZ3	0
GTEX-13FHO-0011-R6b-SM-5LZX1	0.0295024
GTEX-13FHO-0011-R7b-SM-5LZXD	0.0874764
GTEX-13FHO-0226-SM-5IFGY	1.94411
GTEX-13FHO-0326-SM-5IJBH	0.945308
GTEX-13FHO-0426-SM-5L3F5	1.7137
GTEX-13FHO-0526-SM-5K7VS	0.348119
GTEX-13FHO-0726-SM-5IJDG	0.10013
GTEX-13FHO-0826-SM-5L3E8	0.520146
GTEX-13FHO-0926-SM-5N9EW	0.470511
GTEX-13FHO-1026-SM-5KM1Q	0.678793
GTEX-13FHO-1226-SM-5L3EF	0.279412
GTEX-13FHO-1626-SM-5IJGB	0.0812578
GTEX-13FHO-1726-SM-DPRZX	2.15381
GTEX-13FHO-1826-SM-5K7Y6	0.693944
GTEX-13FHO-2026-SM-5J1OA	1.7031
GTEX-13FHO-2726-SM-5K7VG	0.162468
GTEX-13FHO-2826-SM-5K7ZA	0.124408
GTEX-13FHO-2926-SM-5L3ES	0.188528
GTEX-13FHO-3026-SM-5J1O9	0
GTEX-13FHO-3126-SM-5IJF6	0.260387
GTEX-13FHP-0011-R11b-SM-5LZXP	0.0374244
GTEX-13FHP-0011-R1b-SM-5K7XL	0
GTEX-13FHP-0011-R5b-SM-5LZY2	0.0615274
GTEX-13FHP-0011-R6b-SM-5LZY6	0
GTEX-13FHP-0011-R7b-SM-5LZYI	0
GTEX-13FHP-0126-SM-5IJBG	1.92524
GTEX-13FHP-0226-SM-5K7WD	0.104632
GTEX-13FHP-0326-SM-5K7U2	0.871055
GTEX-13FHP-0426-SM-5J1O5	0.409472
GTEX-13FHP-0526-SM-5K7UY	0.132827
GTEX-13FHP-0726-SM-5K7YI	0.138683
GTEX-13FHP-0826-SM-5K7V5	0.497638
GTEX-13FHP-0926-SM-5L3EC	0.257131
GTEX-13FHP-1026-SM-5K7Y2	0.0814078
GTEX-13FHP-1126-SM-5IJDO	0.361432
GTEX-13FHP-1526-SM-5IJGE	0.299831
GTEX-13FHP-1626-SM-5N9FK	0.0506062
GTEX-13FHP-2426-SM-5KLZ5	0.651408
GTEX-13FHP-2826-SM-5IJFW	5.34483
GTEX-13FHP-2926-SM-5IJG9	0.0459881
GTEX-13FHP-3026-SM-5IJBS	0.0521794
GTEX-13FHP-3126-SM-5KLYX	0.363003
GTEX-13FLV-0011-R10b-SM-5LZZ2	0.0695235
GTEX-13FLV-0011-R11a-SM-5LZZ7	0.0393069
GTEX-13FLV-0011-R3b-SM-5LZYP	0.036018
GTEX-13FLV-0011-R4a-SM-5LZYU	0
GTEX-13FLV-0011-R5a-SM-5LZWT	0.0121524
GTEX-13FLV-0011-R6a-SM-5KLZ4	0
GTEX-13FLV-0011-R7b-SM-5K7WW	0.0127603
GTEX-13FLV-0011-R8a-SM-5LZZE	0.170694
GTEX-13FLV-0011-R9b-SM-5L3DA	0.0754094
GTEX-13FLV-0126-SM-5K7WT	0.980976
GTEX-13FLV-0226-SM-5J2OF	0.19232
GTEX-13FLV-0326-SM-5N9DJ	0.0609466
GTEX-13FLV-0426-SM-5KLZA	0.24987
GTEX-13FLV-0626-SM-5IFEY	0
GTEX-13FLV-0926-SM-5L3DZ	1.37072
GTEX-13FLV-1126-SM-5J2NO	0.67084
GTEX-13FLV-1226-SM-5IJBZ	0.197488
GTEX-13FLV-1326-SM-5L3EJ	0.132879
GTEX-13FLV-1426-SM-5J1N4	0.0357084
GTEX-13FLV-2326-SM-5K7UK	0.338225
GTEX-13FLW-0011-R10b-SM-5LZZF	0.0472871
GTEX-13FLW-0011-R1b-SM-5LZX2	0.0429665
GTEX-13FLW-0011-R5a-SM-5LZX6	0
GTEX-13FLW-0011-R6b-SM-5L3EN	0.148999
GTEX-13FLW-0011-R7b-SM-5L3EZ	0.0939522
GTEX-13FLW-0011-R8b-SM-5J1MZ	0.0990124
GTEX-13FLW-0326-SM-5J2M4	0.123494
GTEX-13FLW-1426-SM-5K7YE	0
GTEX-13FLW-2126-SM-5N9FD	5.478
GTEX-13FTW-0005-SM-5LZVZ	0.0729976
GTEX-13FTW-0126-SM-5IJED	0.288063
GTEX-13FTW-0326-SM-5K7UW	0.894216
GTEX-13FTW-0426-SM-5K7X2	0.391218
GTEX-13FTW-0526-SM-5IFIP	0
GTEX-13FTW-0626-SM-5IFEX	0.188401
GTEX-13FTW-0726-SM-9WG72	0.292193
GTEX-13FTW-0826-SM-5K7XR	0.205893
GTEX-13FTW-0926-SM-5J2NJ	0.824646
GTEX-13FTW-1026-SM-5L3E3	1.12763
GTEX-13FTW-1126-SM-5J2NV	0.574344
GTEX-13FTW-1226-SM-5LZZ1	0.237564
GTEX-13FTW-1326-SM-5LZZD	4.90497
GTEX-13FTW-1426-SM-5LZWZ	0.445621
GTEX-13FTW-1526-SM-5LZXC	0.231801
GTEX-13FTW-1626-SM-5KM4N	1.93357
GTEX-13FTW-1726-SM-5KM2B	0.683382
GTEX-13FTW-1826-SM-5IJEN	1.20539
GTEX-13FTW-1926-SM-5K7Y4	0.539233
GTEX-13FTW-2026-SM-5IJE2	1.63087
GTEX-13FTW-2126-SM-5K7YG	0.0748205
GTEX-13FTW-2226-SM-5J1OH	0.0660685
GTEX-13FTW-2326-SM-5K7YS	0.121824
GTEX-13FTW-2426-SM-9WG73	0.217975
GTEX-13FTW-2526-SM-5IJC8	0.252295
GTEX-13FTW-2626-SM-5K7WL	0.916782
GTEX-13FTZ-0005-SM-5NQ9N	0.700262
GTEX-13FTZ-0011-R10b-SM-5KLZS	0.0832202
GTEX-13FTZ-0126-SM-5K7V3	0.276794
GTEX-13FTZ-0226-SM-5K7X6	0.488618
GTEX-13FTZ-0326-SM-5J1O1	0.192825
GTEX-13FTZ-0526-SM-5IJCW	0.725087
GTEX-13FTZ-0726-SM-5IFFY	0.147437
GTEX-13FTZ-2226-SM-5LZXI	0.0231134
GTEX-13FXS-0006-SM-5O99X	0.188781
GTEX-13FXS-0011-R10a-SM-5J2MA	0
GTEX-13FXS-0011-R11a-SM-5L3DM	0.0395736
GTEX-13FXS-0011-R1a-SM-5K7U6	0.0463094
GTEX-13FXS-0011-R2b-SM-5K7XX	0.121175
GTEX-13FXS-0011-R5b-SM-5LZYE	0.053584
GTEX-13FXS-0011-R6b-SM-5L3F7	0.0499931
GTEX-13FXS-0011-R7a-SM-5L3FC	0.0463234
GTEX-13FXS-0011-R8a-SM-5J1MN	0.14509
GTEX-13FXS-0011-R9a-SM-5K7UI	0.206268
GTEX-13FXS-0226-SM-5IJCK	1.16221
GTEX-13FXS-0326-SM-5K7TV	0.0507455
GTEX-13FXS-0726-SM-5LZXJ	0.412944
GTEX-13FXS-1026-SM-62LFQ	0.0665508
GTEX-13FXS-1126-SM-5IJBB	0
GTEX-13FXS-1326-SM-62LFR	0.793272
GTEX-13FXS-2826-SM-5LZYC	0.633664
GTEX-13FXS-3026-SM-5LZYO	0.0869739
GTEX-13FXS-3126-SM-5J2NN	0
GTEX-13G51-0005-SM-5N9EP	0.757791
GTEX-13G51-0011-R10b-SM-5LZYF	0.0263043
GTEX-13G51-0011-R11b-SM-5J2NE	0.0374947
GTEX-13G51-0011-R1a-SM-5LZYR	0.0352157
GTEX-13G51-0011-R2b-SM-5LZXS	0.0534311
GTEX-13G51-0011-R5a-SM-5L3EB	0.0444501
GTEX-13G51-0011-R6b-SM-5LZX4	0.162081
GTEX-13G51-0011-R7b-SM-5LZXG	0.119197
GTEX-13G51-0011-R8b-SM-5LZZ4	0.110777
GTEX-13G51-0426-SM-5K7Z5	0.371838
GTEX-13G51-0526-SM-5IJCQ	0.0367213
GTEX-13G51-0926-SM-5IFFU	1.48954
GTEX-13G51-1026-SM-5K7YQ	0.0778856
GTEX-13G51-1226-SM-5K7Z3	0.194213
GTEX-13G51-1826-SM-5KLZH	1.04054
GTEX-13G51-2126-SM-5IJD9	0.285225
GTEX-13G51-2326-SM-5LZXV	0.127884
GTEX-13G51-2426-SM-5LZY8	0.251689
GTEX-13G51-2526-SM-5LZYK	1.20351
GTEX-13G51-2626-SM-5LZYW	0.391988
GTEX-13G51-2726-SM-5LZZ9	0.0242913
GTEX-13G51-2826-SM-5LZWV	0.167358
GTEX-13G51-2926-SM-5IJDL	0.0769832
GTEX-13G51-3026-SM-5IJB8	0.0146981
GTEX-13G51-3126-SM-5IJG7	0.0593968
GTEX-13G51-3226-SM-5IFG7	0.50782
GTEX-13IVO-0011-R10a-SM-5LZY3	0
GTEX-13IVO-0011-R3b-SM-5IJBJ	0.0167245
GTEX-13IVO-0011-R6b-SM-5K7X9	0.0274513
GTEX-13IVO-0011-R8a-SM-5L3DY	0.0548763
GTEX-13IVO-0126-SM-5J1NG	1.66448
GTEX-13IVO-0226-SM-5LZXU	0.266637
GTEX-13IVO-0426-SM-5LZY7	0.524365
GTEX-13IVO-0626-SM-5LZYJ	0.328722
GTEX-13IVO-0726-SM-5LZYV	0.698307
GTEX-13IVO-0926-SM-5KLZP	0.608525
GTEX-13IVO-2426-SM-5K7V9	0.331247
GTEX-13IVO-2926-SM-5L3CZ	0.0267434
GTEX-13IVO-3026-SM-5J2M2	0.342213
GTEX-13JVG-0011-R10b-SM-5KM2P	0.026276
GTEX-13JVG-0011-R11a-SM-5KM53	0
GTEX-13JVG-0011-R1a-SM-5KM32	0
GTEX-13JVG-0011-R3b-SM-5LZXF	0
GTEX-13JVG-0011-R4a-SM-5MR4C	0.0297426
GTEX-13JVG-0011-R5a-SM-5MR4O	0.0462955
GTEX-13JVG-0011-R6a-SM-5MR3E	0.0594522
GTEX-13JVG-0011-R7b-SM-5MR3Q	0.0589953
GTEX-13JVG-0011-R8a-SM-5KM3E	0.0790469
GTEX-13JVG-0126-SM-5L3D3	0.105785
GTEX-13JVG-0226-SM-5J1MW	0.77703
GTEX-13JVG-0426-SM-5MR59	0.028654
GTEX-13JVG-0526-SM-5IJBN	0.262313
GTEX-13JVG-0726-SM-5KM16	0.937194
GTEX-13JVG-0926-SM-5IJE1	0.313014
GTEX-13JVG-1126-SM-5KM2M	1.06281
GTEX-13JVG-1326-SM-5N9F8	0.240131
GTEX-13JVG-1426-SM-5MR4W	0.549324
GTEX-13JVG-2026-SM-5KM1N	0.945907
GTEX-13JVG-2926-SM-5J2N9	0.182057
GTEX-13JVG-3026-SM-5IJEV	0.326077
GTEX-13JVG-3126-SM-5L3FH	0.117522
GTEX-13JVG-3226-SM-5IJGJ	0.103585
GTEX-13N1W-0011-R10b-SM-5MR4H	0.229096
GTEX-13N1W-0011-R1b-SM-5MR4T	0.0721881
GTEX-13N1W-0011-R3a-SM-5MR5E	0.26135
GTEX-13N1W-0011-R4a-SM-5MR52	0.0797843
GTEX-13N1W-0011-R5b-SM-5MR5Q	0.301236
GTEX-13N1W-0011-R6a-SM-5MR43	0.384823
GTEX-13N1W-0011-R7b-SM-5MR4F	0.226139
GTEX-13N1W-0011-R8a-SM-5MR56	0.191436
GTEX-13N1W-0011-R9b-SM-5MR4R	0.0471056
GTEX-13N1W-0126-SM-5K7VT	0.744678
GTEX-13N1W-0226-SM-5K7W6	0.0779539
GTEX-13N1W-0326-SM-5IJDJ	0.0172948
GTEX-13N1W-0426-SM-5MR46	0.27262
GTEX-13N1W-0526-SM-5MR4I	0.0963158
GTEX-13N1W-0626-SM-5MR4U	0.0301383
GTEX-13N1W-0726-SM-5MR57	0.286999
GTEX-13N1W-0826-SM-5MR5J	0.0781043
GTEX-13N1W-0926-SM-5MR36	0.913339
GTEX-13N1W-1026-SM-5IJC5	1.48749
GTEX-13N1W-1226-SM-5K7UM	0.0882502
GTEX-13N1W-1926-SM-5IJCH	0.0983791
GTEX-13N1W-2026-SM-5K7YU	0.0511911
GTEX-13N1W-2426-SM-5IJD1	1.23266
GTEX-13N1W-2626-SM-5IJEP	5.55735
GTEX-13N1W-3126-SM-5IFHB	0.297368
GTEX-13N2G-0011-R10a-SM-5MR34	0.304394
GTEX-13N2G-0011-R11a-SM-5MR3F	0.0742314
GTEX-13N2G-0011-R1b-SM-5MR3G	0.157044
GTEX-13N2G-0011-R2a-SM-5MR4Q	0.0238515
GTEX-13N2G-0011-R3b-SM-5MR5G	0.170951
GTEX-13N2G-0011-R4b-SM-5MR54	0.0718725
GTEX-13N2G-0011-R6b-SM-5MR3P	0.129665
GTEX-13N2G-0011-R7a-SM-5MR42	0.313362
GTEX-13N2G-0011-R9b-SM-5MR4E	0.309176
GTEX-13N2G-0126-SM-5N9DV	5.13709
GTEX-13N2G-0226-SM-5K7VF	0.957172
GTEX-13N2G-0526-SM-5MR5L	0.0775575
GTEX-13N2G-0726-SM-5MR38	0.371503
GTEX-13N2G-0826-SM-5IJE6	0.229342
GTEX-13N2G-0926-SM-5IFGJ	0.0955059
GTEX-13N2G-1826-SM-5KM1I	0.177089
GTEX-13N2G-1926-SM-5J1O3	0.0962619
GTEX-13N2G-2226-SM-5IJCU	0.194087
GTEX-13N2G-2326-SM-5J1ON	0.0333983
GTEX-13N2G-2626-SM-5J1OT	1.31904
GTEX-13N2G-2726-SM-5J1MG	0.0528054
GTEX-13N2G-2926-SM-5IJEE	0.117376
GTEX-13N2G-3126-SM-5IJGL	0.073313
GTEX-13NYB-0011-R10a-SM-5KM43	0
GTEX-13NYB-0011-R11a-SM-5KM3Q	0.0416075
GTEX-13NYB-0011-R1b-SM-5KM4F	0
GTEX-13NYB-0011-R2a-SM-5MR3C	0.0359757
GTEX-13NYB-0011-R3b-SM-A9SM4	0.0200292
GTEX-13NYB-0011-R4b-SM-9QEGJ	0
GTEX-13NYB-0011-R5a-SM-5MR45	0.0597706
GTEX-13NYB-0011-R6b-SM-5MR51	0.0440303
GTEX-13NYB-0011-R7a-SM-5MR5D	0.0404717
GTEX-13NYB-0011-R8a-SM-5KM4R	0
GTEX-13NYB-0011-R9b-SM-5MR5P	0.0448277
GTEX-13NYB-0126-SM-5J1MD	1.91648
GTEX-13NYB-0226-SM-5N9G4	0.0135137
GTEX-13NYB-0326-SM-5IJDP	0.175429
GTEX-13NYB-0426-SM-5IJDD	0
GTEX-13NYB-0626-SM-5MR47	0.270947
GTEX-13NYB-0726-SM-5MR4J	0.182438
GTEX-13NYB-0826-SM-5MR4V	0.0576513
GTEX-13NYB-0926-SM-5IFFA	1.51551
GTEX-13NYB-1026-SM-5IFH3	0.169412
GTEX-13NYB-1326-SM-5K7Y1	0
GTEX-13NYB-1726-SM-5N9G2	0.180403
GTEX-13NYB-1826-SM-5J1N3	0.0645104
GTEX-13NYB-2226-SM-5MR58	5.02104
GTEX-13NYB-2426-SM-5IFF4	0.0632268
GTEX-13NYB-2526-SM-5K7Z6	1.38957
GTEX-13NYB-2626-SM-9YFMI	0
GTEX-13NYB-2726-SM-5J2MT	0.0245892
GTEX-13NYB-2926-SM-5K7VH	0.160791
GTEX-13NYB-3026-SM-5IJD7	0.024419
GTEX-13NYB-3226-SM-5J2ND	0.0438344
GTEX-13NYC-0126-SM-5L3F4	0.732834
GTEX-13NYC-0326-SM-E9J4S	1.73249
GTEX-13NYC-0626-SM-5K7U8	0.317188
GTEX-13NYC-0726-SM-5J2NQ	0.0875986
GTEX-13NYC-0826-SM-5N9FP	0.0565558
GTEX-13NYC-2426-SM-5MR3K	0.505078
GTEX-13NYC-2826-SM-5K7WR	0.0306751
GTEX-13NYS-0011-R10a-SM-5MR4S	0
GTEX-13NYS-0011-R11b-SM-5MR4P	0.290188
GTEX-13NYS-0011-R1b-SM-5MR55	0.0853567
GTEX-13NYS-0011-R2b-SM-5MR4G	0.110938
GTEX-13NYS-0011-R3b-SM-5MR41	0.0232837
GTEX-13NYS-0011-R4b-SM-5MR3O	0.0311693
GTEX-13NYS-0011-R5a-SM-5MR4D	0.024192
GTEX-13NYS-0011-R6b-SM-5MR3R	0.0515113
GTEX-13NYS-0011-R8a-SM-5MR5H	0.0633787
GTEX-13NYS-0011-R9b-SM-5MR44	0.0560424
GTEX-13NYS-0126-SM-5MR3W	0.379843
GTEX-13NYS-0226-SM-5MR49	0.476226
GTEX-13NYS-0326-SM-5MR4L	0.179893
GTEX-13NYS-0526-SM-5J1OF	0.12262
GTEX-13NYS-0626-SM-5L3F1	0.690283
GTEX-13NYS-0726-SM-5J1OR	0.182184
GTEX-13NYS-1026-SM-5KLZT	0.0433305
GTEX-13NYS-1626-SM-5J2MU	0.771801
GTEX-13NYS-1926-SM-5IJCB	0.736475
GTEX-13NYS-2926-SM-5IFGH	0.218719
GTEX-13NYS-3126-SM-5KLYV	0.0788011
GTEX-13NZ9-0126-SM-5K7XV	0.561497
GTEX-13NZ9-0526-SM-5J1OX	0.317188
GTEX-13NZ9-0626-SM-5IJCO	0.142609
GTEX-13NZ9-0726-SM-5J1ME	0.36087
GTEX-13NZ9-0826-SM-5J1NI	0.182438
GTEX-13NZ9-0926-SM-5KM12	0.904041
GTEX-13NZ9-1026-SM-5MR5K	0.680504
GTEX-13NZ9-1126-SM-5MR37	0.614097
GTEX-13NZ9-1226-SM-5MR3J	0.718
GTEX-13NZ9-1326-SM-5MR3V	0.08882
GTEX-13NZ9-2026-SM-5KM1U	0.359746
GTEX-13NZ9-2626-SM-5L3FK	1.35106
GTEX-13NZA-0011-R10b-SM-5KM54	0
GTEX-13NZA-0011-R11b-SM-5KM4W	0.0273806
GTEX-13NZA-0011-R1b-SM-5LUAF	0.0982444
GTEX-13NZA-0011-R5b-SM-5KM4K	0.0347932
GTEX-13NZA-0011-R8b-SM-5KM2Q	0.064607
GTEX-13NZA-0011-R9b-SM-5MR5I	0.104216
GTEX-13NZA-0126-SM-5K7UH	0.40806
GTEX-13NZA-0226-SM-5K7Z7	0.908582
GTEX-13NZA-0326-SM-5J1MK	0.219091
GTEX-13NZA-0526-SM-5L3D7	0.0498956
GTEX-13NZA-0826-SM-5K7WS	0.746657
GTEX-13NZA-1026-SM-5MR48	0.402613
GTEX-13NZA-1126-SM-5MR4K	0.40163
GTEX-13NZA-1426-SM-5KM4Y	0.92964
GTEX-13NZA-2526-SM-5IJFX	5.01926
GTEX-13NZA-3126-SM-5IJFU	0.260387
GTEX-13NZB-0226-SM-5KM1T	1.60597
GTEX-13NZB-0426-SM-5KM26	0.695727
GTEX-13NZB-0626-SM-5IFH6	0
GTEX-13NZB-0826-SM-5K7X5	0.0751766
GTEX-13NZB-1226-SM-5J2MW	1.95606
GTEX-13NZB-2026-SM-5MR4M	5.40224
GTEX-13NZB-2126-SM-5MR4Y	0.258579
GTEX-13NZB-2226-SM-5MR5B	0.0640965
GTEX-13NZB-2426-SM-5K7UF	0.0141367
GTEX-13NZB-2526-SM-5J1OM	0.726744
GTEX-13NZB-2626-SM-5J2M7	0.0579839
GTEX-13O1R-0011-R9b-SM-5KM33	0.0353846
GTEX-13O1R-0126-SM-5L3EH	0.521754
GTEX-13O1R-0226-SM-5K7U5	0.743558
GTEX-13O1R-0426-SM-5K7WG	0.17479
GTEX-13O1R-0526-SM-5K7XU	0
GTEX-13O1R-0726-SM-5IJEI	4.71754
GTEX-13O1R-0826-SM-5J2MB	0.178492
GTEX-13O1R-0926-SM-5L3DS	0.365357
GTEX-13O1R-1026-SM-5KM2L	0.1995
GTEX-13O1R-1226-SM-5J1NU	1.44255
GTEX-13O1R-1326-SM-5IJF5	2.45339
GTEX-13O1R-1526-SM-5J1O7	0
GTEX-13O1R-1826-SM-5KM3B	0
GTEX-13O1R-2026-SM-5KM3N	0.165044
GTEX-13O1R-2326-SM-5IJF9	0.0879109
GTEX-13O1R-2426-SM-5KLZZ	0.0780906
GTEX-13O1R-2526-SM-5N9FW	0.0894304
GTEX-13O1R-3226-SM-5KM58	0.0556954
GTEX-13O21-0126-SM-5IJE8	0.163885
GTEX-13O21-0326-SM-5J1N9	0.297485
GTEX-13O21-0426-SM-5K7VR	0.244156
GTEX-13O21-0626-SM-5IJDI	2.2262
GTEX-13O21-0726-SM-5L3EG	0.082362
GTEX-13O21-0826-SM-5J2NU	0.145612
GTEX-13O21-0926-SM-5IFGT	1.52055
GTEX-13O21-1026-SM-5IJDU	0.843421
GTEX-13O21-1126-SM-5N9EV	0.248049
GTEX-13O21-1226-SM-5J2MK	5.0917
GTEX-13O21-1426-SM-5K7XI	0.664119
GTEX-13O21-1526-SM-5K7W4	0.0895388
GTEX-13O21-1726-SM-5MR5A	0.153676
GTEX-13O21-1826-SM-5MR5M	0.498353
GTEX-13O21-1926-SM-5MR39	0.550802
GTEX-13O21-2226-SM-5MR3L	0.27262
GTEX-13O21-2326-SM-5MR3X	1.42116
GTEX-13O21-2426-SM-5MR4A	1.69064
GTEX-13O21-2526-SM-5J1OZ	0.126643
GTEX-13O21-2926-SM-5J1OU	0.173383
GTEX-13O21-3026-SM-5J2NI	0.218347
GTEX-13O21-3126-SM-5J1OI	0.178109
GTEX-13O3P-0126-SM-5KM4S	0.552672
GTEX-13O3P-0226-SM-5KM3Z	0.0366651
GTEX-13O3P-0326-SM-5K7VM	0.0335957
GTEX-13O3P-0526-SM-5K7UT	0.0641517
GTEX-13O3P-0626-SM-5L3D5	0.135942
GTEX-13O3P-0726-SM-5J2OM	0.469052
GTEX-13O3P-0826-SM-5L3DH	0.39846
GTEX-13O3P-0926-SM-5IFFI	0.575312
GTEX-13O3P-1026-SM-5N9E7	0.333653
GTEX-13O3P-1126-SM-5L3FG	0.0993087
GTEX-13O3P-1326-SM-5K7Y8	0.0443661
GTEX-13O3P-1426-SM-5L3DT	1.02219
GTEX-13O3P-1626-SM-5K7X3	0.958509
GTEX-13O3P-2326-SM-5KM55	0.191436
GTEX-13O3P-2726-SM-5KM2R	0.0702382
GTEX-13O3Q-0011-R10b-SM-5KM39	0.0228862
GTEX-13O3Q-0011-R11b-SM-5KM2W	0.112967
GTEX-13O3Q-0011-R1b-SM-5KM3L	0.0163109
GTEX-13O3Q-0011-R2b-SM-5KM3K	0.0452472
GTEX-13O3Q-0011-R3a-SM-5P9H3	0.0452892
GTEX-13O3Q-0011-R4a-SM-5P9H2	0
GTEX-13O3Q-0011-R5b-SM-5P9H4	0.0492822
GTEX-13O3Q-0011-R6a-SM-5KM2V	0.182184
GTEX-13O3Q-0011-R7a-SM-5KM38	0
GTEX-13O3Q-0011-R8b-SM-5KM2J	0.0459741
GTEX-13O3Q-0126-SM-5KM34	0.739762
GTEX-13O3Q-0326-SM-5L3FE	0.53834
GTEX-13O3Q-0526-SM-5KM18	0.410558
GTEX-13O3Q-0626-SM-5IJG1	0.0982848
GTEX-13O3Q-0826-SM-5IFGF	1.16414
GTEX-13O3Q-1126-SM-5K7YK	0.0432745
GTEX-13O3Q-2126-SM-5KM4C	0.185867
GTEX-13O3Q-2226-SM-5KM4O	0.142217
GTEX-13O3Q-2326-SM-5KM3G	0.164271
GTEX-13O3Q-2426-SM-5IJBR	0.643487
GTEX-13O3Q-2526-SM-5IJC4	0.107648
GTEX-13O3Q-2626-SM-5KM3S	0.876959
GTEX-13O3Q-2726-SM-5KM51	0.0522211
GTEX-13O3Q-2926-SM-5KM45	0.0775028
GTEX-13O3Q-3026-SM-5IJGD	0.0645518
GTEX-13O61-0005-SM-5O9AU	0.0847446
GTEX-13O61-0126-SM-5KM4P	0.120684
GTEX-13O61-0226-SM-5KM52	0.0955734
GTEX-13O61-0326-SM-5KM2O	0.254473
GTEX-13O61-0426-SM-5L3ET	0.196607
GTEX-13O61-0526-SM-5J2M1	1.39067
GTEX-13O61-0626-SM-5L3D1	0.509747
GTEX-13O61-0726-SM-5J2MD	0.395392
GTEX-13O61-0926-SM-5IFFE	1.12631
GTEX-13O61-1026-SM-5L3F6	0.172744
GTEX-13O61-1126-SM-5L3FI	0.0711311
GTEX-13O61-1226-SM-5KM21	0.0490452
GTEX-13O61-1326-SM-5KM31	1.69644
GTEX-13O61-1426-SM-5KM3D	0.186627
GTEX-13O61-1526-SM-5KM3P	0.0316352
GTEX-13O61-1626-SM-5KM3T	0.14274
GTEX-13O61-1726-SM-5KM46	0.455649
GTEX-13O61-1826-SM-5KM4I	0
GTEX-13O61-1926-SM-5KM1R	0.158078
GTEX-13O61-2026-SM-5J2M6	5.30268
GTEX-13O61-2126-SM-5IJEO	0.0374947
GTEX-13O61-2326-SM-5J1NJ	0.0780359
GTEX-13O61-2426-SM-5J1NV	0.0782546
GTEX-13O61-2526-SM-5J1O8	0
GTEX-13O61-2626-SM-5KM4U	0.383276
GTEX-13OVG-0005-SM-5P9HA	0.0183636
GTEX-13OVG-0226-SM-5LU93	0.104189
GTEX-13OVG-0326-SM-5KM57	0.138945
GTEX-13OVG-0426-SM-5KM2T	0.282973
GTEX-13OVG-0526-SM-5K7YD	1.08542
GTEX-13OVG-0626-SM-5IFEP	2.26724
GTEX-13OVG-0726-SM-5IJBY	0.180021
GTEX-13OVG-0826-SM-5L3D8	0.201508
GTEX-13OVG-0926-SM-5J2OJ	0.0689459
GTEX-13OVG-1026-SM-5KLZ3	0.0255391
GTEX-13OVG-1326-SM-5K7Y3	0.0638204
GTEX-13OVG-1426-SM-5K7VP	0.216362
GTEX-13OVG-1626-SM-5J1NF	0.773321
GTEX-13OVG-1926-SM-5L3DK	1.28511
GTEX-13OVG-2126-SM-5KM1K	0.0415374
GTEX-13OVG-2226-SM-5K7V8	0.186627
GTEX-13OVG-2326-SM-5J1OV	0.0949657
GTEX-13OVH-0005-SM-5P9HB	0.371169
GTEX-13OVH-0011-R11b-SM-5KM4X	0.0400367
GTEX-13OVH-0011-R3a-SM-5KM49	0
GTEX-13OVH-0011-R4a-SM-5KM3W	0
GTEX-13OVH-0011-R5b-SM-5KM4L	0.0238231
GTEX-13OVH-0011-R6b-SM-5LUAX	0.0403735
GTEX-13OVH-0011-R8b-SM-5MR35	0.0357647
GTEX-13OVH-0126-SM-5MR4B	0.50518
GTEX-13OVH-0426-SM-5K7UC	0
GTEX-13OVH-0526-SM-5L3E6	0.11314
GTEX-13OVH-0626-SM-5L3EI	0.0714606
GTEX-13OVH-0726-SM-5N9BU	4.47054
GTEX-13OVH-1026-SM-5J2NP	0.213752
GTEX-13OVH-1126-SM-5K7YP	1.2302
GTEX-13OVH-1826-SM-5K7YW	0.0304208
GTEX-13OVH-2926-SM-5IJFH	0.0656137
GTEX-13OVH-3026-SM-5MR4N	0
GTEX-13OVH-3126-SM-5MR4Z	0.426962
GTEX-13OVK-0006-SM-5O9B7	1.92638
GTEX-13OVK-0226-SM-6M472	0.302875
GTEX-13OVK-0326-SM-7KUEJ	0.315914
GTEX-13OVK-0426-SM-7KFT8	2.89356
GTEX-13OVK-0826-SM-7KULZ	0.754118
GTEX-13OVK-0926-SM-7KUFX	0.885106
[truncated: 15,383 more rows]
