# Supplementary material for: Identification of CDCA2 as a Diagnostic and Prognostic Marker for Hepatocellular Carcinoma
Source: Front Oncol. 2021 Oct 1;11:755814. doi: 10.3389/fonc.2021.755814 (PMC8517522; doi:10.3389/fonc.2021.755814)
Supplement: Supplementary file 1 [file DataSheet_1.zip › Supplementary Table S8_Clinical data for LIHC cases from TCGA.xlsx]

## Sheet: Sheet1
submitter_id.samples	age_at_initial_pathologic_diagnosis	albumin_result_lower_limit	albumin_result_specified_value	albumin_result_upper_limit	bilirubin_lower_limit	bilirubin_upper_limit	cancer_first_degree_relative	creatinine_lower_level	creatinine_upper_limit	creatinine_value_in_mg_dl	fetoprotein_outcome_value	fibrosis_ishak_score	inter_norm_ratio_lower_limit	intern_norm_ratio_upper_limit	neoplasm_histologic_grade	pathologic_M	pathologic_N	pathologic_T	platelet_result_count	platelet_result_lower_limit	platelet_result_upper_limit	prothrombin_time_result_value	relative_family_cancer_history	total_bilirubin_upper_limit	vascular_tumor_cell_type	weight	age_at_index.demographic	gender.demographic	primary_diagnosis.diagnoses	prior_malignancy.diagnoses	prior_treatment.diagnoses	tumor_stage.diagnoses	bmi.exposures	sample_type.samples	sample_type_id.samples
TCGA-2V-A95S-1		3.5	4.2	5.2	0	1.5		0.7	1.2	0.6	10793	6 - Established Cirrhosis	2	3	G3	MX	NX	T2	107	140	370	2	NO	0.2	Micro	78		male	Hepatocellular carcinoma, NOS	no	No	stage ii	26.0617	Primary Tumor	1
TCGA-2Y-A9GS-1	58	3.5	4	5	0.2	0.7		0.8	1.5	1.6	74		8.3	11.5	G2	MX	NX	T2	168	143	382	9.9		1.3		92	58	male	Hepatocellular carcinoma, NOS	no	No	not reported	35.0556	Primary Tumor	1
TCGA-2Y-A9GT-1	51	3.5	3.7	5	0.2	0.4	1	0.8	1.5	0.8	17		8.3	11.5	G2	MX	NX	T1	187	143	382	9.8	YES	1.3	None	122	51	male	Hepatocellular carcinoma, NOS	no	No	stage i	36.8313	Primary Tumor	1
TCGA-2Y-A9GU-1	55	3.5	4.4	5	0.2	0.3	2	0.8	1.5	0.9	304		8.3	11.5	G2	MX	NX	T1	281	143	382	10.8	YES	1.3		78	55	female	Hepatocellular carcinoma, NOS	no	No	stage i	32.8892	Primary Tumor	1
TCGA-2Y-A9GV-1	54	3.5	4.2	5	0.2	0.3		0.8	1.5	0.6	6		8.3	11.5	G1	MX	NX	T1	370	143	382	9.5	NO	1.3		85	54	female	Hepatocellular carcinoma, NOS	yes	No	stage i	30.478	Primary Tumor	1
TCGA-2Y-A9GW-1	64	3.5	4.5	5	0.2	0.6	1	0.8	1.5	1	2		8.3	11.5	G2	MX	N0	T1	175	143	382	9.7	YES	1.3		139	64	male	Hepatocellular carcinoma, NOS	no	No	stage i	41.9635	Primary Tumor	1
TCGA-2Y-A9GX-1	68	3.5	4.3	5	0.2	0.4		0.8	1.5	0.7	1		8.3	11.5	G2	MX	NX	T1	155	143	382	10.3	NO	1.3		104	68	male	Hepatocellular carcinoma, NOS	no	No	stage i	33.9592	Primary Tumor	1
TCGA-2Y-A9GY-1	64	3.5	4.2	5	0.2	0.4	2	0.8	1.5	0.6	27600		8.3	11.5	G3	MX	NX	T2	207	143	382	9.5	YES	1.3		92	64	female	Hepatocellular carcinoma, NOS	no	No	stage ii	35.4925	Primary Tumor	1
TCGA-2Y-A9GZ-1	82	3.5	4.5	5	0.2	0.7	4	0.8	1.5	1.1	7		8.3	11.5	G2	MX	NX	T2	318	143	382	9.9	YES	1.3		51	82	female	Hepatocellular carcinoma, NOS	no	No	stage ii	21.7865	Primary Tumor	1
TCGA-2Y-A9H0-1	49	3.5	2	5	0.2	0.8		0.8	1.5	0.8	7598		8.3	11.5	G1	M0	N0	T3	207	143	382	12.2		1.3		89	49	male	Hepatocellular carcinoma, NOS	no	No	stage iiia	27.4691	Primary Tumor	1
TCGA-2Y-A9H1-1	58	3.5	4.4	5	0.2	0.5		0.8	1.5	0.9	3	1,2 - Portal Fibrosis	8.3	11.5	G2	MX	NX	T1	213	143	382	10	NO	1.3		89	58	male	Hepatocellular carcinoma, NOS	no	No	stage i	30.4367	Primary Tumor	1
TCGA-2Y-A9H2-1	64	3.5	4.5	5	0.2	0.4		0.8	1.5	1.4	2		8.3	11.5	G3	MX	N0	T1	386	143	382	10.8	NO	1.3	None	55	64	female	Hepatocellular carcinoma, NOS	no	No	stage i	17.7557	Primary Tumor	1
TCGA-2Y-A9H3-1	45	3.5	5.3	5	0.2	0.3	3	0.8	1.5	0.9	5640	1,2 - Portal Fibrosis	8.3	11.5	G1	MX	NX	T2	245	143	382	10.5	YES	1.3	Micro	105	45	male	Hepatocellular carcinoma, NOS	no	No	stage ii	32.7705	Primary Tumor	1
TCGA-2Y-A9H4-1	68	3.5	4.6	5	0.2	0.3	2	0.8	1.5	1.2	11		8.3	11.5	G2	MX	N0	T1	223	143	382	11	YES	1.3	None	61	68	male	Hepatocellular carcinoma, NOS	no	No	stage i	21.8724	Primary Tumor	1
TCGA-2Y-A9H5-1	59	3.5	4.9	5	0.2	0.3	2	0.8	1.5	0.6	11700	1,2 - Portal Fibrosis	8.3	11.5	G3	MX	N0	T1	204	143	382	10.2	YES	1.3	None	69	59	female	Hepatocellular carcinoma, NOS	no	No	stage i	27.993	Primary Tumor	1
TCGA-2Y-A9H6-1	68	3.5	4	5	0.3	0.3	1	0.8	1.5	1.8	114		8.3	11.5	G2	MX	NX	T1	224	143	382	10.5	YES	1.3	Macro	99	68	female	Hepatocellular carcinoma, NOS	yes	No	stage i	40.6805	Primary Tumor	1
TCGA-2Y-A9H7-1	81	3.5	3.4	5	0.2	0.3		0.8	1.5	1.2	6	3,4 - Fibrous Speta	8.3	11.5	G2	MX	N0	T1	165	143	382	10.8	NO	1.3	None	104	81	female	Hepatocellular carcinoma, NOS	yes	No	stage i	42.1924	Primary Tumor	1
TCGA-2Y-A9H8-1	85	3.5	4.2	5	0.2	0.3	2	0.8	1.5	0.6	234000		8.3	11.5	G2	MX	NX	T1	255	143	382	10.3	YES	1.3		40	85	female	Hepatocellular carcinoma, NOS	no	No	not reported	17.7778	Primary Tumor	1
TCGA-2Y-A9H9-1	70	3.5	4.7	5	0.2	0.6	2	0.8	1.2	0.8	12		8.3	11.5	G2	MX	N0	T1	203	143	382	11	YES	1.3		88	70	male	Hepatocellular carcinoma, NOS	no	No	stage i	27.7743	Primary Tumor	1
TCGA-2Y-A9HA-1	70	3.5	3.5	5	0.2	0.6		0.8	1.5	0.8	114	3,4 - Fibrous Speta	8.3	11.5	G2	MX	NX	T2	153	143	382	10.6	NO	1.3		69	70	male	Hepatocellular carcinoma, NOS	no	No	stage ii	24.1588	Primary Tumor	1
TCGA-2Y-A9HB-1	66	3.5	3.9	5	0.2	0.6		0.8	1.5	0.8	21		8.3	11.5	G2	MX	NX	T1	124	143	382	11.1	NO	1.3	None	74	66	male	Hepatocellular carcinoma, NOS	no	No	stage i	26.5338	Primary Tumor	1
TCGA-3K-AAZ8-1	65											5 - Nodular Formation and Incomplete Cirrhosis			G1	MX	NX	T3b					NO			84	65	male	Hepatocellular carcinoma, NOS	no	No	stage iiib	28.3937	Primary Tumor	1
TCGA-4R-AA8I-1	66	3.5	3.8	4.8	0.4	1.2		0.6	1.3	0.7	5	6 - Established Cirrhosis	0.8	1.1	G2	MX	NX	T2	96	150	450	1.1	NO	1.5	Micro	103	66	male	Hepatocellular carcinoma, NOS	yes	No	stage ii	35.2245	Primary Tumor	1
TCGA-5C-A9VG-1	58														G2	M0	N0	T2					NO		Micro	73	58	male	Hepatocellular carcinoma, NOS	no	No	stage ii	25.2595	Primary Tumor	1
TCGA-5C-A9VH-1	70														G2	M0	N0	T1					NO		None	69	70	male	Hepatocellular carcinoma, NOS	no	No	stage i	25.3444	Primary Tumor	1
TCGA-5C-AAPD-1	61														G1	M0	N0	T2					NO		None	69	61	male	Combined hepatocellular carcinoma and cholangiocarcinoma	no	No	stage ii	23.3234	Primary Tumor	1
TCGA-5R-AA1C-1	57	3.2	3	4.6	0	1.8		0.5	1.3	1	2	1,2 - Portal Fibrosis	11	15	G2	M0	N0	T2	223000	150000	450000	18	NO	1.2	Micro	90	57	male	Hepatocellular carcinoma, NOS	no	No	stage ii	29.7265	Primary Tumor	1
TCGA-5R-AA1D-1	17	3.2	3.3	4.6	0	0.5		0.5	1.3	0.7	5	0 - No Fibrosis	11	15	G3	M0	N0	T3a	333000	150000	450000	19	NO	1.2	Micro	59	17	female	Hepatocellular carcinoma, NOS	no	No	stage iiia	22.7615	Primary Tumor	1
TCGA-5R-AAAM-1	65	3.2	3	4.6	0	0.6		0.5	1.3	0.7	32	6 - Established Cirrhosis	11	15	G2	M0	N0	T2	68000	150000	450000		NO	1.2	Micro	80	65	female	Hepatocellular carcinoma, NOS	no	No	stage ii	30.1103	Primary Tumor	1
TCGA-BC-4072-1	74	3.5	4.4	5	0	0.5	7	0.7	1.1	1					G3	M0	N0	T3	268	150	440	1	YES	1.2	Macro		74	female	Hepatocellular carcinoma, NOS	no	No	stage iiia		Primary Tumor	1
TCGA-BC-4073-1	73				0	0.7	3	0.7	1.3	1.5					G3	MX	N0	T3	253	150	440	1	YES	1.2	Macro		73	male	Hepatocellular carcinoma, NOS	no	No	stage iiia		Primary Tumor	1
TCGA-BC-A10Q-1	72	3.5	4.1	5		0.5	1	0.7	1.1	0.6						MX	NX	T2	287000	150	440	0.9	YES		None		72	female	Hepatocellular carcinoma, NOS	no	No	not reported		Primary Tumor	1
TCGA-BC-A10Q-11	72	3.5	4.1	5		0.5	1	0.7	1.1	0.6						MX	NX	T2	287000	150	440	0.9	YES		None		72	female	Hepatocellular carcinoma, NOS	no	No	not reported		Solid Tissue Normal	11
TCGA-BC-A10R-1	66		4				1	0.7	1.1	0.7	27				G2	MX	NX	T3	209000	150	440	0.9	YES		Micro		66	female	Hepatocellular carcinoma, NOS	no	No	not reported		Primary Tumor	1
TCGA-BC-A10R-11	66		4				1	0.7	1.1	0.7	27				G2	MX	NX	T3	209000	150	440	0.9	YES		Micro		66	female	Hepatocellular carcinoma, NOS	no	No	not reported		Solid Tissue Normal	11
TCGA-BC-A10S-1	81		3.6			0.6									G1	MX	NX	T3	217000	150	440	1.1	NO		Micro	74	81	male	Hepatocellular carcinoma, NOS	no	No	not reported		Primary Tumor	1
TCGA-BC-A10T-1	76		3			0.7				1.2		1,2 - Portal Fibrosis			G1	MX	NX	T4	450000	150	440	1.1	NO		None	86	76	male	Hepatocellular carcinoma, NOS	no	No	not reported		Primary Tumor	1
TCGA-BC-A10T-11	76		3			0.7				1.2		1,2 - Portal Fibrosis			G1	MX	NX	T4	450000	150	440	1.1	NO		None	86	76	male	Hepatocellular carcinoma, NOS	no	No	not reported		Solid Tissue Normal	11
TCGA-BC-A10U-1	69	3.5	4.3	5	0	0.4	4	0.8	1.4	0.9	38				G2	MX	NX	T2	204000	150	440	1.1	YES	1.2			69	male	Hepatocellular carcinoma, NOS	no	No	not reported		Primary Tumor	1
TCGA-BC-A10U-11	69	3.5	4.3	5	0	0.4	4	0.8	1.4	0.9	38				G2	MX	NX	T2	204000	150	440	1.1	YES	1.2			69	male	Hepatocellular carcinoma, NOS	no	No	not reported		Solid Tissue Normal	11
TCGA-BC-A10W-1	50	3.5	2.8	5	0	1.4	1	0.8	1.4	0.8	79				G3	MX	NX	T4	401	150	440	0.9	YES	1.2		71	50	male	Hepatocellular carcinoma, NOS	no	No	not reported		Primary Tumor	1
TCGA-BC-A10W-11	50	3.5	2.8	5	0	1.4	1	0.8	1.4	0.8	79				G3	MX	NX	T4	401	150	440	0.9	YES	1.2		71	50	male	Hepatocellular carcinoma, NOS	no	No	not reported		Solid Tissue Normal	11
TCGA-BC-A10X-1	52	3.5	3.6	5	0	0.3	2	0.7	1.1	0.7	264				G2	MX	N0	T3a	602	150	440	1	YES	1.2	Micro	65	52	female	Hepatocellular carcinoma, NOS	no	No	stage iiia		Primary Tumor	1
TCGA-BC-A10X-11	52	3.5	3.6	5	0	0.3	2	0.7	1.1	0.7	264				G2	MX	N0	T3a	602	150	440	1	YES	1.2	Micro	65	52	female	Hepatocellular carcinoma, NOS	no	No	stage iiia		Solid Tissue Normal	11
TCGA-BC-A10Y-1	76	3.5	4	5	0	0.5		0.9	1.4	1	10575				G3	MX	NX	T4	239	150	440	1	NO	1.2	Micro	77	76	male	Hepatocellular carcinoma, NOS	no	No	not reported	25.1429	Primary Tumor	1
TCGA-BC-A10Y-11	76	3.5	4	5	0	0.5		0.9	1.4	1	10575				G3	MX	NX	T4	239	150	440	1	NO	1.2	Micro	77	76	male	Hepatocellular carcinoma, NOS	no	No	not reported	25.1429	Solid Tissue Normal	11
TCGA-BC-A10Z-1	62	3.5	3.1	5	0	0.6	1	0.7	1.1	1.2	779				G2	MX	N0	T1	260	150	440	0.9	YES	1.2	None	79	62	female	Hepatocellular carcinoma, NOS	no	No	stage i		Primary Tumor	1
TCGA-BC-A10Z-11	62	3.5	3.1	5	0	0.6	1	0.7	1.1	1.2	779				G2	MX	N0	T1	260	150	440	0.9	YES	1.2	None	79	62	female	Hepatocellular carcinoma, NOS	no	No	stage i		Solid Tissue Normal	11
TCGA-BC-A110-1	51	3.5	3.7	5	0	0.3	2	0.7	1.1	3.5					G1	MX	NX	T1	288	150	440	0.9	YES	1.2	None	91	51	female	Hepatocellular carcinoma, NOS	yes	No	not reported	37.8772	Primary Tumor	1
TCGA-BC-A110-11	51	3.5	3.7	5	0	0.3	2	0.7	1.1	3.5					G1	MX	NX	T1	288	150	440	0.9	YES	1.2	None	91	51	female	Hepatocellular carcinoma, NOS	yes	No	not reported	37.8772	Solid Tissue Normal	11
TCGA-BC-A112-1	80	3.5	4.1	5	0	0.3		0.7	1.3	2.1	233	0 - No Fibrosis			G2	MX	NX	T3	218	150	440	1.1	NO	1.2	None	97	80	male	Hepatocellular carcinoma, NOS	yes	No	not reported	35.629	Primary Tumor	1
TCGA-BC-A216-1	62	3.5	3.4	5	0	0.6	2	0.5	1.5	0.9	831	0 - No Fibrosis			G2	M0	NX	T3	211000	140000	440000	1.4	YES	1.5	None	151	62	female	Hepatocellular carcinoma, NOS	no	No	stage iiia	56.1422	Primary Tumor	1
TCGA-BC-A216-11	62	3.5	3.4	5	0	0.6	2	0.5	1.5	0.9	831	0 - No Fibrosis			G2	M0	NX	T3	211000	140000	440000	1.4	YES	1.5	None	151	62	female	Hepatocellular carcinoma, NOS	no	No	stage iiia	56.1422	Solid Tissue Normal	11
TCGA-BC-A217-1	75	3.5	4.4	5	0	0.2		0.6	1	0.8	28	0 - No Fibrosis			G3	M0	NX	T2	243000	150000	440000	1	NO	1.2	Micro	81	75	female	Hepatocellular carcinoma, NOS	no	No	stage ii	30.4867	Primary Tumor	1
TCGA-BC-A3KF-1	66						2	0.6	1	0.8					G2	M0	NX	T1	171000	150000	440000	1	YES		None	58	66	female	Hepatocellular carcinoma, NOS	no	No	stage i	19.3792	Primary Tumor	1
TCGA-BC-A3KG-1	68	3.5	3.6	5	0	0.5		0.6	1	0.7	618				G3	M0	N0	T2	499000	150000	440000	1.1	NO	1.2	Micro	64	68	female	Hepatocellular carcinoma, NOS	no	No	stage ii	25.3155	Primary Tumor	1
TCGA-BC-A5W4-1	69	3.5	4.2	5	0	0.6		0.7	1.3				9.9	13	G3	M0	NX	T3a	102000	150000	440000	12.9	NO	1.2	Micro	106	69	male	Hepatocellular carcinoma, NOS	yes	No	stage iiia	31.6522	Primary Tumor	1
TCGA-BC-A69H-1	64	3.6	4.3	4.8	0	0.4		0.8	1.3	0.8	103900		9.1	12	G3	M0	NX	T2	194000	140000	440000	10.7	NO	1.2	Micro	70	64	male	Hepatocellular carcinoma, NOS	no	No	stage ii	23.3887	Primary Tumor	1
TCGA-BC-A69I-1	69				0	1.2	1	0.7	1.3	1.2	2		9.9	13	G1	M0	N0	T1	171000	150000	440000	10.4	YES	1.2	None	95	69	male	Hepatocellular carcinoma, NOS	no	No	stage i	29.321	Primary Tumor	1
TCGA-BC-A8YO-1	66	3.5	4.3	5	0	0.3	3	0.6	1	0.8					G3	M0	N0	T4	441000	150000	440000	1	YES	1.2	Macro	74	66	female	Hepatocellular carcinoma, NOS	no	No	stage iiic	25.6055	Primary Tumor	1
TCGA-BD-A2L6-1	69	3.4	3.7	5	0.3	0.9		0.5	1.4	1.2	53	3,4 - Fibrous Speta	0.8	1.2	G2	MX	NX	T2	222	156	369	1		1.5	Micro	110	69	male	Hepatocellular carcinoma, NOS	no	No	not reported	38.9739	Primary Tumor	1
TCGA-BD-A2L6-11	69	3.4	3.7	5	0.3	0.9		0.5	1.4	1.2	53	3,4 - Fibrous Speta	0.8	1.2	G2	MX	NX	T2	222	156	369	1		1.5	Micro	110	69	male	Hepatocellular carcinoma, NOS	no	No	not reported	38.9739	Solid Tissue Normal	11
TCGA-BD-A3EP-1	75	3.4	3.8	5	0.3	0.6	0	0.5	1.4	1.1	17	1,2 - Portal Fibrosis	0.8	1.2	G2	M0	N0	T1	333	156	369	1	NO	1.5	None	71	75	female	Hepatocellular carcinoma, NOS	no	No	stage i	25.1559	Primary Tumor	1
TCGA-BD-A3EP-11	75	3.4	3.8	5	0.3	0.6	0	0.5	1.4	1.1	17	1,2 - Portal Fibrosis	0.8	1.2	G2	M0	N0	T1	333	156	369	1	NO	1.5	None	71	75	female	Hepatocellular carcinoma, NOS	no	No	stage i	25.1559	Solid Tissue Normal	11
TCGA-BD-A3ER-1	62	3.4	3.9	5	0.3	0.7	0	0.5	1.4	0.9	5	6 - Established Cirrhosis	0.8	1.2	G2	MX	NX	T2	208	156	369	1.2	NO	1.5	None	111	62	male	Hepatocellular carcinoma, NOS	yes	No	stage ii	31.4056	Primary Tumor	1
TCGA-BW-A5NO-1	50											3,4 - Fibrous Speta			G2	MX	NX	T3a							None		50	male	Hepatocellular carcinoma, NOS	no	No	stage iiia		Primary Tumor	1
TCGA-BW-A5NP-1	26										143684	3,4 - Fibrous Speta			G3	M1	N0	T2							Micro		26	female	Hepatocellular carcinoma, NOS	no	No	stage iv		Primary Tumor	1
TCGA-BW-A5NQ-1	63											6 - Established Cirrhosis			G3	MX	NX	T1							None		63	male	Hepatocellular carcinoma, NOS	yes	No	stage i		Primary Tumor	1
TCGA-CC-5258-1	48														G2	M0	N0	T2					NO		None	55	48	male	Hepatocellular carcinoma, NOS	no	No	stage ii		Primary Tumor	1
TCGA-CC-5259-1	60														G2	M0	N0	T4					NO			49	60	female	Hepatocellular carcinoma, NOS	no	No	stage iiic	20.9321	Primary Tumor	1
TCGA-CC-5260-1	61														G1	M0	N0	T4					NO		None	46	61	female	Hepatocellular carcinoma, NOS	no	No	stage iiic	19.6506	Primary Tumor	1
TCGA-CC-5261-1	44														G2	M0	N0	T2							None	58	44	male	Hepatocellular carcinoma, NOS	no	No	stage ii	18.9388	Primary Tumor	1
TCGA-CC-5262-1	67														G1	M0	N0	T4					NO			62	67	male	Hepatocellular carcinoma, NOS	no	No	stage iiic	21.4533	Primary Tumor	1
TCGA-CC-5263-1	35														G1	M0	N0	T3					NO		None	59	35	male	Hepatocellular carcinoma, NOS	no	No	stage iiia	22.2063	Primary Tumor	1
TCGA-CC-5264-1	71														G2	M0	N0	T3							None	52	71	male	Hepatocellular carcinoma, NOS	no	No	stage iiia	20.3125	Primary Tumor	1
TCGA-CC-A123-1	24														G1	M0	N0	T3							None		24	female	Hepatocellular carcinoma, NOS	no	No	stage iiia		Primary Tumor	1
TCGA-CC-A1HT-1	50														G3	M0	N0	T3					NO			54	50	male	Hepatocellular carcinoma, NOS	no	No	stage iiia	20.3244	Primary Tumor	1
TCGA-CC-A3M9-1	45														G3	M0	N0	T3					NO			61	45	male	Hepatocellular carcinoma, spindle cell variant	no	No	stage iiia	20.148	Primary Tumor	1
TCGA-CC-A3MA-1	61														G2	M0	N0	T3					NO			66	61	male	Hepatocellular carcinoma, NOS	no	No	stage iiia	23.3844	Primary Tumor	1
TCGA-CC-A3MB-1	36														G1	M0	N0	T3					NO			58	36	male	Hepatocellular carcinoma, NOS	no	No	stage iiia	18.7242	Primary Tumor	1
TCGA-CC-A3MC-1	54														G2	M0	N0	T3					NO			52	54	male	Hepatocellular carcinoma, NOS	no	No	stage iiia	19.5717	Primary Tumor	1
TCGA-CC-A5UC-1	63														G3	M0	N0	T3					NO			57	63	male	Hepatocellular carcinoma, NOS	no	No	stage iiia	20.9366	Primary Tumor	1
TCGA-CC-A5UD-1	45														G2	M0	N0	T3					NO			62	45	male	Hepatocellular carcinoma, NOS	no	No	stage iiia	21.4533	Primary Tumor	1
TCGA-CC-A5UE-1	48														G2	M0	N0	T4					NO			65	48	male	Hepatocellular carcinoma, NOS	no	No	stage iiib	21.2245	Primary Tumor	1
TCGA-CC-A7IE-1	57														G2	M0	N0	T3					NO			62	57	male	Hepatocellular carcinoma, NOS	no	No	stage iiia	20.9573	Primary Tumor	1
TCGA-CC-A7IF-1	59														G1	M0	N0	T3					NO			58	59	male	Hepatocellular carcinoma, NOS	no	No	stage iiia	20.3074	Primary Tumor	1
TCGA-CC-A7IG-1	47														G2	M0	N0	T2					NO			62	47	male	Hepatocellular carcinoma, NOS	no	No	stage ii	20.4783	Primary Tumor	1
TCGA-CC-A7IH-1	58														G1	M0	N0	T3					NO			56	58	male	Hepatocellular carcinoma, NOS	no	No	stage iiia	18.2857	Primary Tumor	1
TCGA-CC-A7II-1	54														G3	M0	N0	T3					NO			52	54	male	Hepatocellular carcinoma, NOS	no	No	stage iiia	18.424	Primary Tumor	1
TCGA-CC-A7IJ-1	56														G3	M0	N0	T2					NO			54	56	male	Hepatocellular carcinoma, NOS	no	No	stage ii	19.8347	Primary Tumor	1
TCGA-CC-A7IK-1	59														G3	M0	N0	T3					NO			57	59	male	Hepatocellular carcinoma, NOS	no	No	stage iiia	20.1956	Primary Tumor	1
TCGA-CC-A7IL-1	61														G1	M0	N0	T3					NO			63	61	male	Hepatocellular carcinoma, NOS	no	No	stage iiia	20.8086	Primary Tumor	1
TCGA-CC-A8HS-1	18														G1	M0	N1	T3					NO			62	18	male	Hepatocellular carcinoma, NOS	no	No	stage iiic	20.9573	Primary Tumor	1
TCGA-CC-A8HT-1	74														G2	M0	N0	T3					NO			48	74	male	Hepatocellular carcinoma, NOS	no	No	stage iiia	18.9866	Primary Tumor	1
TCGA-CC-A8HU-1	39														G3	M0	N0	T3					NO			42	39	female	Hepatocellular carcinoma, NOS	no	No	stage iiia	15.8079	Primary Tumor	1
TCGA-CC-A8HV-1	51														G2	M0	N0	T2					NO			51	51	female	Hepatocellular carcinoma, NOS	no	No	stage ii	20.1733	Primary Tumor	1
TCGA-CC-A9FS-1	55														G2	M0	N0	T2					NO			72	55	male	Hepatocellular carcinoma, NOS	no	No	stage ii	23.7812	Primary Tumor	1
TCGA-CC-A9FU-1	52														G2	M0	N0	T3a					NO			48	52	female	Hepatocellular carcinoma, NOS	no	No	stage iiia	20.5049	Primary Tumor	1
TCGA-CC-A9FV-1	57														G2	M0	N0	T3					NO			59	57	male	Hepatocellular carcinoma, NOS	no	No	stage iiia	21.6713	Primary Tumor	1
TCGA-CC-A9FW-1	68														G2	M0	N0	T3					NO			67	68	male	Hepatocellular carcinoma, NOS	no	No	stage iiia	21.8776	Primary Tumor	1
TCGA-DD-A113-1	55	3.5	4.3	5	0.1	0.5		0.7	1.2	0.8	133	0 - No Fibrosis	0.9	1.2	G3	M0	N0	T2	365	150	450	0.9		1	Micro	56	55	female	Hepatocellular carcinoma, NOS	no	No	stage ii	23.6128	Primary Tumor	1
TCGA-DD-A113-11	55	3.5	4.3	5	0.1	0.5		0.7	1.2	0.8	133	0 - No Fibrosis	0.9	1.2	G3	M0	N0	T2	365	150	450	0.9		1	Micro	56	55	female	Hepatocellular carcinoma, NOS	no	No	stage ii	23.6128	Solid Tissue Normal	11
TCGA-DD-A114-1	42	3.5	3.5	5	0.1	2.5		0.9	1.4	1.2	21	5 - Nodular Formation and Incomplete Cirrhosis	0.9	1.2	G3	M0		T2	185	150	450	1	NO	1	Micro	74	42	male	Hepatocellular carcinoma, NOS	no	No	stage ii	24.7252	Primary Tumor	1
TCGA-DD-A114-11	42	3.5	3.5	5	0.1	2.5		0.9	1.4	1.2	21	5 - Nodular Formation and Incomplete Cirrhosis	0.9	1.2	G3	M0		T2	185	150	450	1	NO	1	Micro	74	42	male	Hepatocellular carcinoma, NOS	no	No	stage ii	24.7252	Solid Tissue Normal	11
TCGA-DD-A115-1	53	3.5	4.1	5	0.1	0.6		0.1	1.2	1.1	10	0 - No Fibrosis			G2	M0	N0	T3	337	150	450	1	NO	1	None	79	53	male	Hepatocellular carcinoma, NOS	no	No	stage iiia	27.9904	Primary Tumor	1
TCGA-DD-A116-1	68	3.5	4.1	5	0.1	1.1	0	0.8	1.4	1.1	24	3,4 - Fibrous Speta			G3	M0	N0	T3	157	150	450	1	NO	1		73	68	male	Hepatocellular carcinoma, NOS	no	No	stage iiia	23.8367	Primary Tumor	1
TCGA-DD-A116-11	68	3.5	4.1	5	0.1	1.1	0	0.8	1.4	1.1	24	3,4 - Fibrous Speta			G3	M0	N0	T3	157	150	450	1	NO	1		73	68	male	Hepatocellular carcinoma, NOS	no	No	stage iiia	23.8367	Solid Tissue Normal	11
TCGA-DD-A118-1	77	3.4	3.4	4.8	0.1	0.5		0.7	1.2	0.9	85150	0 - No Fibrosis			G2	M0	N0	T2	381	150	450	1	NO	1	None	75	77	female	Hepatocellular carcinoma, NOS	no	No	stage ii	26.2596	Primary Tumor	1
TCGA-DD-A118-11	77	3.4	3.4	4.8	0.1	0.5		0.7	1.2	0.9	85150	0 - No Fibrosis			G2	M0	N0	T2	381	150	450	1	NO	1	None	75	77	female	Hepatocellular carcinoma, NOS	no	No	stage ii	26.2596	Solid Tissue Normal	11
TCGA-DD-A119-1	40	3.5	3.9	5	0.1	1.6	2	0.9	1.4	1.3	1836	0 - No Fibrosis			G3	M1	N0	T3a	572	150	450	1	YES	1	Micro	58	40	male	Hepatocellular carcinoma, NOS	no	No	stage iv	22.6562	Primary Tumor	1
TCGA-DD-A119-11	40	3.5	3.9	5	0.1	1.6	2	0.9	1.4	1.3	1836	0 - No Fibrosis			G3	M1	N0	T3a	572	150	450	1	YES	1	Micro	58	40	male	Hepatocellular carcinoma, NOS	no	No	stage iv	22.6562	Solid Tissue Normal	11
TCGA-DD-A11A-1	67				0.1	3.6		0.9	1.4	1.1	223	0 - No Fibrosis			G3	M0	N0	T1	513	150	450	1	NO	1	None	67	67	male	Hepatocellular carcinoma, NOS	no	No	stage i	27.5312	Primary Tumor	1
TCGA-DD-A11A-11	67				0.1	3.6		0.9	1.4	1.1	223	0 - No Fibrosis			G3	M0	N0	T1	513	150	450	1	NO	1	None	67	67	male	Hepatocellular carcinoma, NOS	no	No	stage i	27.5312	Solid Tissue Normal	11
TCGA-DD-A11B-1	73	3.5	3.9	5	0.1	1.6		0.9	1.4	1	15	6 - Established Cirrhosis	8.4	12	G2	M0	N0	T1	90	150	450	10.2	NO	1	None	134	73	male	Hepatocellular carcinoma, NOS	no	No	stage i	40.9023	Primary Tumor	1
TCGA-DD-A11B-11	73	3.5	3.9	5	0.1	1.6		0.9	1.4	1	15	6 - Established Cirrhosis	8.4	12	G2	M0	N0	T1	90	150	450	10.2	NO	1	None	134	73	male	Hepatocellular carcinoma, NOS	no	No	stage i	40.9023	Solid Tissue Normal	11
TCGA-DD-A11C-1	69	3.5	3.6	5	0.1	2.3	1	0.9	1.4	0.9	11	0 - No Fibrosis			G3	M0	N0	T1	391	150	450	1	YES	1	None	123	69	male	Hepatocellular carcinoma, NOS	no	No	stage i	35.5532	Primary Tumor	1
TCGA-DD-A11C-11	69	3.5	3.6	5	0.1	2.3	1	0.9	1.4	0.9	11	0 - No Fibrosis			G3	M0	N0	T1	391	150	450	1	YES	1	None	123	69	male	Hepatocellular carcinoma, NOS	no	No	stage i	35.5532	Solid Tissue Normal	11
TCGA-DD-A11D-1	57	3.5	4.5	5	0.1	0.5	2	0.6	1.1	1.1	8	6 - Established Cirrhosis	0.9	1.2	G2	M0	N0	T1	249	150	450	0.9	YES	1	None	73	57	female	Hepatocellular carcinoma, NOS	no	No	stage i	27.4756	Primary Tumor	1
TCGA-DD-A11D-11	57	3.5	4.5	5	0.1	0.5	2	0.6	1.1	1.1	8	6 - Established Cirrhosis	0.9	1.2	G2	M0	N0	T1	249	150	450	0.9	YES	1	None	73	57	female	Hepatocellular carcinoma, NOS	no	No	stage i	27.4756	Solid Tissue Normal	11
TCGA-DD-A1EA-1	68	3.5	3.3	5	0.1	0.9	1	0.8	1.3	1.2	3	1,2 - Portal Fibrosis	8.3	10.8	G2	M0	N0	T2	209	150	450	10.2	YES	1	Micro	94	68	male	Hepatocellular carcinoma, NOS	no	No	stage ii	33.305	Primary Tumor	1
TCGA-DD-A1EB-1	72	3.5	3.7	5	0.1	0.3	1	0.6	1.1	1.3	7	0 - No Fibrosis	8.4	12	G2	M0	N0	T1	204	150	450	8.7	YES	1	None	57	72	female	Hepatocellular carcinoma, NOS	no	No	stage i	21.1927	Primary Tumor	1
TCGA-DD-A1EB-11	72	3.5	3.7	5	0.1	0.3	1	0.6	1.1	1.3	7	0 - No Fibrosis	8.4	12	G2	M0	N0	T1	204	150	450	8.7	YES	1	None	57	72	female	Hepatocellular carcinoma, NOS	no	No	stage i	21.1927	Solid Tissue Normal	11
TCGA-DD-A1EC-1	20	3.5	3.2	5	0.1	0.4		0.7	1.2	0.8	2	0 - No Fibrosis	8.4	12	G3	M0	N0	T1	556	150	450	11	NO	1	None	50	20	female	Hepatocellular carcinoma, NOS	no	No	stage i	20.2848	Primary Tumor	1
TCGA-DD-A1EC-11	20	3.5	3.2	5	0.1	0.4		0.7	1.2	0.8	2	0 - No Fibrosis	8.4	12	G3	M0	N0	T1	556	150	450	11	NO	1	None	50	20	female	Hepatocellular carcinoma, NOS	no	No	stage i	20.2848	Solid Tissue Normal	11
TCGA-DD-A1ED-1	68	3.5	4.2	5	0.1	0.8		0.8	1.3	1.3	3	0 - No Fibrosis	8.4	12	G1	M0	N0	T1	219	150	450	8.9	NO	1	None	85	68	male	Hepatocellular carcinoma, NOS	no	No	stage i	30.1162	Primary Tumor	1
TCGA-DD-A1EE-1	73	3.5	2.7	5	0.1	0.5		0.8	1.3	1.2	3	6 - Established Cirrhosis	8.4	12	G3	M0	N0	T3	208	150	450	14.3	NO	1	None	77	73	male	Hepatocellular carcinoma, NOS	no	No	stage iiia	25.1429	Primary Tumor	1
TCGA-DD-A1EE-11	73	3.5	2.7	5	0.1	0.5		0.8	1.3	1.2	3	6 - Established Cirrhosis	8.4	12	G3	M0	N0	T3	208	150	450	14.3	NO	1	None	77	73	male	Hepatocellular carcinoma, NOS	no	No	stage iiia	25.1429	Solid Tissue Normal	11
TCGA-DD-A1EF-1	57	3.5	4.5	5	0.1	1	9	0.6	1.1	0.9	16211	3,4 - Fibrous Speta	8.4	12	G3	M0	N0	T1	337	150	450	8.5	YES	1	None	81	57	female	Hepatocellular carcinoma, NOS	no	No	stage i	30.116	Primary Tumor	1
TCGA-DD-A1EG-1	76	3.5	4.2	5	0.1	0.7	1	0.8	1.3	0.6	16	1,2 - Portal Fibrosis	8.4	12	G3	M0	N0	T1	146	150	450	9.1	YES	1	None	82	76	male	Hepatocellular carcinoma, NOS	no	No	stage i	29.0533	Primary Tumor	1
TCGA-DD-A1EG-11	76	3.5	4.2	5	0.1	0.7	1	0.8	1.3	0.6	16	1,2 - Portal Fibrosis	8.4	12	G3	M0	N0	T1	146	150	450	9.1	YES	1	None	82	76	male	Hepatocellular carcinoma, NOS	no	No	stage i	29.0533	Solid Tissue Normal	11
TCGA-DD-A1EH-1	23	3.5	4.7	5	0.1	1	1	0.8	1.3	1	94340	3,4 - Fibrous Speta	9.5	13.8	G3	M0	N0	T3	212	150	450	10.4	YES	1	Macro	70	23	male	Hepatocellular carcinoma, NOS	no	No	stage iii	21.847	Primary Tumor	1
TCGA-DD-A1EH-11	23	3.5	4.7	5	0.1	1	1	0.8	1.3	1	94340	3,4 - Fibrous Speta	9.5	13.8	G3	M0	N0	T3	212	150	450	10.4	YES	1	Macro	70	23	male	Hepatocellular carcinoma, NOS	no	No	stage iii	21.847	Solid Tissue Normal	11
TCGA-DD-A1EI-1	46	3.5	5.1	5	0.1	0.7	0	0.8	1.3	0.9	24	6 - Established Cirrhosis	8.3	10.8	G2	M0	N0	T1	148	150	450	10.9	NO	1	None	69	46	male	Hepatocellular carcinoma, NOS	no	No	stage i	22.5306	Primary Tumor	1
TCGA-DD-A1EI-11	46	3.5	5.1	5	0.1	0.7	0	0.8	1.3	0.9	24	6 - Established Cirrhosis	8.3	10.8	G2	M0	N0	T1	148	150	450	10.9	NO	1	None	69	46	male	Hepatocellular carcinoma, NOS	no	No	stage i	22.5306	Solid Tissue Normal	11
TCGA-DD-A1EJ-1	71	3.2	3.5	5	0.1	0.7	1	0.6	1.1	0.6	18840	0 - No Fibrosis	8.3	10.8	G2	M0	N1	T1	608	150	450	10.2	YES	1	None	64	71	female	Hepatocellular carcinoma, NOS	no	No	stage iiic	26.986	Primary Tumor	1
TCGA-DD-A1EJ-11	71	3.2	3.5	5	0.1	0.7	1	0.6	1.1	0.6	18840	0 - No Fibrosis	8.3	10.8	G2	M0	N1	T1	608	150	450	10.2	YES	1	None	64	71	female	Hepatocellular carcinoma, NOS	no	No	stage iiic	26.986	Solid Tissue Normal	11
TCGA-DD-A1EK-1	64	3.5	4.3	5	0.1	0.5	1	0.6	1.1	0.7	19	0 - No Fibrosis	8.3	10.8	G2	M1	N0	T4	387	150	450	10.3	YES	1	None	97	64	female	Hepatocellular carcinoma, NOS	no	No	stage ivb	38.3687	Primary Tumor	1
TCGA-DD-A1EL-1	23	3.5	4.4	5	0.1	0.5		0.8	1.3	1	5	0 - No Fibrosis	8.3	10.8	G3	M0	N0	T2	153	150	450	10.8	NO	1	None	54	23	male	Hepatocellular carcinoma, NOS	no	No	stage ii	16.3024	Primary Tumor	1
TCGA-DD-A1EL-11	23	3.5	4.4	5	0.1	0.5		0.8	1.3	1	5	0 - No Fibrosis	8.3	10.8	G3	M0	N0	T2	153	150	450	10.8	NO	1	None	54	23	male	Hepatocellular carcinoma, NOS	no	No	stage ii	16.3024	Solid Tissue Normal	11
TCGA-DD-A39V-1	77	3.5	4	5			3	0.8	1.2	0.9		0 - No Fibrosis	8.4	12	G3	M0	NX	T2	193	150	450	11.4	YES		None	79	77	male	Hepatocellular carcinoma, NOS	no	No	stage ii	26.0933	Primary Tumor	1
TCGA-DD-A39V-11	77	3.5	4	5			3	0.8	1.2	0.9		0 - No Fibrosis	8.4	12	G3	M0	NX	T2	193	150	450	11.4	YES		None	79	77	male	Hepatocellular carcinoma, NOS	no	No	stage ii	26.0933	Solid Tissue Normal	11
TCGA-DD-A39W-1	29														G2	M0	N0	T3							None	74	29	female	Hepatocellular carcinoma, NOS	no	No	stage iii	23.6203	Primary Tumor	1
TCGA-DD-A39W-11	29														G2	M0	N0	T3							None	74	29	female	Hepatocellular carcinoma, NOS	no	No	stage iii	23.6203	Solid Tissue Normal	11
TCGA-DD-A39X-1	78	3.5	4.1	5	0.1	0.5	2	0.6	0.9	0.9	10	0 - No Fibrosis	8.4	12	G2	M0	NX	T1	180	150	450	9.8	YES	1	None	48	78	female	Hepatocellular carcinoma, NOS	no	No	stage i	20.7756	Primary Tumor	1
TCGA-DD-A39X-11	78	3.5	4.1	5	0.1	0.5	2	0.6	0.9	0.9	10	0 - No Fibrosis	8.4	12	G2	M0	NX	T1	180	150	450	9.8	YES	1	None	48	78	female	Hepatocellular carcinoma, NOS	no	No	stage i	20.7756	Solid Tissue Normal	11
TCGA-DD-A39Y-1	67	3.5	4	5	0.1	1.1		1.2	12	0.8	5600	0 - No Fibrosis	8.4	12	G3	M0	NX	T1	243	150	450	10.2	YES	1	None	85	67	male	Hepatocellular carcinoma, NOS	no	No	stage i	27.4406	Primary Tumor	1
TCGA-DD-A39Z-1	43	3.5	3.1	5	0.1	1.2	1	0.6	0.9	0.7			8.4	12	G2	M0	NX	T2	437	150	450	12.6	YES	1.1	None	61	43	female	Hepatocellular carcinoma, NOS	no	No	stage ii	22.4059	Primary Tumor	1
TCGA-DD-A39Z-11	43	3.5	3.1	5	0.1	1.2	1	0.6	0.9	0.7			8.4	12	G2	M0	NX	T2	437	150	450	12.6	YES	1.1	None	61	43	female	Hepatocellular carcinoma, NOS	no	No	stage ii	22.4059	Solid Tissue Normal	11
TCGA-DD-A3A1-1	65	3.5	3.8	5	0.1	0.8	1	0.8	1.2	1.1	6	0 - No Fibrosis	8.4	12	G2	M0	N0	T3b	178	150	450	11.2	YES	1.1	Macro	78	65	male	Hepatocellular carcinoma, NOS	no	No	stage iiia	22.7904	Primary Tumor	1
TCGA-DD-A3A1-11	65	3.5	3.8	5	0.1	0.8	1	0.8	1.2	1.1	6	0 - No Fibrosis	8.4	12	G2	M0	N0	T3b	178	150	450	11.2	YES	1.1	Macro	78	65	male	Hepatocellular carcinoma, NOS	no	No	stage iiia	22.7904	Solid Tissue Normal	11
TCGA-DD-A3A2-1	76	3.5	4.2	5	0.1	0.5		0.6	0.9	0.8		0 - No Fibrosis	8.4	12	G1	M0	N0	T1	326	150	450	8.8	NO	1.1	None	85	76	female	Hepatocellular carcinoma, NOS	no	No	stage i	26.8274	Primary Tumor	1
TCGA-DD-A3A2-11	76	3.5	4.2	5	0.1	0.5		0.6	0.9	0.8		0 - No Fibrosis	8.4	12	G1	M0	N0	T1	326	150	450	8.8	NO	1.1	None	85	76	female	Hepatocellular carcinoma, NOS	no	No	stage i	26.8274	Solid Tissue Normal	11
TCGA-DD-A3A3-1	45				0.1	0.9		0.8	1.2	1.2	6	0 - No Fibrosis	8.4	12	G2	M0	N0	T1	276	150	450	8.8	NO	1.1	Macro	71	45	male	Hepatocellular carcinoma, NOS	no	No	stage i	25.4581	Primary Tumor	1
TCGA-DD-A3A3-11	45				0.1	0.9		0.8	1.2	1.2	6	0 - No Fibrosis	8.4	12	G2	M0	N0	T1	276	150	450	8.8	NO	1.1	Macro	71	45	male	Hepatocellular carcinoma, NOS	no	No	stage i	25.4581	Solid Tissue Normal	11
TCGA-DD-A3A4-1	37	3.5	3.3	5	0.1	1	2	0.4	1.2	1		0 - No Fibrosis	8.4	12	G3	M0	N0	T3	283	150	450	11	YES	1	None	65	37	male	Hepatocellular carcinoma, NOS	no	No	stage iiia	18.1966	Primary Tumor	1
TCGA-DD-A3A4-11	37	3.5	3.3	5	0.1	1	2	0.4	1.2	1		0 - No Fibrosis	8.4	12	G3	M0	N0	T3	283	150	450	11	YES	1	None	65	37	male	Hepatocellular carcinoma, NOS	no	No	stage iiia	18.1966	Solid Tissue Normal	11
TCGA-DD-A3A5-1	66	3.5	4.2	5	0.1	0.8		0.6	0.9	0.7	55	0 - No Fibrosis	8.4	12	G2	M0	N0	T3	312	150	450	8.7	NO	1.1	None	58	66	female	Hepatocellular carcinoma, NOS	no	No	stage iii	20.0692	Primary Tumor	1
TCGA-DD-A3A5-11	66	3.5	4.2	5	0.1	0.8		0.6	0.9	0.7	55	0 - No Fibrosis	8.4	12	G2	M0	N0	T3	312	150	450	8.7	NO	1.1	None	58	66	female	Hepatocellular carcinoma, NOS	no	No	stage iii	20.0692	Solid Tissue Normal	11
TCGA-DD-A3A6-1	72	3.5	4.3	5	0.1	0.4		0.6	0.9	1		0 - No Fibrosis	8.4	12	G2	M0	N0	T2	4	0	6	9.3	NO	1.1	Micro	52	72	female	Hepatocellular carcinoma, NOS	no	No	stage ii	16.9796	Primary Tumor	1
TCGA-DD-A3A6-11	72	3.5	4.3	5	0.1	0.4		0.6	0.9	1		0 - No Fibrosis	8.4	12	G2	M0	N0	T2	4	0	6	9.3	NO	1.1	Micro	52	72	female	Hepatocellular carcinoma, NOS	no	No	stage ii	16.9796	Solid Tissue Normal	11
TCGA-DD-A3A7-1	67				0.1	0.8	4	0.8	1.2	1.4	120	0 - No Fibrosis	8.4	12	G3	M0	N0	T3b	562	150	450	10.6	YES	1.1	Micro	80	67	male	Hepatocellular carcinoma, NOS	no	No	stage iiib	22.6347	Primary Tumor	1
TCGA-DD-A3A8-1	75				0.1	1	3	0.8	1.2	0.9	4	0 - No Fibrosis			G2	M0	N0	T2	251	150	450		YES	1	None	99	75	male	Hepatocellular carcinoma, NOS	yes	No	stage ii	31.6001	Primary Tumor	1
TCGA-DD-A3A8-11	75				0.1	1	3	0.8	1.2	0.9	4	0 - No Fibrosis			G2	M0	N0	T2	251	150	450		YES	1	None	99	75	male	Hepatocellular carcinoma, NOS	yes	No	stage ii	31.6001	Solid Tissue Normal	11
TCGA-DD-A3A9-1	64	3.5	4	5	0.1	0.3		0.6	0.9	0.9	19930	0 - No Fibrosis	8.4	12	G2	M1	N0	T4	317	150	450	9.3	NO	1	None	62	64	female	Hepatocellular carcinoma, NOS	no	No	stage ivb	21.9671	Primary Tumor	1
TCGA-DD-A4NA-1	67						2	0.6	1.1	0.8	3	5 - Nodular Formation and Incomplete Cirrhosis	8.3	10.8	G3	M0	N1	T2	332	150	450	9.6	YES			93	67	female	Hepatocellular carcinoma, NOS	no	No	stage iiic	33.7495	Primary Tumor	1
TCGA-DD-A4NB-1	25				0.1	1	2	0.8	1.3	0.8	3		9.5	13.8	G2	M0	N0	T1	296	150	450	13.9	YES	1	None	69	25	male	Hepatocellular carcinoma, fibrolamellar	no	No	stage i	20.1607	Primary Tumor	1
TCGA-DD-A4ND-1	56	3.5	3.9	5	0.1	0.5	3	0.6	1.1	0.7		0 - No Fibrosis	8.4	12	G3	M0	N0	T1				8.8	YES	1	None	89	56	female	Hepatocellular carcinoma, NOS	yes	No	stage i	33.9125	Primary Tumor	1
TCGA-DD-A4NE-1	75	3.5	4.2	5	0.1	0.9	3	0.6	1	0.8	28	0 - No Fibrosis	8.3	10.8	G3	M0	N0	T3a	348	150	450	10.2	YES	1	None	79	75	female	Hepatocellular carcinoma, NOS	no	No	stage iiia	27.3356	Primary Tumor	1
TCGA-DD-A4NF-1	72	3.5	4	5	0.1	0.5		0.8	1.3	0.9	6	6 - Established Cirrhosis	9.5	13.8	G2	M0	N0	T1	97	150	450	12.7	NO	1	None	86	72	male	Hepatocellular carcinoma, NOS	no	No	stage i	28.7347	Primary Tumor	1
TCGA-DD-A4NG-1	77	3.5	4.5	5	0.1	0.5	1	0.8	1.3	0.9	3		8.3	10.8	G2	M0	NX	T3a	220	150	450	10.6	YES	1	Micro	94	77	male	Hepatocellular carcinoma, NOS	no	No	stage iiia	34.9494	Primary Tumor	1
TCGA-DD-A4NH-1	65	3.5	4	5	0.1	0.6	1	0.6	1.1	0.8	92889	1,2 - Portal Fibrosis	9.5	13.8	G3	M0	N0	T3b	226	150	450	11.8	YES	1	Macro	81	65	female	Hepatocellular carcinoma, NOS	no	No	stage iiib	32.8614	Primary Tumor	1
TCGA-DD-A4NI-1	67	3.5	4.4	5	0.1	0.6	6	0.8	1.3	1.1	6	0 - No Fibrosis	9.5	13.8	G2	M0	NX	T2	187	150	450	12.4	YES	1	None	99	67	male	Hepatocellular carcinoma, NOS	yes	No	stage ii	33.464	Primary Tumor	1
TCGA-DD-A4NJ-1	54	3.5	4.7	5	0.1	0.4	1	0.6	1.1	0.7	5	1,2 - Portal Fibrosis	9.5	13.8	G2	M0	N0	T2	303	150	450	11.5	YES	1	None	88	54	female	Hepatocellular carcinoma, NOS	no	No	stage ii	32.7186	Primary Tumor	1
TCGA-DD-A4NK-1	80	3.5	4.1	5	0.1	0.5	3	0.7	1.2	1.1	3	0 - No Fibrosis	8.4	12	G2	M0	N0	T3	372	150	450	8.7	YES	1	None	84	80	female	Hepatocellular carcinoma, NOS	no	No	stage iiia		Primary Tumor	1
TCGA-DD-A4NL-1	46	3.5	4.4	5	0.1	0.3		0.8	1.3	1	2	0 - No Fibrosis			G1	M0	N0	T1	266	150	450		NO	1	None	113	46	male	Hepatocellular carcinoma, NOS	no	No	stage i	37.756	Primary Tumor	1
TCGA-DD-A4NN-1	56	3.5	4.3	5	0.1	0.5	1	0.7	1.2	0.9	4223	0 - No Fibrosis	8	12	G3	M0	N0	T1	307	150	450	8.8	YES	1	None	59	56	female	Hepatocellular carcinoma, NOS	no	No	stage i	22.2063	Primary Tumor	1
TCGA-DD-A4NO-1	65	3.5	4.5	5	0.1	0.4		0.8	1.3	1.6	3	0 - No Fibrosis	8.4	12	G1	M0	N0	T1	201	150	450	9.9	NO	1	None	109	65	male	Hepatocellular carcinoma, NOS	no	No	stage i	35.1885	Primary Tumor	1
TCGA-DD-A4NP-1	32	3.5	2.4	5	0.1	0.7		0.9	1.4	1.9	2	0 - No Fibrosis	8.4	12	G3	M0	N0	T1	348	150	450	8.9	NO	1	None	79	32	male	Hepatocellular carcinoma, NOS	no	No	stage i	25.2163	Primary Tumor	1
TCGA-DD-A4NQ-1	60	3.5	4.4	5	0.1	0.7	1	0.8	1.3	0.8	141		8.4	12	G3	M0	N0	T2	283	150	450	10.1	YES	1	Macro	75	60	male	Hepatocellular carcinoma, NOS	no	No	stage ii	29.6665	Primary Tumor	1
TCGA-DD-A4NR-1	85	3.5	3.1	5	0.1	0.8	1	0.7	1.2	1	40250	6 - Established Cirrhosis	8.4	12	G3	M0	N0	T1	239	150	450	9.3	YES	1	None	54	85	female	Hepatocellular carcinoma, NOS	no	No	stage i	131.836	Primary Tumor	1
TCGA-DD-A4NS-1	61				0.1	0.9	2	0.7	1.2	1.1	2	0 - No Fibrosis	8.4	12	G2	M0	N0	T1	270	150	450	8.8	YES	1	None	58	61	female	Hepatocellular carcinoma, NOS	no	No	stage i	20.7967	Primary Tumor	1
TCGA-DD-A4NV-1	61	3.5	3.9	5	0.1	0.5	1	0.8	1.3	0.8	3	0 - No Fibrosis	8.4	12	G1	M0	N0	T3	240	150	450	9	YES	1	None	129	61	male	Hepatocellular carcinoma, NOS	no	No	stage iiia	40.2609	Primary Tumor	1
TCGA-DD-A73A-1	71	3.5	4.4	5	0.1	1.2		0.8	1.3	1.4	4	3,4 - Fibrous Speta	9.5	13.8	G2	M0	N0	T1	89	150	450	12.8	NO	1	None	102	71	male	Hepatocellular carcinoma, NOS	no	No	stage i	33.6901	Primary Tumor	1
TCGA-DD-A73B-1	72	3.5	3.5	5	0.1	2.1	1	0.6	1.1	0.9	30	6 - Established Cirrhosis	0.8	1.2	G2	M0	N0	T1	88	150	450	1.1	YES	1	None	74	72	female	Hepatocellular carcinoma, NOS	no	No	stage i	31.2026	Primary Tumor	1
TCGA-DD-A73C-1	65	3.5	4.9	5	0.1	0.7	1	0.6	1.1	0.8	3	0 - No Fibrosis	9.5	13.8	G1	M0	N0	T3a	247	150	450	11.7	YES	1	None	49	65	female	Hepatocellular carcinoma, NOS	no	No	stage iiia	19.3821	Primary Tumor	1
TCGA-DD-A73D-1	68	3.5	4.5	5	0.1	0.3	1	0.6	1.1	0.8	4	6 - Established Cirrhosis	9.5	13.8	G1	MX	NX	T2	214	150	450	12.5	YES	1	Micro	102	68	female	Hepatocellular carcinoma, NOS	no	No	stage ii	35.2941	Primary Tumor	1
TCGA-DD-A73E-1	66	3.5	4.7	5	0.1	0.4	2	0.8	1.3	1.2	1	0 - No Fibrosis	9.5	13.8	G1	M0	N0	T1	190	150	450	11.5	YES	1	None	108	66	male	Hepatocellular carcinoma, NOS	no	No	stage i	36.5062	Primary Tumor	1
TCGA-DD-A73F-1	77	3.5	4.6	5	0.1	0.5	1	0.6	1.1	1	283	0 - No Fibrosis	9.5	13.8	G1	M0	N0	T1	243	150	450	10.9	YES	1	None	69	77	female	Hepatocellular carcinoma, NOS	no	No	stage i	25.6544	Primary Tumor	1
TCGA-DD-A73G-1	73	3.5	3.2	5	0.1	0.5	1	0.7	1.2	0.7	2035400	0 - No Fibrosis	8.4	12	G3	M0	N0	T1	460	150	450	11.7	YES	1	None	44	73	female	Hepatocellular carcinoma, NOS	no	No	stage i	18.3143	Primary Tumor	1
TCGA-DD-AA3A-1	81	3.5	4.9	5	0.1	0.8	1	0.6	1.1	0.7	1	0 - No Fibrosis	0.9	1.2	G4	MX	N0	T1	256	150	450	1.1	YES	1	None	60	81	female	Combined hepatocellular carcinoma and cholangiocarcinoma	no	No	stage i	26.3146	Primary Tumor	1
TCGA-DD-AAC8-1	72	3.8	4.3	5.3	0.2	0.6		0.7	1.5	1.1	1	1,2 - Portal Fibrosis	1	1	G3	M0	N0	T1	177	130	400	0.9	NO	1.2	Micro	57	72	male	Hepatocellular carcinoma, NOS	no	No	stage i	23.4221	Primary Tumor	1
TCGA-DD-AAC9-1	51	3.8	4.2	5.3	0.2	0.7		0.7	1.5	1.3	5	6 - Established Cirrhosis	1	1	G2	M0	N0	T1	149	130	400	0.9	NO	1.2	None	81	51	male	Hepatocellular carcinoma, NOS	no	No	stage i	26.7539	Primary Tumor	1
TCGA-DD-AACA-1	65	3.8	3.7	5.3	0.2	0.7		0.7	1.5	1.2	7	6 - Established Cirrhosis	1	1	G3	M0	N0	T1	136	130	400	0.9	NO	1.2	None	70	65	male	Hepatocellular carcinoma, NOS	no	No	stage i	25.7117	Primary Tumor	1
TCGA-DD-AACB-1	74	3.8	4.1	5.3	0.2	0.8		0.7	1.5	1.1	1902	6 - Established Cirrhosis	1	1	G3	M0	N0	T1	179	130	400	0.8	NO	1.2	Micro	72	74	female	Hepatocellular carcinoma, NOS	no	No	stage i	29.5858	Primary Tumor	1
TCGA-DD-AACC-1	61	3.8	3.9	5.3	0.2	0.5		0.7	1.5	1.3	24	6 - Established Cirrhosis	1	1	G2	M0	N0	T1	208	130	400	1	NO	1.2	None	61	61	male	Hepatocellular carcinoma, NOS	no	No	stage i	22.4059	Primary Tumor	1
TCGA-DD-AACD-1	48	3.8	3.9	5.3	0.2	0.3	3	0.7	1.5	1	2	1,2 - Portal Fibrosis	1	1	G4	M0	N0	T1	268	130	400	6.9	YES	1.2	Micro	66	48	male	Hepatocellular carcinoma, NOS	no	No	stage i	19.9251	Primary Tumor	1
TCGA-DD-AACE-1	62	3.8	4.4	5.3	0.2	0.9		0.7	1.5	1.2	2	6 - Established Cirrhosis	1	1	G3	M0	N0	T1	175	130	400	0.9	NO	1.2	None	62	62	male	Hepatocellular carcinoma, NOS	no	No	stage i	23.6244	Primary Tumor	1
TCGA-DD-AACF-1	68	3.8	3.5	5.3	0.2	0.5		0.7	1.5	1.1	16	6 - Established Cirrhosis	1	1	G3	M0	N0	T1	99	130	400	1.1	NO	1.2	None	60	68	male	Hepatocellular carcinoma, NOS	no	No	stage i	21.2585	Primary Tumor	1
TCGA-DD-AACG-1	52	3.8	3.6	5.3	0.2	1		0.7	1.5	1.5	11718	6 - Established Cirrhosis	1	1	G4	M0	N0	T2	196	130	400	0.9	NO	1.2	Micro	65	52	male	Hepatocellular carcinoma, NOS	no	No	stage ii	23.03	Primary Tumor	1
TCGA-DD-AACH-1	69	3.8	4.3	5.3	0.2	1.5		0.7	15	1.2	7	6 - Established Cirrhosis	1	1	G3	M0	N0	T2	290	130	400	0.9	NO	1.2	Micro	53	69	male	Hepatocellular carcinoma, NOS	no	No	stage ii	20.7031	Primary Tumor	1
TCGA-DD-AACI-1	69	3.8	3.6	5.3	0.2	0.5		0.7	1.5	1	1	5 - Nodular Formation and Incomplete Cirrhosis	1	1	G3	M0	N0	T2	106	130	400	1	NO	1.2	None	48	69	male	Hepatocellular carcinoma, NOS	no	No	stage ii	19.9792	Primary Tumor	1
TCGA-DD-AACJ-1	75	3.8	3.6	5.3	0.2	1		0.7	1.5	1	25		1	1	G2	M0	N0	T2	213	130	400	0.8	NO	1.2	Micro	73	75	male	Hepatocellular carcinoma, NOS	no	No	stage ii	28.8754	Primary Tumor	1
TCGA-DD-AACK-1	70	3.8	4.6	5.3	0.2	0.9		0.7	1.5	1.3	5	6 - Established Cirrhosis	1	1	G2	M0	N0	T1	98	130	400	0.9	NO	1.2	Micro	68	70	male	Hepatocellular carcinoma, NOS	no	No	stage i	22.9854	Primary Tumor	1
TCGA-DD-AACL-1	66	3.8	3.3	5.3	0.2	0.7		0.7	1.5	1	1368		1	1	G3	M0	N0	T1	99	130	400	0.9	NO	1.2	None	69	66	female	Hepatocellular carcinoma, NOS	no	No	stage i	30.6667	Primary Tumor	1
TCGA-DD-AACN-1	32	3.8	3.9	5.3	0.2	2.2		0.7	1.5	1.5	699		1	1	G3	M0	N0	T1	185	130	400	1	NO	1.2	None	70	32	male	Hepatocellular carcinoma, NOS	no	No	stage i	23.939	Primary Tumor	1
TCGA-DD-AACO-1	40	3.8	3.7	5.3	0.2	0.6		0.7	1.5	1.4	5	6 - Established Cirrhosis	1	1	G3	M0	N0	T1	88	130	400	1	NO	1.2	None	43	40	male	Hepatocellular carcinoma, NOS	no	No	stage i	15.9875	Primary Tumor	1
TCGA-DD-AACP-1	64	3.8	4.1	5.3	0.2	1.1		0.7	1.5	1.1	227		1	1	G3	M0	N0	T1	151	130	400	0.9	NO	1.2	None	62	64	male	Hepatocellular carcinoma, NOS	no	No	stage i	25.8065	Primary Tumor	1
TCGA-DD-AACQ-1	50	3.8	4.2	5.3	0.2	0.8		0.7	1.5	1.3	7		1	1	G3	M0	N0	T2	157	130	400	1	NO	1.2	None	64	50	male	Hepatocellular carcinoma, NOS	no	No	stage ii	22.4082	Primary Tumor	1
TCGA-DD-AACS-1	39	3.8	4.3	5.3	0.2	1		0.7	1.5	1.1	1		1	1	G3	M0	N0	T1	223	130	400	1	NO	1.2	None	80	39	male	Hepatocellular carcinoma, NOS	no	No	stage i	27.0416	Primary Tumor	1
TCGA-DD-AACT-1	69	3.8	4.4	5.3	0.2	0.8		0.7	1.5	0.7	4		1	1	G2	M0	N0	T1	213	130	400	1	NO	1.2	None	62	69	female	Hepatocellular carcinoma, NOS	no	No	stage i	24.8358	Primary Tumor	1
TCGA-DD-AACU-1	59	3.8	4.4	5.3	0.2	0.3		0.7	1.5	1.1	22		1	1	G3	M0	N0	T1	166	130	400	0.9	NO	1.2	None	67	59	male	Hepatocellular carcinoma, NOS	no	No	stage i	24.3141	Primary Tumor	1
TCGA-DD-AACV-1	53	3.8	4.3	5.3	0.2	0.6		0.7	1.5	1.2	9		1	1	G3	M0	N0	T1	164	130	400	1	NO	1.2	Micro	70	53	male	Hepatocellular carcinoma, NOS	no	No	stage i	24.5089	Primary Tumor	1
TCGA-DD-AACW-1	43	3.8	4	5.3	0.2	0.6		0.7	1.5	1	1726		1	1	G3	M0	N0	T1	137	130	400	1.1	NO	1.2	None	65	43	male	Hepatocellular carcinoma, NOS	no	No	stage i	23.5883	Primary Tumor	1
TCGA-DD-AACX-1	66	3.8	4.2	5.3	0.2	0.5		0.7	1.5	0.8	3	3,4 - Fibrous Speta	1	1	G3	M0	N0	T2	179	130	400	0.9	NO	1.2	None	53	66	male	Hepatocellular carcinoma, NOS	no	No	stage ii	22.0604	Primary Tumor	1
TCGA-DD-AACY-1	61	3.8	3.1	5.3	0.2	1.3		0.7	1.5	0.6	290	3,4 - Fibrous Speta	1	1	G3	M0	N0	T1	114	130	400	1.1	NO	1.2	None	62	61	male	Hepatocellular carcinoma, NOS	no	No	stage i	23.6244	Primary Tumor	1
TCGA-DD-AACZ-1	63	3.8	4.5	5.3	0.2	0.4		0.7	1.5	0.6	25		1	1	G4	M0	N0	T1	412	130	400	1	NO	1.2	Macro	52	63	female	Hepatocellular carcinoma, NOS	no	No	stage i	23.4224	Primary Tumor	1
TCGA-DD-AAD0-1	73	3.8	3.4	5.3	0.2	0.8		0.7	1.5	0.5	4		1	1	G2	M0	N0	T1	86	130	400	1	NO	1.2	None	54	73	female	Hepatocellular carcinoma, NOS	no	No	stage i	24	Primary Tumor	1
TCGA-DD-AAD1-1	51	3.8	4.5	5.3	0.2	0.6		0.7	1.5	0.5	451		1	1	G4	M0	N0	T1	157	130	400	0.9	NO	1.2	None	44	51	female	Hepatocellular carcinoma, NOS	no	No	stage i	16.9747	Primary Tumor	1
TCGA-DD-AAD2-1	66	3.8	3.5	5.3	0.2	0.3		0.7	1.5	0.8	25	1,2 - Portal Fibrosis	1	1	G2	M0	N0	T1	172	130	400	1	NO	1.2	Micro	52	66	male	Hepatocellular carcinoma, NOS	no	No	stage i	21.3675	Primary Tumor	1
TCGA-DD-AAD3-1	43	3.8	3.9	5.3	0.2	0.4		0.7	1.5	0.8		1,2 - Portal Fibrosis	1	1	G2	M0	N0	T1	181	130	400	1	NO	1.2	None	77	43	male	Hepatocellular carcinoma, NOS	no	No	stage i	24.3025	Primary Tumor	1
TCGA-DD-AAD5-1	54	3.8	3.7	5.3	0.2	0.6		0.7	1.5	0.6	73	3,4 - Fibrous Speta	1	1	G3	M0	N0	T1	349	130	400	1.2	NO	1.2	None	70	54	male	Hepatocellular carcinoma, NOS	no	No	stage i	24.2215	Primary Tumor	1
TCGA-DD-AAD6-1	66	3.8	2.7	5.3	0.2	0.6		0.7	1.5	1.1			1	1	G3	M0	N0	T3a	185	130	400	1	NO	1.2	None	93	66	male	Hepatocellular carcinoma, NOS	no	No	stage iiia	33.3465	Primary Tumor	1
TCGA-DD-AAD8-1	73	3.8	4.3	5.3	0.2	0.3		0.7	1.5	0.6	4	1,2 - Portal Fibrosis	1	1	G2	M0	N0	T1	130	130	400	1.1	NO	1.2	None	57	73	female	Hepatocellular carcinoma, NOS	no	No	stage i	24.6711	Primary Tumor	1
TCGA-DD-AADA-1	66	3.8	4.1	5.3	0.2	0.5		0.7	1.5	0.6	8698		1	1	G3	M0	N0	T1	173	130	400	1.1	NO	1.2	Macro	59	66	female	Hepatocellular carcinoma, NOS	no	No	stage i	27.3034	Primary Tumor	1
TCGA-DD-AADB-1	51	3.8	4.5	5.3	0.2	1.5		0.7	1.5	0.8	419		1	1	G4	M0	N0	T1	180	130	400	1	NO	1.2	None	68	51	male	Hepatocellular carcinoma, NOS	no	No	stage i	24.977	Primary Tumor	1
TCGA-DD-AADC-1	53	3.8	3.8	5.3	0.2	0.7		0.7	1.5	0.8	36		1	1	G3	M0	N0	T1	212	130	400	1.2	NO	1.2	Macro	81	53	male	Hepatocellular carcinoma, NOS	no	No	stage i	26.1493	Primary Tumor	1
TCGA-DD-AADD-1	51	3.8	4.1	5.3	0.2	0.4		0.7	1.5	0.9	9804		1	1	G4	M0	N0	T1	299	130	400	1.1	NO	1.2	None	68	51	male	Hepatocellular carcinoma, NOS	no	No	stage i	24.093	Primary Tumor	1
TCGA-DD-AADF-1	64	3.8	3.5	5.3	0.2	1.1		0.7	1.5	0.6	725		1	1	G4	M0	N0	T1	174	130	400	1.2	NO	1.2	None	55	64	female	Hepatocellular carcinoma, NOS	no	No	stage i	26.1593	Primary Tumor	1
TCGA-DD-AADG-1	70	3.8	4.2	5.3	0.2	0.9		0.7	1.5	1	2256	3,4 - Fibrous Speta	1	1	G3	M0	N0	T3a	170	130	400	1	NO	1.2	None	61	70	male	Hepatocellular carcinoma, NOS	no	No	stage iiia	23.8281	Primary Tumor	1
TCGA-DD-AADI-1	43	3.8	3.8	5.3	0.2	0.5		0.7	1.5	0.8	27		1	1	G3	M0	N0	T1	141	130	400	1.1	NO	1.2	None	64	43	female	Hepatocellular carcinoma, NOS	no	No	stage i	23.5078	Primary Tumor	1
TCGA-DD-AADJ-1	70	3.8	4.2	5.3	0.2	0.6		0.7	1.5	0.6	708		1	1	G3	M0	N0	T1	203	130	400	1	NO	1.2	None	59	70	female	Hepatocellular carcinoma, NOS	no	No	stage i	24.8777	Primary Tumor	1
TCGA-DD-AADK-1	68	3.8	4.4	5.3	0.2	0.5		0.7	1.5	1.2	236	6 - Established Cirrhosis	1	1	G3	M0	N0	T2	197	130	400	1	NO	1.2	Micro	51	68	female	Hepatocellular carcinoma, NOS	no	No	stage ii	22.6667	Primary Tumor	1
TCGA-DD-AADL-1	58	3.8	3.5	5.3	0.2	0.5	2	0.7	1.5	0.5	14		1	1	G4	M0	N0	T1	204	130	400	0.9	YES	1.2	Micro	53	58	male	Hepatocellular carcinoma, NOS	no	No	stage i	20.9644	Primary Tumor	1
TCGA-DD-AADM-1	58	3.8	4.1	5.3	0.2	0.5		0.7	1.5	0.8	112		1	1	G3	M0	N0	T2	126	130	400	1	NO	1.2	None	55	58	male	Hepatocellular carcinoma, NOS	no	No	stage ii	21.7555	Primary Tumor	1
TCGA-DD-AADN-1	59	3.8	3.5	5.3	0.2	1.1		0.7	1.5	0.8	151367		1	1	G4	MX	NX	T1	176	130	400	1.1	NO	1.2	Micro	62	59	male	Hepatocellular carcinoma, NOS	no	No	stage i	24.2188	Primary Tumor	1
TCGA-DD-AADO-1	55	3.8	4.5	5.3	0.2	0.4		0.7	1.5	0.6	176037		1	1	G3	M0	N0	T1	180	130	400	1	NO	1.2	Micro	58	55	male	Hepatocellular carcinoma, NOS	no	No	stage i	20.5499	Primary Tumor	1
TCGA-DD-AADP-1	45	3.8	3.7	5.3	0.2	0.6		0.7	1.5	0.5	9		1	1	G3	M0	N0	T1	102	130	400	1.1	NO	1.2	Micro	67	45	male	Hepatocellular carcinoma, NOS	no	No	stage i	24.0238	Primary Tumor	1
TCGA-DD-AADQ-1	59	3.8	4.4	5.3	0.2	0.3		0.7	1.5	0.7	7		1	1	G3	M0	N0	T2	163	130	400	1.1	NO	1.2	None	64	59	male	Hepatocellular carcinoma, NOS	no	No	stage ii	23.5078	Primary Tumor	1
TCGA-DD-AADR-1	58	3.8	4.4	5.3	0.2	0.9		0.7	1.5	1	3	6 - Established Cirrhosis	1	1	G3	M0	N0	T1	75	130	400	1.1	NO	1.2	None	75	58	male	Hepatocellular carcinoma, NOS	no	No	stage i	25.9516	Primary Tumor	1
TCGA-DD-AADS-1	63	3.8	3.7	5.3	0.2	0.7	1	0.7	1.5	0.9	11		1	1	G2	M0	N0	T1	120	130	400	1.2	YES	1.2	None	53	63	male	Hepatocellular carcinoma, NOS	no	No	stage i	19.7055	Primary Tumor	1
TCGA-DD-AADU-1	60	3.8	4.3	5.3	0.2	1.8		0.7	1.5	0.8	52	3,4 - Fibrous Speta	1	1	G3	M0	N0	T2	223	130	400	1	YES	1.2	Micro	73	60	male	Hepatocellular carcinoma, NOS	no	No	stage ii	26.4915	Primary Tumor	1
TCGA-DD-AADV-1	50	3.8	3.8	5.3	0.2	0.8		0.7	1.5	0.9	11	6 - Established Cirrhosis	1	1	G3	M0	N0	T1	187	130	400	1	NO	1.2	None	64	50	male	Hepatocellular carcinoma, NOS	yes	No	stage i	20.6612	Primary Tumor	1
TCGA-DD-AADW-1	48	3.8	4.3	4.3	0.2	1		0.7	1.5	0.8	250	6 - Established Cirrhosis	1	1	G3	M0	N0	T1	102	130	400	1	NO	1.2	None	49	48	male	Hepatocellular carcinoma, NOS	no	No	stage i	18.4425	Primary Tumor	1
TCGA-DD-AADY-1	55	3.8	3.5	5.3	0.2	0.8		0.7	1.5	0.6	9	6 - Established Cirrhosis	1	1	G2	M0	N0	T1	159	130	400	1.3	NO	1.2	None	55	55	female	Hepatocellular carcinoma, NOS	no	No	stage i	21.2183	Primary Tumor	1
TCGA-DD-AAE0-1	45	3.8	4.8	5.3	0.2	0.9		0.7	1.5	0.5	8751	3,4 - Fibrous Speta	1	1	G4	M0	N0	T3a	226	130	400	0.9	NO	1.2	None	56	45	female	Hepatocellular carcinoma, NOS	no	No	stage iiia	22.151	Primary Tumor	1
TCGA-DD-AAE1-1	52	3.8	4.1	5.3	0.2	0.4		0.7	1.5	0.8	2693	6 - Established Cirrhosis	1	1	G3	M0	N0	T1	102	130	400	0.9	NO	1.2	None	62	52	male	Hepatocellular carcinoma, NOS	no	No	stage i	21.7079	Primary Tumor	1
TCGA-DD-AAE2-1	51	3.8	4.4	5.3	0.2	0.4		0.7	1.5	0.8	41	6 - Established Cirrhosis	1	1	G3	M0	N0	T1	238	130	400	1	NO	1.2	None	82	51	male	Hepatocellular carcinoma, NOS	no	No	stage i	27.0842	Primary Tumor	1
TCGA-DD-AAE3-1	50	3.8	4.7	5.3	0.2	1.1		0.7	1.5	0.8	2	1,2 - Portal Fibrosis	1	1	G2	M0	N0	T1	180	130	400	1.1	NO	1.2	None	73	50	male	Hepatocellular carcinoma, NOS	no	No	stage i	26.8136	Primary Tumor	1
TCGA-DD-AAE4-1	49	3.8	4	5.3	0.2	0.8		0.7	1.5	0.5	7	6 - Established Cirrhosis	1	1	G1	M0	N0	T1	113	130	400	1.1	NO	1.2	None	62	49	female	Hepatocellular carcinoma, NOS	no	No	stage i	25.1532	Primary Tumor	1
TCGA-DD-AAE6-1	59	3.8	4.4	5.3	0.2	0.9		0.7	1.5	0.8	113	6 - Established Cirrhosis	1	1	G2	M0	N0	T1	209	130	400	1.1	NO	1.2	Micro	46	59	female	Hepatocellular carcinoma, NOS	no	No	stage i	18.1955	Primary Tumor	1
TCGA-DD-AAE7-1	72	3.8	4.7	5.3	0.2	1.1		0.7	1.5	0.9	1	3,4 - Fibrous Speta	1	1	G2	M0	N0	T1	188	130	400	1	NO	1.2	None	74	72	male	Hepatocellular carcinoma, NOS	yes	No	stage i	25.0135	Primary Tumor	1
TCGA-DD-AAE9-1	69	3.8	4.1	5.3	0.2	0.7		0.7	1.5	0.9	3	1,2 - Portal Fibrosis	1	1	G3	M0	N0	T1	138	130	400	1.1	NO	1.2	None	63	69	male	Hepatocellular carcinoma, NOS	no	No	stage i	23.1405	Primary Tumor	1
TCGA-DD-AAEA-1	65	3.8	4.5	5.3	0.2	0.6		0.7	1.5	0.9	2	1,2 - Portal Fibrosis	1	1	G3	M0	N0	T1	255	130	400	1	NO	1.2	None	66	65	male	Hepatocellular carcinoma, NOS	yes	No	stage i	24.841	Primary Tumor	1
TCGA-DD-AAEB-1	60	3.8	4.1	5.3	0.2	0.3		0.7	1.5	0.6	1		1	1	G2	M0	N0	T1	270	130	400	1	NO	1.2	None	75	60	male	Hepatocellular carcinoma, NOS	no	No	stage i	28.9341	Primary Tumor	1
TCGA-DD-AAED-1	51	3.8	4	5.3	0.2	0.6		0.7	1.5	0.5	2405	1,2 - Portal Fibrosis	1	1	G3	M0	N0	T1	211	130	400	1.1	NO	1.2	None	69	51	male	Hepatocellular carcinoma, NOS	no	No	stage i	25.0399	Primary Tumor	1
TCGA-DD-AAEE-1	55	3.8	4.7	5.3	0.2	0.8		0.7	1.5	0.9	3	6 - Established Cirrhosis	1	1	G4	M0	N0	T1	221	130	400	1	NO	1.2	None	58	55	male	Hepatocellular carcinoma, NOS	no	No	stage i	22.6562	Primary Tumor	1
TCGA-DD-AAEG-1	59	3.8	3	5.3	0.2	0.6		0.7	1.5	0.6	1	6 - Established Cirrhosis	1	1	G3	M0	N0	T1	69	130	400	1.3	NO	1.2	None	40	59	female	Hepatocellular carcinoma, NOS	yes	No	stage i	18.0172	Primary Tumor	1
TCGA-DD-AAEH-1	73	3.8	2.9	5.3	0.2	0.9		0.7	1.5	0.6		1,2 - Portal Fibrosis	1	1	G2	M0	N0	T1	223	130	400	1.1	NO	1.2	Micro	62	73	male	Hepatocellular carcinoma, NOS	no	No	stage i	23.3355	Primary Tumor	1
TCGA-DD-AAEI-1	72	3.8	3.6	5.3	0.2	0.5		0.7	1.5	0.9	24	6 - Established Cirrhosis	1	1	G2	M0	N0	T1	161	130	400	1.1	NO	1.2	None	79	72	male	Hepatocellular carcinoma, NOS	no	No	stage i	28.6689	Primary Tumor	1
TCGA-DD-AAEK-1	51	3.8	4.1	5.3	0.2	1		0.7	1.5	0.7	5166	6 - Established Cirrhosis	1	1	G3	M0	N0	T2	202	130	400	1	NO	1.2	None	64	51	male	Hepatocellular carcinoma, NOS	no	No	stage ii	22.4082	Primary Tumor	1
TCGA-DD-AAVP-1	48	3.3	4.3	5	0.2	1.1	1	0.7	1.4	1.2	2	6 - Established Cirrhosis	0.8	1.2	G1	M0	N0	T1	189	130	400	1	YES	1.2	None	62	48	male	Hepatocellular carcinoma, NOS	no	No	stage i	22.231	Primary Tumor	1
TCGA-DD-AAVQ-1	38	3.3	3	5.2	0.2	1		0.7	1.4	1.1	1456	6 - Established Cirrhosis	0.8	1.2	G2	M0	N0	T1	128	130	400	1.2	NO	1.2	None	72	38	male	Hepatocellular carcinoma, NOS	no	No	stage i	24.623	Primary Tumor	1
TCGA-DD-AAVR-1	44	3.3	3.6	5.2	0.2	1.2	1	0	1.4	1.1	36	6 - Established Cirrhosis	0.8	1.2	G2	M0	N0	T1	174	130	400	1	YES	1.2	None	69	44	male	Hepatocellular carcinoma, NOS	no	No	stage i	25.3444	Primary Tumor	1
TCGA-DD-AAVS-1	56	3.3	3	5.2	0.2	1		0	1.4	1	50149	3,4 - Fibrous Speta	0.8	1.2	G2	M0	N0	T1	281	130	400	1.1	NO	1.2	None	72	56	male	Hepatocellular carcinoma, NOS	no	No	stage i	25.2092	Primary Tumor	1
TCGA-DD-AAVU-1	46	3.3	4.6	5.2	0.2	0.6		0	1.4	1.2	2	3,4 - Fibrous Speta	0.8	1.2	G2	M0	N0	T2	166	130	400	1	NO	1.2	Micro	88	46	male	Hepatocellular carcinoma, NOS	no	No	stage ii	34.375	Primary Tumor	1
TCGA-DD-AAVV-1	56	3.3	4.6	5.2	0.2	0.9		0	1.4	1.3	7	3,4 - Fibrous Speta	0.8	1.2	G3	M0	N0	T2	244	130	400	1.1	NO	1.2	Micro	71	56	male	Hepatocellular carcinoma, NOS	no	No	stage ii	28.441	Primary Tumor	1
TCGA-DD-AAVW-1	35	3.3	4.6	5.2	0.2	1.4		0.7	1.4	1.1	927	6 - Established Cirrhosis	0.8	1.2	G2	M0	N0	T1	212	130	400	1	NO	1.2	None	62	35	male	Hepatocellular carcinoma, NOS	no	No	stage i	23.6244	Primary Tumor	1
TCGA-DD-AAVX-1	38	3.3	3.9	5.2	0.2	1.1	2	0.7	1.4	1	1	6 - Established Cirrhosis	0.8	1.2	G2	M0	N0	T2	186	130	400	1	YES	1.2	Micro	65	38	male	Hepatocellular carcinoma, NOS	no	No	stage ii	20.5151	Primary Tumor	1
TCGA-DD-AAVY-1	56	3.3	3	5.2	0.2	1	2	0.7	1.4	1.2	11	0 - No Fibrosis	0.8	1.2	G2	M0	N0	T3	210	130	400	1	YES	1.2	Micro	63	56	male	Hepatocellular carcinoma, NOS	no	No	stage iiia	24.3046	Primary Tumor	1
TCGA-DD-AAVZ-1	38	3.3	3.8	5.2	0.2	1	1	0.7	1.4	1.2	945	6 - Established Cirrhosis	0.8	1.2	G2	M0	N0	T1	98	130	400	1.2	YES	1.2	None	62	38	male	Hepatocellular carcinoma, NOS	no	No	stage i	21.2031	Primary Tumor	1
TCGA-DD-AAW0-1	54	3.3	4.6	5.2	0.2	0.2		0.7	1.4	1.3	3	3,4 - Fibrous Speta	0.8	1.2	G2	M0	N0	T1	183	130	400	1	YES	1.2	None	75	54	male	Hepatocellular carcinoma, NOS	no	No	stage i	25.3515	Primary Tumor	1
TCGA-DD-AAW1-1	55	3.3	4	5.3	0.2	0.7		0.7	1.4	1.2	4	6 - Established Cirrhosis	0.8	1.2	G2	M0	N0	T3	126	130	400	1	NO	1.2	Micro	60	55	male	Hepatocellular carcinoma, NOS	no	No	stage iiia	21.5139	Primary Tumor	1
TCGA-DD-AAW2-1	69	3.3	4	5.2	0.2	0.4	1	0.7	1.4	1.1	3	6 - Established Cirrhosis	0.8	1.2	G2	M0	N0	T1	164	130	400	1	YES	1.2	None	50	69	male	Hepatocellular carcinoma, NOS	no	No	stage i	20.5457	Primary Tumor	1
TCGA-DD-AAW3-1	69	3.3	4.1	5.2	0.2	0.6	1	0	1.4	1	3	0 - No Fibrosis			G2	M0	N0	T1	241	130	400		YES	1.2	None	64	69	male	Hepatocellular carcinoma, NOS	no	No	stage i	24.3865	Primary Tumor	1
TCGA-ED-A459-1	47	3800	5200	5100	0.3	1.4		0.7	1.1	1.1	267		0.9	1.3	G2	M0	N0	T2	200	150	400	0.9	NO	1.2	Micro	51	47	male	Hepatocellular carcinoma, NOS	no	No	stage ii	18.2868	Primary Tumor	1
TCGA-ED-A4XI-1	58	3.8	2.9	5.1	0.1	1.3		4.1	5.9	54	573		0.3	1.3	G3	M0	N0	T2	276	150	400	0.9	NO	1.3	Micro	55	58	male	Hepatocellular carcinoma, NOS	no	No	stage ii	19.0311	Primary Tumor	1
TCGA-ED-A5KG-1	60	3.8	6	5.1	0.1	0.4		4.1	5.8	3.9	3177		0.3	1.3	G2	M0	N0	T2	147	150	400	0.9	NO	1.3	Micro	61	60	female	Hepatocellular carcinoma, NOS	no	No	stage ii	23.8281	Primary Tumor	1
TCGA-ED-A627-1	74														G2	M0	NX	T1								74	74	male	Hepatocellular carcinoma, NOS	no	No	stage i	23.8895	Primary Tumor	1
TCGA-ED-A66X-1	35	3.8	4.7	5.1	0.1	9		4.1	5.6	4.5	5840		0.3	1.3	G3	M0	N0	T3a	268	150	400	1	NO	1.3	Micro	61	35	male	Hepatocellular carcinoma, NOS	no	No	stage iiia	21.1073	Primary Tumor	1
TCGA-ED-A66Y-1	51	3.8	6	5.1	0.1	1		4.1	5.9	4.4	12100		0.3	1.3	G3	M0	N0	T3a	289	150	400	0.9	NO	1.3	Micro	59	51	female	Hepatocellular carcinoma, NOS	no	No	stage iiia	23.0469	Primary Tumor	1
TCGA-ED-A7PX-1	48				0.1	0.9		4.1	5.8	17	24				G3	M0	NX	T2	239	150	400		NO	1.3	Micro	43	48	female	Hepatocellular carcinoma, NOS	no	No	stage ii	16.5889	Primary Tumor	1
TCGA-ED-A7PY-1	20				0.1	0.6		4	5.8	3.9	2		0.3	1.3	G3	M0	NX	T2	282	150	400	0.9	NO	1.3	Micro	40	20	female	Hepatocellular carcinoma, NOS	no	No	stage ii	16.4366	Primary Tumor	1
TCGA-ED-A7PZ-1	61	3.8	4.2	5.1	0.1	0.9		4	5.8	7	2		0.3	1.3	G2	M0	NX	T2	289	150	400	0.9	NO	1.3	Micro	50	61	male	Hepatocellular carcinoma, NOS	no	No	stage ii	19.7777	Primary Tumor	1
TCGA-ED-A7XO-1	29	3.8	4.2	5.1	0.1	0.6		4.1	5.9	4.9	4				G2	M0	N0	T3a					NO	1.3	Micro	64	29	male	Hepatocellular carcinoma, NOS	no	No	stage iiia	20.898	Primary Tumor	1
TCGA-ED-A7XP-1	53	3.8	6.9	5.1	0.1	0.1		4.1	5.9	4.8	18		0.3	1.3	G3	M0	N0	T2	108	150	400	1	NO	1.3	Micro	54	53	female	Hepatocellular carcinoma, NOS	no	No	stage ii	21.9076	Primary Tumor	1
TCGA-ED-A82E-1	60	3.8	4.3	5.1	0.1	0.4		4.1	5.8	2.8	4		0.3	1.3	G2	M0	N0	T3a	261	150	400	0.9	NO	1.3	Micro	44	60	female	Hepatocellular carcinoma, NOS	no	No	stage iiia	19.5556	Primary Tumor	1
TCGA-ED-A8O5-1	59	3.8	4.2	5.1	0.1	0.4		4.1	5.8	3.4	498		0.3	1.3	G3	M0	N0	T3a	171	150	400	1.3	NO	1.3	Micro	63	59	female	Hepatocellular carcinoma, NOS	no	No	stage iiia	23.1405	Primary Tumor	1
TCGA-ED-A8O6-1	50	3.8	2.8	5.1	0.1	2.3		4.1	5.8	2.8	3000		0.3	1.3	G3	M0	N0	T3a		150	400		NO	1.3	Micro	45	50	female	Hepatocellular carcinoma, NOS	no	No	stage iiia	16.5289	Primary Tumor	1
TCGA-ED-A97K-1	54	3.8	8	5.1	0.1	1		4	5.8	4.6	3		0.3	1.3	G2	M0	N0	T3a	264	150	400	0.9	NO	1.3	Micro	64	54	male	Combined hepatocellular carcinoma and cholangiocarcinoma	no	No	stage iiia	22.1453	Primary Tumor	1
TCGA-EP-A12J-1	62	3.8	4.2	5.1	0.2	0.4	1	0.7	1.3	0.8					G1	MX	NX	T1	187	150	400	1.1	YES	1	None		62	male	Hepatocellular carcinoma, NOS	no	No	stage i		Primary Tumor	1
TCGA-EP-A12J-11	62	3.8	4.2	5.1	0.2	0.4	1	0.7	1.3	0.8					G1	MX	NX	T1	187	150	400	1.1	YES	1	None		62	male	Hepatocellular carcinoma, NOS	no	No	stage i		Solid Tissue Normal	11
TCGA-EP-A26S-1	70	3.8	3.5	5.1	0.2	0.4						0 - No Fibrosis	9.5	12.5	G2	MX	N0	T1	234	140	415	12.9	NO	1	None	41	70	male	Hepatocellular carcinoma, NOS	no	No	stage i	14.5266	Primary Tumor	1
TCGA-EP-A26S-11	70	3.8	3.5	5.1	0.2	0.4						0 - No Fibrosis	9.5	12.5	G2	MX	N0	T1	234	140	415	12.9	NO	1	None	41	70	male	Hepatocellular carcinoma, NOS	no	No	stage i	14.5266	Solid Tissue Normal	11
TCGA-EP-A2KA-1	52						2		1	0.7	13	1,2 - Portal Fibrosis			G3	MX	NX	T3a	435	140	415		YES				52	female	Hepatocellular carcinoma, NOS	no	No	stage iiia		Primary Tumor	1
TCGA-EP-A2KB-1	46	3.8	3.8	5.1	0.2	1.4			1		2128				G2	MX	NX	T1	133	140	415	1.4	NO	1	None	81	46	female	Hepatocellular carcinoma, NOS	no	No	stage i	29.7521	Primary Tumor	1
TCGA-EP-A2KC-1	62	3.6	3.1	4.8							43		0.8	1.2	G3	MX	NX	T1	193	140	415	1.1	NO		None		62	male	Hepatocellular carcinoma, NOS	no	No	stage i		Primary Tumor	1
TCGA-EP-A3JL-1	76	3.2	4.1	4.8	0	0.6		0.6	1.1		13		0.9	1.1	G2	MX	NX	T1	149	130	386		NO	1.2	None	73	76	male	Hepatocellular carcinoma, NOS	yes	No	stage i	25.8645	Primary Tumor	1
TCGA-EP-A3RK-1	73	3.5	4.3	4.8	0	0.6					7	1,2 - Portal Fibrosis	0.9	1.2	G2	MX	NX	T3a	234	140	415	1.1	NO	1.2		101	73	male	Hepatocellular carcinoma, NOS	no	No	stage iiia	31.8773	Primary Tumor	1
TCGA-EP-A3RK-11	73	3.5	4.3	4.8	0	0.6					7	1,2 - Portal Fibrosis	0.9	1.2	G2	MX	NX	T3a	234	140	415	1.1	NO	1.2		101	73	male	Hepatocellular carcinoma, NOS	no	No	stage iiia	31.8773	Solid Tissue Normal	11
TCGA-ES-A2HS-1	80	3.5	3.8	5	0	1.9	0	0.8	1.2	0.6	1	0 - No Fibrosis	0.8	1.2	G2	MX	NX	T1	119	150	450	1.3	NO	1	None	97	80	male	Hepatocellular carcinoma, NOS	yes	No	stage i	29.9383	Primary Tumor	1
TCGA-ES-A2HT-1	54	3.5	4.1	5	0	0.6	0	0.8	1.2	0.7	4	0 - No Fibrosis	0.3	1.1	G2	MX	NX	T1	135	150	450	1.1	NO	1	None	80	54	male	Hepatocellular carcinoma, NOS	no	No	stage i	26.4236	Primary Tumor	1
TCGA-ES-A2HT-11	54	3.5	4.1	5	0	0.6	0	0.8	1.2	0.7	4	0 - No Fibrosis	0.3	1.1	G2	MX	NX	T1	135	150	450	1.1	NO	1	None	80	54	male	Hepatocellular carcinoma, NOS	no	No	stage i	26.4236	Solid Tissue Normal	11
TCGA-FV-A23B-1	70															M0	N0	T2									70	female	Hepatocellular carcinoma, NOS	no	No	stage ii		Primary Tumor	1
TCGA-FV-A23B-11	70															M0	N0	T2									70	female	Hepatocellular carcinoma, NOS	no	No	stage ii		Solid Tissue Normal	11
TCGA-FV-A2QQ-1	80														G2	MX	N0	T1							None		80	male	Hepatocellular carcinoma, NOS	no	No	stage i		Primary Tumor	1
TCGA-FV-A2QR-1	75						1								G1	M0	N0	T1					YES				75	male	Hepatocellular carcinoma, NOS	no	No	stage i		Primary Tumor	1
TCGA-FV-A2QR-11	75						1								G1	M0	N0	T1					YES				75	male	Hepatocellular carcinoma, NOS	no	No	stage i		Solid Tissue Normal	11
TCGA-FV-A3I0-1	76		4.4			0.4									G2	M0	NX	T2							Micro		76	female	Combined hepatocellular carcinoma and cholangiocarcinoma	no	No	stage ii		Primary Tumor	1
TCGA-FV-A3I0-11	76		4.4			0.4									G2	M0	NX	T2							Micro		76	female	Combined hepatocellular carcinoma and cholangiocarcinoma	no	No	stage ii		Solid Tissue Normal	11
TCGA-FV-A3I1-1	81											0 - No Fibrosis			G2	MX	N0	T2					NO		Micro		81	female	Hepatocellular carcinoma, NOS	yes	No	stage ii		Primary Tumor	1
TCGA-FV-A3I1-11	81											0 - No Fibrosis			G2	MX	N0	T2					NO		Micro		81	female	Hepatocellular carcinoma, NOS	yes	No	stage ii		Solid Tissue Normal	11
TCGA-FV-A3R2-1	75						4									MX	NX	T1					YES			75	75	male	Hepatocellular carcinoma, NOS	yes	No	stage i		Primary Tumor	1
TCGA-FV-A3R2-11	75						4									MX	NX	T1					YES			75	75	male	Hepatocellular carcinoma, NOS	yes	No	stage i		Solid Tissue Normal	11
TCGA-FV-A3R3-1	38	3.4	2	5	0	0.4		0.6	1.3	1.3			9.5	11.9	G2	MX	NX	T1	323	150	450	10.7	NO	1	None	97	38	female	Hepatocellular carcinoma, NOS	no	No	stage i	37.4214	Primary Tumor	1
TCGA-FV-A495-1	51	3.8	4	5	0.3	1	1	0.6	1.1	1	39	3,4 - Fibrous Speta			G2	M0	NX	T2	258	140	440		YES	1.9	None	70	51	female	Hepatocellular carcinoma, NOS	no	No	stage ii	23.6614	Primary Tumor	1
TCGA-FV-A496-1	84	3.8	2.8	5	0.3	0.9	3	0.9	1.1	1	67	0 - No Fibrosis	0.9	1.1	G2	M0	NX	T1	167	140	440	1	YES	1.9	None	54	84	female	Hepatocellular carcinoma, NOS	no	No	stage i	20.5761	Primary Tumor	1
TCGA-FV-A4ZP-1	78										20326				G2	M0	NX	T3							Micro	69	78	male	Hepatocellular carcinoma, NOS	yes	No	stage iiia	24.4473	Primary Tumor	1
TCGA-FV-A4ZQ-1	52	3.8	2.4	5	0.2	1.8		0.7	1	1			2	3	G2	M0	NX	T1				1.1		1.2	None		52	male	Hepatocellular carcinoma, NOS	no	No	stage i		Primary Tumor	1
TCGA-G3-A25S-1	64	0.3	0.4	0.5	0	1.2	0	0.6	1.4	1	281	6 - Established Cirrhosis	0.9	1.1	G2	M0	N0	T1	313	150	400	1	NO	1.4	Micro	73	64	male	Hepatocellular carcinoma, NOS	no	No	stage i	26.4915	Primary Tumor	1
TCGA-G3-A25T-1	45	0.3	0.4	0.5	0	2		0.4	1.4	0.7	7	0 - No Fibrosis	0.9	1.1	G2	M0	N0	T3	306	150	400	1.1	NO	1.4	None	64	45	female	Hepatocellular carcinoma, NOS	no	No	stage iiia	22.9481	Primary Tumor	1
TCGA-G3-A25U-1	63	0.3	0.3	0.5	0	0.3		0.4	1.1	0.5	10	0 - No Fibrosis	0.9	1.1	G3	M0	N0	T1	113	150	400	1	NO	1.2	None	47	63	female	Hepatocellular carcinoma, NOS	no	No	stage i	20.0777	Primary Tumor	1
TCGA-G3-A25V-1	68	0.3	0.4	0.5	0	0.6	0	0.6	1.4	0.7	15	6 - Established Cirrhosis	0.9	1.1	G2	M0	N0	T1	139	150	400	1.1	NO	1.4	None	90	68	male	Hepatocellular carcinoma, NOS	no	No	stage i	25.7371	Primary Tumor	1
TCGA-G3-A25X-1	73	0.3	0.4	0.5	0	1.1		0.4	1.4	0.8	11	1,2 - Portal Fibrosis	0.9	1.1	G3	M0	N0	T2	102	150	400	1	NO	1.4	None	65	73	male	Hepatocellular carcinoma, NOS	no	No	stage ii	23.8751	Primary Tumor	1
TCGA-G3-A25Y-1	52	0.3	0.4	0.5	0	0.7		0.4	1.1	0.6	35	3,4 - Fibrous Speta	0.9	1.1	G3	M0	N0	T1	166	150	400	1.1	NO	1.2	None	57	52	female	Hepatocellular carcinoma, NOS	no	No	stage i	22.8329	Primary Tumor	1
TCGA-G3-A25Z-1	58	0.3	0.4	0.5	0	0.9	1	0.6	1.4	1.1	44	5 - Nodular Formation and Incomplete Cirrhosis	0.9	1.1	G2	M0	N0	T1	115	150	400	1	YES	1.4	None	69	58	male	Hepatocellular carcinoma, NOS	no	No	stage i	23.0546	Primary Tumor	1
TCGA-G3-A3CG-1	80	0.3	0.4	0.5	0.3	0.3		0.6	1.4	0.9	67	6 - Established Cirrhosis	0.9	1.1	G2	M0	N0	T1	131	150	400	1.1	NO	1.4	Micro	93	80	male	Hepatocellular carcinoma, NOS	yes	Yes	stage i	32.9507	Primary Tumor	1
TCGA-G3-A3CH-1	53	0.3	0.3	0.5	0	0.7		0.6	1.4	0.9	41	6 - Established Cirrhosis	0.9	1.1	G2	M0	N0	T3a	142	150	400	1.2	NO	1.4	None	74	53	male	Hepatocellular carcinoma, NOS	no	No	stage iiia	23.3556	Primary Tumor	1
TCGA-G3-A3CH-11	53	0.3	0.3	0.5	0	0.7		0.6	1.4	0.9	41	6 - Established Cirrhosis	0.9	1.1	G2	M0	N0	T3a	142	150	400	1.2	NO	1.4	None	74	53	male	Hepatocellular carcinoma, NOS	no	No	stage iiia	23.3556	Solid Tissue Normal	11
TCGA-G3-A3CI-1	71	0.3	0.4	0.5	0	0.3		0.6	1.4	0.9	2	0 - No Fibrosis	0.9	1.1	G2	M0	N0	T1	186	150	400	1.3	NO	0.8	None	98	71	male	Hepatocellular carcinoma, NOS	no	No	stage i	35.1393	Primary Tumor	1
TCGA-G3-A3CJ-1	52	0.3	0.4	0.5	0	1		0.5	1.4	0.8	3	5 - Nodular Formation and Incomplete Cirrhosis	0.9	1.1	G2	M0	N0	T2	185	150	400	1	NO	1.4	Micro	72	52	male	Hepatocellular carcinoma, NOS	no	No	stage ii	23.7812	Primary Tumor	1
TCGA-G3-A3CK-1	61	0.3	0.2	0.5	0	0.8	1	0.6	1.4	1.1	3	6 - Established Cirrhosis	0.9	1.1	G2	M0	N0	T1	143	150	400	1	YES	1.4	None	67	61	male	Hepatocellular carcinoma, NOS	no	No	stage i	23.1834	Primary Tumor	1
TCGA-G3-A5SI-1	44	3.3	2.8	4.8	0	0.7		0.6	1.4	0.4	9	6 - Established Cirrhosis	0.9	1.1	G2	M0	N0	T2	145	150	400	1.4		1.4	None	74	44	male	Hepatocellular carcinoma, NOS	no	No	stage ii	23.6203	Primary Tumor	1
TCGA-G3-A5SJ-1	59	3.3	4.1	4.8	0	0.5		0.6	1.4	1.3	3	6 - Established Cirrhosis	0.9	1.1	G2	M0	NX	T1	136	150	400	1	NO	1.4	None	87	59	male	Hepatocellular carcinoma, NOS	no	No	stage i	29.7527	Primary Tumor	1
TCGA-G3-A5SK-1	58	3.3	3.3	4.8				0.6	1.4	0.6		6 - Established Cirrhosis	0.9	1.1	G1	M0	NX	T1	106	150	400	1.1				67	58	male	Hepatocellular carcinoma, NOS	no	No	stage i	23.4586	Primary Tumor	1
TCGA-G3-A5SL-1	70	3.1	4.2	4.7	0	0.8		0.6	1.4	1	4	0 - No Fibrosis	0.9	1.3	G2	M0	NX	T2	295	150	400	1	NO	1.4	Micro	88	70	male	Hepatocellular carcinoma, NOS	no	No	stage ii	27.1605	Primary Tumor	1
TCGA-G3-A5SM-1	58	3.3	3.2	4.8	0	0.6		0.5	1.4	0.5	12	6 - Established Cirrhosis	0.9	1.1	G3	M0	NX	T2	260	150	400	0.9	NO	1.4	None	106	58	male	Hepatocellular carcinoma, NOS	no	No	stage ii	31.3091	Primary Tumor	1
TCGA-G3-A6UC-1	65	3.3	4.6	4.8	0	1		0.6	1.4	0.9	4	6 - Established Cirrhosis	0.9	1.1	G2	M0	N0	T3b	257	150	400	1.1		1.4	Micro	91	65	male	Hepatocellular carcinoma, NOS	yes	No	stage iiib	27.4725	Primary Tumor	1
TCGA-G3-A7M5-1	76	3.3	4.1	4.8	0	0.5		0.6	1.4	1.9	6	0 - No Fibrosis	0.9	1.1	G2	MX	NX	T1	181	150	400	0.9	NO	1.4	None	68	76	male	Hepatocellular carcinoma, NOS	no	No	stage i	25.2826	Primary Tumor	1
TCGA-G3-A7M6-1	60	3.3	3.6	4.8	0	0.5		0.4	1.1	0.6	24	1,2 - Portal Fibrosis	0.9	1.1	G3	MX	NX	T1	273	150	400	0.9		1.2	None	77	60	female	Hepatocellular carcinoma, NOS	no	No	stage i	30.8444	Primary Tumor	1
TCGA-G3-A7M7-1	65	3.2	3.5	4.6	0	0.5		0.7	1.2	0.6	4	3,4 - Fibrous Speta	0.9	1.1	G1	MX	NX	T1	145	150	450	1.1		1.2	None	77	65	male	Hepatocellular carcinoma, NOS	no	No	stage i	23.5036	Primary Tumor	1
TCGA-G3-A7M8-1	31	3.3	3.5	4.8	0	1.8		0.6	1.4	0.7	5	6 - Established Cirrhosis	0.9	1.1	G1	MX	NX	T1	136	150	400	1.1		1.2	None		31	male	Hepatocellular carcinoma, NOS	no	No	stage i		Primary Tumor	1
TCGA-G3-A7M9-1	70	3.3	3.3	4.8	0	0.4		0.6	1.4	1	22868	6 - Established Cirrhosis	0.9	1.1	G2	MX	NX	T3b	187	150	400	1.1		1.4	Macro	73	70	male	Hepatocellular carcinoma, NOS	yes	No	stage iiib	25.2595	Primary Tumor	1
TCGA-G3-AAUZ-1	48	3.3	3.8	4.8	0	0.3		0.6	1.4	0.8	3	1,2 - Portal Fibrosis	0.9	1.1	G2	M0	N0	T1	214	150	400	1		1.4	None	77	48	male	Hepatocellular carcinoma, NOS	no	No	stage i	30.0781	Primary Tumor	1
TCGA-G3-AAV0-1	58	3.3	4.2	4.8	0	0.6		0.6	1.4	0.9	4	0 - No Fibrosis	0.9	1.1	G2	M0	N0	T1	193	150	400	0.9		1.4	None	58	58	male	Hepatocellular carcinoma, NOS	no	No	stage i	23.2335	Primary Tumor	1
TCGA-G3-AAV1-1	51	3.3	3.2	4.8	0	0.7		0.6	1.4	0.7	8	6 - Established Cirrhosis	0.9	1.1	G3	M0	N0	T4	115	150	400	1.2		1.4	Micro	99	51	male	Hepatocellular carcinoma, NOS	no	No	stage iiic	30.2189	Primary Tumor	1
TCGA-G3-AAV2-1	50	3.3	4.2	4.8	0	0.7		0.6	1.4	1	4	6 - Established Cirrhosis	0.9	1.1	G1	M0	N0	T1	110	150	400	1		1.4	None		50	male	Hepatocellular carcinoma, NOS	no	No	stage i		Primary Tumor	1
TCGA-G3-AAV3-1	58	3.4	4.4	4.8	0	0.6	1	0.5	0.9	0.6	5	6 - Established Cirrhosis	0.9	1.1	G2	M0	N0	T2	113	150	450	1.1	YES	1.4	None	85	58	female	Hepatocellular carcinoma, NOS	no	No	stage ii	30.1162	Primary Tumor	1
TCGA-G3-AAV4-1	83	3.3	2.7	4.8	0	0.8	2	0.4	1.1	1.1	4	3,4 - Fibrous Speta	0.9	1.1	G1	M0	N0	T1	79	150	400	1.2	YES	1.2	None	56	83	female	Hepatocellular carcinoma, NOS	no	No	stage i	23.0112	Primary Tumor	1
TCGA-G3-AAV5-1	67	3.3	4.2	4.8	0	0.4		0.6	1.4	0.8		6 - Established Cirrhosis	0.9	1.1	G2	M0	N0	T2	326	150	400	1		1.4	Macro	88	67	male	Hepatocellular carcinoma, NOS	no	No	stage ii	32.3232	Primary Tumor	1
TCGA-G3-AAV6-1	53	3.4	3.9	5.2	0	1.6		0.6	1.4	0.9	57875	0 - No Fibrosis	0.8	1.2	G3	M0	N0	T3a	303	150	400	1		1.2	Micro	78	53	female	Hepatocellular carcinoma, NOS	no	No	stage iiia	28.6501	Primary Tumor	1
TCGA-G3-AAV7-1	38	3.3	4	4.8	0	0.9		0.6	1.4	1.1	3	5 - Nodular Formation and Incomplete Cirrhosis	0.9	1.1	G2	M0	N0	T2	179	150	400	1		1.4	Micro	58	38	male	Hepatocellular carcinoma, NOS	no	No	stage ii	21.3039	Primary Tumor	1
TCGA-GJ-A3OU-1	59	3.5	3.2	5	0	0.9	1	0.6	1.4	0.6	8		0.8	1.2	G2	MX	NX	T1	178	150	450	1.1	YES	1	None	172	59	male	Hepatocellular carcinoma, clear cell type	no	No	stage i	61.6731	Primary Tumor	1
TCGA-GJ-A6C0-1	75						1								G2	MX	NX	T2					YES		Micro	90	75	female	Hepatocellular carcinoma, NOS	no	No	stage ii	35.1562	Primary Tumor	1
TCGA-GJ-A9DB-1	68	3.5	4.5	5	0	0.5	1	0.8	1.4	1.1			0.7	1.2	G2	MX	N0	T1	144	150	450	0.9	YES	1	None	96	68	male	Hepatocellular carcinoma, NOS	no	No	stage i	27.4529	Primary Tumor	1
TCGA-HP-A5MZ-1	78							62	120	124			0.9	1.1	G2	M0	NX	T1	231	150	400	1			None	82	78	male	Hepatocellular carcinoma, NOS	no	No	stage i	23.9591	Primary Tumor	1
TCGA-HP-A5N0-1	90	3.5	2.6	4.8			3	0	0.9	0.5		0 - No Fibrosis	0.9	1.2		M0	NX	TX				1.2	YES			65	90	female	Hepatocellular carcinoma, clear cell type	no	No	not reported	26.7094	Primary Tumor	1
TCGA-K7-A5RF-1	64										5				G1	MX	NX	T1					NO			75	64	male	Hepatocellular carcinoma, NOS	no	No	stage i	23.9395	Primary Tumor	1
TCGA-K7-A5RG-1	66						1				19				G1	MX	NX	T1					YES		None	123	66	male	Hepatocellular carcinoma, NOS	no	No	stage i	41.0973	Primary Tumor	1
TCGA-K7-A6G5-1	66														G2	MX	N0	T1							None	80	66	male	Hepatocellular carcinoma, NOS	no	No	stage i	23.6295	Primary Tumor	1
TCGA-K7-AAU7-1	61						2				290		0	1.9	G2	MX	NX	T2a	87	150	450	0.9	YES		Micro		61	male	Combined hepatocellular carcinoma and cholangiocarcinoma	no	No	stage ii		Primary Tumor	1
TCGA-KR-A7K0-1	65	3.5	2.8	4.9	0.2	1.3		0.7	1.3	0.7	11				G1	M0	N0	T1	102	150	400	1.4	NO	1.2	None	66	65	male	Hepatocellular carcinoma, NOS	yes	No	stage i	21.7994	Primary Tumor	1
TCGA-KR-A7K2-1	64	3.5	3.3	4.9	0.2	1.5		0.7	1.3	1.1	14				G1	M0	N0	T1	178	150	400	1		1.2	None	79	64	male	Combined hepatocellular carcinoma and cholangiocarcinoma	no	No	stage i	28.6689	Primary Tumor	1
TCGA-KR-A7K7-1	61	3.5	3.4	4.9	0.2	1.4		0.5	1	0.8	308836				G1	M0	N0	T2	130	150	400	1		1.2	Micro	125	61	female	Hepatocellular carcinoma, NOS	yes	No	stage ii	44.2885	Primary Tumor	1
TCGA-KR-A7K8-1	57	3.5	3.3	4.9	0.2	1.9	1	0.7	1.3	1.1	154				G1	M0	N0	T1	103	150	400	1.3	YES	1.2	None	109	57	male	Hepatocellular carcinoma, NOS	no	No	stage i	37.7163	Primary Tumor	1
TCGA-LG-A6GG-1	79	3.4	3.7	4.8	0.2	0.8		0.4	1.1	0.6			9.4	12.2	G2	M0	NX	T2	93	150	450	12.2		1	Micro	65	79	female	Hepatocellular carcinoma, NOS	yes	No	stage ii	26.0375	Primary Tumor	1
TCGA-LG-A9QC-1	48	3.5	4.7	5	0.2	2.8	1	0.5	1.3	0.8			9.4	12.2	G2	M0	NX	T1	275	150	450	12.1	YES	1	Micro	103	48	male	Hepatocellular carcinoma, NOS	no	No	stage i	29.1421	Primary Tumor	1
TCGA-LG-A9QD-1	68	3.4	2.9	4.8	0	0.5	3	0.7	1.5	0.9					G2	M0	N0	T3a	320	150	450		YES	1.2	None	74	68	male	Hepatocellular carcinoma, NOS	no	No	stage iiia	26.2188	Primary Tumor	1
TCGA-MI-A75C-1	64	3.5	4	4.9	0.2	1.1		0.6	1.3	1	4				G3	M0	N0	T1	243	150	450			1.2	None	84	64	male	Hepatocellular carcinoma, NOS	no	No	stage i	27.4286	Primary Tumor	1
TCGA-MI-A75E-1	61	3.5	3	4.9	0.2	1.1	1	0.6	1.3		5	1,2 - Portal Fibrosis			G2	M0	N0	T4	158	150	450		YES	1.2	Micro	103	61	male	Hepatocellular carcinoma, NOS	no	No	stage iiic	33.6327	Primary Tumor	1
TCGA-MI-A75G-1	63	3.5	2.3	4.9	0.2	1.7	1	0.6	1.3	0.5	6	6 - Established Cirrhosis			G2	M0	N0	T2	160	150	450		YES	1.2	None	69	63	male	Hepatocellular carcinoma, NOS	no	No	stage ii	21.7776	Primary Tumor	1
TCGA-MI-A75H-1	77	3.5	3.3	4.9	0.2	2.3		0.6	1.3		11	6 - Established Cirrhosis				MX	NX		138	150	450	1.1		1.2	Micro	84	77	male	Hepatocellular carcinoma, NOS	yes	No	not reported	28.0664	Primary Tumor	1
TCGA-MI-A75I-1	61						3								G1	MX	NX	T2	153	150	450		YES			100	61	male	Hepatocellular carcinoma, NOS	no	No	not reported	28.2933	Primary Tumor	1
TCGA-MR-A520-1	58														G1	MX	NX	T1								104	58	male	Hepatocellular carcinoma, NOS	no	No	stage i	32.4584	Primary Tumor	1
TCGA-MR-A8JO-1	34	3.9	4.1	5.1	0.2	0.8					2				G3	MX	N0	T1	162	150	450		NO	1.3	None	90	34	male	Hepatocellular carcinoma, fibrolamellar	no	No	stage i	23.4277	Primary Tumor	1
TCGA-NI-A4U2-1	71						3			0.8	5	1,2 - Portal Fibrosis			G1	MX	NX	T3	299			1	YES		None	82	71	male	Hepatocellular carcinoma, NOS	no	No	stage iiia	28.0428	Primary Tumor	1
TCGA-NI-A8LF-1	74		1.2			0.6	1			15					G3	MX	NX	T1	132				YES		None	104	74	male	Hepatocellular carcinoma, NOS	no	No	stage i	35.5665	Primary Tumor	1
TCGA-O8-A75V-1	54	2.9	3.8	4.4	0.3	1.9	1	0.5	1.5	1	7	6 - Established Cirrhosis	9.3	13.1	G2	MX	NX	T1	211	140	450	9.1	YES	1.2	None	92	54	male	Hepatocellular carcinoma, NOS	no	No	stage i	28.3951	Primary Tumor	1
TCGA-PD-A5DF-1	58														G2	M0	N0	T4					YES			72	58	female	Hepatocellular carcinoma, NOS	no	No	stage iiib	25.8166	Primary Tumor	1
TCGA-QA-A7B7-1	48	3.5	4.2	4.8	0.3	1		0.7	1.2	1	1751	0 - No Fibrosis	10.4	13.1	G2	MX	NX	T2	218	150	400	11.5	NO	1.2	Micro	108	48	male	Hepatocellular carcinoma, NOS	no	No	stage ii	33.3333	Primary Tumor	1
TCGA-RC-A6M3-1	24														G3	M0	N0	T2					NO		Micro		24	male	Hepatocellular carcinoma, NOS	no	No	stage ii		Primary Tumor	1
TCGA-RC-A6M4-1	74	3.5	2.3	4.8	0.2	0.6	2	0.8	1.3	0.9	5				G2	MX	NX	T3					YES	1.3	None	87	74	female	Hepatocellular carcinoma, NOS	no	No	stage iiia		Primary Tumor	1
TCGA-RC-A6M5-1	20	3.5	3.9	4.8	0.2	0.5		0.8	1.3	0.4			0.9	1.2	G2	M0	N1	T1	317000	150000	400000	1.2	NO	1.3	None		20	female	Hepatocellular carcinoma, fibrolamellar	no	No	stage iva		Primary Tumor	1
TCGA-RC-A6M6-1	75	3.5	2.8	4.8	0.2	2.3		0.8	1.3	0.8	12986		0.9	1.2	G3	M0	NX	T2	235000	150000	400000	1.3		1.3	None		75	male	Hepatocellular carcinoma, NOS	no	No	stage ii		Primary Tumor	1
TCGA-RC-A7S9-1	47	3.1	4.3	5.2	0.1	0.8		0.3	1.2	0.7	10	6 - Established Cirrhosis	0.8	1.3	G3	M0	N0	T1	178000	150000	400000	1.1		1.3	None	58	47	female	Hepatocellular carcinoma, NOS	no	No	stage i	22.3757	Primary Tumor	1
TCGA-RC-A7SB-1	53	3.1	4.8	5.2	0.1	3.7		0.3	1.2	1.1	3	0 - No Fibrosis	0.8	1.3	G2	M0	N0	T2	196000	150000	400000	1		1.3	None	61	53	male	Hepatocellular carcinoma, NOS	no	No	stage ii	22.1367	Primary Tumor	1
TCGA-RC-A7SF-1	66	3.1	4.4	5.2	0.1	0.8		0.3	1.2	1	87	3,4 - Fibrous Speta	0.8	1.3	G2	M0	N0	T1	209000	150000	400000	0.9		1.3	None	76	66	male	Hepatocellular carcinoma, NOS	no	No	stage i	26.2976	Primary Tumor	1
TCGA-RC-A7SH-1	42	3.1	4.1	5.2	0.1	0.5		0.3	1.2	0.8	2466	3,4 - Fibrous Speta	0.8	1.3	G3	M0	N0	T2	225	150000	400000	1		1.3	Micro	68	42	male	Hepatocellular carcinoma, clear cell type	no	No	stage ii	22.46	Primary Tumor	1
TCGA-RC-A7SK-1	59	3.1	4.3	5.2	0.1	0.6		0.3	1.2	1	25	1,2 - Portal Fibrosis	0.8	1.3	G3	M0	N0	T1	138000	150000	400000	1		1.3	Micro	60	59	male	Hepatocellular carcinoma, NOS	no	No	stage i	21.0077	Primary Tumor	1
TCGA-RG-A7D4-1	69	3	3	5	1	1	2	1	2	1	5650		1	2	G2	M0	N0	T2	175	150	400	1	YES	2		87	69	male	Hepatocellular carcinoma, NOS	no	No	stage ii	29.4078	Primary Tumor	1
TCGA-T1-A6J8-1	68														G2	M0	NX	T1							None	65	68	male	Hepatocellular carcinoma, NOS	yes	No	not reported	18.3907	Primary Tumor	1
TCGA-UB-A7MA-1	62	3.4	4	5	0	1.2		0.4	0.9	0.7	2008	0 - No Fibrosis	0.9	1.2	G2	M0	N0	T2b	600	140	450	0.9	NO	1	Micro	85	62	female	Combined hepatocellular carcinoma and cholangiocarcinoma	no	No	stage ii	31.2213	Primary Tumor	1
TCGA-UB-A7MB-1	24	3.5	3.1	4.8	0.2	0.4		0.7	1.2	0.4	1865	0 - No Fibrosis	0.9	1.2	G3	MX	NX	T2	583	140	450	1	NO	1.3	Micro	62	24	male	Hepatocellular carcinoma, NOS	no	No	stage ii	19.1358	Primary Tumor	1
TCGA-UB-A7MC-1	59	3.5	3.9	4.8	0.2	1.5		0.7	1.2	0.7	126	1,2 - Portal Fibrosis	0.9	1.2	G3	MX	N0	T3a	200	140	450	0.9	NO	1.3	Micro	78	59	male	Hepatocellular carcinoma, NOS	no	No	stage iiia	25.1808	Primary Tumor	1
TCGA-UB-A7MD-1	67	3.5	3.5	4.8	0.2	0.8		0.7	1.2	1	23	6 - Established Cirrhosis	0.9	1.2	G3	MX	N0	T1	201	140	450	1	NO	1.3	Micro	57	67	male	Hepatocellular carcinoma, NOS	no	No	stage i	18.6122	Primary Tumor	1
TCGA-UB-A7ME-1	51	3.5	4.2	4.8	0.2	0.6		0.7	1.2	1.1	1388	1,2 - Portal Fibrosis	0.9	1.2	G2	MX	NX	T1	181	140	450	1	NO	1.3	None	75	51	male	Hepatocellular carcinoma, NOS	no	No	stage i	27.5482	Primary Tumor	1
TCGA-UB-A7MF-1	56	3.5	3.6	4.8	0.2	1.1	1	0.7	1.2	0.9	2505	6 - Established Cirrhosis	0.9	1.2	G2	MX	NX	T3a	130	140	450	1	YES	1.3	Micro	95	56	male	Hepatocellular carcinoma, NOS	yes	No	stage iiia	24.9836	Primary Tumor	1
TCGA-UB-AA0U-1	60	3.5	3.9	4.8	0.2	0.7	2	0.7	1.2	0.6	26	0 - No Fibrosis	0.9	1.2	G2	MX	NX	T2	227	140	450	1.1	YES	1.3	None	93	60	male	Hepatocellular carcinoma, NOS	no	No	stage ii	29.3524	Primary Tumor	1
TCGA-UB-AA0V-1	69	3.5	3.8	4.8	0.2	1	1	0.5	1	0.7	3	0 - No Fibrosis	0.9	1.2	G1	MX	NX		273	140	450	0.9	YES	1.3	None	57	69	female	Hepatocellular carcinoma, NOS	yes	No	stage i	18.6122	Primary Tumor	1
TCGA-WJ-A86L-1	68	3.4	4.2	4.8	0.1	0.5		0.5	1.1	0.9	16	0 - No Fibrosis	2	3	G2	MX	NX	T1	257000	125000	415000	0.9	NO	1.2	None	56	68	female	Clear cell adenocarcinoma, NOS	no	No	stage i	22.151	Primary Tumor	1
TCGA-WQ-A9G7-1	71	3.5	3.5	5	0.3	0.7		0.4	1	0.4			0.8	1.2	G3	M0	NX	T3a	266	150	400	1.3	NO	1.2	None	69	71	female	Hepatocellular carcinoma, NOS	no	No	not reported	27.993	Primary Tumor	1
TCGA-WQ-AB4B-1	62	3.5	3.3	5	0.3	1.7		0.4	1.2	1.1	5		0.8	1.2	G2	M0	NX	T2				1.3	NO	1.2	Micro	122	62	male	Hepatocellular carcinoma, NOS	no	No	stage ii	39.8367	Primary Tumor	1
TCGA-WX-AA44-1	64	3.5	4.4	5	0	0.5		0.5	1.2	0.6	48	6 - Established Cirrhosis	0.9	1.2	G3	MX	NX	T1	215	150	350	0.9	NO	1.2	None	61	64	female	Hepatocellular carcinoma, NOS	no	No	stage i	26.4024	Primary Tumor	1
TCGA-WX-AA46-1	61	3.5	4.6	5	0	1.3	3	0.5	1.2	1.2	1	0 - No Fibrosis	0.8	1.1	G1	MX	NX	T2	205	150	350	1	YES	1.2	Macro	75	61	male	Hepatocellular carcinoma, NOS	no	No	stage ii	30.8185	Primary Tumor	1
TCGA-WX-AA47-1	33	3.5	2.8	5		0.2		0.5	1.2	0.6	1	0 - No Fibrosis	0.8	1.1	G2	MX	NX	T3a	423	150	350	0.9	NO	1.2	Macro	63	33	female	Hepatocellular carcinoma, NOS	no	No	stage iiia	22.3214	Primary Tumor	1
TCGA-XR-A8TC-1	43	3.5	3.9	4.8	0.2	0.2		0.7	1.5	0.7	47	6 - Established Cirrhosis	1.3	1.3	G2	MX	NX	T1	318000	150000	450000	1	NO	1.2	None	52	43	female	Hepatocellular carcinoma, NOS	yes	Yes	stage i	21.6441	Primary Tumor	1
TCGA-XR-A8TD-1	49	3.5	3.8	4.8	0.2	0.7		0.7	1.5	0.5	188	0 - No Fibrosis	0	1.3	G3	M0	N0	T3	334000	150000	450000	1.1		1.2	None	69	49	female	Hepatocellular carcinoma, clear cell type	no	No	stage iiib	28.3531	Primary Tumor	1
TCGA-XR-A8TE-1	16	3.2	3.9	4.5				0.7	1.5	0.4	809	0 - No Fibrosis	1.3	1.3	G1	MX	N0	T3	206000	150000	450000	1	NO		None	43	16	male	Hepatocellular carcinoma, NOS	no	No	stage iiia	17.4449	Primary Tumor	1
TCGA-XR-A8TF-1	74	3.5	3.9	4.8	0.2	0.8		0.7	1.5	0.8	39	3,4 - Fibrous Speta	0	1.3	G1	MX	NX	T1	194000	150000	450000	1.1	NO	1.2	None	57	74	male	Hepatocellular carcinoma, NOS	no	No	stage i	20.6852	Primary Tumor	1
TCGA-XR-A8TG-1	58	3.5	4.3	4.8	0.2	0.5	2	0.7	1.5	0.9	1	6 - Established Cirrhosis	0	1.5	G2	M0	NX	T1	80000	150000	450000	1.1	YES	1.2	None	71	58	male	Hepatocellular carcinoma, NOS	yes	No	stage i	20.9712	Primary Tumor	1
TCGA-YA-A8S7-1	68	3.5	2.1	5	0.2	3.8		0.6	1.3	0.7	56		0.9	1.2	G3	MX	N0	T3a				1.2	NO	1	None	73	68	male	Hepatocellular carcinoma, NOS	no	No	stage iiia	27.1416	Primary Tumor	1
TCGA-ZP-A9CV-1	59	3.5	4	5.7	0.2	0.5		0.7	1.3	0.8	48				G1	MX	NX	T1	114000	163000	369000		NO	1	None	59	59	male	Hepatocellular carcinoma, NOS	no	No	not reported	19.7133	Primary Tumor	1
TCGA-ZP-A9CY-1	66	3.5	3.9	5.2	0.2	0.9	1					6 - Established Cirrhosis	9.6	12.6	G1	MX	NX	T1	93000	163000	369000	11	YES	1.2	None	83	66	female	Hepatocellular carcinoma, NOS	no	No	not reported	35.9245	Primary Tumor	1
TCGA-ZP-A9CZ-1	72	3.5	4.4	5.2	0.2	0.5	2				8	3,4 - Fibrous Speta	9.6	12.6	G1	MX	NX	T1				11.5	YES	1.2	None	73	72	male	Hepatocellular carcinoma, NOS	no	No	not reported	26.1752	Primary Tumor	1
TCGA-ZP-A9D0-1	67	3.5	4.1	5.2	0.2	1.4		0.5	1.1	0.9		0 - No Fibrosis	9.6	12.6	G1	MX	NX	T1	185000	163000	369000	11	NO	1.2	None	78	67	female	Hepatocellular carcinoma, NOS	no	No	not reported	28.6501	Primary Tumor	1
TCGA-ZP-A9D1-1	56						1				8	5 - Nodular Formation and Incomplete Cirrhosis	9.6	12.6	G2	MX	NX	T1				12	YES		None	130	56	female	Hepatocellular carcinoma, NOS	yes	No	not reported	44.9827	Primary Tumor	1
TCGA-ZP-A9D2-1	51						1					1,2 - Portal Fibrosis			G2	MX	NX	T2					YES		Micro	74	51	male	Hepatocellular carcinoma, NOS	no	No	not reported	25.0135	Primary Tumor	1
TCGA-ZP-A9D4-1	64	3.5	4.3	5.2	0.2	0.4		0.5	1.1	0.6	2	0 - No Fibrosis			G1	MX	NX	T1	292000	163000	369000		NO	1.2	None	55	64	female	Hepatocellular carcinoma, NOS	no	No	not reported	22.8928	Primary Tumor	1
TCGA-ZS-A9CD-1	73	36	48	50	0	8		62	106	73		5 - Nodular Formation and Incomplete Cirrhosis	9	12	G2	MX	NX	T2	198	150	400	11.7		17	None		73	male	Hepatocellular carcinoma, NOS	no	No	stage ii		Primary Tumor	1
TCGA-ZS-A9CE-1	79	36	44	50	0	5		44	80	78		0 - No Fibrosis	9	12	G1	MX	NX	T2	310	150	400	36.4		15	Micro		79	female	Hepatocellular carcinoma, NOS	yes	No	stage ii		Primary Tumor	1
TCGA-ZS-A9CF-1	64	36	51	50	0	19		62	106	89		0 - No Fibrosis	9	12	G2	MX	NX	T2	259	150	400	10.2		17	Micro		64	male	Hepatocellular carcinoma, NOS	no	No	stage ii		Primary Tumor	1
TCGA-ZS-A9CG-1	55	35	40	50	0	5		62	106	72		0 - No Fibrosis	9.5	14	G2	MX	NX	T2	382	150	400	10.8		21	Micro	94	55	male	Hepatocellular carcinoma, NOS	no	No	stage ii	29.3374	Primary Tumor	1
