# Supplementary material for: Identification of CDCA2 as a Diagnostic and Prognostic Marker for Hepatocellular Carcinoma
Source: Front Oncol. 2021 Oct 1;11:755814. doi: 10.3389/fonc.2021.755814 (PMC8517522; doi:10.3389/fonc.2021.755814)
Supplement: Supplementary file 1 [file DataSheet_1.zip › Supplementary Table S9_ESTIMATE score and survival data for LIHC cases from TCGA.xlsx]

## Sheet: Sheet1
id	Stromal_score	Immune_score	ESTIMATE_score		futime	fustat
TCGA.BC.A110.01	587.38	986.37	1573.75		2116	1
TCGA.T1.A6J8.01	-629.08	-285.26	-914.35		23	0
TCGA.DD.A4NP.01	-803.7	-298.01	-1101.71		3308	0
TCGA.3K.AAZ8.01	-1112.32	-47.12	-1159.44		396	0
TCGA.ZS.A9CG.01	-816.48	-384.57	-1201.06		341	0
TCGA.DD.A1ED.01	-197.29	546.05	348.76		2301	0
TCGA.DD.AAW3.01	-978.01	-726.86	-1704.87		1633	0
TCGA.G3.A3CJ.01	-964.47	-255.93	-1220.4		594	0
TCGA.DD.AACJ.01	-1389.37	-445.52	-1834.89		2102	0
TCGA.DD.AAW1.01	-1046.24	-530.14	-1576.38		1989	0
TCGA.G3.AAV2.01	-909.37	-385.79	-1295.17		372	0
TCGA.DD.A4NF.01	-926.32	-786.41	-1712.73		942	0
TCGA.BC.A69I.01	-369.32	-48.91	-418.24		387	0
TCGA.DD.A4NI.01	-188.44	445.41	256.97		816	0
TCGA.DD.AAE3.01	-283.52	-129.5	-413.02		566	0
TCGA.G3.A5SK.01	-443.7	420.83	-22.87		744	0
TCGA.ZS.A9CD.01	-389.34	108.07	-281.27		1386	1
TCGA.G3.A7M5.01	-1093.99	-174.7	-1268.69		447	0
TCGA.UB.AA0V.01	67.63	56.55	124.18		314	0
TCGA.HP.A5N0.01	110.25	3.72	113.97		752	1
TCGA.WX.AA46.01	-388.66	-103.3	-491.96		756	0
TCGA.BC.A10S.01	-71.54	563	491.46		1423	1
TCGA.LG.A9QD.01	-910.86	12.64	-898.22		366	0
TCGA.DD.A73E.01	-1239.67	-1115.43	-2355.1		44	0
TCGA.DD.A3A8.01	-1196.23	-613.44	-1809.68		11	1
TCGA.DD.AAVY.01	-1313.86	-699.67	-2013.53		1970	0
TCGA.DD.AACY.01	-871.62	-147.83	-1019.45		1450	0
TCGA.ES.A2HT.01	-327.93	203.46	-124.47		438	1
TCGA.DD.AADA.01	-354.68	446.4	91.72		1233	0
TCGA.DD.A3A2.01	-678.81	-352.33	-1031.14		2131	1
TCGA.EP.A26S.01	-975.46	-768.95	-1744.42		608	0
TCGA.RC.A6M5.01	309.06	-283.5	25.57		15	0
TCGA.DD.AAVX.01	-604.89	419.12	-185.77		1718	0
TCGA.5R.AAAM.01	425.25	533.8	959.05		46	1
TCGA.K7.A6G5.01	-481.76	277.58	-204.18		512	0
TCGA.BC.A10X.01	308.85	268.69	577.54		770	1
TCGA.G3.A7M7.01	-917.21	-555.2	-1472.42		361	0
TCGA.G3.A5SL.01	-785.64	-453.14	-1238.78		621	0
TCGA.XR.A8TE.01	-638.55	-418.84	-1057.39		925	0
TCGA.DD.A4NV.01	-232.06	-257.35	-489.42		2398	0
TCGA.2Y.A9H1.01	-1018.9	589.85	-429.05		1229	1
TCGA.K7.A5RF.01	206.11	764.23	970.34		631	0
TCGA.DD.A73C.01	-223.43	-303.44	-526.87		701	0
TCGA.MR.A520.01	-830.88	-335	-1165.88		229	0
TCGA.DD.AAC8.01	-1073.16	-36.7	-1109.86		16	1
TCGA.DD.A4NK.01	-747.03	-540.25	-1287.29		1210	1
TCGA.DD.A119.01	-514.96	-191.43	-706.39		223	1
TCGA.5R.AA1D.01	1195.07	435.19	1630.25		449	0
TCGA.2Y.A9GV.01	-196.93	335.85	138.92		2532	1
TCGA.DD.A73D.01	-1626.22	-962.42	-2588.65		693	0
TCGA.DD.A11D.01	-724.45	-391.46	-1115.91		1560	1
TCGA.G3.A3CG.01	-509.43	-86.64	-596.08		673	0
TCGA.G3.A6UC.01	-1266.66	-642.97	-1909.64		671	0
TCGA.MI.A75H.01	-639.97	500.43	-139.54		747	0
TCGA.LG.A9QC.01	-1042.62	-777.93	-1820.55		425	0
TCGA.G3.A3CI.01	-446.57	354.81	-91.76		180	0
TCGA.DD.A4NL.01	-268.75	-111.58	-380.33		1711	0
TCGA.2Y.A9H6.01	-96.81	483.33	386.51		357	0
TCGA.G3.AAV0.01	-894.24	-256.41	-1150.65		476	0
TCGA.G3.A25V.01	-50.74	537.96	487.22		860	0
TCGA.DD.AAEB.01	-869.87	-235.29	-1105.16		478	0
TCGA.DD.AADG.01	-1145.19	-825.86	-1971.05		1145	0
TCGA.CC.A7IH.01	-1015.57	-819.2	-1834.77		365	0
TCGA.DD.A3A6.01	597.51	791.33	1388.84		3258	1
TCGA.DD.A4NS.01	526.88	581.45	1108.33		2456	1
TCGA.ES.A2HS.01	-630.74	-502.18	-1132.92		688	1
TCGA.DD.AAW2.01	-903.62	-670.36	-1573.98		1855	0
TCGA.2Y.A9H9.01	-759.95	-138.3	-898.25		697	0
TCGA.ZP.A9D0.01	-812.15	-625.41	-1437.56		1091	0
TCGA.G3.A7M8.01	-399.82	-204.42	-604.25		430	0
TCGA.DD.AAE7.01	-323.11	239.78	-83.33		644	0
TCGA.MR.A8JO.01	755.28	814.67	1569.95		330	0
TCGA.MI.A75E.01	-265.26	298.94	33.68		507	0
TCGA.DD.AACD.01	-554.12	490.73	-63.39		381	1
TCGA.ED.A4XI.01	92.1	523.63	615.73		819	0
TCGA.DD.A4NO.01	-424.72	-339.6	-764.32		2245	0
TCGA.DD.AACN.01	-371.88	-161.34	-533.22		1302	0
TCGA.NI.A8LF.01	-499.92	-392.9	-892.82		799	0
TCGA.ZP.A9CV.01	-236.28	391.76	155.48		1088	1
TCGA.ED.A627.01	628.18	1307.98	1936.16		423	0
TCGA.FV.A3R3.01	394.91	310.13	705.04		366	1
TCGA.DD.AADQ.01	-1316.3	19.33	-1296.97		436	0
TCGA.ZP.A9D1.01	-262.16	69.32	-192.84		21	0
TCGA.G3.A25S.01	-1200.57	173.62	-1026.95		416	1
TCGA.2Y.A9H3.01	-314.08	1273.26	959.19		1516	0
TCGA.DD.AAC9.01	38.72	507.01	545.73		347	0
TCGA.BC.A10R.01	-159.81	-453.24	-613.05		308	1
TCGA.DD.AADI.01	-334.08	1002.06	667.98		1085	0
TCGA.DD.AAW0.01	-118.51	526.45	407.94		2015	0
TCGA.DD.A39X.01	-586.6	20.95	-565.65		1694	1
TCGA.DD.AAD8.01	-1083.41	-380.9	-1464.31		1219	0
TCGA.DD.A1EE.01	-1123.61	-648.59	-1772.2		349	1
TCGA.DD.AAED.01	-1662.15	-321.32	-1983.47		763	0
TCGA.EP.A12J.01	-970.79	-397.63	-1368.42		570	0
TCGA.DD.A3A4.01	-959.04	-853.1	-1812.14		612	1
TCGA.O8.A75V.01	-343.68	598.05	254.37		538	0
TCGA.2Y.A9GT.01	-206.37	1002.75	796.37		1624	1
TCGA.DD.A4NB.01	946.19	281.33	1227.52		989	0
TCGA.MI.A75G.01	-1203.26	-730.23	-1933.49		698	0
TCGA.DD.AAVP.01	-752.95	-384.25	-1137.2		2752	0
TCGA.DD.A118.01	-423.41	-357.32	-780.73		3437	0
TCGA.2Y.A9GZ.01	-1032.97	-832.05	-1865.01		848	1
TCGA.2Y.A9H4.01	-929.57	62.48	-867.09		1452	0
TCGA.BD.A3ER.01	33.72	72.52	106.24		1115	0
TCGA.G3.AAV5.01	-1260.73	-402.93	-1663.67		354	0
TCGA.DD.AAD3.01	-40.1	165.93	125.82		1295	0
TCGA.DD.AAD1.01	149.64	736.91	886.55		564	0
TCGA.DD.AAEH.01	-292	962.91	670.9		784	0
TCGA.DD.A1EB.01	-631.2	-314.52	-945.72		2017	0
TCGA.DD.A116.01	-761.08	-96	-857.08		1622	1
TCGA.HP.A5MZ.01	532.13	951.91	1484.04		91	1
TCGA.DD.A4NG.01	-920.04	-79.19	-999.23		802	1
TCGA.BC.A10U.01	-1353.48	-463.3	-1816.78		837	1
TCGA.DD.A3A3.01	-1542.93	-208.27	-1751.2		535	1
TCGA.RC.A7SK.01	-1258.97	-774.1	-2033.07		472	0
TCGA.WX.AA47.01	-1490.59	-786.76	-2277.35		556	1
TCGA.2Y.A9HB.01	-334.67	395.03	60.36		260	0
TCGA.DD.A39V.01	-569.31	859.83	290.52		643	1
TCGA.NI.A4U2.01	-583.93	-298.35	-882.28		1791	1
TCGA.DD.A73A.01	-1022.13	270.71	-751.42		728	0
TCGA.DD.A3A9.01	-175.44	318.78	143.33		931	1
TCGA.ED.A82E.01	-499.13	-173.15	-672.28		408	0
TCGA.EP.A2KC.01	-898.55	-355.14	-1253.69		19	1
TCGA.DD.AADU.01	-1441.82	-448.39	-1890.21		554	0
TCGA.DD.AACB.01	-857.09	897.14	40.05		2324	0
TCGA.CC.A9FS.01	-1017.93	-441.87	-1459.8		211	0
TCGA.BD.A3EP.01	56.33	873.15	929.47		409	0
TCGA.ZP.A9D4.01	-1093.89	-645.08	-1738.97		395	0
TCGA.DD.AACQ.01	-1567.28	-885.28	-2452.56		432	1
TCGA.DD.AAVR.01	261.96	1148.07	1410.03		2513	0
TCGA.DD.AACE.01	-764.94	-461.16	-1226.1		2184	0
TCGA.ZS.A9CE.01	-1257.91	-858.09	-2116		1241	0
TCGA.G3.A3CK.01	-824.22	180.4	-643.82		585	0
TCGA.MI.A75C.01	-1618.37	85.29	-1533.08		291	0
TCGA.DD.AACU.01	-821.14	-105.23	-926.37		1567	0
TCGA.5R.AA1C.01	-1001.36	-125.46	-1126.82		520	0
TCGA.FV.A2QR.01	-293.02	-286.31	-579.33		581	1
TCGA.DD.AADS.01	-892.74	901.7	8.96		474	0
TCGA.2Y.A9GX.01	657.92	1087.45	1745.37		2442	0
TCGA.FV.A2QQ.01	-597.04	285.32	-311.73		729	0
TCGA.DD.AAEG.01	-1097.01	-640.35	-1737.36		719	0
TCGA.2Y.A9GW.01	-92.37	913.22	820.86		1271	1
TCGA.DD.AAVU.01	-1359.71	-410.19	-1769.9		2202	0
TCGA.G3.A25Z.01	-589.66	-33	-622.66		655	0
TCGA.CC.A7IL.01	-1700.72	-789.54	-2490.26		278	1
TCGA.WQ.AB4B.01	-399.9	53.23	-346.67		395	0
TCGA.FV.A3I1.01	-451.83	394.06	-57.78		247	1
TCGA.DD.A73G.01	-831.23	100.89	-730.34		3478	0
TCGA.UB.A7MD.01	-392.02	404.8	12.77		52	1
TCGA.2Y.A9H5.01	-369.7	-258.43	-628.13		555	1
TCGA.DD.AAVW.01	169.26	280.81	450.08		2317	0
TCGA.DD.AAVS.01	-813.47	-334.55	-1148.01		1823	0
TCGA.CC.A8HV.01	-1257.96	-837.12	-2095.07		279	1
TCGA.ZP.A9CY.01	-158.44	78.14	-80.31		782	0
TCGA.XR.A8TF.01	-1214.05	-538.93	-1752.99		693	1
TCGA.XR.A8TC.01	-872.06	-583.56	-1455.62		1339	0
TCGA.DD.AAEE.01	-1086.86	-659.39	-1746.25		810	0
TCGA.DD.AADK.01	-336.33	198.18	-138.15		1049	0
TCGA.BC.A10T.01	48.55	-333.34	-284.79		837	1
TCGA.DD.AAVV.01	-46.06	886.87	840.82		2455	0
TCGA.ED.A7PY.01	-1440.39	-712.49	-2152.88		390	0
TCGA.G3.A5SJ.01	-748.97	571.3	-177.66		698	0
TCGA.DD.A1EK.01	-430.18	244.28	-185.91		558	1
TCGA.RC.A6M4.01	-1399.47	-937.54	-2337.01		22	0
TCGA.LG.A6GG.01	-1186.69	-486.98	-1673.67		387	0
TCGA.DD.AADP.01	-638.25	-208.15	-846.41		458	0
TCGA.GJ.A9DB.01	-312.1	-139.72	-451.81		67	1
TCGA.BW.A5NO.01	-813.53	-72.3	-885.83		20	0
TCGA.EP.A3JL.01	-151.95	750.73	598.77		303	0
TCGA.DD.A1EF.01	-744.31	63.8	-680.51		394	1
TCGA.RC.A7SF.01	-1040.45	-226.1	-1266.55		579	0
TCGA.DD.A1EG.01	-147.2	835.08	687.87		1372	1
TCGA.DD.A3A5.01	-790.49	-311.8	-1102.29		3125	1
TCGA.KR.A7K8.01	-305.46	1093.78	788.32		906	0
TCGA.DD.A4NA.01	-438.52	109.39	-329.13		1008	0
TCGA.G3.AAV4.01	-1041.68	-453.81	-1495.49		27	1
TCGA.BC.A3KF.01	-904.22	-466.83	-1371.05		8	0
TCGA.DD.AAE9.01	-1551.74	-375.93	-1927.66		722	0
TCGA.2Y.A9H8.01	-979.21	393.88	-585.32		633	1
TCGA.DD.A39W.01	-1078.41	-508.82	-1587.23		827	1
TCGA.DD.AAD2.01	168.61	426.55	595.16		658	0
TCGA.KR.A7K0.01	-640.75	-158.75	-799.51		65	1
TCGA.DD.AACI.01	-367.06	1415.59	1048.52		1618	0
TCGA.FV.A496.01	-1416.38	-911.66	-2328.04		10	0
TCGA.2Y.A9HA.01	-1122.7	-519.17	-1641.87		36	1
TCGA.5C.A9VH.01	-365.5	-437.17	-802.66		322	0
TCGA.BC.A217.01	-1221.26	108.35	-1112.9		1397	1
TCGA.G3.A7M6.01	-743.79	-348.05	-1091.84		632	0
TCGA.DD.A39Z.01	-1528.91	-649.2	-2178.11		601	1
TCGA.DD.AADO.01	-984.48	934.89	-49.59		453	0
TCGA.UB.A7ME.01	-560.72	594.99	34.27		486	0
TCGA.DD.AADJ.01	-1158.53	-120.71	-1279.24		1066	0
TCGA.PD.A5DF.01	65.08	359.93	425.01		639	1
TCGA.BC.A112.01	-404.87	-70.85	-475.72		153	1
TCGA.G3.AAUZ.01	-521.27	461.39	-59.88		480	0
TCGA.WX.AA44.01	-1034.7	-123.37	-1158.08		615	0
TCGA.DD.A4ND.01	575.3	541.13	1116.43		2746	0
TCGA.G3.AAV1.01	-842.63	-469.17	-1311.8		359	1
TCGA.EP.A2KA.01	-939.88	883.29	-56.59		627	1
TCGA.ED.A7PZ.01	-1637.75	-969.5	-2607.25		6	0
TCGA.DD.A11B.01	-948.93	-728.55	-1677.47		14	1
TCGA.DD.A1EI.01	-81.81	-66.19	-147.99		183	0
TCGA.GJ.A3OU.01	889.34	2261.38	3150.71		879	0
TCGA.CC.5261.01	-12.46	530.68	518.22		97	1
TCGA.BC.A10Q.01	-831.23	-218.05	-1049.28		1135	1
TCGA.CC.A123.01	-1008.26	-195.89	-1204.14		219	0
TCGA.RC.A7SH.01	-1322.82	-755.94	-2078.76		468	0
TCGA.DD.AACC.01	-5.4	2311.6	2306.2		1685	1
TCGA.DD.A113.01	-810.56	-24.48	-835.04		2425	0
TCGA.2Y.A9H7.01	-1326.45	-218.24	-1544.69		1168	0
TCGA.DD.AAE0.01	-808.81	-478.88	-1287.7		555	0
TCGA.DD.AAD6.01	-1572.96	-412.1	-1985.06		672	0
TCGA.G3.A25Y.01	-248.12	18.33	-229.79		452	1
TCGA.ED.A7XP.01	-447.42	-56.46	-503.88		400	0
TCGA.ZP.A9D2.01	-611.17	-276.75	-887.92		765	1
TCGA.MI.A75I.01	-1274.02	-362.74	-1636.76		630	0
TCGA.DD.A3A1.01	-1244.43	352.63	-891.79		233	1
TCGA.ED.A66X.01	250.03	393.97	644		406	0
TCGA.DD.AACS.01	-1292.3	-731.2	-2023.49		1804	0
TCGA.DD.AAVZ.01	-848.26	-389.88	-1238.14		1900	0
TCGA.DD.A1EA.01	-1014.88	276.2	-738.67		2415	0
TCGA.2Y.A9H2.01	-1089.64	65.1	-1024.54		1731	0
TCGA.FV.A3R2.01	-1175.9	-300.93	-1476.82		194	1
TCGA.GJ.A6C0.01	-621.44	566.85	-54.58		31	1
TCGA.DD.AACO.01	-658.74	333.95	-324.79		1876	0
TCGA.DD.AAE4.01	-78.9	1307.28	1228.38		608	0
TCGA.RG.A7D4.01	-1265.35	1001	-264.35		1098	0
TCGA.ED.A5KG.01	485.1	2934.36	3419.47		854	0
TCGA.DD.AADF.01	-1267.53	-166.16	-1433.69		115	1
TCGA.EP.A3RK.01	-230.87	1304.49	1073.63		363	0
TCGA.DD.A1EJ.01	-1175.16	-184.32	-1359.48		1005	1
TCGA.DD.AAE2.01	-261.06	389.59	128.54		638	0
TCGA.DD.AACT.01	-457.36	365.62	-91.74		1562	0
TCGA.RC.A7SB.01	-1133.64	-457.26	-1590.9		588	0
TCGA.DD.A11C.01	-133.74	-15.53	-149.28		662	0
TCGA.DD.A115.01	-398.76	-79.33	-478.1		2542	1
TCGA.DD.AAEI.01	-784.36	272.02	-512.34		1531	0
TCGA.ED.A7XO.01	-280.71	158.48	-122.24		427	0
TCGA.DD.AAD0.01	-1536.13	-605.64	-2141.76		137	0
TCGA.DD.A4NJ.01	-248.04	361.78	113.74		928	0
TCGA.DD.A11A.01	-1135.65	-653.43	-1789.08		79	1
TCGA.DD.AADM.01	-742.82	-38.41	-781.23		12	1
TCGA.DD.AACG.01	-1370.95	188.65	-1182.3		469	1
TCGA.FV.A495.01	-30.02	740.54	710.51		1	0
TCGA.ED.A8O6.01	-1062.5	-522.85	-1585.36		56	1
TCGA.BC.A5W4.01	-1577.52	-1012.2	-2589.72		547	1
TCGA.G3.A5SM.01	-18.46	435.41	416.95		520	0
TCGA.DD.AACZ.01	-573.09	1560.76	987.67		171	1
TCGA.DD.AADV.01	-495.15	-332.76	-827.91		574	0
TCGA.BC.4072.01	-408.97	749.13	340.16		1490	1
TCGA.DD.AACK.01	-1153.34	-357.97	-1511.31		9	0
TCGA.G3.AAV3.01	-460.42	802.6	342.18		412	0
TCGA.UB.A7MF.01	-757.66	1332.84	575.18		214	1
TCGA.G3.A3CH.01	-481.29	61.59	-419.7		780	0
TCGA.CC.5262.01	100.13	557.69	657.82		103	1
TCGA.CC.A9FW.01	-1459.16	-395.24	-1854.39		248	0
TCGA.ED.A459.01	-942.5	85.69	-856.81		910	0
TCGA.DD.AAEK.01	-258.19	962.71	704.52		1067	0
TCGA.XR.A8TG.01	-552.52	-216.26	-768.78		898	0
TCGA.DD.A4NR.01	54	1836.16	1890.16		9	1
TCGA.ZS.A9CF.01	-942.97	-92.47	-1035.44		2412	0
TCGA.XR.A8TD.01	313.92	1395.47	1709.4		1030	0
TCGA.BC.A69H.01	-996.87	389.06	-607.81		444	0
TCGA.DD.AADY.01	-746.95	-797.31	-1544.26		555	0
TCGA.DD.AAD5.01	-1154.27	434.45	-719.82		1345	0
TCGA.DD.A4NH.01	-715.33	409.75	-305.57		917	0
TCGA.DD.AADL.01	-1301.91	-803.48	-2105.39		636	0
TCGA.DD.AAVQ.01	-446.26	1537.9	1091.64		2728	0
TCGA.CC.A3MC.01	-615.47	-169.72	-785.2		363	0
TCGA.DD.AAE6.01	-1727.94	-1141.2	-2869.14		141	0
TCGA.CC.A7IG.01	-1083.44	-9.74	-1093.18		299	1
TCGA.DD.AACF.01	-1132.7	185.99	-946.7		365	1
TCGA.DD.A73F.01	-255.87	1296.68	1040.82		1085	0
TCGA.DD.A1EC.01	-285.49	1990.28	1704.79		602	0
TCGA.DD.A1EL.01	-1465.03	-268.3	-1733.33		415	1
TCGA.CC.A7IF.01	-1190.84	-742.58	-1933.42		649	1
TCGA.DD.A4NN.01	-949.02	-831.75	-1780.77		899	1
TCGA.DD.AAE1.01	-1229.05	-143.96	-1373.01		552	0
TCGA.CC.A1HT.01	26.3	1568.77	1595.07		101	1
TCGA.ED.A8O5.01	-839.3	-672.53	-1511.84		406	0
TCGA.CC.A8HU.01	-1341.23	-652.1	-1993.33		344	1
TCGA.BC.A10Z.01	-1566.63	-1096.73	-2663.36		34	1
TCGA.ED.A7PX.01	-99.92	-155.43	-255.35		6	0
TCGA.UB.AA0U.01	-15.14	211.94	196.79		327	0
TCGA.KR.A7K7.01	-1300.52	665.27	-635.25		951	0
TCGA.4R.AA8I.01	-829.5	-314.59	-1144.09		262	1
TCGA.K7.A5RG.01	-269.4	2103.94	1834.54		519	0
TCGA.2Y.A9GU.01	-1053.62	-621.19	-1674.82		1939	0
TCGA.RC.A7S9.01	-1313.39	20.3	-1293.09		640	0
TCGA.G3.A25T.01	-594.36	-230.65	-825.01		1553	0
TCGA.DD.AACA.01	-1151.35	-606.2	-1757.55		2301	0
TCGA.FV.A4ZQ.01	-1134.66	1301.66	167		12	0
TCGA.DD.AACX.01	-1466.82	-205.52	-1672.33		170	0
TCGA.DD.AADB.01	-992.74	636.03	-356.72		1242	0
TCGA.DD.AAEA.01	-1154.93	151.51	-1003.42		575	0
TCGA.DD.AADN.01	-1354.1	1655.29	301.18		898	0
TCGA.DD.AADD.01	-1631.89	-495.5	-2127.39		1231	0
TCGA.DD.AADR.01	-972.6	-10.3	-982.9		2028	0
TCGA.5C.A9VG.01	-542.35	-785.46	-1327.81		328	0
TCGA.CC.A7IE.01	-798.34	643.05	-155.29		217	1
TCGA.DD.AADC.01	-1234.08	-607.18	-1841.26		425	1
TCGA.2Y.A9GS.01	-628.3	102.88	-525.43		724	1
TCGA.ZP.A9CZ.01	-363.69	537.38	173.69		706	0
TCGA.G3.A25X.01	-278.68	928.85	650.16		1779	0
TCGA.G3.A25U.01	-1184.37	-626.03	-1810.4		1636	0
TCGA.DD.A3A7.01	-1299.52	-212.19	-1511.71		419	1
TCGA.DD.A1EH.01	-553.22	-593.13	-1146.35		1495	0
TCGA.CC.5258.01	-640.74	83.4	-557.33		129	1
TCGA.2Y.A9GY.01	-1125.46	1200.87	75.41		757	1
TCGA.DD.A73B.01	-1232.87	-725.32	-1958.19		283	1
TCGA.CC.5260.01	-94.78	152.92	58.14		87	1
TCGA.G3.AAV6.01	-1253.04	-888.52	-2141.56		65	1
TCGA.UB.A7MB.01	-1308.79	-833.18	-2141.97		601	0
TCGA.FV.A23B.01	-741.61	-7.9	-749.5		1852	1
TCGA.UB.A7MC.01	-1408.87	-854.99	-2263.85		500	0
TCGA.FV.A4ZP.01	-903.8	770.4	-133.4		2486	1
TCGA.CC.A3MA.01	-561.63	-561.41	-1123.04		303	1
TCGA.WQ.A9G7.01	-1330.54	-730.63	-2061.17		30	0
TCGA.BC.A10Y.01	-927.29	-56.29	-983.58		711	1
TCGA.DD.AACW.01	-1253.49	-341.6	-1595.09		1424	0
TCGA.RC.A6M6.01	-1506.9	-510.49	-2017.38		9	0
TCGA.BC.A216.01	-1082.31	298.27	-784.04		1351	0
TCGA.CC.A8HS.01	-1217.64	-848.81	-2066.45		300	1
TCGA.ED.A66Y.01	-1256.72	-1209.16	-2465.88		296	1
TCGA.DD.AACH.01	-853.43	-130.89	-984.32		195	1
TCGA.G3.A5SI.01	-1185.43	-841.26	-2026.69		768	1
TCGA.EP.A2KB.01	-1259.73	-479.63	-1739.36		596	1
TCGA.BC.A8YO.01	-1003.01	727.98	-275.03		562	0
TCGA.CC.5259.01	-1495.13	79.77	-1415.36		250	0
TCGA.BD.A2L6.01	-805	-192.56	-997.56		1363	0
TCGA.DD.A4NE.01	-795.43	-597.05	-1392.48		660	1
TCGA.DD.AADW.01	-573.76	-797.57	-1371.34		587	0
TCGA.DD.A39Y.01	-1343.57	-457.29	-1800.86		171	1
TCGA.CC.A7IK.01	-1391.56	-983.35	-2374.91		262	1
TCGA.YA.A8S7.01	64.35	1470.2	1534.55		412	1
TCGA.CC.A5UD.01	-1302.8	-618.02	-1920.82		304	1
TCGA.QA.A7B7.01	-1366.17	-490.89	-1857.06		94	0
TCGA.CC.A8HT.01	-1198.77	208.04	-990.73		140	1
TCGA.DD.AACL.01	-663.99	1275.36	611.38		107	1
TCGA.CC.5263.01	-884.26	95.31	-788.94		129	1
TCGA.G3.AAV7.01	-792.76	319.1	-473.66		361	0
TCGA.CC.A3MB.01	-1029.32	-427.06	-1456.38		315	1
TCGA.CC.A5UC.01	-416.38	-217.33	-633.7		347	1
TCGA.DD.AACP.01	-1741.56	-787.77	-2529.32		415	0
TCGA.BC.A3KG.01	-1381.15	-577.98	-1959.13		680	0
TCGA.DD.AACV.01	-1459.36	-1058.32	-2517.67		1531	0
TCGA.G3.A7M9.01	-1485.76	-971.63	-2457.39		56	1
TCGA.CC.A7II.01	-935.49	-897.91	-1833.4		399	0
TCGA.BC.A10W.01	-710.35	50.22	-660.13		91	1
TCGA.CC.A5UE.01	-1714.21	-472.91	-2187.12		272	1
TCGA.CC.A3M9.01	807.39	2599.91	3407.3		300	1
TCGA.CC.A7IJ.01	720.04	1433.52	2153.56		382	0
TCGA.DD.A114.01	187.4	1253.33	1440.73		1149	1
TCGA.BC.4073.01	-105.68	1320.38	1214.7		849	0
TCGA.2Y.A9H0.01	-1207.37	239.59	-967.78		3675	0
TCGA.DD.A4NQ.01	-1089.01	101.76	-987.25		373	1
TCGA.CC.5264.01	-1120.43	-340	-1460.43		102	1
TCGA.2V.A95S.01	-597.66	1683.4	1085.74		#N/A	#N/A
TCGA.5C.AAPD.01	-484.12	1195.39	711.27		20	0
TCGA.BW.A5NP.01	-1471.4	-964.97	-2436.37		#N/A	#N/A
TCGA.BW.A5NQ.01	-1014.97	868.72	-146.25		#N/A	#N/A
TCGA.CC.A9FU.01	-1731.43	-629.7	-2361.13		#N/A	#N/A
TCGA.CC.A9FV.01	1006.9	1815.86	2822.76		#N/A	#N/A
TCGA.DD.AA3A.01	-1642.35	-439.6	-2081.95		410	1
TCGA.ED.A97K.01	-435.17	-12.54	-447.7		6	0
TCGA.FV.A3I0.01	-546.25	-158.91	-705.16		848	0
TCGA.K7.AAU7.01	-393.5	19.43	-374.08		359	0
TCGA.KR.A7K2.01	-488.48	18.94	-469.54		829	0
TCGA.RC.A6M3.01	-1497.85	-287.06	-1784.9		#N/A	#N/A
TCGA.UB.A7MA.01	-926.15	-476.52	-1402.66		848	0
TCGA.WJ.A86L.01	-1387.68	-623.74	-2011.42		345	0
