# Supplementary material for: Identification of CDCA2 as a Diagnostic and Prognostic Marker for Hepatocellular Carcinoma
Source: Front Oncol. 2021 Oct 1;11:755814. doi: 10.3389/fonc.2021.755814 (PMC8517522; doi:10.3389/fonc.2021.755814)
Supplement: Supplementary file 1 [file DataSheet_1.zip › Supplementary Table S10_Correlation of CDCA2 with immune infiltration score and TNM stage.xlsx]

## Sheet: Sheet1
Variables	Expression level of CDCA2	t/F value	p value
Low level of immune score	6.113 ± 1.553	0.282	0.778
High level of immune score	6.157 ± 1.459
Low level of stromal score	6.404 ± 1.545	3.481	0.001
High level of stromal score	5.868 ± 1.419
Low level of ESTIMATE score	6.248 ± 1.587	1.434	0.152
High level of ESTIMATE score	6.024 ± 1.414
TNM stage i (n=171)	5.834 ± 1.320	8.401	<0.001
TNM stage ii (n=86)	6.313 ± 1.482
TNM stage iii (n=85)	6.717 ± 1.610
TNM stage iv (n=5)	5.144 ± 0.925
