# Supplementary material for: Identification of CDCA2 as a Diagnostic and Prognostic Marker for Hepatocellular Carcinoma
Source: Front Oncol. 2021 Oct 1;11:755814. doi: 10.3389/fonc.2021.755814 (PMC8517522; doi:10.3389/fonc.2021.755814)
Supplement: Supplementary file 1 [file DataSheet_1.zip › Supplementary Table S11_Clinical data of 87 cases of hepatocellular carcinoma.xlsx]

## Sheet: Sheet1
ID	Gender	Age	Diagnosis	survival time	AFP	T	N	M	Histological grade	Surgical operation	Other treatment	Child-Pugh
253108	male	61	hepatocellular carcinoma	565	123.9	3	0	0	medium differentiation	Right lobe hepatectomy and cholecystectomy		B
301317	male	71	hepatocellular carcinoma		1.13	2	0	0	medium-low differentiation	Right posterior lobe hepatectomy	transcatheter arterial chemoembolization	A
362152	female	83	hepatocellular carcinoma		>1210	2	0	0	high differentiation	Partial hepatectomy and cholecystectomy		A
384291	female	58	hepatocellular carcinoma		15.38	3	0	0	low differentiation	Partial hepatectomy		A
398735	female	64	hepatocellular carcinoma		1.71	2	0	0	high differentiation	Partial hepatectomy		A
402491	female	56	hepatocellular carcinoma	59	2.1	4	0	0	high-medium differentiation	Hepatic carcinectomy and radiofrequency ablation		A
403190	male	59	hepatocellular carcinoma		5.29	4	0	0	medium differentiation	Partial hepatectomy and radiofrequency ablation		A
415412	female	65	hepatocellular carcinoma	292	186.4	1	0	0	medium differentiation	Hepatic carcinectomy		A
423178	male	61	hepatocellular carcinoma	1374	18.16	2	0	0	medium differentiation	Hepatic carcinectomy		A
433827	male	60	hepatocellular carcinoma	1079	5.33	2	0	0	high differentiation	Partial hepatectomy and cholecystectomy		A
438401	female	63	hepatocellular carcinoma		20.1	2	0	0	medium differentiation	Hepatic carcinectomy		A
438411	male	54	hepatocellular carcinoma		168.4	2	0	0	high differentiation	Left lobe hepatectomy		A
472442	female	58	hepatocellular carcinoma		6.49	2	0	0	medium differentiation	Partial hepatectomy		A
472585	male	59	hepatocellular carcinoma	1287	17.49	2	0	0	high-medium differentiation	Partial hepatectomy	Cytokine-induced killer cell fusion	A
472592	male	21	hepatocellular carcinoma		687.2	4	0	0	high differentiation	Right trefoil hepatectomy and cholecystectomy		A
473122	male	55	hepatocellular carcinoma		56.5	2	0	0	medium-low differentiation	hepatic left lateral lobectomy	transcatheter arterial chemoembolization	A
473131	male	59	hepatocellular carcinoma		5.36	3	0	0	medium differentiation	Right hemihepatectomy		A
473918	male	60	hepatocellular carcinoma		>1210	2	0	0	high-medium differentiation	Partial hepatectomy and cholecystectomy		A
474035	male	61	hepatocellular carcinoma	779		3	0	0	medium differentiation	Right hemihepatectomy		A
474736	male	44	hepatocellular carcinoma	558	8.1	2	0	0	medium differentiation	Partial hepatectomy		A
474825	male	67	hepatocellular carcinoma		35.6	2	0	0	medium-low differentiation	Partial hepatectomy and cholecystectomy	transcatheter arterial chemoembolization	A
474885	male	60	hepatocellular carcinoma		3.2	2	0	0	medium differentiation	Partial hepatectomy and cholecystectomy		A
476138	male	54	hepatocellular carcinoma	399	6.35	2	0	0	high-medium differentiation	Partial hepatectomy and cholecystectomy	Cytokine-induced killer cell fusion	A
476275	male	56	hepatocellular carcinoma	79	10.35	3	0	0	medium differentiation	Partial hepatectomy		A
476281	female	75	hepatocellular carcinoma	33	>1210	3	0	0	medium differentiation	Left trefoil hepatectomy		A
476335	male	56	hepatocellular carcinoma	322	273.4	3	0	0	high-medium differentiation	Right hemihepatectomy		A
476541	female	55	hepatocellular carcinoma		2.68	3	0	0	medium differentiation	Right hemihepatectomy		A
477104	male	62	hepatocellular carcinoma	1532	3.07	2	0	0	high-medium differentiation	Partial hepatectomy		A
477418	male	67	hepatocellular carcinoma		127.2	3	0	0	medium differentiation	Partial hepatectomy and cholecystectomy		A
477447	male	62	hepatocellular carcinoma	231	14.78	2	0	0	high differentiation	Partial hepatectomy		A
478585	female	52	hepatocellular carcinoma		2.55	3	0	0	medium differentiation	Left hemihepatectomy		A
479851	male	53	hepatocellular carcinoma		>1210	3	0	0	medium-low differentiation	Left hemihepatectomy and cholecystectomy	Cytokine-induced killer cell fusion	A
480498	female	50	hepatocellular carcinoma		0.76	4	0	0	medium-low differentiation	Left hemihepatectomy and cholecystectomy		A
480917	male	57	hepatocellular carcinoma	1118	18.83	2	0	0	medium differentiation	Hepatic carcinectomy		A
481967	male	46	hepatocellular carcinoma		3.08	2	0	0	low differentiation	Partial hepatectomy		A
482041	male	54	hepatocellular carcinoma		5.58	3	0	0	medium differentiation	Right lobe hepatectomy		A
482424	male	70	hepatocellular carcinoma	593	1.9	3	0	0	medium differentiation	Partial hepatectomy and cholecystectomy		A
482998	male	62	hepatocellular carcinoma		585	4	0	0	medium differentiation	Right hemihepatectomy		A
483310	female	49	hepatocellular carcinoma		6.44	2	0	0	medium differentiation	Partial hepatectomy and cholecystectomy		B
483830	male	45	hepatocellular carcinoma		15.67	4	0	0	medium differentiation	Partial hepatectomy and radiofrequency ablation		A
483993	female	49	hepatocellular carcinoma		>1210	3	0	0	medium-low differentiation	Right hemihepatectomy		A
485095	female	55	hepatocellular carcinoma		6.5	3	0	0	high-medium differentiation	Partial hepatectomy and cholecystectomy		A
485096	female	60	hepatocellular carcinoma		7.97	2	0	0	medium-low differentiation	Hepatic carcinectomy		A
486914	male	68	hepatocellular carcinoma	374	2.48	2	0	0	medium differentiation	Hepatic carcinectomy		A
487280	male	60	hepatocellular carcinoma	1194	3.9	3	0	0	medium differentiation	Partial hepatectomy	transcatheter arterial chemoembolization	A
489719	female	66	hepatocellular carcinoma		>1210	3	0	0	medium differentiation	Left hemihepatectomy and cholecystectomy		A
489805	male	68	hepatocellular carcinoma		4.49	3	0	0	medium differentiation	Left hemihepatectomy and cholecystectomy		A
490591	male	28	hepatocellular carcinoma		2.62	2	0	0	high-medium differentiation	Partial hepatectomy		A
492712	male	59	hepatocellular carcinoma		2.46	4	0	0	medium differentiation	Right hemihepatectomy and cholecystectomy		A
495382	male	51	hepatocellular carcinoma		3.15	2	0	0	medium differentiation	Hepatic carcinectomy		A
495831	male	62	hepatocellular carcinoma		4.2	2	0	0	high differentiation	hepatic left lateral lobectomy		A
497832	male	49	hepatocellular carcinoma		>1210	2	0	0	medium differentiation	Hepatic carcinectomy		A
498518	male	58	hepatocellular carcinoma	1294	44.94	2	0	0	medium differentiation	hepatic left lateral lobectomy		A
500348	female	50	hepatocellular carcinoma	305	>1210	2	0	0	medium-low differentiation	Hepatic carcinectomy		B
502372	female	65	hepatocellular carcinoma	134	7.58	4	1	0	low differentiation	Extended right lobe hepatectomy and cholecystectomy		A
502825	male	62	hepatocellular carcinoma		267	2	0	0	medium-low differentiation	Partial hepatectomy		A
502826	female	67	hepatocellular carcinoma		2.34	2	0	0	medium differentiation	Hepatic carcinectomy		A
503911	male	56	hepatocellular carcinoma	1319	10.59	1	0	0	high differentiation	Hepatic carcinectomy		A
504025	female	46	hepatocellular carcinoma		1.55	1	0	0	high differentiation	Hepatic carcinectomy		A
504536	male	49	hepatocellular carcinoma		3.05	1	0	0	medium differentiation	Hepatic carcinectomy		A
505355	male	75	hepatocellular carcinoma		4.81	3	0	0	high-medium differentiation	Left hemihepatectomy and cholecystectomy		A
505550	male	58	hepatocellular carcinoma	104	3.27	4	1	0	low differentiation	Extended left hemihepatectomy and cholecystectomy		A
505785	male	69	hepatocellular carcinoma		>1210	2	0	0	medium-low differentiation	Partial hepatectomy and cholecystectomy		A
505972	male	62	hepatocellular carcinoma		2.3	2	0	0	high-medium differentiation	Partial hepatectomy and cholecystectomy		A
506083	male	56	hepatocellular carcinoma	453	6.6	3	0	0	high-medium differentiation	Partial hepatectomy and cholecystectomy		A
506248	female	65	hepatocellular carcinoma		23.94	2	0	0	medium-low differentiation	Partial hepatectomy		A
506428	male	62	hepatocellular carcinoma	353	27.8	3	0	0	high-medium differentiation	Left hemihepatectomy and cholecystectomy	transcatheter arterial chemoembolization	A
506545	male	44	hepatocellular carcinoma		8.22	4	0	0	medium differentiation	Partial hepatectomy and radiofrequency ablation	transcatheter arterial chemoembolization	A
506865	male	66	hepatocellular carcinoma	178	200.3	4	0	0	medium differentiation	Partial hepatectomy and radiofrequency ablation	transcatheter arterial chemoembolization	A
506983	male	35	hepatocellular carcinoma		8.07	1	0	0	high differentiation	Hepatic carcinectomy		A
507872	female	69	hepatocellular carcinoma		201.2	1	0	0	medium differentiation	Hepatic carcinectomy		A
507989	female	44	hepatocellular carcinoma			2	0	0	medium-low differentiation	Partial hepatectomy		A
508931	male	75	hepatocellular carcinoma		4.19	3	0	0	medium-low differentiation	Left hemihepatectomy and cholecystectomy		A
509506	female	37	hepatocellular carcinoma	405	779.9	4	0	0	medium differentiation	Hepatic carcinectomy and radiofrequency ablation	transcatheter arterial chemoembolization	A
515216	male	61	hepatocellular carcinoma		1.86	2	0	0	medium differentiation	Partial hepatectomy		A
515968	male	55	hepatocellular carcinoma	188	1.65	3	0	0	medium differentiation	Left lateral lobe hepatectomy and cholecystectomy		A
516885	male	57	hepatocellular carcinoma	348	>1210	3	0	0	medium differentiation	Partial hepatectomy		A
517251	male	63	hepatocellular carcinoma	654	34.24	2	0	0	medium-low differentiation	Partial hepatectomy and cholecystectomy	transcatheter arterial chemoembolization	A
517826	male	46	hepatocellular carcinoma		7.79	4	0	0	medium differentiation	Partial hepatectomy and radiofrequency ablation	transcatheter arterial chemoembolization	A
518225	male	63	hepatocellular carcinoma		20.07	4	0	0	medium differentiation	hepatic left lateral lobectomy and radiofrequency ablation	transcatheter arterial chemoembolization	A
518373	male	67	hepatocellular carcinoma		4.07	3	0	0	low differentiation	Left hemihepatectomy		A
521366	male	52	hepatocellular carcinoma	589	49.6	2	0	0	medium-low differentiation	hepatic left lateral lobectomy	transcatheter arterial chemoembolization	A
521504	male	60	hepatocellular carcinoma	507	257	2	0	0	medium-low differentiation	Partial hepatectomy		A
523722	female	46	hepatocellular carcinoma		2.72	3	0	0	medium-low differentiation	Right hemihepatectomy and cholecystectomy		A
524535	female	58	hepatocellular carcinoma		18.2	2	0	0	high-medium differentiation	Partial hepatectomy	Cytokine-induced killer cell fusion	A
524555	female	56	hepatocellular carcinoma		4.34	2	0	0	medium differentiation	Partial hepatectomy		A
525867	male	54	hepatocellular carcinoma		2.57	2	0	0	medium-low differentiation	Right posterior lobe hepatectomy		A
