# Supplementary material for: Identification of CDCA2 as a Diagnostic and Prognostic Marker for Hepatocellular Carcinoma
Source: Front Oncol. 2021 Oct 1;11:755814. doi: 10.3389/fonc.2021.755814 (PMC8517522; doi:10.3389/fonc.2021.755814)
Supplement: Supplementary file 1 [file DataSheet_1.zip › Supplementary Table S12_Results of KM survival analysis of clinical indicators and prognosis of HCC in TCGA cases.xlsx]

## Sheet: Sheet1
Variables	Classification	Median survival time (days)	95% CI	(x2) Log Rank test	p value
Age	<60 (n=165)	2116	1208.4-3023.6	1.373	0.241
	≥60 (n=200)	1622	1319.6-1924.4
Gender	Female (n=119)	1490	949.7-2030.3	1.155	0.283
	Male (n=246)	2486	1392.0-3580.0
Family history of HCC	NO (n=204)	2532	1349.6-3714.4	0.659	0.417
	YES (n=112)	1372	892.1-1851.9
Neoplasm histologic grade	G1 (n=55)	2024	1510.5-2537.5	1.301	0.729
	G2 (n=175)	1806	1537.1-2076.0
	G3 (n=118)	1994	1656.6-2333.0
	G4 (n=12)	853	588.2-1118.5
TNM stage	stage i (n=171)	2532	1998.4-3065.6	25.901	<0.001
	stage ii (n=86)	1852	866.0-2838.0
	stage iii (n=85)	770	549.6-990.4
	stage iv (n=5)	558	0-1315.4
