# Supplementary material for: Identification of CDCA2 as a Diagnostic and Prognostic Marker for Hepatocellular Carcinoma
Source: Front Oncol. 2021 Oct 1;11:755814. doi: 10.3389/fonc.2021.755814 (PMC8517522; doi:10.3389/fonc.2021.755814)
Supplement: Supplementary file 1 [file DataSheet_1.zip › Supplementary Table S13_CDCA2 expression data of LIHC cases from ICGC.xlsx]

## Sheet: Sheet1
id	CDCA2
SP192523-DO23529-N	0.149006
SP192669-DO48719-N	0.129731
SP192671-DO48721-N	0.216956
SP192696-DO50789-N	0.256118
SP135269-DO45195-N	0.0849769
SP192706-DO50806-N	0.195937
SP192712-DO50809-N	0.0635974
SP135212-DO45097-N	0.116439
SP192631-DO45257-N	0
SP192713-DO50813-N	0.351945
SP191879-DO45117-N	0.104267
SP192507-DO23527-N	0.21838
SP192676-DO48730-N	0.148845
SP99319-DO45297-N	0.0813366
SP135235-DO45141-N	0.104432
SP192644-DO23550-N	0.165564
SP191958-DO45139-N	0.192409
SP192480-DO23524-N	0.0275162
SP50140-DO23530-N	0.460645
SP192537-DO23531-N	0.258148
SP192577-DO23538-N	0.231723
SP192649-DO45261-N	0.0829425
SP135394-DO45289-N	0.821806
SP192556-DO23536-N	0.319568
SP192690-DO48761-N	0.0620648
SP192699-DO50798-N	0.0355414
SP192682-DO48741-N	0
SP192687-DO48751-N	0.104295
SP192663-DO48706-N	0.221415
SP135214-DO45099-N	0.168951
SP192437-DO48674-N	0.0858665
SP192541-DO23532-N	0.251131
SP192701-DO50800-N	0.207795
SP192532-DO45235-N	0.125085
SP192438-DO45191-N	0.25498
SP99331-DO45303-N	0.113644
SP192555-DO23535-N	0.125127
SP192263-DO23511-N	0.214405
SP192543-DO23533-N	0.294347
SP192605-DO23543-N	0.724468
SP192708-DO227801-N	0.215016
SP135227-DO45125-N	0.664507
SP192495-DO23525-N	0.0676135
SP192390-DO23512-N	0.268313
SP192439-DO45193-N	0.135137
SP191868-DO45115-N	0.143293
SP135256-DO45171-N	0.204302
SP135247-DO45163-N	0.120027
SP192689-DO48759-N	0.350795
SP135210-DO45094-N	0.68027
SP192511-DO23528-N	0.134542
SP135318-DO45227-N	0.132166
SP192655-DO48700-N	0.0847709
SP135309-DO45223-N	0.12958
SP135295-DO45217-N	0.0631805
SP192720-DO50832-N	0.16279
SP192261-DO227643-N	0.126254
SP99323-DO45299-N	0.0642372
SP135322-DO45231-N	0.131018
SP192727-DO50859-N	0.0796662
SP192716-DO50818-N	0.0940439
SP192672-DO48723-N	0.0829396
SP135344-DO45247-N	0.0635145
SP135229-DO45131-N	0.0810955
SP135314-DO45225-N	0.107175
SP192593-DO23541-N	0.250766
SP192679-DO48733-N	0.0425765
SP192666-DO48716-N	0.187627
SP192692-DO50778-N	0.241851
SP99273-DO45275-N	0.448232
SP191903-DO45127-N	0.103854
SP135208-DO45093-N	0.0291349
SP192545-DO48682-N	0.130854
SP192704-DO50804-N	0.0684148
SP192395-DO45153-N	0.179867
SP192603-DO23542-N	0.323899
SP192640-DO48697-N	0.159767
SP192705-DO50805-N	0.158751
SP192719-DO50825-N	0.052439
SP135225-DO45123-N	0.132618
SP192464-DO23519-N	0.291461
SP135279-DO45197-N	0.0853072
SP192548-DO23534-N	0.126672
SP107009-DO48681-N	0.182096
SP135392-DO45287-N	0.151922
SP192661-DO45269-N	0.175719
SP192662-DO48704-N	0.154707
SP192681-DO48737-N	0.0916537
SP192477-DO23523-N	0
SP192562-DO23537-N	0
SP135261-DO45177-N	0
SP192723-DO50850-N	0.0512614
SP192675-DO48728-N	0.111637
SP135263-DO45189-N	0.106573
SP192664-DO48712-N	0.149764
SP135237-DO45143-N	0.406579
SP135206-DO45092-N	0.0733263
SP192668-DO48717-N	0.132797
SP192651-DO45265-N	0.152416
SP192659-DO48701-N	0.157849
SP191925-DO23509-N	0.0682093
SP192686-DO48747-N	0.647916
SP192709-DO50807-N	0
SP135253-DO45169-N	0.0434078
SP135272-DO23517-N	0.116396
SP135245-DO45161-N	0.178566
SP135203-DO45091-N	0.0418802
SP191956-DO45139-N	0.0908177
SP192420-DO45175-N	0.113125
SP191850-DO45109-N	0.125155
SP135243-DO45159-N	0.186289
SP192485-DO45215-N	0.126806
SP135368-DO45277-N	0.116487
SP192715-DO50816-N	0.30908
SP192693-DO50783-N	0.0808224
SP135353-DO45251-N	0.0427765
SP135333-DO45239-N	0.189305
SP192721-DO50840-N	0.269032
SP191939-DO45135-N	0.2696
SP192685-DO48746-N	0.0741017
SP192445-DO23518-N	0.0755898
SP135251-DO45167-N	0.18044
SP135358-DO45253-N	0.131166
SP192434-DO45187-N	0.0562922
SP192448-DO48677-N	0.174009
SP192471-DO45211-N	0.0494627
SP192627-DO23548-N	0.0861179
SP192393-DO45149-N	0
SP192711-DO50808-N	0
SP192427-DO45183-N	0.223788
SP192718-DO50822-N	0.0840867
SP135216-DO45101-N	0.231685
SP192697-DO50791-N	0.114683
SP135259-DO45173-N	0.187938
SP135329-DO45237-N	0.169822
SP192411-DO23514-N	0.235202
SP192652-DO23551-N	1.19922
SP192415-DO48672-N	0.117677
SP135370-DO45279-N	0.0529597
SP192454-DO45199-N	0.140402
SP135350-DO45249-N	0.150365
SP135384-DO45283-N	0.448491
SP135365-DO45263-N	0.100281
SP135249-DO45165-N	0.104519
SP192703-DO50803-N	0.132411
SP135306-DO45221-N	0.258104
SP192702-DO50802-N	0.109498
SP135385-DO45285-N	0.149875
SP191761-DO45095-N	0
SP135223-DO45119-N	0.166754
SP135341-DO45245-N	0.130595
SP191959-DO45139-N	0.120766
SP192405-DO23513-N	0.300475
SP192636-DO48695-N	0.212113
SP135233-DO45137-N	0.127573
SP192422-DO45179-N	0.108231
SP135300-DO45219-N	0.12565
SP192688-DO48757-N	0.129221
SP192417-DO23515-N	0.0941883
SP135231-DO45133-N	0.138441
SP192724-DO50855-N	0.160892
SP192665-DO48715-N	0.0579054
SP191843-DO45107-N	0.204846
SP192619-DO23545-N	0.20259
SP192442-DO23516-N	0.0783928
SP192683-DO48743-N	0.281392
SP192717-DO50820-N	0.175654
SP192498-DO23526-N	0.164996
SP192419-DO45173-N	0.354921
SP192694-DO50785-N	0.109511
SP192698-DO50793-N	0.0564485
SP135396-DO45305-N	0.0692712
SP192670-DO48720-N	0.240746
SP192457-DO48679-N	0.139397
SP192678-DO48732-N	0.103615
SP135283-DO45203-N	0.117407
SP191920-DO45129-N	0.314174
SP135338-DO45243-N	0.0503929
SP192725-DO50857-N	0.297663
SP135219-DO45111-N	0.0651551
SP191892-DO45121-N	0.0783144
SP135377-DO45281-N	0.123953
SP192397-DO45155-N	0.179007
SP192680-DO48736-N	0.20608
SP192673-DO48725-N	0.108895
SP192700-DO50799-N	0.103779
SP192654-DO45267-N	0.123476
SP192674-DO48727-N	0.0541162
SP192691-DO50774-N	0.124919
SP135218-DO45103-N	0.234289
SP135401-DO45307-N	0.127059
SP135221-DO45113-N	0.0968635
SP192425-DO45181-N	0.829884
SP135289-DO45213-N	0.0697791
SP192695-DO50787-N	0.105043
SP191982-DO23510-N	0.0917684
SP191784-DO45096-N	0.0840937
SP135241-DO45145-N	0.150124
SP192469-DO45209-N	0.159602
SP191914-DO23508-N	0.228299
SP135361-DO45259-N	0
SP192657-DO23552-N	0.17299
SP112188-DO50803-T	0.533958
SP99271-DO45273-T	0.802642
SP99213-DO45245-T	1.11006
SP99057-DO45167-T	0.485888
SP50111-DO23515-T	0.97945
SP99073-DO45175-T	0.31343
SP99077-DO45177-T	0.382782
SP112221-DO50819-T	1.16744
SP50185-DO23552-T	1.64335
SP99065-DO45171-T	0.147221
SP99297-DO45285-T	1.46126
SP107056-DO48706-T	0.530295
SP99185-DO45231-T	0.713642
SP106998-DO48674-T	0.0503592
SP99029-DO45153-T	0.68896
SP98973-DO45127-T	2.00651
SP98933-DO45107-T	0.349508
SP50171-DO23545-T	0.810211
SP50145-DO23532-T	0.355271
SP107073-DO48717-T	1.0708
SP99193-DO45235-T	0.679673
SP112265-DO50840-T	0.741282
SP112165-DO50791-T	0.716858
SP98981-DO45131-T	1.1504
SP99001-DO45141-T	0.385489
SP99283-DO45279-T	0.152391
SP112178-DO50798-T	0.549161
SP106993-DO48672-T	0.356262
SP99165-DO45221-T	1.86773
SP112219-DO50818-T	0.239235
SP99245-DO45261-T	0.312499
SP98941-DO45111-T	0.291997
SP99045-DO45161-T	1.19919
SP107119-DO48741-T	0.877939
SP99101-DO45189-T	0.974215
SP50149-DO23534-T	0.130142
SP112190-DO50804-T	0.101779
SP107071-DO48716-T	0.477242
SP98902-DO45094-T	0.199229
SP107047-DO48701-T	0.422675
SP107084-DO48723-T	1.28512
SP99093-DO45185-T	1.18496
SP98959-DO45121-T	0.362695
SP107010-DO48681-T	1.85567
SP112310-DO50859-T	0.188096
SP50117-DO23518-T	0.461551
SP99053-DO45165-T	0.692582
SP107068-DO48715-T	0.649326
SP107152-DO48760-T	0.202515
SP50153-DO23536-T	0.463939
SP50169-DO23544-T	0.191671
SP99085-DO45181-T	0.218536
SP112182-DO50800-T	0.19736
SP112147-DO50783-T	0.338181
SP99269-DO45273-T	0.802642
SP98985-DO45133-T	0.165936
SP99153-DO45215-T	0.151217
SP107104-DO48733-T	0.351673
SP99275-DO45275-T	2.62047
SP99109-DO45193-T	0.560657
SP99033-DO45155-T	1.25795
SP50137-DO23528-T	0.501232
SP107044-DO48700-T	0.481975
SP99049-DO45163-T	0.402773
SP99169-DO45223-T	0.502453
SP50127-DO23523-T	0.451251
SP50147-DO23533-T	0.3739
SP98927-DO45105-T	1.14989
SP50133-DO23526-T	1.59253
SP50113-DO23516-T	0.689652
SP112168-DO50793-T	0.646338
SP98913-DO45097-T	0.183782
SP99253-DO45265-T	1.8386
SP99329-DO45301-T	1.16371
SP112217-DO50817-T	0.204948
SP98896-DO45091-T	0.411319
SP112194-DO50806-T	0.828721
SP99125-DO45201-T	0.172462
SP99157-DO45217-T	1.25678
SP99003-DO45141-T	1.39753
SP50143-DO23531-T	0.156726
SP50163-DO23541-T	0.354578
SP50131-DO23525-T	1.41
SP50183-DO23551-T	0.21551
SP99041-DO45159-T	0.370466
SP98975-DO45129-T	0.523908
SP50101-DO23510-T	0.530984
SP112228-DO50822-T	0.32117
SP99061-DO45169-T	0.490443
SP107150-DO48759-T	0.288679
SP99265-DO45139-T	1.06609
SP107101-DO48732-T	0.942327
SP107012-DO48682-T	0.885608
SP50135-DO23527-T	0.451235
SP99209-DO45243-T	0.276548
SP107146-DO48757-T	1.13797
SP98915-DO45099-T	0.379161
SP107080-DO48721-T	0.251764
SP112186-DO50802-T	0.254964
SP99201-DO45239-T	0.841096
SP107078-DO48720-T	1.02364
SP50151-DO23535-T	0.579446
SP112130-DO50774-T	0.714117
SP107155-DO48761-T	0.731918
SP99301-DO45287-T	1.53484
SP99117-DO45197-T	0.677388
SP98907-DO45096-T	0.811466
SP112170-DO50793-T	0.646338
SP50103-DO23511-T	0.582819
SP98997-DO45139-T	0.278017
SP99225-DO45251-T	0.574033
SP112208-DO50813-T	0.381133
SP98904-DO45095-T	0.281512
SP99321-DO45297-T	0.979508
SP99129-DO45203-T	0.345891
SP99341-DO45307-T	1.65698
SP99237-DO45257-T	0.547988
SP112224-DO50820-T	1.8238
SP98921-DO45101-T	0.213084
SP112288-DO50850-T	0.463927
SP50139-DO23529-T	0.466217
SP107032-DO48693-T	0.781583
SP112276-DO50845-T	0.79827
SP112241-DO50829-T	1.45411
SP50165-DO23542-T	0.534994
SP99233-DO45255-T	0.32358
SP112273-DO50844-T	1.89247
SP99325-DO45299-T	1.15964
SP112198-DO50808-T	0.415042
SP50105-DO23512-T	0.335367
SP98953-DO45117-T	1.2984
SP99261-DO45269-T	1.45463
SP50107-DO23513-T	0.747627
SP107052-DO48704-T	0.451251
SP107132-DO48747-T	1.83456
SP112304-DO50857-T	0.856158
SP99217-DO45247-T	0.709976
SP99197-DO45237-T	1.77874
SP112192-DO50805-T	0.29455
SP99173-DO45225-T	1.50218
SP192707-DO227801-T	0.234706
SP99141-DO45209-T	1.26337
SP99205-DO45241-T	0.347621
SP50159-DO23539-T	1.24766
SP99133-DO45205-T	0.959979
SP112261-DO50839-T	0.0491196
SP50167-DO23543-T	0.831988
SP112184-DO45139-T	1.25162
SP99241-DO45259-T	1.2089
SP112138-DO50778-T	1.56179
SP50157-DO23538-T	0.588603
SP112156-DO50787-T	0.45383
SP98967-DO45125-T	0.301796
SP99177-DO45227-T	0.566895
SP112211-DO50814-T	0.484586
SP99069-DO45173-T	0.673729
SP112133-DO50776-T	0.366163
SP99249-DO45263-T	1.65908
SP107129-DO48746-T	0.412792
SP98955-DO45119-T	0.908385
SP98898-DO45092-T	1.03276
SP112205-DO50811-T	0.427606
SP107094-DO48728-T	0.856007
SP99161-DO45219-T	1.25413
SP50177-DO23548-T	0.656652
SP112201-DO50809-T	0.764327
SP112210-DO50814-T	0.484586
SP112248-DO50832-T	1.13171
SP99181-DO45229-T	0.206698
SP99221-DO45249-T	0.496224
SP50099-DO23509-T	1.42881
SP107136-DO48751-T	0.592487
SP99289-DO45281-T	0.837491
SP98909-DO45096-T	0.811466
SP98949-DO45115-T	0.673724
SP98945-DO45113-T	0.594112
SP50119-DO23519-T	2.01464
SP112300-DO50855-T	0.404329
SP107037-DO48695-T	0.212361
SP50161-DO23540-T	0.646122
SP99097-DO45187-T	2.51419
SP50141-DO23530-T	0.353666
SP107123-DO48743-T	0.532444
SP107041-DO48697-T	0.871038
SP99305-DO45289-T	0.77558
SP112215-DO50816-T	0.367252
SP107109-DO48736-T	0.27798
SP99189-DO45233-T	0.244995
SP99081-DO45179-T	0.922079
SP98965-DO45123-T	0.783489
SP99229-DO45253-T	0.897352
SP99137-DO45207-T	0.890039
SP50097-DO23508-T	1.06957
SP99105-DO45191-T	0.540966
SP107007-DO48679-T	0.567926
SP99279-DO45277-T	0.737455
SP50129-DO23524-T	2.25778
SP107111-DO48737-T	1.17743
SP50173-DO23546-T	0.530408
SP50123-DO23521-T	2.07908
SP112152-DO50785-T	1.46478
SP50181-DO23550-T	0.720989
SP107076-DO48719-T	0.262454
SP107097-DO48730-T	0.895507
SP99019-DO45149-T	0.679766
SP99149-DO45213-T	0.55484
SP98991-DO45137-T	0.903837
SP99121-DO45199-T	0.533279
SP99113-DO45195-T	0.0390723
SP98989-DO45135-T	0.929218
SP191990-DO227643-T	0.432382
SP98900-DO45093-T	1.27482
SP99007-DO45143-T	0.316735
SP50115-DO23517-T	0.104864
SP99011-DO45145-T	2.74578
SP112180-DO50799-T	0.658215
SP107004-DO48677-T	0.11253
SP192726-DO50859-T	0.188096
SP98925-DO45103-T	0.687566
SP107063-DO48712-T	0.627574
SP50109-DO23514-T	1.10033
SP98937-DO45109-T	0.496897
SP99257-DO45267-T	1.32684
SP99337-DO45305-T	1.0145
SP99037-DO45157-T	1.80183
SP99293-DO45283-T	0.561438
SP112160-DO50789-T	0.746594
SP107088-DO48725-T	1.12459
SP107121-DO48742-T	0.0960257
SP50175-DO23547-T	0.69627
SP99287-DO45281-T	0.65099
SP112196-DO50807-T	1.37435
SP112234-DO50825-T	0.403487
SP112213-DO50815-T	2.66568
SP99145-DO45211-T	2.36939
SP50179-DO23549-T	1.34401
SP99333-DO45303-T	0.228039
SP99089-DO45183-T	0.687284
SP107091-DO48727-T	0.252614
SP50155-DO23537-T	1.49604
