# Supplementary material for: Identification of CDCA2 as a Diagnostic and Prognostic Marker for Hepatocellular Carcinoma
Source: Front Oncol. 2021 Oct 1;11:755814. doi: 10.3389/fonc.2021.755814 (PMC8517522; doi:10.3389/fonc.2021.755814)
Supplement: Supplementary file 1 [file DataSheet_1.zip › Supplementary Table S14_Survival data of LIHC cases from ICGC.xlsx]

## Sheet: Sheet1
id	futime	fustat	CDCA2
DO50803	540	0	0.533958
DO45273	480	0	0.802642
DO45245	240	1	1.11006
DO45167	1440	1	0.485888
DO23515	1230	0	0.97945
DO45175	1140	0	0.31343
DO45177	1260	0	0.382782
DO50819	510	0	1.16744
DO23552	810	0	1.64335
DO45171	600	0	0.147221
DO45285	480	0	1.46126
DO48706	870	0	0.530295
DO45231	930	0	0.713642
DO48674	1260	0	0.0503592
DO45153	1380	0	0.68896
DO45127	420	1	2.00651
DO45107	1710	0	0.349508
DO23545	570	1	0.810211
DO23532	960	0	0.355271
DO48717	180	1	1.0708
DO45235	900	0	0.679673
DO50840	330	0	0.741282
DO50791	480	1	0.716858
DO45131	360	1	1.1504
DO45141	1320	0	0.385489
DO45279	1290	0	0.152391
DO50798	30	1	0.549161
DO48672	450	0	0.356262
DO45221	390	1	1.86773
DO50818	510	0	0.239235
DO45261	990	0	0.312499
DO45111	1590	0	0.291997
DO45161	540	1	1.19919
DO48741	240	0	0.877939
DO45189	1200	0	0.974215
DO23534	840	0	0.130142
DO50804	720	0	0.101779
DO48716	720	0	0.477242
DO45094	1650	0	0.199229
DO48701	780	0	0.422675
DO48723	600	0	1.28512
DO45185	600	0	1.18496
DO45121	1530	0	0.362695
DO48681	900	0	1.85567
DO50859	180	0	0.188096
DO23518	1320	0	0.461551
DO45165	690	0	0.692582
DO48715	690	1	0.649326
DO48760	690	0	0.202515
DO23536	930	0	0.463939
DO23544	960	0	0.191671
DO45181	1200	0	0.218536
DO50800	510	0	0.19736
DO50783	480	0	0.338181
DO45273	480	0	0.802642
DO45133	660	1	0.165936
DO45215	1170	0	0.151217
DO48733	600	0	0.351673
DO45275	10	1	2.62047
DO45193	120	1	0.560657
DO45155	2160	0	1.25795
DO23528	1020	0	0.501232
DO48700	810	0	0.481975
DO45163	960	0	0.402773
DO45223	1020	0	0.502453
DO23523	1080	0	0.451251
DO23533	900	0	0.3739
DO45105	1680	0	1.14989
DO23526	1050	0	1.59253
DO23516	20	1	0.689652
DO50793	540	0	0.646338
DO45097	1620	0	0.183782
DO45265	1020	0	1.8386
DO45301	1440	1	1.16371
DO50817	390	0	0.204948
DO45091	1320	1	0.411319
DO50806	540	0	0.828721
DO45201	900	0	0.172462
DO45217	270	1	1.25678
DO45141	1320	0	1.39753
DO23531	900	0	0.156726
DO23541	930	0	0.354578
DO23525	1050	0	1.41
DO23551	150	1	0.21551
DO45159	1470	0	0.370466
DO45129	1470	0	0.523908
DO23510	870	0	0.530984
DO50822	510	0	0.32117
DO45169	1350	0	0.490443
DO48759	720	0	0.288679
DO45139	1320	0	1.06609
DO48732	630	0	0.942327
DO48682	120	1	0.885608
DO23527	1050	0	0.451235
DO45243	930	0	0.276548
DO48757	480	0	1.13797
DO45099	1590	0	0.379161
DO48721	900	0	0.251764
DO50802	930	0	0.254964
DO45239	870	0	0.841096
DO48720	570	0	1.02364
DO23535	960	0	0.579446
DO50774	720	0	0.714117
DO48761	870	0	0.731918
DO45287	390	0	1.53484
DO45197	1170	0	0.677388
DO45096	1290	1	0.811466
DO50793	540	0	0.646338
DO23511	180	1	0.582819
DO45139	1320	0	0.278017
DO45251	900	0	0.574033
DO50813	420	0	0.381133
DO45095	1620	0	0.281512
DO45297	1260	1	0.979508
DO45203	1170	0	0.345891
DO45307	240	1	1.65698
DO45257	810	0	0.547988
DO50820	510	0	1.8238
DO45101	1680	0	0.213084
DO50850	720	0	0.463927
DO23529	930	0	0.466217
DO48693	900	0	0.781583
DO50845	210	0	0.79827
DO50829	570	0	1.45411
DO23542	960	0	0.534994
DO45255	720	0	0.32358
DO50844	300	0	1.89247
DO45299	1440	0	1.15964
DO50808	570	0	0.415042
DO23512	1260	0	0.335367
DO45117	1110	1	1.2984
DO45269	750	0	1.45463
DO23513	1200	0	0.747627
DO48704	750	0	0.451251
DO48747	540	0	1.83456
DO50857	210	0	0.856158
DO45247	210	0	0.709976
DO45237	900	0	1.77874
DO50805	690	0	0.29455
DO45225	1050	0	1.50218
DO227801	660	0	0.234706
DO45209	1350	0	1.26337
DO45241	1080	0	0.347621
DO23539	1110	0	1.24766
DO45205	90	1	0.959979
DO50839	330	0	0.0491196
DO23543	1020	0	0.831988
DO45139	1320	0	1.25162
DO45259	330	0	1.2089
DO50778	630	0	1.56179
DO23538	450	0	0.588603
DO50787	480	0	0.45383
DO45125	1680	0	0.301796
DO45227	1020	0	0.566895
DO50814	420	0	0.484586
DO45173	1170	0	0.673729
DO50776	690	0	0.366163
DO45263	270	1	1.65908
DO48746	570	0	0.412792
DO45119	510	1	0.908385
DO45092	1200	1	1.03276
DO50811	450	0	0.427606
DO48728	150	0	0.856007
DO45219	1080	0	1.25413
DO23548	840	0	0.656652
DO50809	720	1	0.764327
DO50814	420	0	0.484586
DO50832	90	0	1.13171
DO45229	990	0	0.206698
DO45249	630	0	0.496224
DO23509	780	1	1.42881
DO48751	480	1	0.592487
DO45281	750	0	0.837491
DO45096	1290	1	0.811466
DO45115	840	0	0.673724
DO45113	1560	0	0.594112
DO23519	630	0	2.01464
DO50855	570	0	0.404329
DO48695	720	0	0.212361
DO23540	750	0	0.646122
DO45187	1260	0	2.51419
DO23530	180	1	0.353666
DO48743	570	0	0.532444
DO48697	810	1	0.871038
DO45289	360	0	0.77558
DO50816	390	0	0.367252
DO48736	600	0	0.27798
DO45233	900	0	0.244995
DO45179	600	0	0.922079
DO45123	570	1	0.783489
DO45253	870	0	0.897352
DO45207	1050	0	0.890039
DO23508	390	0	1.06957
DO45191	1200	0	0.540966
DO48679	1200	0	0.567926
DO45277	600	0	0.737455
DO23524	1050	0	2.25778
DO48737	720	0	1.17743
DO23546	1050	0	0.530408
DO23521	1110	0	2.07908
DO50785	90	1	1.46478
DO23550	990	0	0.720989
DO48719	690	0	0.262454
DO48730	630	0	0.895507
DO45149	1260	0	0.679766
DO45213	1200	0	0.55484
DO45137	1320	0	0.903837
DO45199	1350	0	0.533279
DO45195	390	0	0.0390723
DO45135	1410	0	0.929218
DO227643	1260	0	0.432382
DO45093	720	1	1.27482
DO45143	1290	0	0.316735
DO23517	1200	0	0.104864
DO45145	60	1	2.74578
DO50799	540	0	0.658215
DO48677	1140	0	0.11253
DO50859	180	0	0.188096
DO45103	450	0	0.687566
DO48712	810	0	0.627574
DO23514	1290	0	1.10033
DO45109	1590	0	0.496897
DO45267	570	1	1.32684
DO45305	300	0	1.0145
DO45157	1980	0	1.80183
DO45283	510	0	0.561438
DO50789	570	0	0.746594
DO48725	780	0	1.12459
DO48742	600	0	0.0960257
DO23547	1020	0	0.69627
DO45281	750	0	0.65099
DO50807	540	0	1.37435
DO50825	390	0	0.403487
DO50815	150	0	2.66568
DO45211	240	0	2.36939
DO23549	990	0	1.34401
DO45303	990	0	0.228039
DO45183	570	1	0.687284
DO48727	390	1	0.252614
DO23537	900	1	1.49604
