# Supplementary material for: Identification of CDCA2 as a Diagnostic and Prognostic Marker for Hepatocellular Carcinoma
Source: Front Oncol. 2021 Oct 1;11:755814. doi: 10.3389/fonc.2021.755814 (PMC8517522; doi:10.3389/fonc.2021.755814)
Supplement: Supplementary file 1 [file DataSheet_1.zip › Supplementary Table S15_1013 differentially expressed genes in the turquoise module from GSE89377.xlsx]

## Sheet: Sheet1
id	ENSG	logFC	AveExpr	t	P.Value	adj.P.Val	B
A2M	ENSG00000175899	-0.952684	10.8284	-3.08021	0.00328294	0.021337	-2.14022
AATF	ENSG00000275700	0.575347	8.69862	4.46256	4.28959e-05	0.00100373	1.89843
ABCA1	ENSG00000165029	-0.489407	11.6413	-3.19819	0.00234027	0.0167985	-1.83109
ABCA8	ENSG00000141338	-0.534123	7.57341	-2.69708	0.00937127	0.0448662	-3.08705
ABCA9	ENSG00000154258	-0.368863	6.9628	-2.83555	0.0064739	0.0346768	-2.75535
ABCD1	ENSG00000101986	0.661472	7.09065	4.32087	6.90846e-05	0.00140211	1.44894
AC213203.4	ENSG00000277475	0.706652	7.39599	2.64637	0.0107015	0.0493536	-3.20541
ACBD6	ENSG00000230124	0.453447	7.56695	3.34931	0.001502	0.012217	-1.42392
ACKR3	ENSG00000144476	0.00905298	8.33028	0.0261596	0.979229	0.988897	-6.47181
ACTL6A	ENSG00000136518	0.318199	8.84387	2.31773	0.0243775	0.088069	-3.92993
ADCK2	ENSG00000133597	0.595899	9.171	4.15127	0.000121231	0.00206923	0.919822
ADGRL2	ENSG00000117114	-0.311753	7.83128	-2.27562	0.0269598	0.0946394	-4.01721
ADM	ENSG00000148926	-1.26405	10.4034	-5.09021	4.88126e-06	0.000213467	3.95809
ADM2	ENSG00000128165	0.621899	7.21506	3.10635	0.00304755	0.0202947	-2.0724
ADRA1B	ENSG00000170214	-1.19814	7.82226	-5.03944	5.83853e-06	0.000242058	3.7879
ADSL	ENSG00000239900	0.393966	10.4962	2.40643	0.0196472	0.0756277	-3.74187
AGTR1	ENSG00000144891	-1.0475	8.9663	-4.425	4.87e-05	0.00108717	1.77864
AKR1C3	ENSG00000196139	1.36196	12.8474	5.31123	2.22611e-06	0.000122822	4.70505
ALG1L	ENSG00000189366	1.75102	7.65355	4.09762	0.000144555	0.0023616	0.754577
ALPK1	ENSG00000073331	-0.0631951	7.37429	-0.454295	0.651481	0.784803	-6.36967
AMD1	ENSG00000123505	-0.301047	8.68958	-2.20077	0.0321545	0.106402	-4.16911
ANAPC16	ENSG00000166295	-0.437605	7.9203	-3.90133	0.000272836	0.00366095	0.15953
ANGEL1	ENSG00000013523	0.400493	7.73397	2.55372	0.0135862	0.058365	-3.41725
ANLN	ENSG00000011426	0.542442	6.31036	3.64449	0.000612947	0.00656498	-0.594869
ANTXR2	ENSG00000163297	-0.575425	8.90508	-2.99249	0.00420321	0.0255519	-2.3649
AOX1	ENSG00000138356	-2.36636	11.4318	-3.80963	0.000365338	0.00449464	-0.113121
APEX1	ENSG00000100823	0.54426	10.6042	4.13878	0.000126311	0.00212554	0.881255
APEX2	ENSG00000169188	0.522955	8.43727	3.2316	0.00212368	0.0157531	-1.74212
APOBEC3B	ENSG00000179750	0.508747	6.32658	2.93684	0.00490621	0.0285811	-2.50506
ARHGAP33	ENSG00000004777	0.195459	7.72489	1.34774	0.183505	0.350368	-5.58397
ARHGEF37	ENSG00000183111	0.252488	6.50326	1.81811	0.0747302	0.190287	-4.87814
ARMC7	ENSG00000125449	0.195748	7.38852	1.57856	0.12042	0.263378	-5.2614
ARPC1A	ENSG00000241685	0.660906	10.5171	4.64692	2.28802e-05	0.000647551	2.49257
ARPC5L	ENSG00000136950	0.0815572	8.6554	0.531624	0.59722	0.743981	-6.33191
ARPIN	ENSG00000242498	0.257813	7.50765	1.45508	0.151574	0.30781	-5.43978
ART4	ENSG00000111339	-0.328914	8.09899	-2.14841	0.0362943	0.115791	-4.27286
ASAP3	ENSG00000088280	0.316116	8.0071	1.92679	0.0594033	0.162838	-4.68857
ASF1B	ENSG00000105011	0.728696	6.52239	4.39427	5.40113e-05	0.00117448	1.68098
ASIP	ENSG00000101440	-0.135845	6.51791	-1.02831	0.308501	0.491581	-5.95136
ASPM	ENSG00000066279	1.55106	7.43447	5.46437	1.28594e-06	8.40334e-05	5.22778
ATAD2	ENSG00000156802	0.697006	7.82669	2.83937	0.00640715	0.0344277	-2.74602
ATF3	ENSG00000162772	-0.401935	6.92089	-3.24801	0.00202441	0.0152895	-1.69822
ATG2A	ENSG00000110046	-0.413404	8.25693	-3.1064	0.00304716	0.0202947	-2.07228
ATIC	ENSG00000138363	0.426405	10.851	2.57563	0.0128466	0.0561418	-3.36769
ATL3	ENSG00000184743	0.306377	8.616	1.95406	0.0560076	0.156444	-4.6395
ATOH8	ENSG00000168874	-0.918247	7.15336	-4.13977	0.000125901	0.00212299	0.884311
ATP23	ENSG00000166896	0.202372	7.22768	1.5528	0.126454	0.272221	-5.29971
ATP2A2	ENSG00000174437	0.382464	9.48876	3.09206	0.00317419	0.0208471	-2.10952
ATP5MC1	ENSG00000159199	0.537091	9.5007	3.16318	0.00258939	0.0180811	-1.92363
ATP5MF	ENSG00000241468	0.605167	11.3178	4.14875	0.00012224	0.00207941	0.91203
ATP6AP1	ENSG00000071553	0.416364	11.4551	2.57107	0.0129974	0.0566042	-3.37803
ATP6V0B	ENSG00000117410	0.534017	9.42699	4.32378	6.84159e-05	0.00139601	1.45811
ATP6V1F	ENSG00000128524	0.555056	11.0853	3.64059	0.000620397	0.00661099	-0.606091
AURKA	ENSG00000087586	1.53239	8.12274	5.49795	1.1396e-06	7.74899e-05	5.34292
AURKB	ENSG00000178999	0.997279	6.94177	4.57847	2.8925e-05	0.000758205	2.27079
B2M	ENSG00000166710	-0.134891	12.9431	-0.931974	0.355598	0.538751	-6.04359
B3GNT6	ENSG00000198488	0.122894	7.57638	0.89599	0.374331	0.557949	-6.07579
B4GALT7	ENSG00000027847	0.377582	9.0845	3.16642	0.00256537	0.0179483	-1.91511
BAIAP2L1	ENSG00000006453	0.647311	9.22385	3.05596	0.00351645	0.0223862	-2.20278
BARD1	ENSG00000138376	0.639993	7.37919	3.64041	0.000620744	0.0066119	-0.606612
BCAP31	ENSG00000185825	0.468408	11.4514	3.20858	0.00227076	0.0164687	-1.80347
BCL3	ENSG00000069399	-0.171013	8.61308	-0.857438	0.395084	0.577857	-6.10893
BCL6	ENSG00000113916	-0.338505	7.96384	-2.90407	0.00536994	0.0304353	-2.58672
BCL9	ENSG00000116128	0.697481	7.51721	3.69931	0.000516825	0.00579882	-0.43629
BEGAIN	ENSG00000183092	0.292159	6.79601	2.08832	0.0416154	0.127357	-4.38937
BHLHE40	ENSG00000134107	-0.760445	11.1888	-3.29873	0.00174445	0.0136447	-1.56157
BHLHE40	ENSG00000134107	0.597443	10.2685	2.32748	0.0238119	0.0866855	-3.90954
BIN1	ENSG00000136717	0.495617	9.35923	2.94773	0.00476062	0.0279907	-2.47779
BIRC5	ENSG00000089685	0.444479	6.41706	3.03356	0.00374587	0.0234375	-2.26027
BLK	ENSG00000136573	-0.00181208	6.11074	-0.0198368	0.984248	0.991457	-6.47195
BLM	ENSG00000197299	0.500093	6.50043	3.95019	0.000233237	0.00329108	0.306208
BMERB1	ENSG00000166780	0.216815	6.91376	1.51586	0.135529	0.284955	-5.35364
BOD1	ENSG00000145919	0.451223	9.17027	3.58435	0.000737994	0.00745969	-0.767201
BOLA2	ENSG00000183336	0.536692	8.56858	4.39392	5.40756e-05	0.00117474	1.67986
BOP1	ENSG00000261236	0.439198	9.79007	1.96641	0.0545251	0.153404	-4.61708
BRD3	ENSG00000169925	0.629799	8.86229	4.15638	0.00011921	0.00204028	0.935611
BSDC1	ENSG00000160058	-0.153663	9.41017	-1.07694	0.286409	0.468549	-5.90149
BST2	ENSG00000130303	-0.453593	9.69548	-1.97686	0.0532982	0.150915	-4.59803
BUB1	ENSG00000169679	0.739513	6.4626	4.29254	7.59365e-05	0.00150432	1.35986
BUD31	ENSG00000106245	0.500562	9.95245	3.12809	0.002864	0.0193645	-2.01571
C12orf76	ENSG00000174456	0.472126	7.42577	3.55921	0.000797206	0.00785117	-0.838754
C14orf93	ENSG00000100802	0.691459	8.12779	6.52798	2.64578e-08	5.00491e-06	8.93603
C16orf58	ENSG00000140688	0.07636	10.3088	0.538117	0.592761	0.741216	-6.32847
C16orf92	ENSG00000167194	0.327595	6.35638	1.80237	0.0772055	0.194519	-4.9048
C17orf53	ENSG00000125319	0.775677	7.30784	3.67854	0.000551407	0.00606861	-0.496531
C19orf48	ENSG00000167747	0.373968	7.49001	2.51202	0.0151019	0.0628964	-3.51069
C1orf112	ENSG00000000460	0.45757	7.43793	2.40308	0.0198092	0.0760073	-3.74905
C1orf131	ENSG00000143633	0.36617	8.46161	2.57365	0.0129118	0.0563483	-3.37217
C1orf35	ENSG00000143793	0.484257	7.89588	4.07072	0.000157828	0.00250208	0.672149
C1QL1	ENSG00000131094	0.505689	6.44307	2.23317	0.0298064	0.101105	-4.10387
C1R	ENSG00000159403	-0.763323	8.46649	-4.54756	3.21409e-05	0.000818453	2.17112
C1S	ENSG00000182326	-0.722456	10.9494	-3.23751	0.00208739	0.0155974	-1.72631
C2CD4B	ENSG00000205502	-0.551019	6.55105	-4.4877	3.93935e-05	0.000949329	1.97886
C4orf3	ENSG00000164096	-0.477971	9.01892	-2.8574	0.00610084	0.0332519	-2.70188
C8orf33	ENSG00000182307	0.643688	8.61024	3.67913	0.000550394	0.00606277	-0.494822
C8orf76	ENSG00000189376	0.291346	9.83919	1.99094	0.0516815	0.147925	-4.57221
CA4	ENSG00000167434	-0.144391	6.6205	-1.21166	0.231045	0.408006	-5.7519
CABLES2	ENSG00000149679	0.38425	6.53469	2.84776	0.00626291	0.0338367	-2.72551
CAD	ENSG00000084774	0.463861	7.34341	3.84858	0.000322852	0.00411887	0.00226557
CALCA	ENSG00000110680	-0.085254	6.04737	-0.960291	0.341292	0.52498	-6.01739
CALM3	ENSG00000160014	0.352795	12.0551	2.35644	0.0222	0.0825374	-3.84854
CALU	ENSG00000128595	0.43571	8.80492	2.78707	0.00737788	0.0379591	-2.87287
CAMK2N2	ENSG00000163888	0.363609	6.20964	2.21681	0.0309717	0.10373	-4.1369
CANT1	ENSG00000171302	0.420836	8.40517	3.52294	0.000890644	0.0085043	-0.941415
CBX4	ENSG00000141582	0.724438	7.32766	6.09769	1.28782e-07	1.59607e-05	7.42371
CBX5	ENSG00000094916	-0.0721747	7.97156	-0.426616	0.671396	0.799292	-6.38175
CCDC167	ENSG00000198937	0.520535	8.98472	2.81157	0.00690731	0.0362875	-2.81365
CCDC34	ENSG00000109881	0.592636	7.37812	3.93611	0.00024404	0.00338095	0.26384
CCL25	ENSG00000131142	0.514143	6.24331	2.09471	0.041019	0.1263	-4.37711
CCL3	ENSG00000277632	-1.24274	8.22905	-4.57991	2.87827e-05	0.000757472	2.27545
CCL3L1	ENSG00000276085	-0.882793	7.33794	-4.23351	9.24008e-05	0.00171914	1.17514
CCL3L3	ENSG00000276085	-1.25243	9.31081	-4.27877	7.95015e-05	0.00155414	1.31666
CCL4L1	#N/A	-1.16899	7.79161	-4.02353	0.000184019	0.00278396	0.528186
CCL4L2	ENSG00000276070	-0.615442	7.38264	-4.42578	4.85717e-05	0.00108527	1.78113
CCNA2	ENSG00000145386	0.952863	6.96331	4.7566	1.56775e-05	0.00049685	2.85058
CCNB2	ENSG00000157456	1.63922	7.57873	4.9291	8.60115e-06	0.000325408	3.41996
CCND1	ENSG00000110092	-0.213984	11.5012	-0.513388	0.609825	0.754231	-6.34134
CCNE1	ENSG00000105173	0.459612	6.34897	2.60758	0.0118333	0.053097	-3.2948
CCNF	ENSG00000162063	0.862209	7.01312	4.05848	0.000164251	0.0025699	0.634732
CCT3	ENSG00000163468	0.790632	9.28676	5.49379	1.15679e-06	7.84465e-05	5.32865
CD14	ENSG00000170458	-0.594788	12.9488	-2.10504	0.0400705	0.124204	-4.35723
CD300LG	ENSG00000161649	-0.200239	6.8174	-1.38516	0.171837	0.335319	-5.53487
CD302	ENSG00000241399	-0.535937	7.71428	-4.03979	0.000174548	0.00267446	0.577714
CD55	ENSG00000196352	-0.845342	7.79619	-4.27774	7.97732e-05	0.00155703	1.31345
CD81	ENSG00000110651	-0.505924	14.0681	-3.50678	0.00093556	0.00882604	-0.986953
CD83	ENSG00000112149	-0.397499	7.87993	-2.15036	0.0361322	0.11545	-4.26904
CDC20	ENSG00000117399	2.15866	8.19431	5.40851	1.57158e-06	9.66731e-05	5.03665
CDC25C	ENSG00000158402	0.574876	6.55527	2.77301	0.00766111	0.038918	-2.90668
CDC45	ENSG00000093009	1.14695	7.22096	4.26034	8.45274e-05	0.00162214	1.25895
CDCA2	ENSG00000184661	0.418205	6.3199	3.18772	0.00241233	0.0171655	-1.85884
CDCA3	ENSG00000111665	0.598609	6.45121	3.64003	0.000621471	0.00661683	-0.607698
CDCA5	ENSG00000146670	1.76153	7.80328	5.35363	1.91305e-06	0.000111809	4.84937
CDCA7	ENSG00000144354	0.486916	6.3659	2.97691	0.00438994	0.0263536	-2.40433
CDCA7L	ENSG00000164649	0.260917	6.38406	1.69711	0.0955727	0.224868	-5.07777
CDCA8	ENSG00000134690	0.834586	6.76253	4.05559	0.000165804	0.00258394	0.62591
CDK1	ENSG00000170312	0.530333	6.5334	4.08594	0.000150176	0.00241954	0.718778
CDK2AP2	ENSG00000167797	0.633871	7.79202	4.42094	4.9371e-05	0.00109922	1.76573
CDK4	ENSG00000135446	0.601478	9.35096	3.33833	0.00155173	0.0125248	-1.4539
CDK5	ENSG00000164885	0.760178	7.85033	4.50598	3.7025e-05	0.000907022	2.03744
CDK5RAP2	ENSG00000136861	0.581897	7.955	4.89938	9.54264e-06	0.000349466	3.32138
CDK6	ENSG00000105810	-0.214956	7.93392	-1.01527	0.314612	0.497944	-5.96435
CDKN2A	ENSG00000147889	0.595399	6.35014	4.58104	2.86719e-05	0.000756139	2.2791
CDKN3	ENSG00000100526	1.4424	7.08924	5.0154	6.35404e-06	0.000256188	3.70751
CDT1	ENSG00000167513	0.826978	6.68559	3.85784	0.000313478	0.00405491	0.0297807
CEBPA	ENSG00000245848	1.35233	11.3024	4.62857	2.43671e-05	0.000675168	2.43299
CEBPA-DT	ENSG00000267296	0.73239	7.34353	4.36231	6.01327e-05	0.00126937	1.57974
CEBPD	ENSG00000221869	-0.559675	12.1177	-2.80384	0.00705277	0.0368058	-2.83239
CEBPG	ENSG00000153879	0.356809	9.67145	2.23307	0.0298134	0.101116	-4.10408
CEL	ENSG00000170835	0.358348	6.34802	1.29884	0.199651	0.370415	-5.64624
CELSR3	ENSG00000008300	1.19009	7.08581	4.46038	4.32132e-05	0.00100831	1.89147
CENPA	ENSG00000115163	0.627061	6.51617	3.88215	0.000290098	0.00383964	0.102192
CENPB	ENSG00000125817	0.125357	10.5872	0.800893	0.426788	0.607019	-6.15497
CENPE	ENSG00000138778	0.508348	6.47497	4.08597	0.000150164	0.00241954	0.718854
CENPF	ENSG00000117724	1.07894	6.8852	4.06285	0.000161929	0.00254623	0.648089
CENPK	ENSG00000123219	0.496903	6.48033	3.96669	0.000221158	0.00316046	0.35598
CENPL	ENSG00000120334	0.627487	6.59663	3.50137	0.000951083	0.00893774	-1.00218
CENPM	ENSG00000100162	0.88797	6.73024	3.8531	0.000318249	0.00408647	0.0156735
CENPN	ENSG00000166451	0.331666	7.58651	1.66111	0.102628	0.236081	-5.1348
CENPP	ENSG00000188312	0.416919	6.50778	3.14818	0.0027036	0.0185695	-1.96308
CENPV	ENSG00000166582	0.175777	10.2333	0.789857	0.43315	0.612363	-6.1636
CENPW	ENSG00000203760	0.740113	7.21577	5.07028	5.23699e-06	0.000225226	3.89123
CEP104	ENSG00000116198	0.147284	7.12553	1.15754	0.25227	0.431232	-5.81401
CEP55	ENSG00000138180	0.506466	6.78023	3.566	0.000780783	0.00775897	-0.819461
CERNA2	ENSG00000285972	-0.314877	9.01013	-2.11018	0.0396052	0.123237	-4.3473
CFLAR	ENSG00000003402	-0.27614	9.88462	-1.65875	0.103105	0.236875	-5.1385
CHAF1B	ENSG00000159259	0.614278	6.45426	3.21023	0.00225991	0.0164057	-1.79909
CHCHD6	ENSG00000159685	0.333125	7.38018	2.76432	0.00784121	0.0395126	-2.92752
CHD1	ENSG00000153922	-0.611547	8.30626	-4.56006	3.08008e-05	0.00079154	2.21138
CHEK1	ENSG00000149554	0.492355	6.77662	2.83585	0.00646862	0.0346632	-2.75461
CHRD	ENSG00000090539	-0.0250863	7.97378	-0.0991379	0.921405	0.957819	-6.46726
CHST7	ENSG00000147119	-0.838147	8.87389	-3.97691	0.000213989	0.00308878	0.386835
CHTF18	ENSG00000127586	0.78939	6.91763	5.3442	1.97869e-06	0.000113657	4.81724
CHTOP	ENSG00000160679	0.423088	9.06579	3.31087	0.00168306	0.0132782	-1.52864
CIART	ENSG00000159208	0.462139	6.67969	3.37814	0.00137846	0.0114951	-1.34487
CKAP2L	ENSG00000169607	1.03809	6.80248	4.2408	9.01951e-05	0.00169218	1.19787
CKAP4	ENSG00000136026	0.902732	10.2485	3.84691	0.00032458	0.00413264	-0.00271853
CKS1B	ENSG00000173207	0.684455	9.99653	2.69221	0.00949221	0.0452215	-3.0985
CKS2	ENSG00000123975	0.742205	8.47375	3.14269	0.00274658	0.0187724	-1.97749
CLCN7	ENSG00000103249	0.441639	11.4764	2.89501	0.00550507	0.0309918	-2.60918
CLEC3B	ENSG00000163815	-0.584798	7.64383	-2.62986	0.0111705	0.050775	-3.24358
CLN3	ENSG00000188603	0.710469	8.34214	4.64529	2.30087e-05	0.000649693	2.48727
CMTM6	ENSG00000091317	-0.310484	9.80005	-2.16653	0.0348114	0.1124	-4.23719
CNBP	ENSG00000169714	-0.426526	9.84357	-3.86516	0.000306255	0.00399434	0.0515528
CNFN	ENSG00000105427	0.135687	6.52823	0.833292	0.408439	0.590265	-6.12897
CNIH4	ENSG00000143771	0.148142	9.41419	0.974333	0.33434	0.51796	-6.00411
COL2A1	ENSG00000139219	0.324954	6.13057	1.39247	0.169627	0.332423	-5.52514
COMMD2	ENSG00000114744	0.317699	7.7163	2.23956	0.0293613	0.100109	-4.09091
COMT	ENSG00000093010	-0.3478	9.28905	-2.83449	0.00649253	0.0347692	-2.75794
COPA	ENSG00000122218	0.457401	11.1792	3.15153	0.00267771	0.018479	-1.95428
COPS6	ENSG00000168090	0.254606	8.96443	1.87784	0.0659392	0.174628	-4.77514
CPED1	ENSG00000106034	-1.57801	8.63716	-5.37719	1.75828e-06	0.000105576	4.92972
CPLX1	ENSG00000168993	0.625101	6.98969	3.10858	0.00302828	0.0201984	-2.06661
CPSF1	ENSG00000071894	0.280333	8.80791	1.57998	0.120094	0.262872	-5.25928
CPSF4	ENSG00000160917	0.373704	8.19544	2.94359	0.0048154	0.0282472	-2.48815
CRELD2	ENSG00000184164	0.89093	10.2247	5.04185	5.7892e-06	0.000241143	3.79596
CSE1L	ENSG00000124207	0.48486	8.97624	3.23281	0.00211621	0.0157267	-1.73889
CSF3R	ENSG00000119535	-0.669738	7.0225	-4.73909	1.6656e-05	0.000518624	2.79322
CSNK2B	ENSG00000204435	0.577381	11.3075	5.23463	2.92517e-06	0.000149063	4.4451
CSRNP1	ENSG00000144655	-1.54095	10.6887	-5.5996	7.89809e-07	6.05817e-05	5.69247
CSTF2	ENSG00000101811	0.444687	7.69657	2.95171	0.00470832	0.0277611	-2.46778
CTBS	ENSG00000117151	-0.663422	8.35268	-4.48192	4.0173e-05	0.000956559	1.96036
CTSB	ENSG00000164733	-0.27067	12.4276	-1.5245	0.133359	0.281878	-5.34113
CTSH	ENSG00000103811	0.27092	9.44365	1.51897	0.134746	0.28383	-5.34915
CTSL	ENSG00000135047	-0.422905	10.8881	-3.46933	0.0010481	0.00953675	-1.092
CTSO	ENSG00000256043	-0.960821	8.78267	-4.42926	4.80042e-05	0.00107642	1.79222
CTSV	ENSG00000136943	0.39475	6.2838	2.64925	0.0106216	0.0491049	-3.19874
CTTN	ENSG00000085733	0.363002	8.42757	2.22923	0.0300829	0.101646	-4.11183
CYC1	ENSG00000179091	0.757773	11.5887	3.93991	0.000241077	0.00335468	0.275271
CYFIP2	ENSG00000055163	-0.363321	7.79151	-2.24293	0.0291293	0.0995638	-4.08406
CYP17A1	ENSG00000148795	0.342276	6.2459	1.47079	0.147292	0.302088	-5.41784
CYP2E1	ENSG00000130649	-2.91127	12.8552	-3.40437	0.00127448	0.0108804	-1.27256
CZIB	ENSG00000162384	0.202011	9.79443	1.22852	0.224707	0.400286	-5.73201
D2HGDH	ENSG00000180902	-0.181023	9.46291	-0.930175	0.35652	0.53966	-6.04523
DAAM1	ENSG00000100592	-0.522432	7.67057	-3.94425	0.000237735	0.003329	0.28833
DAD1	ENSG00000129562	0.358751	12.2256	2.4927	0.0158546	0.0649333	-3.55356
DAP3	ENSG00000132676	0.632883	10.0763	4.15993	0.000117827	0.00202211	0.946576
DARS2	ENSG00000117593	0.388023	7.26944	2.55429	0.0135665	0.0583255	-3.41597
DBH	ENSG00000123454	-1.8991	7.44659	-4.6895	1.97639e-05	0.000591247	2.63117
DCTPP1	ENSG00000179958	0.462642	9.04792	2.52021	0.0147926	0.0619349	-3.49243
DCUN1D3	ENSG00000188215	-0.398981	8.73726	-3.10078	0.00309642	0.0205253	-2.0869
DDIAS	ENSG00000165490	0.608332	6.62973	4.16769	0.000114853	0.00199099	0.970601
DDIT3	ENSG00000175197	0.27	8.57345	1.71616	0.0920044	0.219183	-5.04715
DDX21	ENSG00000165732	-0.54137	9.1728	-2.78331	0.00745276	0.0381882	-2.88193
DDX23	ENSG00000174243	0.380682	8.56875	3.09431	0.00315395	0.0207669	-2.10369
DDX41	ENSG00000183258	0.694229	8.48506	6.28371	6.50555e-08	9.62783e-06	8.07617
DEFA1	ENSG00000206047	-1.4621	7.2886	-3.84086	0.000330875	0.00418859	-0.020652
DEFA1B	ENSG00000240247	-1.03156	6.78364	-3.65344	0.00059615	0.00641786	-0.569054
DEFA3	ENSG00000239839	-1.1576	6.88511	-3.68946	0.000532962	0.00592523	-0.464891
DESI2	ENSG00000121644	0.230701	8.56438	1.60162	0.115215	0.255684	-5.22662
DHX32	ENSG00000089876	-0.460378	8.69833	-2.61055	0.0117429	0.052789	-3.28799
DKC1	ENSG00000130826	0.37121	9.28197	2.16521	0.0349173	0.112641	-4.23979
DLGAP5	ENSG00000126787	0.634662	6.55248	4.14168	0.000125115	0.00211401	0.890197
DNAJB11	ENSG00000090520	0.546896	10.7427	2.98289	0.00431736	0.0260606	-2.38921
DNAJC15	ENSG00000120675	-0.53476	8.1526	-3.82876	0.000343837	0.00428884	-0.0565215
DNAJC9	ENSG00000213551	0.522033	9.10281	3.39753	0.00130084	0.0110626	-1.29145
DNALI1	ENSG00000163879	-0.677017	8.36779	-3.39358	0.0013163	0.0111342	-1.30233
DOLK	ENSG00000175283	0.405073	7.95874	2.82908	0.00658819	0.035065	-2.7711
DOLPP1	ENSG00000167130	0.12602	8.06845	0.863997	0.391504	0.574737	-6.1034
DOP1B	ENSG00000142197	0.439483	7.96158	3.7402	0.000454726	0.00528427	-0.317135
DRG1	ENSG00000185721	0.373062	9.63788	2.58723	0.0124698	0.0551175	-3.3413
DSG2	ENSG00000046604	0.136761	7.03961	0.776264	0.441062	0.619545	-6.17407
DSN1	ENSG00000149636	0.712246	7.16293	4.36163	6.02714e-05	0.00127105	1.57757
DUSP1	ENSG00000120129	-0.522887	12.7649	-1.67696	0.0994709	0.231229	-5.10983
DUSP12	ENSG00000081721	0.312206	8.88926	2.41	0.0194753	0.0751101	-3.73418
DUSP23	ENSG00000158716	0.303942	11.1952	1.52208	0.133965	0.282706	-5.34464
DUSP5	ENSG00000138166	-0.76738	9.24806	-2.5373	0.0141657	0.0601409	-3.45418
DUSP6	ENSG00000139318	-0.646905	7.67497	-4.00111	0.000197883	0.00291996	0.460121
DUSP9	ENSG00000130829	0.43307	6.08799	2.49427	0.0157922	0.0647938	-3.55009
DUXAP9	ENSG00000225210	0.587343	6.38959	4.65575	2.21973e-05	0.000639396	2.52125
DXO	ENSG00000204348	0.439738	8.16962	3.20264	0.00231026	0.0166592	-1.81927
DYM	ENSG00000141627	0.437077	9.26683	2.34813	0.0226523	0.0837133	-3.8661
DYNLL1	ENSG00000088986	0.606179	12.0368	4.29853	7.44337e-05	0.00147804	1.37869
DYNLL1	ENSG00000088986	0.63844	11.1089	4.0428	0.000172848	0.00265164	0.586891
DYRK1B	ENSG00000105204	0.520573	6.92174	3.9936	0.000202752	0.00297958	0.437351
E2F2	ENSG00000007968	1.02555	6.99731	3.74361	0.00044989	0.00525478	-0.307177
E2F7	ENSG00000165891	0.504923	6.27402	2.97518	0.00441108	0.026436	-2.40869
ECM2	ENSG00000106823	-0.917369	8.00149	-6.09529	1.29918e-07	1.60226e-05	7.41532
ECT2	ENSG00000114346	0.645149	7.10277	3.5764	0.000756256	0.00757482	-0.78987
EEF2K	ENSG00000103319	0.0505524	8.97155	0.352802	0.725644	0.836072	-6.41029
EEPD1	ENSG00000122547	0.168054	7.4562	1.1583	0.25196	0.430936	-5.81315
EFTUD2	ENSG00000108883	0.523804	9.5833	3.3491	0.0015029	0.012217	-1.42448
EGR1	ENSG00000120738	-1.80329	10.129	-4.80946	1.30526e-05	0.000436688	3.02427
EIF2AK1	ENSG00000086232	0.242771	11.7582	1.70433	0.0942061	0.223071	-5.06619
EIF3B	ENSG00000106263	0.441603	10.1968	2.59618	0.0121862	0.0542258	-3.32089
EIF3I	ENSG00000084623	0.234023	10.8132	1.60391	0.114708	0.254807	-5.22314
EIF4A3	ENSG00000141543	0.395591	10.112	3.32658	0.00160668	0.012857	-1.48593
EIF4G3	ENSG00000075151	0.103565	9.05422	0.713415	0.478735	0.651545	-6.22016
EIF6	ENSG00000242372	0.721051	11.5204	5.72704	4.97837e-07	4.34899e-05	6.13272
EIPR1	ENSG00000032389	0.26558	8.36928	1.83287	0.0724713	0.186661	-4.85296
ELANE	ENSG00000197561	-0.512778	6.2473	-3.59783	0.000708007	0.0072511	-0.728723
ELOC	ENSG00000154582	0.167563	9.50908	1.16879	0.247745	0.426306	-5.80132
EMD	ENSG00000102119	0.342994	10.4005	2.103	0.0402558	0.124553	-4.36115
EML4	ENSG00000143924	0.193958	9.63663	1.46332	0.149317	0.304849	-5.4283
ENO1	ENSG00000074800	0.532822	12.9233	2.97137	0.00445813	0.0266628	-2.41831
EPAS1	ENSG00000116016	-0.459049	11.0756	-3.31131	0.00168086	0.013265	-1.52744
EPHA2	ENSG00000142627	-0.812438	6.87299	-5.4873	1.18412e-06	7.92321e-05	5.30639
EPRS	ENSG00000136628	0.532518	10.5473	3.57638	0.000756307	0.00757482	-0.789933
ERICH1	ENSG00000104714	-0.541037	8.00404	-5.15432	3.89057e-06	0.000181215	4.17378
ESPL1	ENSG00000135476	0.308194	7.04128	2.2832	0.0264774	0.0934809	-4.00158
EXOG	ENSG00000157036	-1.7446	10.3519	-4.16935	0.000114228	0.00198335	0.975726
EXOSC4	ENSG00000178896	0.344503	8.09167	2.0352	0.0468715	0.138457	-4.49002
EXOSC5	ENSG00000077348	0.237778	8.39045	1.60327	0.11485	0.255077	-5.22412
EZH2	ENSG00000106462	0.69305	6.68047	4.50434	3.72313e-05	0.000910303	2.03219
FADD	ENSG00000168040	0.0586715	8.49786	0.33397	0.739727	0.845676	-6.41671
FADS1	ENSG00000149485	0.516978	8.51827	1.5935	0.117026	0.25845	-5.23892
FADS2	ENSG00000134824	0.17629	6.41281	1.09622	0.277964	0.459527	-5.88111
FAM107B	ENSG00000065809	-0.188673	10.2769	-1.15498	0.253308	0.432388	-5.81688
FAM111A	ENSG00000166801	0.593141	8.43548	5.75732	4.45996e-07	3.97901e-05	6.23765
FAM124B	ENSG00000124019	0.444706	7.03063	2.43895	0.0181308	0.0713855	-3.6715
FAM169B	ENSG00000283597	-0.305994	6.43596	-1.53392	0.131029	0.278755	-5.32742
FAM20B	ENSG00000116199	0.349369	9.01487	2.65079	0.0105791	0.0489532	-3.19516
FAM216A	ENSG00000204856	0.253539	7.13351	1.4604	0.150113	0.305854	-5.43237
FAM222A	ENSG00000139438	0.74741	6.68297	4.02853	0.000181051	0.0027523	0.543426
FAM3A	ENSG00000071889	0.265131	10.1604	1.62277	0.110605	0.248434	-5.19433
FAM50A	ENSG00000071859	0.352268	11.053	1.84136	0.0711971	0.184456	-4.83839
FAM83D	ENSG00000101447	0.80751	6.79721	3.46585	0.00105922	0.00959572	-1.10175
FANCG	ENSG00000221829	0.617761	7.6004	3.05	0.00357614	0.0226333	-2.2181
FBLN7	ENSG00000144152	0.447795	7.24236	2.60001	0.0120665	0.0538359	-3.31213
FBN3	ENSG00000142449	0.409408	6.36182	3.04163	0.00366166	0.0229948	-2.2396
FBXL6	ENSG00000182325	0.392795	7.72906	2.90591	0.00534281	0.0303099	-2.58215
FBXO21	ENSG00000135108	-0.282425	8.85059	-1.97761	0.0532102	0.150739	-4.59665
FBXO8	ENSG00000164117	-0.234948	8.58533	-1.53997	0.129549	0.276619	-5.31858
FCGRT	ENSG00000104870	-0.464742	11.6374	-2.39175	0.0203678	0.077606	-3.77336
FDFT1	ENSG00000079459	0.0533412	9.96797	0.252554	0.801595	0.885425	-6.44043
FDPS	ENSG00000160752	-0.0266172	8.19197	-0.129642	0.897343	0.944186	-6.46379
FEM1C	ENSG00000145780	-0.308371	9.41352	-2.07393	0.0429861	0.130159	-4.41686
FEN1	ENSG00000168496	0.911026	8.03005	3.87816	0.000293817	0.0038717	0.0902872
FERMT2	ENSG00000073712	-0.755401	10.6358	-4.74912	1.60882e-05	0.000506748	2.82608
FGD1	ENSG00000102302	0.456752	6.65147	2.54961	0.0137292	0.0587835	-3.42651
FICD	ENSG00000198855	0.356085	7.8557	2.56443	0.0132201	0.0571916	-3.39307
FIGNL2	ENSG00000261308	0.422243	7.31922	1.92728	0.059341	0.162703	-4.6877
FLVCR2	ENSG00000119686	-0.570816	8.54841	-3.09938	0.00310873	0.020566	-2.09052
FLYWCH2	ENSG00000162076	0.396426	7.15957	1.79617	0.0781985	0.196229	-4.91524
FN3KRP	ENSG00000141560	-0.0546392	9.66404	-0.296854	0.767744	0.86438	-6.42834
FOS	ENSG00000170345	-2.10146	9.75014	-5.14903	3.96423e-06	0.000182667	4.15595
FOXD2	ENSG00000186564	1.05068	7.13379	5.67538	6.00399e-07	4.93641e-05	5.954
FOXM1	ENSG00000111206	0.682504	6.50443	4.06411	0.000161266	0.00253899	0.651934
FOXN4	ENSG00000139445	0.947237	6.71807	2.62482	0.0113174	0.0513129	-3.2552
FPR1	ENSG00000171051	-1.09361	8.04544	-4.66364	2.1603e-05	0.000630842	2.54694
FRG1BP	ENSG00000149531	0.359523	9.07638	2.48702	0.0160824	0.0656439	-3.56613
FYN	ENSG00000010810	-0.402417	7.53246	-2.90324	0.00538221	0.0304635	-2.58879
G0S2	ENSG00000123689	-0.607254	7.78908	-1.77827	0.0811256	0.201385	-4.94521
G6PD	ENSG00000160211	0.365548	6.89448	2.4775	0.0164704	0.0667063	-3.58711
GABARAPL1	ENSG00000139112	-1.01187	9.79165	-3.56359	0.000786569	0.00778958	-0.826304
GADD45B	ENSG00000099860	-1.1333	9.16176	-3.8314	0.000340972	0.00427216	-0.0487119
GARS	ENSG00000106105	0.625705	10.3595	4.66154	2.17598e-05	0.000632812	2.54009
GAS2L3	ENSG00000139354	0.266868	7.32452	1.72217	0.0909012	0.217571	-5.03743
GCA	ENSG00000115271	-0.457527	8.32484	-2.92801	0.00502741	0.0290502	-2.52714
GCNT3	ENSG00000140297	0.571807	6.77569	1.7019	0.0946652	0.223712	-5.0701
GFOD1	ENSG00000145990	-0.550688	8.585	-2.46373	0.0170471	0.0683043	-3.61737
GFRA2	ENSG00000168546	-0.592975	7.94505	-3.60512	0.000692273	0.00713514	-0.707869
GGT6	ENSG00000167741	0.128217	6.2368	0.745709	0.459155	0.634719	-6.19695
GINS2	ENSG00000131153	0.84332	7.75726	2.92381	0.0050859	0.0292818	-2.5376
GINS3	ENSG00000181938	0.558311	7.11978	3.64798	0.000606346	0.00651369	-0.584811
GLA	ENSG00000102393	0.574819	8.669	3.22283	0.00217866	0.0160038	-1.76554
GLMP	ENSG00000198715	0.594898	10.8513	2.70142	0.00926494	0.0445332	-3.07685
GLO1	ENSG00000124767	-0.107272	11.3124	-0.610124	0.544401	0.705115	-6.2876
GMPSP1	ENSG00000250471	0.448987	9.14381	2.30867	0.0249134	0.0895681	-3.94881
GNG4	ENSG00000168243	0.217263	6.03741	1.31033	0.195764	0.366106	-5.6318
GNGT1	ENSG00000127928	0.238666	6.04875	1.4781	0.14533	0.299186	-5.40754
GNPAT	ENSG00000116906	0.582395	8.61913	5.15106	3.93588e-06	0.000182667	4.16277
GOLPH3	ENSG00000113384	-0.161424	10.1439	-1.33851	0.186473	0.354074	-5.59589
GOLPH3L	ENSG00000143457	0.441378	7.34764	4.17825	0.000110923	0.0019434	1.00332
GPAA1	ENSG00000197858	0.813267	9.59166	3.44684	0.00112178	0.00995161	-1.15477
GPAT4	ENSG00000158669	-0.660358	6.87679	-5.15767	3.84469e-06	0.000179459	4.18506
GPC3	ENSG00000147257	3.01175	8.94557	5.88259	2.82703e-07	2.86428e-05	6.67282
GPI	ENSG00000105220	0.718654	10.2602	4.29041	7.64771e-05	0.00151265	1.35318
GPR137	ENSG00000173264	0.431201	10.0399	3.44866	0.00111565	0.00992052	-1.14971
GPR88	ENSG00000181656	0.46099	7.45526	0.950962	0.345963	0.529446	-6.0261
GPSM2	ENSG00000121957	0.719919	6.6091	3.62465	0.000651764	0.00684992	-0.651899
GREB1L	ENSG00000141449	0.572777	6.58651	4.3697	5.86597e-05	0.00124647	1.60312
GSDMD	ENSG00000104518	0.306365	9.82058	2.2613	0.0278917	0.096825	-4.04659
GSPT2	ENSG00000189369	-1.04661	8.08209	-4.4024	5.25531e-05	0.00115374	1.7068
GSTA4	ENSG00000170899	0.682541	7.97276	2.99538	0.00416937	0.0254173	-2.35757
GTF3C5	ENSG00000148308	0.412845	8.2337	3.49142	0.000980252	0.009124	-1.03012
GTPBP4	ENSG00000107937	0.0285914	9.51735	0.182126	0.856183	0.920201	-6.45565
GTSE1	ENSG00000075218	0.643212	6.52269	3.69548	0.00052304	0.00584592	-0.447411
H1F0	ENSG00000189060	0.51506	11.2765	3.04641	0.0036126	0.0228022	-2.22733
H1FX	ENSG00000184897	0.197694	8.59053	1.22037	0.227754	0.403582	-5.74165
H2AFZ	ENSG00000164032	0.73107	11.1943	3.66496	0.000575195	0.00625112	-0.535797
HAMP	ENSG00000105697	-3.06128	11.4374	-4.05692	0.000165086	0.00257815	0.629977
HAUS4	ENSG00000092036	0.259937	7.92486	1.29791	0.199968	0.370751	-5.64741
HBA2	ENSG00000188536	-0.883618	11.9005	-2.19313	0.0327314	0.10782	-4.18438
HBB	ENSG00000244734	-0.868338	12.6856	-2.169	0.0346131	0.111846	-4.2323
HBD	ENSG00000223609	0.0133522	6.2889	0.0701659	0.944327	0.97048	-6.4697
HBG1	ENSG00000213934	0.0777826	7.09765	0.205677	0.837835	0.909091	-6.45111
HBG2	ENSG00000196565	0.0434459	7.21993	0.110861	0.912148	0.952173	-6.46603
HERC5	ENSG00000138646	-0.713049	9.27229	-3.37308	0.0013994	0.0116311	-1.35876
HERPUD1	ENSG00000051108	-0.362363	10.3793	-1.82949	0.0729839	0.187566	-4.85875
HES1	ENSG00000114315	-0.291071	7.92287	-1.83193	0.0726135	0.186932	-4.85457
HGFAC	ENSG00000109758	-1.50431	9.75977	-2.47409	0.0166115	0.0670921	-3.59462
HGS	ENSG00000185359	0.525963	10.1625	3.9442	0.000237776	0.003329	0.288171
HIRIP3	ENSG00000149929	0.0287231	8.33132	0.187916	0.851664	0.917449	-6.45458
HIST1H2AE	ENSG00000277075	0.241556	6.20007	2.01529	0.0489856	0.142741	-4.52719
HIST1H2BK	ENSG00000197903	0.63166	10.5316	2.93399	0.004945	0.028686	-2.51218
HIST1H4C	ENSG00000197061	0.421984	13.0097	1.63109	0.108832	0.245612	-5.18151
HIST1H4H	ENSG00000158406	0.71701	6.60557	3.85659	0.000314734	0.00405656	0.0260454
HIST2H2AA3	ENSG00000203812	0.294445	9.67894	1.23683	0.22163	0.396981	-5.7221
HIST2H2AC	ENSG00000184260	0.256774	9.37572	1.23164	0.223548	0.399194	-5.72829
HIST2H2BE	ENSG00000184678	0.264916	7.14257	1.74994	0.0859467	0.209427	-4.99211
HIST2H4A	ENSG00000270882	0.405552	6.79958	2.55563	0.0135203	0.0581663	-3.41294
HIVEP1	ENSG00000095951	-0.630306	7.65348	-5.42272	1.49346e-06	9.32359e-05	5.08522
HJURP	ENSG00000123485	0.891974	6.68355	4.37262	5.8088e-05	0.00123536	1.61236
HLTF	ENSG00000071794	0.439375	7.49107	2.81384	0.00686515	0.0361264	-2.80815
HMGB2	ENSG00000164104	0.552723	7.65223	4.45742	4.36478e-05	0.00101211	1.88202
HMMR	ENSG00000072571	1.28716	7.02715	5.539	9.82931e-07	7.04102e-05	5.4839
HMOX1	ENSG00000100292	-0.596052	8.5144	-2.46328	0.0170663	0.0683603	-3.61836
HNRNPAB	ENSG00000197451	0.545182	10.1858	4.59585	2.72562e-05	0.000728733	2.32699
HOXA13	ENSG00000106031	0.797518	6.47304	4.65579	2.21943e-05	0.000639396	2.52138
HPS5	ENSG00000110756	-0.262693	7.49469	-2.81042	0.00692881	0.0363551	-2.81644
HRCT1	ENSG00000196196	0.743363	6.66576	3.67086	0.000564739	0.00615343	-0.518744
HSP90B1	ENSG00000166598	0.20742	13.3171	1.93071	0.0589042	0.161858	-4.68155
HSPA14	ENSG00000284024	0.0829614	8.17885	0.579057	0.565017	0.720782	-6.30586
HSPA8	ENSG00000109971	0.372924	12.1825	3.06304	0.00344669	0.0220537	-2.18454
HSPB11	ENSG00000081870	0.337964	8.91336	1.94119	0.0575895	0.159482	-4.66274
HSPH1	ENSG00000120694	0.366131	9.20219	1.99459	0.0512697	0.147181	-4.5655
HYOU1	ENSG00000149428	0.486421	8.76094	3.46071	0.00107579	0.00967614	-1.1161
ID1	ENSG00000125968	-0.41757	7.99611	-1.62174	0.110825	0.248819	-5.1959
ID2	ENSG00000115738	-0.80935	11.2408	-4.03869	0.000175174	0.0026824	0.574362
IFI35	ENSG00000068079	0.622628	9.46916	4.50396	3.72797e-05	0.000910603	2.03096
IFITM4P	ENSG00000235821	0.504429	6.82714	3.39565	0.0013082	0.0110931	-1.29665
IFNGR1	ENSG00000027697	-0.0820915	10.789	-0.442889	0.659658	0.790478	-6.37474
IGF2BP3	ENSG00000136231	1.16976	7.02539	3.14168	0.00275452	0.0188113	-1.98012
IL18R1	ENSG00000115604	-0.643365	7.46615	-3.89013	0.000282791	0.00377039	0.126032
IL1B	ENSG00000125538	-0.93091	7.25049	-3.53055	0.000870219	0.00835643	-0.919935
IL1RL1	ENSG00000115602	-0.458952	6.15624	-4.5539	3.14545e-05	0.00080423	2.19153
ILF2	ENSG00000143621	0.588135	10.8289	3.3151	0.00166217	0.0131795	-1.51715
INPP1	ENSG00000151689	-0.312751	9.88569	-2.17762	0.0339305	0.110332	-4.21524
INPPL1	ENSG00000165458	0.403206	9.17176	2.60586	0.011886	0.0532288	-3.29875
INSIG2	ENSG00000125629	-0.416252	9.15515	-2.9125	0.00524684	0.0299264	-2.56577
INTS10	ENSG00000104613	-0.452522	9.63675	-3.99916	0.000199137	0.00293314	0.454205
IRAK1	ENSG00000184216	0.660193	9.06687	3.80775	0.000367518	0.00451043	-0.118671
IRF1	ENSG00000125347	-0.445905	9.58869	-2.34075	0.0230606	0.0847351	-3.88165
IRF2BPL	ENSG00000119669	-0.619414	8.92197	-4.5024	3.7477e-05	0.000913646	2.02597
IRX3	ENSG00000177508	0.788746	8.29545	2.00156	0.0504904	0.145659	-4.55263
ITPKA	ENSG00000137825	0.91099	7.62553	2.93505	0.00493061	0.0286569	-2.50954
ITPRID2	ENSG00000138434	-0.488798	7.54342	-4.04786	0.000170029	0.00262279	0.602309
JTB	ENSG00000143543	0.237599	12.7008	1.64163	0.106619	0.242268	-5.16519
JUN	ENSG00000177606	-0.960467	10.075	-3.60689	0.000688503	0.00710211	-0.702801
JUNB	ENSG00000171223	-0.681602	8.63913	-2.79952	0.0071353	0.0371056	-2.84284
KBTBD11	ENSG00000176595	-1.92665	7.67774	-7.37493	1.15758e-09	5.60071e-07	11.9266
KCTD6	ENSG00000168301	0.279475	8.13945	2.05856	0.0444929	0.133277	-4.44602
KDSR	ENSG00000119537	-0.7128	9.35333	-5.67771	5.95357e-07	4.93641e-05	5.96205
KIF14	ENSG00000118193	0.373445	6.61301	2.90606	0.00534059	0.0303099	-2.58177
KIF15	ENSG00000163808	0.449514	6.54356	2.9171	0.00518093	0.0296243	-2.55434
KIF20A	ENSG00000112984	1.25754	7.08315	5.21461	3.14106e-06	0.000156858	4.37735
KIF20B	ENSG00000138182	0.484915	7.73085	3.50066	0.000953136	0.00893774	-1.00417
KIF2C	ENSG00000142945	0.779626	6.64401	3.57041	0.000770282	0.00768724	-0.806908
KIF4A	ENSG00000090889	0.860292	6.49543	3.90736	0.000267625	0.00360835	0.177558
KIFC1	ENSG00000237649	0.768383	6.75684	3.47182	0.00104024	0.00948584	-1.08504
KLF10	ENSG00000155090	-0.326954	7.04062	-2.51346	0.0150471	0.0627547	-3.50748
KLF4	ENSG00000136826	-0.470884	6.53821	-4.54518	3.24029e-05	0.000821799	2.16344
KLF6	ENSG00000067082	-0.429985	9.28466	-2.22707	0.030236	0.102036	-4.1162
KLHDC3	ENSG00000124702	0.207154	10.3322	1.61541	0.112192	0.250879	-5.20561
KLHDC9	ENSG00000162755	0.219469	7.7096	0.985776	0.328745	0.51213	-5.99315
KLHL22	ENSG00000099910	0.391511	8.85164	2.87356	0.00583786	0.0322802	-2.66215
KLHL24	ENSG00000114796	-0.219007	8.69713	-1.62408	0.110323	0.247933	-5.1923
KLHL36	ENSG00000135686	-0.5547	8.3741	-3.25524	0.00198201	0.0150514	-1.6788
KNTC1	ENSG00000184445	1.13863	7.88609	4.33071	6.68483e-05	0.00137069	1.47995
KPNA2	ENSG00000182481	0.568694	6.64387	4.69501	1.93925e-05	0.000585008	2.64914
KRT16P1	ENSG00000214856	-0.328706	6.26459	-3.76065	0.000426426	0.00505582	-0.257276
KRT16P2	ENSG00000227300	-1.06221	6.34641	-4.47204	4.15416e-05	0.000982279	1.92872
KRT16P3	ENSG00000214822	-1.6537	7.07855	-5.48276	1.20362e-06	7.96588e-05	5.29083
KRTCAP2	ENSG00000163463	0.680733	12.1905	5.01609	6.33859e-06	0.000256173	3.70983
LAGE3	ENSG00000196976	0.886528	9.95848	3.48579	0.000997159	0.00923014	-1.04594
LAMB2	ENSG00000172037	-0.186558	8.58927	-0.978483	0.332304	0.51605	-6.00015
LAMTOR2	ENSG00000116586	0.332863	10.1239	2.08389	0.042033	0.128198	-4.39784
LAMTOR4	ENSG00000188186	0.386051	9.55065	2.47013	0.0167771	0.0675739	-3.60334
LAP3	ENSG00000002549	-0.461676	9.68571	-2.64105	0.0108507	0.0497891	-3.21774
LARS	ENSG00000133706	0.665274	9.06137	7.21984	2.05284e-09	8.60791e-07	11.3793
LDHA	ENSG00000134333	-0.367813	12.7007	-2.41408	0.0192804	0.0746268	-3.72537
LDLR	ENSG00000130164	-1.46601	11.17	-6.65849	1.6345e-08	3.60459e-06	9.39641
LIG1	ENSG00000105486	0.529384	7.51179	3.62962	0.000641818	0.00679037	-0.637619
LIMCH1	ENSG00000064042	-0.60836	7.72411	-4.01683	0.000188057	0.00281962	0.507843
LIN28B	ENSG00000187772	0.303994	6.01536	1.67592	0.0996755	0.231426	-5.11147
LMBRD1	ENSG00000168216	-0.234598	10.1687	-1.68362	0.0981682	0.228898	-5.09927
LMO2	ENSG00000135363	-0.366457	7.87076	-2.04023	0.0463504	0.137305	-4.48059
LOC113386	#N/A	0.577964	8.60372	3.92434	0.000253443	0.00347486	0.228477
LOC148709	ENSG00000234996	0.268775	6.28686	1.89661	0.0633645	0.16992	-4.74218
LOC148915	#N/A	0.599288	10.5931	3.56352	0.00078673	0.00778958	-0.826493
LOC441019	#N/A	-1.0427	9.40562	-2.64387	0.0107714	0.0495589	-3.2112
LOC642031	#N/A	0.150118	7.94651	0.896047	0.374301	0.557947	-6.07575
LOC642299	#N/A	0.508511	8.16835	3.29884	0.00174387	0.0136447	-1.56126
LOC642333	#N/A	-0.193377	8.72124	-1.26608	0.211049	0.384155	-5.68675
LOC642477	#N/A	0.601245	6.69323	3.21239	0.00224577	0.0163691	-1.79334
LOC649396	#N/A	0.585613	7.11418	2.57858	0.0127496	0.0558923	-3.36097
LOC649970	#N/A	0.262406	6.29264	1.14263	0.258356	0.437756	-5.83064
LOC650215	#N/A	0.367434	8.59215	2.76036	0.00792457	0.0398669	-2.937
LOC650832	#N/A	-0.891307	9.17186	-5.31464	2.19918e-06	0.000121855	4.71664
LOC651816	#N/A	0.823267	7.77926	3.57938	0.000749352	0.00754117	-0.781365
LOC652226	#N/A	0.287687	6.73492	2.1384	0.0371369	0.117867	-4.29246
LOC652541	#N/A	-0.0952496	6.8823	-0.672535	0.50418	0.673067	-6.24809
LOC652595	#N/A	0.22307	8.39687	1.46661	0.148422	0.303541	-5.4237
LOC652826	#N/A	0.331542	7.7708	2.4409	0.0180434	0.0711901	-3.66726
LOC653344	#N/A	0.710623	7.41342	3.79612	0.000381288	0.00464094	-0.152978
LOC653600	#N/A	-0.578018	6.40168	-3.92158	0.000255699	0.00349817	0.220186
LOC653610	#N/A	0.163181	6.53589	1.31151	0.195367	0.365662	-5.63031
LOC730534	#N/A	0.793122	11.6505	4.64364	2.31398e-05	0.000652661	2.48189
LOC730805	#N/A	0.457202	6.63513	2.99389	0.00418669	0.025492	-2.36133
LOC730820	#N/A	-0.637656	8.61021	-4.39262	5.43121e-05	0.00117796	1.67574
LOC731049	#N/A	0.970324	8.57269	3.59583	0.000712382	0.00727092	-0.734438
LOC731314	#N/A	0.757951	8.12435	3.4405	0.00114339	0.0101006	-1.17239
LRP5L	ENSG00000100068	-0.0158092	8.69593	-0.0845148	0.932967	0.96432	-6.46859
LRRC14	ENSG00000160959	0.653689	7.37513	5.63467	6.9574e-07	5.49457e-05	5.81342
LRRC26	ENSG00000184709	0.650495	6.61707	1.87786	0.0659362	0.174628	-4.7751
LRRC42	ENSG00000116212	0.461701	8.7702	2.99074	0.0042238	0.0256055	-2.36934
LRRC45	ENSG00000169683	0.513306	6.793	3.64238	0.000616966	0.00659021	-0.60094
LRRC8A	ENSG00000136802	0.151959	8.0824	1.17604	0.244861	0.423575	-5.79308
LSM2	ENSG00000204392	0.418203	10.3429	2.87329	0.00584216	0.0322948	-2.66282
LSM4	ENSG00000130520	0.754075	10.0872	4.38102	5.6472e-05	0.00121124	1.63896
LTO1	ENSG00000149716	0.254896	8.13214	1.06042	0.293789	0.476008	-5.91868
LY6E	ENSG00000160932	-1.04933	10.5164	-2.72481	0.00870973	0.0425657	-3.02161
LYSMD2	ENSG00000140280	-0.366033	9.47548	-3.0702	0.00337752	0.021755	-2.16609
LZTFL1	ENSG00000163818	-0.460618	7.20851	-3.60837	0.000685385	0.00708738	-0.698589
MAD2L2	ENSG00000116670	0.352709	9.83462	1.79356	0.0786202	0.196934	-4.91963
MAEL	ENSG00000143194	0.263455	6.03663	1.41576	0.162726	0.323256	-5.49379
MAGEA12	ENSG00000213401	0.353192	7.07339	1.90885	0.0617315	0.167253	-4.72052
MAL2	ENSG00000147676	0.527162	8.72641	1.82579	0.0735471	0.188469	-4.86505
MAN1A1	ENSG00000111885	-0.45541	8.00302	-3.9933	0.000202952	0.00297991	0.436426
MANF	ENSG00000145050	0.684467	11.2133	3.67556	0.000556542	0.00610134	-0.505151
MAP1LC3B	ENSG00000140941	-0.283495	8.59385	-2.27908	0.0267387	0.0941098	-4.01008
MAP3K11	ENSG00000173327	0.537072	8.59235	4.59592	2.72499e-05	0.000728733	2.32721
MAP3K8	ENSG00000107968	-0.515643	7.46456	-3.57312	0.000763897	0.00763563	-0.799191
MAP4K2	ENSG00000168067	0.211438	8.75566	1.29474	0.20105	0.371811	-5.65136
MATN2	ENSG00000132561	-0.235452	7.96781	-1.25812	0.213894	0.387621	-5.69646
MBL1P	ENSG00000242600	-0.397307	6.73108	-2.65883	0.0103597	0.0481814	-3.1765
MBNL2	ENSG00000139793	-0.698868	7.96538	-4.38835	5.50973e-05	0.00119294	1.66221
MCL1	ENSG00000143384	-1.12209	9.16146	-6.37331	4.67856e-08	7.54538e-06	8.39121
MCM2	ENSG00000073111	1.37221	7.77513	4.12579	0.000131812	0.00219765	0.841222
MCM3	ENSG00000112118	0.946851	9.40106	3.85948	0.000311845	0.00403793	0.03466
MCM4	ENSG00000104738	0.773572	7.64244	3.67662	0.000554709	0.00609738	-0.502083
MCM5	ENSG00000100297	0.754374	8.16019	3.71114	0.000498077	0.00564211	-0.401909
MCM6	ENSG00000076003	1.07714	9.65573	3.95954	0.000226321	0.00321695	0.33438
MCM7	ENSG00000166508	0.615419	7.73641	3.72723	0.000473607	0.00544832	-0.355016
MCRIP1	ENSG00000225663	0.466376	8.25867	3.46148	0.00107328	0.00966799	-1.11394
MCRIP1	ENSG00000225663	0.291018	7.13451	1.99322	0.0514235	0.147471	-4.56801
MDK	ENSG00000110492	0.590768	6.67744	4.2001	0.000103205	0.00185202	1.07113
MEA1	ENSG00000124733	0.613688	8.43093	5.30391	2.28508e-06	0.0001247	4.68016
MED20	ENSG00000124641	0.49774	9.64443	4.18123	0.000109838	0.00193111	1.01256
MELK	ENSG00000165304	1.30709	7.05039	4.26152	8.41964e-05	0.00161826	1.26264
MEP1A	ENSG00000112818	0.468872	6.83381	1.23	0.224157	0.399855	-5.73025
MEPCE	ENSG00000146834	0.15664	9.45338	1.35075	0.182544	0.349064	-5.58007
MESP1	ENSG00000166823	0.834278	6.75856	3.92048	0.000256604	0.00350292	0.216883
METTL27	ENSG00000165171	0.330002	6.84835	1.77125	0.0822998	0.203363	-4.9569
MICB	ENSG00000204516	0.557307	7.06475	3.71905	0.000485894	0.00554804	-0.378861
MID1IP1	ENSG00000165175	0.570626	7.83834	2.89266	0.00554074	0.0311057	-2.61501
MIR22HG	ENSG00000186594	-0.820687	7.73765	-4.05927	0.000163827	0.00256731	0.63716
MIR600HG	ENSG00000236901	0.451571	7.64337	2.85915	0.00607184	0.0331298	-2.69759
MLLT11	ENSG00000213190	1.04235	8.20012	2.70567	0.00916167	0.0441652	-3.06684
MNS1	ENSG00000138587	0.575822	6.70676	3.47597	0.00102727	0.00941187	-1.07344
MPC2	ENSG00000143158	0.725312	11.4044	3.58207	0.000743179	0.00749705	-0.773695
MRPL14	ENSG00000180992	0.207571	10.3945	1.40949	0.164561	0.325666	-5.50227
MRPL23	ENSG00000214026	0.443181	10.5125	3.19273	0.00237755	0.0169693	-1.84555
MRPS17	ENSG00000239789	0.533517	9.81744	3.1096	0.00301945	0.0201556	-2.06395
MRPS24	ENSG00000062582	0.142678	10.9781	0.859749	0.39382	0.576794	-6.10699
MT1A	ENSG00000205362	-1.31118	14.031	-3.29242	0.00177712	0.0138209	-1.57862
MT1E	ENSG00000169715	-1.8798	10.792	-4.35821	6.09666e-05	0.00128035	1.56676
MT1F	ENSG00000198417	-2.86512	12.0393	-5.85748	3.09799e-07	3.10527e-05	6.58544
MT1G	ENSG00000125144	-2.49847	12.9783	-4.23607	9.16196e-05	0.00171252	1.18313
MT1H	ENSG00000205358	-2.31008	8.81391	-6.66225	1.61191e-08	3.60459e-06	9.40971
MT1JP	ENSG00000255986	-1.05571	6.61172	-5.90358	2.61873e-07	2.70019e-05	6.74589
MT1L	ENSG00000260549	-1.08186	6.87382	-5.02976	6.04093e-06	0.000248746	3.75552
MT1M	ENSG00000205364	-3.43011	10.2284	-6.20877	8.56804e-08	1.16563e-05	7.81302
MT1P3	ENSG00000229230	-2.33476	9.63152	-5.07788	5.09856e-06	0.000221163	3.91669
MT1X	ENSG00000187193	-1.99906	13.7657	-3.98172	0.000210691	0.00306403	0.401378
MT2A	ENSG00000125148	-1.46595	13.8493	-3.3604	0.00145328	0.0119448	-1.39356
MTA3	ENSG00000057935	0.529352	7.89659	3.84375	0.000327856	0.00416172	-0.0120963
MTE	#N/A	-2.3607	10.4815	-4.78561	1.41785e-05	0.000465079	2.94584
MTFP1	ENSG00000242114	0.387756	7.63152	2.82947	0.00658128	0.0350392	-2.77016
MTMR7	ENSG00000003987	0.18429	6.12106	0.915976	0.36385	0.547363	-6.05806
MTURN	ENSG00000180354	-0.152855	8.11907	-0.888975	0.378054	0.56175	-6.08193
MVD	ENSG00000167508	0.269298	7.027	1.98551	0.0523001	0.148899	-4.58219
MXD3	ENSG00000213347	0.798731	7.0322	5.69122	5.66893e-07	4.7772e-05	6.00878
MYBPH	ENSG00000133055	-0.537606	6.48211	-2.81042	0.00692884	0.0363551	-2.81645
MYC	ENSG00000136997	-1.16671	8.51319	-4.11101	0.000138357	0.00228108	0.795716
MYCN	ENSG00000134323	0.469678	6.13071	2.58149	0.0126551	0.055643	-3.35437
MYD88	ENSG00000172936	-0.239242	8.47013	-1.88586	0.0648279	0.172481	-4.76109
MYL6B	ENSG00000196465	0.563712	9.45129	2.90466	0.00536128	0.0303999	-2.58527
MYO5C	ENSG00000128833	0.855341	8.40297	4.23017	9.34312e-05	0.00172968	1.16471
MYO7A	ENSG00000137474	-0.119127	7.63377	-0.738705	0.463362	0.63801	-6.20207
MYOM2	ENSG00000036448	-0.874992	7.28437	-4.07676	0.000154749	0.00247038	0.690634
MYPOP	ENSG00000176182	0.595539	8.45686	4.65508	2.22478e-05	0.000639396	2.5191
NAA10	ENSG00000102030	0.331629	8.07031	2.55197	0.0136468	0.0585245	-3.42119
NABP2	ENSG00000139579	0.632937	7.83001	3.89446	0.0002789	0.00372641	0.138982
NACC2	ENSG00000148411	-0.153133	7.25996	-1.06209	0.293034	0.475273	-5.91695
NAGPA	ENSG00000103174	0.478523	8.29396	3.83263	0.000339643	0.00426113	-0.0450671
NAP1L5	ENSG00000177432	-0.369879	7.162	-2.72547	0.00869449	0.0425077	-3.02004
NARF	ENSG00000141562	0.579179	8.6375	3.97605	0.000214581	0.00309378	0.384247
NAXE	ENSG00000163382	0.539937	10.3483	2.86801	0.00592696	0.032608	-2.67582
NCAPD2	ENSG00000010292	0.622386	7.66887	3.6558	0.0005918	0.00638743	-0.562248
NCAPG	ENSG00000109805	1.34207	7.01267	4.88804	9.92823e-06	0.000355818	3.28379
NCSTN	ENSG00000162736	0.451335	11.5329	3.7433	0.000450322	0.00525738	-0.30807
NDUFAF2	ENSG00000164182	0.267616	9.03208	1.90934	0.0616667	0.167149	-4.71965
NDUFB11	ENSG00000147123	0.252415	11.7204	1.45327	0.152075	0.308319	-5.4423
NDUFS8	ENSG00000110717	0.46212	11.2879	2.89339	0.00552957	0.0310759	-2.61319
NEB	ENSG00000183091	0.792555	6.46896	3.79889	0.000377964	0.00461164	-0.144812
NECAB3	ENSG00000125967	0.788212	7.21212	4.70821	1.853e-05	0.00056372	2.69222
NEDD4L	ENSG00000049759	0.83304	8.5105	3.45072	0.00110873	0.00988471	-1.14397
NEK2	ENSG00000117650	0.549132	6.41722	3.96614	0.000221555	0.00316046	0.354302
NEMP1	ENSG00000166881	0.484784	7.07663	3.95455	0.000229984	0.00325585	0.319351
NENF	ENSG00000117691	0.327071	10.9781	2.33675	0.0232846	0.085344	-3.89007
NEU1	ENSG00000204386	0.70504	8.91955	4.04613	0.000170988	0.00263435	0.597036
NFE2L2	ENSG00000116044	-0.458932	9.6154	-3.41842	0.00122192	0.0105716	-1.23371
NFKBIZ	ENSG00000144802	-0.396685	8.24572	-3.40334	0.00127841	0.0109028	-1.2754
NHP2	ENSG00000145912	0.440628	8.55716	3.1956	0.00235791	0.0168638	-1.83796
NIP7	ENSG00000132603	-0.393937	8.79773	-2.4653	0.0169805	0.0681467	-3.61393
NNMT	ENSG00000166741	-1.45915	11.4346	-3.39239	0.001321	0.0111565	-1.30562
NOSTRIN	ENSG00000163072	-0.733894	8.0013	-3.56495	0.000783289	0.00777387	-0.822431
NPC1	ENSG00000141458	0.339059	8.70343	2.44959	0.0176582	0.0700952	-3.64832
NPIPB15	ENSG00000196436	-0.0427526	8.98839	-0.203192	0.839767	0.910324	-6.45161
NPLOC4	ENSG00000182446	0.806284	8.4558	6.14552	1.08068e-07	1.3943e-05	7.59123
NR1H4	ENSG00000012504	-0.140026	10.0143	-0.900475	0.371962	0.555515	-6.07185
NR2C2AP	ENSG00000184162	0.557301	7.24689	5.57285	8.69916e-07	6.45611e-05	5.60035
NR3C2	ENSG00000151623	-0.630334	7.12597	-5.29022	2.39948e-06	0.000130105	4.63365
NRAS	ENSG00000213281	0.352138	7.89356	2.09317	0.041162	0.126625	-4.38007
NRM	ENSG00000137404	0.558445	6.52671	3.55092	0.000817696	0.00799239	-0.86227
NSDHL	ENSG00000147383	0.0818079	9.44522	0.402069	0.689259	0.811497	-6.39184
NSMCE2	ENSG00000156831	0.86503	8.46704	5.12577	4.30462e-06	0.000194784	4.07761
NT5C3B	ENSG00000141698	0.291353	8.50417	2.2111	0.0313885	0.10461	-4.14839
NTPCR	ENSG00000135778	0.274758	9.0377	1.84402	0.0708025	0.183831	-4.83382
NUDT1	ENSG00000106268	0.546379	7.11326	4.02617	0.000182445	0.00276871	0.536233
NUDT2	ENSG00000164978	0.315787	8.79345	2.03085	0.0473268	0.139393	-4.49817
NUP107	ENSG00000111581	0.348435	8.5556	2.57968	0.0127139	0.0558042	-3.35849
NUP188	ENSG00000095319	0.392574	7.11989	3.10499	0.00305943	0.0203576	-2.07594
NUP205	ENSG00000155561	0.556846	8.73589	3.72914	0.000470772	0.00542315	-0.349428
NUP210	ENSG00000132182	0.486544	7.32418	3.54052	0.000844123	0.00816505	-0.891737
NUP37	ENSG00000075188	0.629747	9.51833	4.01349	0.000190105	0.00284426	0.497689
NUP62CL	ENSG00000198088	0.1037	6.47557	0.635933	0.527571	0.691908	-6.27172
NUP85	ENSG00000125450	0.53384	9.59157	3.7168	0.000489337	0.00557321	-0.385432
NUSAP1	ENSG00000137804	1.20771	7.66652	4.96212	7.66166e-06	0.000297469	3.52978
OGA	ENSG00000198408	-0.15777	10.4857	-0.969358	0.336793	0.520605	-6.00884
OIP5	ENSG00000104147	0.823859	6.67039	4.26668	8.27652e-05	0.0015993	1.27878
ORC1	ENSG00000085840	0.473142	6.56496	3.3523	0.00148867	0.0121524	-1.41572
P3H1	ENSG00000117385	0.314835	8.04405	2.50596	0.0153344	0.0635266	-3.52416
P3H4	ENSG00000141696	0.353487	6.88867	1.70661	0.093778	0.222288	-5.06253
PA2G4	ENSG00000170515	0.660203	8.84854	5.90741	2.58245e-07	2.67374e-05	6.75921
PACSIN1	ENSG00000124507	0.342924	6.53524	1.76968	0.0825638	0.203814	-4.95951
PADI4	ENSG00000159339	-0.971154	6.41798	-8.93991	3.81102e-12	1.19852e-08	17.3736
PAPSS2	ENSG00000198682	-0.735298	9.93523	-4.28998	7.65869e-05	0.00151362	1.35183
PAQR4	ENSG00000162073	0.977331	7.74315	3.70619	0.000505842	0.00569673	-0.416305
PARP1	ENSG00000143799	0.411856	10.3478	2.33626	0.0233123	0.0854106	-3.8911
PARP12	ENSG00000059378	0.924926	8.98501	5.33981	2.00998e-06	0.000114742	4.8023
PAXX	ENSG00000148362	0.517651	9.91196	3.24465	0.00204435	0.0153901	-1.70721
PBK	ENSG00000168078	0.827959	6.51637	4.20377	0.00010196	0.00183755	1.08254
PBX3	ENSG00000167081	0.33866	9.69678	2.08991	0.0414658	0.127187	-4.38631
PCLAF	ENSG00000166803	0.588077	9.3829	4.89868	9.56623e-06	0.000349821	3.31903
PCOLCE	ENSG00000106333	-0.75781	9.14328	-2.60964	0.0117707	0.0528915	-3.29009
PCSK9	ENSG00000169174	0.514722	7.15992	2.83829	0.0064259	0.0345005	-2.74865
PDCD2L	ENSG00000126249	0.407224	7.65521	2.8118	0.00690313	0.0362731	-2.81311
PDE2A	ENSG00000186642	-0.476285	6.92405	-3.25485	0.00198431	0.0150644	-1.67987
PDE7B	ENSG00000171408	-0.72368	7.92393	-3.19828	0.00233963	0.0167985	-1.83084
PDIA6	ENSG00000143870	0.204804	9.03259	1.32616	0.190505	0.359045	-5.61172
PDLIM1	ENSG00000107438	-0.0881131	10.0085	-0.434759	0.665512	0.795006	-6.37827
PEG10	ENSG00000242265	0.402082	6.16343	2.55977	0.013378	0.0576924	-3.40358
PGC	ENSG00000096088	0.0918487	6.22039	0.348451	0.728889	0.837893	-6.41181
PGD	ENSG00000142657	0.438235	9.95032	2.66219	0.010269	0.0478974	-3.16867
PGRMC2	ENSG00000164040	-0.560119	11.0269	-3.02199	0.00386975	0.0240155	-2.28985
PHLDB2	ENSG00000144824	-0.36637	6.87008	-3.48107	0.00101152	0.00931516	-1.05916
PHPT1	ENSG00000054148	0.670061	10.219	4.04436	0.000171977	0.00264472	0.591631
PIEZO2	ENSG00000154864	0.22947	7.94609	1.34297	0.185035	0.352203	-5.59014
PIGC	ENSG00000135845	0.580594	8.45055	4.16551	0.00011568	0.00200027	0.963857
PIGT	ENSG00000124155	0.647316	9.74352	5.68295	5.84152e-07	4.87634e-05	5.98017
PIGU	ENSG00000101464	0.545411	8.23215	4.3071	7.23353e-05	0.00145033	1.40562
PIGZ	ENSG00000119227	0.442176	6.69813	2.84826	0.00625438	0.033825	-2.72428
PIK3C2B	ENSG00000133056	0.356859	7.27081	2.80668	0.00699908	0.0366021	-2.82552
PIM1	ENSG00000137193	-1.31931	8.43525	-5.9117	2.54234e-07	2.67374e-05	6.77415
PIMREG	ENSG00000129195	0.299785	6.18446	2.05365	0.0449837	0.13425	-4.4553
PIPSL	ENSG00000180764	0.288008	8.53924	1.83953	0.0714711	0.184937	-4.84154
PITX1	ENSG00000069011	1.11999	6.87638	2.73644	0.00844523	0.0416044	-2.99401
PKMYT1	ENSG00000127564	0.374925	6.25083	2.61541	0.0115964	0.0523044	-3.27684
PKN3	ENSG00000160447	0.581951	6.60503	4.0562	0.000165475	0.00258129	0.62777
PLA2G1B	ENSG00000170890	0.422074	6.31685	2.31988	0.0242516	0.0877801	-3.92543
PLA2G2A	ENSG00000188257	0.335901	9.14993	0.445443	0.657823	0.789262	-6.37361
PLAAT3	ENSG00000176485	-0.743476	10.7086	-3.23999	0.00207239	0.015547	-1.7197
PLCG2	ENSG00000197943	-0.53461	9.84387	-2.487	0.0160832	0.0656439	-3.56617
PLCH2	ENSG00000149527	0.0798028	7.74802	0.284418	0.777204	0.870445	-6.43193
PLCXD1	ENSG00000182378	0.565566	8.38109	2.11438	0.0392288	0.122436	-4.33917
PLK4	ENSG00000142731	0.804914	6.86302	4.07962	0.000153312	0.00245368	0.699384
PLOD3	ENSG00000106397	0.901406	10.141	7.44113	9.06604e-10	4.65495e-07	12.1601
PLSCR4	ENSG00000114698	-0.781718	8.96881	-4.54292	3.26533e-05	0.000825652	2.15617
PNKP	ENSG00000039650	0.364123	8.59343	3.16263	0.00259349	0.018085	-1.92507
PNPLA7	ENSG00000130653	-0.6486	9.26099	-2.83279	0.00652239	0.0348623	-2.76207
POC1A	ENSG00000164087	0.646494	8.10431	3.03672	0.00371267	0.0232529	-2.25218
POGK	ENSG00000143157	0.484374	9.8404	2.85455	0.00614837	0.0334458	-2.70888
POLA1	ENSG00000101868	0.34054	7.01527	2.44172	0.0180066	0.0711124	-3.66546
POLA2	ENSG00000014138	0.615132	7.64968	3.67384	0.000559531	0.0061232	-0.510131
POLD1	ENSG00000062822	0.445044	7.06912	3.31514	0.00166198	0.0131795	-1.51705
POLD4	ENSG00000175482	0.455957	8.28995	3.13411	0.00281501	0.0191155	-1.99996
POLE2	ENSG00000100479	0.404027	7.29367	1.73126	0.0892545	0.214803	-5.02267
POLE3	ENSG00000148229	0.33982	10.6139	2.11269	0.0393801	0.122784	-4.34245
POLE4	ENSG00000115350	0.0624435	10.7099	0.395517	0.694057	0.814829	-6.39443
POLQ	ENSG00000051341	0.855919	6.8334	4.28461	7.79695e-05	0.00153133	1.33498
PPIAL4A	ENSG00000263353	0.427809	10.414	2.87862	0.00575773	0.0319776	-2.64968
PPIAP59	ENSG00000228674	0.566902	6.45982	4.73814	1.6711e-05	0.000519693	2.7901
PPIAP8	ENSG00000225185	0.486313	14.0911	3.65369	0.000595693	0.00641645	-0.56834
PPIH	ENSG00000171960	0.447329	8.46533	3.16536	0.00257321	0.0179981	-1.9179
PPIL1	ENSG00000137168	0.323048	7.75985	2.22489	0.0303915	0.102441	-4.12062
PPOX	ENSG00000143224	0.34108	7.77034	2.7549	0.00804064	0.0402847	-2.95003
PPP1R15A	ENSG00000087074	-0.999229	9.70987	-4.96883	7.48331e-06	0.000290993	3.55214
PPP2R5A	ENSG00000066027	0.506088	9.94994	4.0544	0.00016645	0.00258501	0.62226
PRC1	ENSG00000198901	1.66056	8.09279	5.29382	2.36891e-06	0.000128724	4.64586
PRCP	ENSG00000137509	-0.48599	10.978	-2.63088	0.0111412	0.0506876	-3.24124
PRDX1	ENSG00000117450	0.339247	12.6706	2.45121	0.0175873	0.0699017	-3.64478
PRELID1	ENSG00000169230	0.596149	9.39477	4.11677	0.00013577	0.00224432	0.813435
PRIM1	ENSG00000198056	0.612966	7.47105	2.64707	0.0106821	0.0493106	-3.2038
PRKAB1	ENSG00000111725	0.574469	8.03045	5.05569	5.51353e-06	0.000233134	3.84233
PRKCQ	ENSG00000065675	-0.462127	8.18992	-3.55554	0.000806207	0.00791083	-0.849159
PRKRA	ENSG00000180228	-0.56034	8.23701	-5.3882	1.6903e-06	0.000102473	4.96728
PRND	ENSG00000171864	0.532465	6.2523	3.26128	0.00194732	0.0148462	-1.6626
PROK2	ENSG00000163421	-0.599536	6.247	-7.05155	3.82397e-09	1.37439e-06	10.7849
PRPF3	ENSG00000117360	0.494051	9.20129	3.65268	0.000597565	0.00643034	-0.571256
PRPF31	ENSG00000105618	0.468142	9.5098	3.49073	0.000982306	0.00913919	-1.03206
PRR11	ENSG00000068489	0.518157	6.43318	3.18372	0.0024404	0.0173245	-1.86943
PRSS3	ENSG00000010438	1.16918	7.31548	2.54949	0.0137335	0.0587921	-3.42679
PRUNE1	ENSG00000143363	0.511795	7.50283	4.43828	4.65649e-05	0.00105638	1.82095
PSMB2	ENSG00000126067	0.602317	10.5876	3.33841	0.00155134	0.0125248	-1.45368
PSMB4	ENSG00000159377	0.445159	11.3739	3.38483	0.00135119	0.0113391	-1.32645
PSMB5	ENSG00000100804	0.508359	10.4563	3.30561	0.00170942	0.013423	-1.54292
PSMB7	ENSG00000136930	0.291311	11.8337	2.13764	0.0372017	0.117976	-4.29395
PSMD1	ENSG00000173692	0.284471	9.84741	2.18433	0.0334066	0.109286	-4.2019
PSMD10	ENSG00000101843	0.309568	8.01452	2.32947	0.0236979	0.0863955	-3.90536
PSMD2	ENSG00000175166	0.674579	9.54803	3.79694	0.000380297	0.00463336	-0.150552
PSPH	ENSG00000146733	0.554005	6.82806	2.45517	0.0174148	0.0693936	-3.63613
PSTPIP2	ENSG00000152229	-0.137691	7.28408	-0.962716	0.340085	0.523837	-6.01511
PTCD1	ENSG00000106246	0.509402	9.0261	3.60214	0.000698679	0.00718126	-0.716416
PTDSS1	ENSG00000156471	0.425445	9.74993	2.35154	0.0224658	0.0832792	-3.8589
PTGES2	ENSG00000148334	0.299667	8.98021	2.08813	0.0416332	0.127374	-4.38973
PTGS2	ENSG00000073756	-0.795989	6.81017	-4.86241	1.08567e-05	0.000378315	3.19897
PTOV1	ENSG00000104960	0.366043	10.3491	2.55878	0.013412	0.0577994	-3.40583
PTTG1	ENSG00000164611	1.88403	8.33572	5.69081	5.67742e-07	4.7772e-05	6.00736
PTTG3P	ENSG00000213005	1.17241	7.57715	4.82462	1.23828e-05	0.000418173	3.07422
PUF60	ENSG00000179950	0.700335	11.4605	3.95868	0.000226947	0.00322221	0.331796
PXMP4	ENSG00000101417	0.502487	7.26132	4.08929	0.000148544	0.00240491	0.72903
PXYLP1	ENSG00000155893	0.0996347	7.00966	0.734766	0.465738	0.64023	-6.20493
PYCR2	ENSG00000143811	0.504969	8.83388	3.81075	0.000364041	0.00448306	-0.109802
PYGO2	ENSG00000163348	0.521869	6.62602	4.23406	9.22321e-05	0.00171901	1.17686
PYROXD2	ENSG00000119943	-0.253717	7.46991	-0.913609	0.365082	0.548718	-6.06018
PZP	ENSG00000126838	-3.14983	8.07506	-6.32779	5.53179e-08	8.54454e-06	8.23111
RAB20	ENSG00000139832	-0.594287	7.20826	-4.8273	1.22677e-05	0.000414843	3.08308
RAB29	ENSG00000117280	-0.0146461	7.94942	-0.090689	0.928083	0.961287	-6.46805
RAB3IP	ENSG00000127328	0.682592	8.80151	4.45208	4.44441e-05	0.00102151	1.86496
RAC3	ENSG00000169750	0.373545	6.72541	2.7532	0.0080771	0.0404065	-2.95409
RACGAP1	ENSG00000161800	0.668344	6.59686	5.70746	5.34489e-07	4.60521e-05	6.06494
RAD51AP1	ENSG00000111247	1.02585	7.08375	5.0446	5.73331e-06	0.000240809	3.80518
RAD9A	ENSG00000172613	0.551511	7.21266	4.44153	4.60566e-05	0.00104674	1.83131
RADX	ENSG00000147231	0.459419	7.06545	1.99987	0.0506776	0.146011	-4.55574
RAI14	ENSG00000039560	0.493632	10.1865	2.97447	0.00441983	0.0264696	-2.41049
RASD1	ENSG00000108551	-0.524909	10.071	-1.11275	0.270865	0.451782	-5.86337
RASSF7	ENSG00000099849	0.367857	9.96022	2.18528	0.0333333	0.109168	-4.20001
RBL2	ENSG00000103479	-0.446518	9.44279	-2.94359	0.00481546	0.0282472	-2.48816
RBM14	ENSG00000239306	0.486002	9.6409	3.91612	0.000260211	0.00353429	0.203828
RBM42	ENSG00000126254	0.563945	8.94358	5.47767	1.22589e-06	8.05275e-05	5.27336
RCAN1	ENSG00000159200	-0.904095	7.70113	-5.9075	2.58158e-07	2.67374e-05	6.75953
RECQL4	ENSG00000160957	0.694992	6.41178	4.62468	2.46941e-05	0.000681974	2.42037
REEP1	ENSG00000068615	-0.100151	6.69856	-0.626043	0.533988	0.697014	-6.27788
REEP5	ENSG00000129625	-0.301984	11.2022	-2.00327	0.0503004	0.145283	-4.54947
RETREG1	ENSG00000154153	-1.54472	7.25974	-7.01825	4.32487e-09	1.49054e-06	10.6672
REXO4	ENSG00000148300	0.354417	8.10693	2.6124	0.0116871	0.0526002	-3.28376
REXO5	ENSG00000005189	0.7304	7.38582	3.53377	0.000861697	0.00829042	-0.910822
RFC4	ENSG00000163918	0.86499	7.93048	3.29579	0.00175962	0.0137102	-1.56952
RHOB	ENSG00000143878	-1.05726	9.0605	-4.19121	0.000106283	0.00188574	1.0435
RHOBTB3	ENSG00000164292	0.269037	9.58772	1.71664	0.0919159	0.219009	-5.04638
RHOQP3	ENSG00000230756	-0.493097	7.40365	-3.50697	0.000935035	0.00882604	-0.986434
RIPPLY3	ENSG00000183145	0.346656	6.2886	2.08953	0.0415018	0.127236	-4.38705
RMI2	ENSG00000175643	0.749543	7.55687	3.56037	0.000794369	0.00783439	-0.83545
RNASEH2A	ENSG00000104889	0.906534	6.97793	4.91364	9.07902e-06	0.000337236	3.36864
RND3	ENSG00000115963	-1.41144	9.58894	-4.88208	1.01368e-05	0.000359705	3.26406
RNF144B	ENSG00000137393	-0.535683	7.94856	-3.73161	0.000467143	0.00538667	-0.342222
RNF157	ENSG00000141576	0.597932	6.58218	3.86811	0.000303386	0.00396926	0.060347
RNF181	ENSG00000168894	0.259976	10.7422	1.85199	0.0696294	0.181628	-4.82007
RNF220	ENSG00000187147	0.330776	8.33979	2.88104	0.00571974	0.0318374	-2.64371
RNF26	ENSG00000173456	0.572158	7.83774	4.51912	3.54074e-05	0.000877649	2.07964
RNFT2	ENSG00000135119	0.551762	6.95508	2.97731	0.00438503	0.0263475	-2.40332
ROMO1	ENSG00000125995	0.419176	11.9856	3.38268	0.00135989	0.0113893	-1.33237
RPA2	ENSG00000117748	0.303472	9.69057	2.12553	0.0382452	0.120382	-4.31754
RPA3	ENSG00000106399	0.164578	10.3956	0.791853	0.431995	0.611315	-6.16205
RPL29	ENSG00000162244	0.42551	7.62993	2.02818	0.0476081	0.139976	-4.50317
RPL39L	ENSG00000163923	0.932145	8.0061	2.58735	0.0124661	0.0551175	-3.34103
RPS7	ENSG00000171863	0.63976	8.90809	2.85027	0.00622039	0.0337178	-2.71937
RPUSD4	ENSG00000165526	-0.2814	10.1149	-1.8227	0.0740218	0.189202	-4.87033
RRAGD	ENSG00000025039	0.62471	9.77105	2.29768	0.025578	0.0912059	-3.97164
RRM1	ENSG00000167325	0.597576	10.309	3.60721	0.000687832	0.0070981	-0.701896
RRM2	ENSG00000171848	0.644013	6.37983	3.76904	0.000415297	0.00495893	-0.232633
RTP4	ENSG00000136514	0.548547	7.30242	4.14117	0.000125324	0.00211471	0.888624
RUSC1	ENSG00000160753	0.684476	9.27144	3.253	0.00199507	0.0151278	-1.68483
S100A8	ENSG00000143546	-1.77635	8.95151	-4.99964	6.71617e-06	0.000267361	3.65486
S100A9	ENSG00000163220	-1.14889	9.25065	-3.57358	0.000762823	0.00762793	-0.797887
S1PR1	ENSG00000170989	-0.235404	7.26449	-1.89246	0.0639263	0.170898	-4.74949
SAA1	ENSG00000173432	-1.22817	9.02884	-2.08467	0.0419591	0.128072	-4.39635
SAA2	ENSG00000134339	-0.577904	7.55573	-1.02701	0.309106	0.492208	-5.95266
SAC3D1	ENSG00000168061	0.790993	8.03667	4.05976	0.000163567	0.00256558	0.638645
SAE1	ENSG00000142230	0.784107	11.4596	5.00387	6.61701e-06	0.000264644	3.66899
SALL4	ENSG00000101115	0.34292	6.81073	1.37885	0.173762	0.337582	-5.54323
SAMD5	ENSG00000203727	-0.423411	7.02256	-2.34855	0.0226292	0.0837001	-3.86521
SAPCD1	ENSG00000228727	0.537081	6.56017	4.40719	5.17132e-05	0.00113914	1.722
SAPCD2	ENSG00000186193	0.433624	6.17099	2.9021	0.0053991	0.0305181	-2.59162
SAT1	ENSG00000130066	-0.42184	12.9166	-2.97086	0.00446441	0.0266769	-2.41958
SCAMP3	ENSG00000116521	0.639096	8.33673	4.41326	5.06658e-05	0.00112111	1.7413
SCAMP5	ENSG00000198794	0.262798	7.27664	1.17091	0.246899	0.425513	-5.79891
SCGB2A1	ENSG00000124939	0.0741109	6.17603	0.459804	0.647548	0.781787	-6.36717
SCGN	ENSG00000079689	1.36789	7.71432	3.06966	0.00338267	0.0217744	-2.16748
SCNM1	ENSG00000163156	0.516328	7.88922	3.91157	0.000264039	0.00357341	0.190171
SDCBP	ENSG00000137575	-0.130418	9.46459	-0.760951	0.450076	0.626288	-6.18565
SDF2L1	ENSG00000128228	0.626532	11.0118	3.61377	0.000674041	0.00699595	-0.683098
SEC61A1	ENSG00000058262	0.454127	11.721	3.73785	0.000458094	0.00531074	-0.324007
SEC61G	ENSG00000132432	0.39043	12.0111	2.59683	0.0121657	0.0541744	-3.3194
SELENOP	ENSG00000250722	0.399469	9.81431	2.23024	0.0300123	0.101544	-4.10981
SEM1	ENSG00000127922	0.42085	10.6376	3.12176	0.00291634	0.019634	-2.03224
SERF1B	ENSG00000205572	0.653313	9.68215	3.8892	0.000283632	0.00377961	0.123257
SERINC1	ENSG00000111897	-0.230103	8.2742	-1.79161	0.078935	0.197439	-4.92289
SERPINB8	ENSG00000166401	-0.408514	7.69564	-1.91499	0.0609263	0.16579	-4.70962
SERPINE1	ENSG00000106366	-1.41291	8.65082	-3.85387	0.000317469	0.00408135	0.0179655
SERPING1	ENSG00000149131	-0.448233	9.5214	-2.63673	0.0109732	0.0501529	-3.22773
SERTAD1	ENSG00000197019	-0.762819	9.20808	-3.41077	0.00125028	0.0107285	-1.25488
SESN1	ENSG00000080546	-0.221139	8.7424	-1.5757	0.121077	0.264378	-5.26568
SETDB1	ENSG00000143379	0.818317	8.23997	6.48426	3.10866e-08	5.50781e-06	8.78193
SF3B4	ENSG00000143368	1.05529	9.91915	6.44818	3.5509e-08	6.16117e-06	8.6548
SFN	ENSG00000175793	0.435618	6.28582	2.21008	0.0314632	0.104734	-4.15044
SGK1	ENSG00000118515	-0.197928	11.3032	-0.645405	0.521464	0.687088	-6.26573
SGMS2	ENSG00000164023	-0.51893	6.53878	-4.46311	4.28159e-05	0.00100373	1.90019
SH3D19	ENSG00000109686	-0.543186	8.56018	-3.4813	0.00101081	0.00931516	-1.05851
SH3RF2	ENSG00000156463	0.437363	6.95295	2.68742	0.00961238	0.0456478	-3.10973
SIDT2	ENSG00000149577	-0.305234	9.82096	-2.0767	0.0427193	0.129616	-4.41158
SKA1	ENSG00000154839	0.567202	6.60635	2.87051	0.00588671	0.0324575	-2.66967
SKAP1	ENSG00000141293	-0.629019	7.41007	-3.82771	0.000344986	0.00429465	-0.0596351
SLC1A4	ENSG00000115902	0.365746	6.77607	2.61361	0.0116505	0.0525023	-3.28097
SLC25A19	ENSG00000125454	0.307679	7.29914	2.16496	0.0349379	0.112664	-4.24029
SLC25A28	ENSG00000155287	-0.194231	10.0448	-1.47473	0.146232	0.300479	-5.41229
SLC25A39	ENSG00000013306	0.430784	11.2172	2.78963	0.00732732	0.0378072	-2.86669
SLC25A47	ENSG00000140107	-1.6779	9.17178	-3.41003	0.00125303	0.0107484	-1.25691
SLC29A4	ENSG00000164638	0.317458	6.95199	1.14776	0.25625	0.435401	-5.82494
SLC29A4P1	ENSG00000214668	0.445728	6.60834	1.7578	0.084586	0.207278	-4.97916
SLC2A12	ENSG00000146411	-0.307905	6.93292	-1.80114	0.0774004	0.194868	-4.90686
SLC35B1	ENSG00000121073	0.555057	10.6649	3.88196	0.000290274	0.00383964	0.101625
SLC35B2	ENSG00000157593	0.68592	9.85564	4.48446	3.98295e-05	0.000953736	1.96847
SLC35E3	ENSG00000175782	0.306562	8.70434	2.27546	0.0269702	0.0946496	-4.01754
SLC38A2	ENSG00000134294	-1.42171	9.80407	-5.70263	5.43917e-07	4.63878e-05	6.04826
SLC39A1	ENSG00000143570	0.399375	9.48242	2.21526	0.0310849	0.103957	-4.14003
SLC3A1	ENSG00000138079	-0.68738	7.20497	-2.09184	0.0412857	0.12685	-4.38262
SLC40A1	ENSG00000138449	-0.220639	9.14379	-1.71872	0.0915327	0.218468	-5.04301
SLC4A2	ENSG00000164889	0.529153	8.24925	3.4766	0.00102532	0.00940089	-1.07169
SMG5	ENSG00000198952	0.599009	8.33278	3.42493	0.00119823	0.0104276	-1.21564
SMIM24	ENSG00000095932	-0.508474	9.00319	-1.19234	0.238466	0.416666	-5.77438
SMYD3	ENSG00000185420	0.452874	7.69292	2.80172	0.00709312	0.0369397	-2.83751
SND1	ENSG00000197157	0.589035	10.2199	4.77538	1.46905e-05	0.000475166	2.91221
SNHG11	ENSG00000174365	0.379617	8.27241	2.29575	0.0256962	0.091545	-3.97564
SNORA25	ENSG00000207112	0.125888	7.58911	0.8982	0.373163	0.556614	-6.07385
SNORD68	ENSG00000200084	-0.281855	7.81715	-1.57306	0.121687	0.265277	-5.26962
SNRPB	ENSG00000125835	0.555933	10.3592	2.79016	0.00731694	0.0377614	-2.86542
SNRPF	ENSG00000139343	0.363037	10.7108	2.2732	0.0271153	0.0949601	-4.02218
SNRPG	ENSG00000143977	0.385542	11.5642	2.95651	0.00464612	0.0274458	-2.45574
SNTA1	ENSG00000101400	0.409253	7.79449	3.5244	0.000886693	0.00847258	-0.937299
SNX27	ENSG00000143376	0.447659	9.68302	3.18206	0.00245207	0.0173682	-1.87379
SNX8	ENSG00000106266	0.291505	7.87947	1.90164	0.0626881	0.168699	-4.73328
SOCS3	ENSG00000184557	-0.976819	6.65315	-5.58877	8.21338e-07	6.18999e-05	5.65515
SOWAHA	ENSG00000198944	0.503127	6.99123	2.6158	0.0115848	0.052271	-3.27595
SOWAHC	ENSG00000198142	-1.21636	9.96948	-7.50182	7.24712e-10	3.98004e-07	12.3739
SOX13	ENSG00000143842	0.588375	8.41086	4.0209	0.000185596	0.0027994	0.520189
SPATA2L	ENSG00000158792	-0.614654	7.84798	-4.65464	2.22817e-05	0.000639396	2.51766
SPC24	ENSG00000161888	1.03492	7.49595	5.02816	6.07513e-06	0.000249745	3.75016
SPDL1	ENSG00000040275	0.715668	6.83235	5.48445	1.19633e-06	7.94155e-05	5.29662
SPNS1	ENSG00000169682	0.429723	8.81409	2.41013	0.0194687	0.0751101	-3.73388
SPOUT1	ENSG00000198917	0.139296	8.93765	1.02259	0.311173	0.494181	-5.95708
SPRY2	ENSG00000136158	-0.915744	8.00073	-5.48456	1.19586e-06	7.94155e-05	5.29699
SPSB2	ENSG00000111671	0.680117	7.15729	4.34053	6.46877e-05	0.00134059	1.51091
SQLE	ENSG00000104549	0.739151	8.29817	2.1093	0.0396852	0.123347	-4.34901
SRM	ENSG00000116649	0.47404	8.41402	3.18704	0.00241707	0.0171831	-1.86064
SRPRB	ENSG00000144867	0.26887	10.8565	1.89663	0.0633613	0.16992	-4.74214
SRSF8	ENSG00000263465	-0.351723	8.62956	-2.59272	0.0122952	0.05463	-3.32879
SRSF9	ENSG00000111786	0.425909	11.2565	3.09851	0.00311643	0.0205899	-2.09278
STAT3	ENSG00000168610	-0.446114	9.57764	-3.77074	0.00041309	0.00493961	-0.227666
STIL	ENSG00000123473	0.802692	7.29977	4.63121	2.41479e-05	0.000670571	2.44154
STIP1	ENSG00000168439	0.720134	9.47749	4.26482	8.32778e-05	0.00160797	1.27297
STMND1	ENSG00000230873	0.379012	6.87443	1.63846	0.107281	0.243095	-5.17011
STOM	ENSG00000148175	-0.78029	9.26396	-3.70567	0.000506661	0.0057034	-0.41781
STOML2	ENSG00000165283	0.249625	11.2842	1.59975	0.115631	0.256472	-5.22946
STT3A	ENSG00000134910	0.136603	9.67242	0.9382	0.35242	0.53572	-6.03789
STX11	ENSG00000135604	-0.650373	7.82166	-3.56245	0.000789324	0.00780606	-0.829545
STXBP6	ENSG00000168952	0.552012	7.09926	3.18729	0.00241527	0.0171752	-1.85996
SULF2	ENSG00000196562	-0.300599	7.32493	-2.2329	0.0298253	0.101142	-4.10442
SUN2	ENSG00000100242	-0.573801	11.8229	-4.2316	9.29878e-05	0.00172401	1.16918
SUPT16H	ENSG00000092201	0.41499	9.81098	3.35966	0.00145646	0.0119632	-1.39558
SURF4	ENSG00000148248	0.368871	10.5775	2.80252	0.0070778	0.0368828	-2.83557
SUV39H1	ENSG00000101945	0.267577	8.56286	1.61757	0.111723	0.250207	-5.20229
SUZ12	ENSG00000178691	0.425299	10.5469	3.27404	0.00187582	0.0144147	-1.62826
SWI5	ENSG00000175854	0.404783	8.72382	2.21564	0.0310571	0.103931	-4.13926
SYNE4	ENSG00000181392	0.278964	7.12501	1.57153	0.122043	0.265797	-5.27192
TACC3	ENSG00000013810	0.463115	6.60405	3.64613	0.000609839	0.00653725	-0.590146
TAF4	ENSG00000130699	0.335713	8.19588	2.82769	0.00661314	0.0351532	-2.7745
TARBP1	ENSG00000059588	0.686361	7.6172	5.15388	3.89671e-06	0.000181215	4.17228
TBC1D13	ENSG00000107021	0.33023	7.69998	2.71483	0.0089428	0.043416	-3.04523
TBC1D2B	ENSG00000167202	-0.332759	9.40175	-1.90256	0.0625665	0.168545	-4.73167
TBC1D31	ENSG00000156787	0.542532	7.32029	4.20186	0.000102606	0.00184428	1.0766
TBC1D7	ENSG00000145979	0.548629	8.10293	4.25911	8.48748e-05	0.00162757	1.25509
TBC1D9	ENSG00000109436	-0.433498	7.6363	-2.99776	0.00414173	0.0253348	-2.35153
TCF25	ENSG00000141002	-0.517757	10.2155	-4.17945	0.000110487	0.0019398	1.00703
TCFL5	ENSG00000101190	0.41585	7.56618	2.72886	0.00861684	0.0422461	-3.01201
TCIM	ENSG00000176907	-1.05501	9.58268	-3.96172	0.000224735	0.00319622	0.340962
TEDC1	ENSG00000185347	-0.0315913	6.82891	-0.241253	0.810295	0.891242	-6.4432
TEDC2	ENSG00000162062	0.791322	6.54212	3.62532	0.000650421	0.0068466	-0.649983
TERT	ENSG00000164362	0.475947	6.24795	2.27053	0.0272875	0.0953245	-4.02766
TESK1	ENSG00000107140	0.395583	7.83392	3.13721	0.00279008	0.0189868	-1.99184
TFPT	ENSG00000105619	0.370202	7.5714	3.094	0.00315676	0.0207745	-2.1045
TFRC	ENSG00000072274	0.0586996	10.5269	0.21166	0.833189	0.905533	-6.44987
TGFBR3	ENSG00000069702	-0.971058	9.71036	-4.23186	9.29068e-05	0.00172378	1.17
TGM2	ENSG00000198959	-0.179165	7.99946	-1.17268	0.246194	0.424828	-5.7969
THEM6	ENSG00000130193	0.220234	10.627	1.17509	0.245237	0.423823	-5.79416
TIGD5	ENSG00000179886	0.430286	8.02795	2.26841	0.0274256	0.0957006	-4.03202
TIGD7	ENSG00000140993	0.398517	6.76029	2.37007	0.0214761	0.0806684	-3.81963
TIMELESS	ENSG00000111602	0.475261	8.50456	2.32144	0.0241609	0.0875759	-3.92218
TIMM10	ENSG00000134809	0.486137	9.69742	3.26789	0.00190994	0.01465	-1.64481
TIMM17B	ENSG00000126768	0.309861	7.90595	2.27922	0.0267296	0.094094	-4.00979
TIPARP	ENSG00000163659	-0.828048	9.07243	-5.28719	2.42559e-06	0.000131238	4.62335
TK1	ENSG00000167900	1.15287	7.70396	3.85081	0.000320571	0.00409935	0.0088857
TLCD1	ENSG00000160606	0.639738	7.01593	3.98335	0.000209581	0.00305142	0.406324
TLE1	ENSG00000196781	0.334937	8.24699	2.17337	0.0342656	0.111094	-4.22366
TM9SF3	ENSG00000077147	-0.0274239	8.23968	-0.198054	0.843765	0.912848	-6.45264
TMCO1	ENSG00000143183	0.506184	11.6178	3.19065	0.00239195	0.0170576	-1.85108
TMED9	ENSG00000184840	0.428762	10.5632	3.22028	0.00219486	0.0160993	-1.77233
TMEM100	ENSG00000166292	-0.489653	7.02312	-2.69774	0.00935518	0.0448318	-3.08551
TMEM101	ENSG00000091947	0.499279	8.97846	3.4995	0.000956519	0.00896244	-1.00745
TMEM106C	ENSG00000134291	0.983887	9.52659	4.25755	8.5314e-05	0.00162854	1.25023
TMEM154	ENSG00000170006	-0.22783	6.75959	-1.10497	0.27419	0.455427	-5.87175
TMEM160	ENSG00000130748	0.14622	9.7942	1.18153	0.242693	0.42104	-5.78681
TMEM178A	ENSG00000152154	0.0377046	7.16386	0.230404	0.81867	0.896723	-6.44575
TMEM237	ENSG00000155755	0.480155	7.58353	2.53475	0.0142576	0.0603886	-3.4599
TMEM42	ENSG00000169964	0.144912	8.26935	1.12821	0.264337	0.443986	-5.84653
TMEM45A	ENSG00000181458	-0.730508	9.10854	-2.09399	0.0410856	0.126433	-4.37849
TMEM47	ENSG00000147027	-0.951021	8.98809	-3.743	0.000450752	0.00525995	-0.308958
TMEM62	ENSG00000137842	0.286752	8.66873	2.42064	0.018971	0.0738777	-3.71121
TMEM74	ENSG00000164841	0.280593	6.27536	1.93576	0.0582679	0.160745	-4.6725
TMEM9	ENSG00000116857	0.913387	9.22374	5.59555	8.01461e-07	6.09183e-05	5.67851
TMEM97	ENSG00000109084	0.109618	10.0904	0.694406	0.490476	0.66153	-6.23334
TMOD1	ENSG00000136842	-0.546841	8.3373	-1.83141	0.0726921	0.187077	-4.85546
TMUB1	ENSG00000164897	0.629753	9.28971	4.49316	3.86708e-05	0.000933703	1.99635
TNFRSF1A	ENSG00000067182	-0.241345	10.4707	-1.79316	0.0786849	0.197037	-4.9203
TNFRSF1B	ENSG00000028137	-0.587184	7.70724	-3.42692	0.00119109	0.0103952	-1.21013
TNPO3	ENSG00000064419	0.3758	8.84451	2.94036	0.00485875	0.0284018	-2.49626
TOMM34	ENSG00000025772	0.263619	9.0823	1.79934	0.0776894	0.1954	-4.90991
TOMM40	ENSG00000130204	0.584365	9.96129	3.24939	0.00201622	0.0152468	-1.6945
TOP2A	ENSG00000131747	2.15592	7.83706	5.90227	2.63134e-07	2.70212e-05	6.7413
TOR3A	ENSG00000186283	0.510326	8.09227	3.34945	0.00150135	0.0122162	-1.42352
TPD52L1	ENSG00000111907	-0.389366	7.52456	-2.26683	0.0275284	0.0959737	-4.03526
TPGS2	ENSG00000134779	0.600418	7.76899	3.90662	0.000268255	0.00361334	0.175359
TPST1	ENSG00000169902	-0.599396	9.04004	-3.38384	0.00135518	0.0113612	-1.32917
TPT1P9	ENSG00000234782	-0.622414	10.9625	-3.41669	0.00122826	0.0106192	-1.23849
TPX2	ENSG00000088325	0.741297	6.80919	3.35351	0.00148334	0.0121325	-1.41242
TRAF2	ENSG00000127191	0.762036	7.2008	5.45544	1.32786e-06	8.58807e-05	5.19721
TRAM2	ENSG00000065308	-0.881962	7.9662	-6.02212	1.69834e-07	1.96003e-05	7.15941
TRIB3	ENSG00000101255	-0.0355776	9.17355	-0.141203	0.888248	0.939598	-6.46223
TRIM15	ENSG00000204610	-0.150244	7.36569	-0.877306	0.384301	0.567819	-6.09203
TRIM28	ENSG00000130726	0.631054	8.39244	4.3747	5.76828e-05	0.00123091	1.61896
TRIP13	ENSG00000071539	1.09696	6.69639	4.31477	7.0507e-05	0.00142252	1.42974
TRIP6	ENSG00000087077	0.780563	10.3898	5.77925	4.11834e-07	3.74055e-05	6.3137
TRIR	ENSG00000123144	-0.290853	9.00001	-2.37789	0.0210705	0.0795844	-3.80299
TROAP	ENSG00000135451	0.722786	6.56821	3.83156	0.000340799	0.00427213	-0.0482389
TSC22D1	ENSG00000102804	-0.453516	8.23517	-2.99254	0.00420256	0.0255519	-2.36476
TSC22D2	ENSG00000196428	-0.580007	8.41571	-4.36267	6.00612e-05	0.00126937	1.58086
TSEN54	ENSG00000182173	0.557256	7.41867	4.6974	1.92332e-05	0.000581595	2.65695
TSPAN31	ENSG00000135452	-0.33468	9.37794	-2.22984	0.0300401	0.101579	-4.1106
TTF2	ENSG00000116830	0.343215	7.50521	2.59317	0.0122809	0.0545894	-3.32776
TTK	ENSG00000112742	0.956472	6.73163	4.52625	3.45592e-05	0.000866012	2.10255
TUBA1B	ENSG00000123416	0.874271	13.357	5.10758	4.59058e-06	0.000204054	4.01646
TUBA1C	ENSG00000167553	1.08738	12.3862	4.63204	2.40793e-05	0.000669406	2.44423
TUBA3D	ENSG00000075886	0.405975	6.47471	2.90306	0.00538489	0.0304651	-2.58924
TUBAP2	ENSG00000214391	0.569949	8.12826	2.83955	0.00640407	0.0344274	-2.74559
TUBB	ENSG00000196230	0.578289	11.0338	3.07109	0.00336901	0.0217168	-2.16379
TUBB3	ENSG00000258947	0.312367	6.15481	2.02937	0.0474819	0.139741	-4.50093
TUBB4B	ENSG00000188229	0.646341	10.1951	3.62274	0.000655636	0.00688158	-0.657398
TUBBP2	ENSG00000214222	0.526087	11.548	2.76768	0.00777111	0.0392992	-2.91947
TUFT1	ENSG00000143367	0.48714	7.3837	2.36577	0.0217023	0.0813358	-3.82877
TXNDC12	ENSG00000117862	0.0876461	10.6434	0.574898	0.567805	0.722581	-6.30823
TXNIP	ENSG00000265972	-0.24268	10.4246	-0.970589	0.336185	0.519953	-6.00767
TYMS	ENSG00000176890	1.19423	8.23607	3.98225	0.000210331	0.00306056	0.402981
TYMSOS	ENSG00000176912	0.355113	7.79829	1.15683	0.252555	0.431514	-5.8148
U2SURP	ENSG00000163714	0.233808	8.55702	1.84786	0.0702363	0.182738	-4.82721
UBE2C	ENSG00000175063	0.994632	6.98187	4.95554	7.84021e-06	0.000302533	3.5079
UBE2M	ENSG00000130725	0.41065	10.7102	2.47633	0.016519	0.066849	-3.5897
UBE2T	ENSG00000077152	1.1298	7.1403	4.22652	9.45664e-05	0.00174556	1.15335
UBL4A	ENSG00000102178	0.6115	7.92333	4.21908	9.69261e-05	0.00177608	1.13016
UBQLN4	ENSG00000160803	0.399669	9.39075	3.35206	0.00148978	0.0121574	-1.4164
UCHL5	ENSG00000116750	0.335702	8.12493	2.0604	0.0443106	0.132842	-4.44255
UCK2	ENSG00000143179	0.552353	8.3246	2.53509	0.0142455	0.0603693	-3.45915
UCKL1	ENSG00000198276	0.48902	9.81444	3.44707	0.00112098	0.00995161	-1.15412
UHRF1	ENSG00000276043	0.697959	6.65288	4.04528	0.000171461	0.00264001	0.594448
UNC13B	ENSG00000198722	0.485815	7.05934	3.94209	0.000239393	0.00334186	0.28183
UNC5CL	ENSG00000124602	-0.0759599	6.31401	-0.639939	0.524984	0.689788	-6.26919
UPF3B	ENSG00000125351	0.371128	7.74115	2.52454	0.0146315	0.0614344	-3.48276
UQCC2	ENSG00000137288	0.639451	9.73734	4.171	0.000113607	0.00197947	0.980855
UQCRH	ENSG00000173660	0.569517	10.0287	3.64226	0.00061719	0.00659021	-0.601277
URM1	ENSG00000167118	0.674634	10.0251	5.33387	2.0531e-06	0.000116338	4.78209
USO1	ENSG00000138768	-0.211834	9.677	-1.66226	0.102395	0.235622	-5.13298
USP13	ENSG00000058056	0.0274313	8.24199	0.20747	0.836442	0.908128	-6.45074
USP38	ENSG00000170185	-0.74066	9.02628	-5.54532	9.60778e-07	6.90726e-05	5.50563
USP5	ENSG00000111667	0.47476	9.91747	4.32116	6.90183e-05	0.00140211	1.44985
UTP4	ENSG00000141076	-0.026655	9.48262	-0.180516	0.857439	0.920949	-6.45594
VBP1	ENSG00000155959	0.409027	9.04672	2.93407	0.0049439	0.028686	-2.51198
VIL1	ENSG00000127831	-0.114949	6.99284	-0.360428	0.719967	0.832237	-6.40759
VPS36	ENSG00000136100	-0.219305	8.20717	-1.53883	0.129825	0.276991	-5.32024
VPS45	ENSG00000136631	0.708245	8.55259	6.02925	1.65461e-07	1.91835e-05	7.18433
VPS72	ENSG00000163159	0.505862	8.07606	4.19947	0.00010342	0.00185456	1.06917
WASHC5	ENSG00000164961	0.556368	9.40181	3.76555	0.000419894	0.00499721	-0.242891
WBP1L	ENSG00000166272	-0.601325	8.16874	-4.95106	7.96437e-06	0.000306854	3.49299
WDR34	ENSG00000119333	0.136376	7.84789	0.69435	0.490511	0.66153	-6.23338
XPO1	ENSG00000082898	0.706659	9.37384	7.88491	1.76876e-10	1.78001e-07	13.7201
XPO5	ENSG00000124571	0.362847	7.41095	2.61804	0.0115178	0.0519965	-3.27079
XPR1	ENSG00000143324	0.590809	8.37363	3.71754	0.000488194	0.00556776	-0.383256
XRCC3	ENSG00000126215	0.433639	6.46585	3.01674	0.00392721	0.0243122	-2.30324
YAP1	ENSG00000137693	-0.12752	8.17355	-0.908138	0.367938	0.551532	-6.06506
YBX2	ENSG00000006047	0.306707	6.46285	1.41613	0.162617	0.323167	-5.49328
YPEL2	ENSG00000175155	-0.908064	8.32111	-5.71115	5.27377e-07	4.55954e-05	6.07772
ZBTB21	ENSG00000173276	-0.830004	7.87086	-5.53676	9.90917e-07	7.06246e-05	5.47619
ZC3H12A	ENSG00000163874	-0.535362	7.55646	-3.07715	0.00331163	0.0214514	-2.14814
ZCCHC17	ENSG00000121766	0.341224	8.35017	2.4702	0.016774	0.0675739	-3.60317
ZCCHC24	ENSG00000165424	-0.595934	8.78995	-4.30164	7.3667e-05	0.00146978	1.38844
ZCCHC9	ENSG00000131732	0.394507	9.47383	3.2383	0.00208261	0.0155756	-1.72421
ZDHHC12	ENSG00000160446	0.540477	8.02119	3.76858	0.000415908	0.00496151	-0.234003
ZDHHC14	ENSG00000175048	0.229052	8.36594	1.62462	0.110207	0.247739	-5.19147
ZFP36	ENSG00000128016	-1.01967	11.2747	-3.9249	0.000252991	0.00347056	0.230144
ZIC2	ENSG00000043355	1.3938	6.99205	4.35827	6.0953e-05	0.00128035	1.56697
ZKSCAN3	ENSG00000189298	0.60314	6.82282	5.13052	4.23284e-06	0.000192575	4.0936
ZMAT2	ENSG00000146007	0.354559	9.85109	3.07585	0.00332387	0.0214958	-2.1515
ZMYND15	ENSG00000141497	-0.0646529	8.18002	-0.31153	0.756626	0.856406	-6.4239
ZMYND19	ENSG00000165724	0.357354	7.76377	2.33585	0.0233359	0.0854844	-3.89198
ZNF219	ENSG00000165804	0.607656	7.31832	4.42664	4.84312e-05	0.00108406	1.78387
ZNF329	ENSG00000181894	0.176327	7.79027	1.12064	0.267521	0.448166	-5.85481
ZNF330	ENSG00000109445	-0.519873	7.94496	-4.74561	1.62847e-05	0.000509261	2.81458
ZNF446	ENSG00000083838	0.314937	7.16714	2.11674	0.039019	0.121945	-4.3346
ZNF605	ENSG00000196458	0.479906	6.8714	4.10955	0.00013902	0.00228751	0.79123
ZNF672	ENSG00000171161	0.271914	9.0778	1.78271	0.0803913	0.200093	-4.9378
ZSCAN21	ENSG00000166529	0.310423	7.79663	2.40963	0.0194931	0.0751496	-3.73498
ZSWIM5	ENSG00000162415	0.570443	6.64919	2.88009	0.00573472	0.0318892	-2.64607
ZSWIM6	ENSG00000130449	-0.552296	8.3255	-3.97069	0.000218325	0.00313161	0.368051
