# Supplementary material for: Identification of CDCA2 as a Diagnostic and Prognostic Marker for Hepatocellular Carcinoma
Source: Front Oncol. 2021 Oct 1;11:755814. doi: 10.3389/fonc.2021.755814 (PMC8517522; doi:10.3389/fonc.2021.755814)
Supplement: Supplementary file 1 [file DataSheet_1.zip › Supplementary Table S16_Distribution of the marker genes in 9 cell clusters from GSE124395.xlsx]

## Sheet: Sheet1
p_val	avg_logFC	pct.1	pct.2	p_val_adj	cluster	gene
3.68562e-145	2.65903	0.884	0.048	9.02497e-141	0	C1QB
8.50442e-142	1.86242	0.884	0.049	2.08248e-137	0	AIF1
3.06769e-141	2.19265	0.893	0.061	7.51184e-137	0	MS4A6A
1.69594e-137	2.29878	0.889	0.071	4.15284e-133	0	MS4A7
3.40488e-135	2.75489	0.916	0.109	8.33753e-131	0	HLA-DRB5
7.61061e-135	2.26844	0.849	0.054	1.86361e-130	0	CD163
1.0772e-123	2.12846	0.849	0.075	2.63775e-119	0	MAFB
2.78549e-121	1.5481	0.791	0.044	6.82084e-117	0	CYBB
3.59211e-119	2.8045	0.996	0.363	8.796e-115	0	HLA-DRA
3.09518e-118	2.37082	0.778	0.051	7.57918e-114	0	C1QA
1.42395e-117	1.7091	0.871	0.094	3.48682e-113	0	FCER1G
2.11117e-117	1.71792	0.747	0.035	5.16963e-113	0	FCGR2A
1.55477e-115	2.18011	0.951	0.218	3.80715e-111	0	TYROBP
7.22244e-113	1.88567	0.844	0.113	1.76856e-108	0	FGL2
1.62317e-112	2.4627	0.978	0.338	3.97465e-108	0	HLA-DPA1
2.71108e-112	1.44856	0.684	0.019	6.63861e-108	0	RNASE6
3.7068e-112	2.30834	0.996	0.376	9.07685e-108	0	CST3
1.22847e-111	1.79878	0.716	0.035	3.00816e-107	0	C1QC
2.3667e-111	1.91322	0.822	0.1	5.79533e-107	0	HLA-DQA1
4.63727e-109	2.36241	0.969	0.344	1.13553e-104	0	HLA-DPB1
1.0353e-108	1.85252	0.822	0.106	2.53514e-104	0	HLA-DQB1
2.81488e-108	2.44836	1	0.851	6.8928e-104	0	CD74
1.37375e-107	1.36325	0.653	0.015	3.36389e-103	0	CSF1R
2.50735e-104	1.77717	0.902	0.221	6.13976e-100	0	NPC2
8.23348e-104	1.91734	0.689	0.041	2.01613e-99	0	C5AR1
5.80831e-102	2.3267	0.996	0.579	1.42228e-97	0	PSAP
2.24384e-100	1.32799	0.698	0.042	5.49449e-96	0	CLEC7A
1.12197e-98	1.30293	0.769	0.1	2.74737e-94	0	CXCL16
1.25121e-98	2.29662	0.942	0.372	3.06383e-94	0	HLA-DRB1
1.24548e-97	1.79955	1	0.524	3.0498e-93	0	SAT1
9.49305e-96	1.66211	0.796	0.129	2.32456e-91	0	KCTD12
4.45005e-95	2.00083	0.876	0.21	1.08968e-90	0	SGK1
2.79731e-94	1.40701	0.613	0.025	6.84977e-90	0	MPEG1
2.31539e-93	1.61251	0.889	0.222	5.6697e-89	0	CEBPD
1.30073e-92	2.00908	0.987	0.618	3.18509e-88	0	CTSB
8.40848e-92	1.7313	0.738	0.096	2.05898e-87	0	MRC1
1.20959e-91	1.51932	0.916	0.267	2.96191e-87	0	GLUL
3.24621e-89	1.52398	0.733	0.086	7.94898e-85	0	GPR183
3.38908e-89	1.15044	0.627	0.039	8.29884e-85	0	IL18
1.32227e-88	1.41346	0.698	0.071	3.23784e-84	0	C1orf162
3.83235e-88	1.48504	0.68	0.062	9.38426e-84	0	CD83
6.80095e-88	1.37709	0.751	0.107	1.66535e-83	0	TGFBI
1.91699e-87	1.69579	1	0.756	4.69413e-83	0	FTL
2.06174e-86	1.2641	0.604	0.036	5.04858e-82	0	IGSF6
3.1465e-86	1.75823	0.911	0.239	7.70485e-82	0	RGS1
3.53951e-86	1.23336	0.618	0.041	8.66721e-82	0	ITGAX
1.20068e-85	1.1022	0.604	0.035	2.94011e-81	0	TLR2
3.74347e-85	1.10731	0.578	0.029	9.16663e-81	0	CPVL
9.04375e-84	1.24789	0.538	0.016	2.21454e-79	0	VSIG4
3.65798e-83	1.57456	0.818	0.181	8.9573e-79	0	CEBPB
4.66734e-80	1.29788	0.578	0.038	1.14289e-75	0	HMOX1
8.89788e-80	1.43356	0.884	0.325	2.17882e-75	0	CCDC88A
9.6845e-79	1.0738	0.658	0.068	2.37144e-74	0	LST1
1.09124e-78	1.4751	0.867	0.289	2.67211e-74	0	CTSS
1.75188e-78	1.73878	0.893	0.269	4.28984e-74	0	RGS2
4.34992e-78	1.01832	0.564	0.033	1.06517e-73	0	HCK
7.66428e-78	1.11204	0.498	0.013	1.87675e-73	0	GPR34
7.91506e-77	1.42246	0.871	0.283	1.93816e-72	0	RNASET2
3.95856e-76	1.12981	0.547	0.035	9.69332e-72	0	MSR1
2.52218e-75	1.5534	0.911	0.446	6.17605e-71	0	GRN
4.22266e-75	1.20095	0.498	0.017	1.034e-70	0	MS4A4A
2.19638e-72	1.55212	0.684	0.116	5.37827e-68	0	KLF4
2.71413e-72	1.44106	0.618	0.08	6.64608e-68	0	CD14
4.18352e-71	1.66773	0.773	0.19	1.02442e-66	0	NR4A2
5.63821e-71	0.936044	0.489	0.022	1.38063e-66	0	SLC1A3
1.93511e-69	1.21024	0.6	0.078	4.7385e-65	0	SLCO2B1
4.13208e-67	1.14726	0.742	0.183	1.01182e-62	0	RAB31
1.25403e-66	1.0618	0.622	0.096	3.07075e-62	0	HLA-DMB
2.25643e-66	-1.74997	0.102	0.788	5.52532e-62	0	SYNE2
3.62288e-65	1.60808	0.818	0.306	8.87136e-61	0	CPM
1.76282e-63	1.16116	0.92	0.462	4.31661e-59	0	HCLS1
1.22269e-62	1.14447	0.68	0.139	2.994e-58	0	CECR1
7.37347e-62	1.12583	0.591	0.087	1.80554e-57	0	ACSL1
2.12842e-61	0.813302	0.467	0.03	5.21187e-57	0	CD86
2.88547e-61	0.890858	0.556	0.068	7.06565e-57	0	RASSF4
5.74203e-61	0.870325	0.551	0.065	1.40605e-56	0	2021-03-01
6.27597e-61	1.11096	0.769	0.229	1.5368e-56	0	ZEB2
6.95685e-61	0.986644	0.524	0.057	1.70353e-56	0	SIGLEC10
7.78698e-61	0.821527	0.431	0.02	1.9068e-56	0	ALOX5
7.95136e-61	1.37382	0.556	0.065	1.94705e-56	0	CCL3L3
8.62154e-61	0.936726	0.409	0.013	2.11116e-56	0	CLEC4E
8.78982e-61	1.02085	0.453	0.029	2.15236e-56	0	F13A1
2.71398e-60	0.854343	0.493	0.044	6.64573e-56	0	HLA-DOA
3.9449e-60	1.17306	0.973	0.64	9.65989e-56	0	SRGN
4.52539e-60	1.15441	0.849	0.309	1.10813e-55	0	CD4
5.41251e-60	0.714217	0.382	0.007	1.32536e-55	0	FPR3
3.03964e-59	0.998192	0.516	0.052	7.44316e-55	0	FCGR3A
3.37454e-59	1.94964	0.636	0.148	8.26323e-55	0	SLC40A1
1.26951e-58	1.08937	0.996	0.9	3.10865e-54	0	NEAT1
3.91101e-58	1.10259	0.587	0.104	9.5769e-54	0	GCLC
3.99891e-58	0.837531	0.516	0.055	9.79214e-54	0	FGR
9.38553e-58	1.16966	0.796	0.337	2.29824e-53	0	GPX1
2.64195e-57	1.16483	0.769	0.257	6.46935e-53	0	FCGRT
2.69918e-57	0.770933	0.418	0.022	6.60947e-53	0	NCF2
3.43732e-57	1.10163	0.711	0.212	8.41696e-53	0	PABPC4
2.30971e-56	1.44829	0.751	0.267	5.65579e-52	0	NAMPT
2.38127e-56	0.851065	0.431	0.029	5.83102e-52	0	LILRB2
6.61311e-56	1.47826	0.373	0.012	1.61935e-51	0	IL1B
1.10381e-55	1.3934	0.756	0.279	2.7029e-51	0	DAB2
4.43013e-55	0.98031	1	0.922	1.08481e-50	0	ACTB
4.58441e-55	1.04684	0.649	0.138	1.12258e-50	0	TMEM176B
7.81486e-55	-1.42211	0.053	0.689	1.91362e-50	0	ETS1
1.29339e-54	0.961066	0.498	0.058	3.16712e-50	0	BASP1
1.34126e-54	-1.69891	0.067	0.697	3.28434e-50	0	IFITM1
2.028e-54	1.47174	0.867	0.438	4.96596e-50	0	ZFAND5
2.04908e-54	-0.833895	1	0.999	5.01758e-50	0	MT-CYB
2.87441e-54	1.7368	0.547	0.099	7.03858e-50	0	GPNMB
3.07048e-54	0.995792	0.707	0.194	7.51867e-50	0	METTL7A
3.59513e-54	0.967755	0.684	0.176	8.8034e-50	0	ARRB2
4.16392e-54	1.11263	0.871	0.466	1.01962e-49	0	SAMHD1
7.99979e-54	0.835754	0.44	0.039	1.95891e-49	0	LILRB4
9.97154e-54	1.14547	0.916	0.383	2.44173e-49	0	FOS
1.11474e-53	0.991653	0.631	0.152	2.72966e-49	0	MFSD1
2.67654e-53	0.97621	0.458	0.049	6.55404e-49	0	MERTK
4.46048e-53	1.26782	0.827	0.39	1.09224e-48	0	HERPUD1
6.77754e-53	0.987691	0.631	0.138	1.65962e-48	0	HLA-DMA
8.9943e-53	0.996407	0.658	0.184	2.20243e-48	0	RNF130
9.68667e-53	1.59248	0.404	0.029	2.37198e-48	0	CXCL8
2.15081e-52	0.819784	0.556	0.096	5.2667e-48	0	SLC8A1
2.48566e-52	1.16745	0.582	0.104	6.08663e-48	0	PLEK
2.53458e-52	1.26951	0.84	0.373	6.20644e-48	0	MARCKS
3.94828e-52	1.00936	0.382	0.02	9.66816e-48	0	SIGLEC1
1.36667e-51	0.889869	0.538	0.091	3.34656e-47	0	RNF144B
4.27174e-51	0.720061	0.444	0.044	1.04602e-46	0	EMILIN2
9.13975e-51	1.28968	0.573	0.118	2.23805e-46	0	ATF3
9.53055e-51	1.42575	0.627	0.158	2.33375e-46	0	IER3
2.37689e-50	0.682179	0.382	0.023	5.82029e-46	0	EPB41L3
6.98291e-50	0.88246	0.493	0.073	1.70991e-45	0	RBM47
8.84465e-50	0.840155	0.627	0.141	2.16579e-45	0	RGS10
1.80697e-49	1.01294	0.564	0.107	4.42473e-45	0	CAPG
5.44793e-49	0.706904	0.378	0.025	1.33403e-44	0	LRRC25
7.92056e-49	1.29389	0.484	0.073	1.93951e-44	0	PLAUR
1.1241e-48	1.07409	0.667	0.221	2.75259e-44	0	ATP6V1B2
1.32394e-47	1.09449	0.68	0.224	3.24194e-43	0	PER1
2.08653e-47	0.579407	0.329	0.012	5.10929e-43	0	SLC7A7
2.45424e-47	0.989366	0.556	0.116	6.00971e-43	0	ALCAM
3.27435e-47	1.09881	0.964	0.698	8.01791e-43	0	KLF6
4.9727e-47	1.06167	0.676	0.229	1.21767e-42	0	PPT1
1.06722e-46	0.744416	0.338	0.016	2.6133e-42	0	FCGR2B
1.86429e-46	0.944602	0.431	0.052	4.56508e-42	0	FAM26F
2.06156e-46	0.68101	0.396	0.033	5.04815e-42	0	FGD2
3.19056e-46	0.922318	0.627	0.177	7.81271e-42	0	CTSH
3.3511e-46	0.859319	0.52	0.09	8.20583e-42	0	ADAP2
3.39914e-46	1.012	0.791	0.325	8.32347e-42	0	CD84
3.68371e-46	1.47614	0.742	0.306	9.02029e-42	0	RHOB
4.88032e-46	0.668887	0.293	0.004	1.19504e-41	0	TREM2
6.4563e-46	1.00635	0.884	0.421	1.58095e-41	0	DUSP1
1.58941e-45	0.936315	0.773	0.315	3.89198e-41	0	SMAP2
1.62685e-45	1.23036	0.596	0.163	3.98367e-41	0	TNFAIP2
1.9534e-45	0.711286	0.502	0.081	4.78329e-41	0	THEMIS2
1.95494e-45	0.690659	0.382	0.033	4.78705e-41	0	SECTM1
2.33867e-45	0.686837	0.387	0.035	5.72669e-41	0	SPINT2
4.50035e-45	0.790176	0.947	0.652	1.102e-40	0	RAC1
4.77985e-45	1.1118	0.773	0.402	1.17044e-40	0	SDCBP
4.88661e-45	0.724847	0.422	0.051	1.19658e-40	0	AXL
7.73137e-45	1.12521	0.631	0.196	1.89318e-40	0	ASAH1
9.18823e-45	0.920603	0.364	0.029	2.24992e-40	0	PTGS2
9.40353e-45	0.611725	0.373	0.03	2.30264e-40	0	MNDA
1.22887e-44	1.19559	0.92	0.591	3.00914e-40	0	NFKBIA
1.7788e-44	0.96632	0.787	0.382	4.35574e-40	0	MGAT1
2.81861e-44	0.844817	0.618	0.168	6.90192e-40	0	PTAFR
3.61009e-44	0.930085	0.524	0.115	8.84003e-40	0	GM2A
3.75551e-44	0.98485	0.996	0.901	9.19613e-40	0	HSP90AA1
3.90813e-44	0.89127	0.8	0.322	9.56983e-40	0	ITGB2
5.20838e-44	0.624637	0.387	0.036	1.27538e-39	0	TBXAS1
7.01325e-44	0.666639	0.418	0.054	1.71733e-39	0	SHTN1
9.24795e-44	1.35449	0.516	0.115	2.26455e-39	0	HBEGF
1.46074e-43	1.27374	0.831	0.43	3.57692e-39	0	HSPH1
3.44288e-43	1.01476	0.671	0.222	8.43058e-39	0	IRS2
3.50344e-43	0.955553	0.707	0.25	8.57888e-39	0	ETS2
4.62316e-43	1.00815	0.947	0.752	1.13207e-38	0	HSP90AB1
7.62601e-43	1.21565	0.44	0.07	1.86738e-38	0	VEGFA
1.18937e-42	1.02042	0.396	0.045	2.91242e-38	0	NR4A3
2.86536e-42	1.04026	0.427	0.062	7.0164e-38	0	PLTP
3.40063e-42	1.18334	0.556	0.132	8.32712e-38	0	ZNF331
5.42825e-42	0.938385	0.649	0.221	1.32922e-37	0	IFNGR1
5.72473e-42	0.959279	0.462	0.087	1.40182e-37	0	ABCA1
6.98364e-42	0.70104	0.511	0.097	1.71008e-37	0	SYK
1.33718e-41	0.550169	0.302	0.015	3.27435e-37	0	DAPK1
1.44509e-41	0.957124	0.88	0.553	3.5386e-37	0	MCL1
1.76311e-41	0.95944	0.769	0.39	4.31733e-37	0	H2AFY
4.61891e-41	0.531315	0.311	0.017	1.13103e-36	0	RTN1
7.06622e-41	0.504772	0.276	0.007	1.73031e-36	0	FCGR2C
1.36576e-40	1.02078	0.684	0.269	3.34434e-36	0	REL
1.49091e-40	0.868972	0.578	0.165	3.6508e-36	0	OGFRL1
1.7382e-40	0.954103	0.738	0.293	4.25633e-36	0	COTL1
3.68641e-40	0.924638	0.747	0.312	9.02691e-36	0	LGALS9
4.55531e-40	0.808363	0.84	0.448	1.11546e-35	0	FKBP5
5.01078e-40	0.926151	0.627	0.213	1.22699e-35	0	PLXDC2
6.42094e-40	0.675474	0.422	0.061	1.5723e-35	0	ADAM28
6.71123e-40	0.636733	0.316	0.022	1.64338e-35	0	KCNMA1
1.53499e-39	0.568231	0.338	0.029	3.75873e-35	0	FAM105A
1.85441e-39	0.713834	0.516	0.104	4.5409e-35	0	TMEM176A
1.99196e-39	0.657475	0.876	0.457	4.87772e-35	0	TSC22D3
2.82717e-39	0.868011	0.596	0.199	6.9229e-35	0	IL13RA1
7.84668e-39	0.567831	0.262	0.007	1.92142e-34	0	FCGR1A
9.83357e-39	0.635739	0.378	0.045	2.40795e-34	0	C3AR1
2.82505e-38	0.891012	0.742	0.348	6.91769e-34	0	TPP1
4.08665e-38	0.814006	0.636	0.21	1.0007e-33	0	FAM49B
5.23369e-38	1.34086	0.542	0.163	1.28157e-33	0	LGMN
6.25678e-38	0.908748	0.458	0.093	1.5321e-33	0	LYZ
9.94518e-38	0.5261	0.409	0.057	2.43528e-33	0	AOAH
1.412e-37	0.849258	0.516	0.135	3.45756e-33	0	CREG1
1.80483e-37	0.7945	0.356	0.044	4.41949e-33	0	PLA2G7
2.95496e-37	0.780695	0.662	0.237	7.2358e-33	0	LAIR1
3.22429e-37	0.785712	0.604	0.2	7.89532e-33	0	AP1B1
3.2243e-37	0.803737	0.747	0.293	7.89535e-33	0	EVI2B
3.71877e-37	0.6587	0.347	0.039	9.10616e-33	0	TFEC
5.0779e-37	0.89174	0.902	0.599	1.24343e-32	0	JUND
6.25807e-37	0.5742	0.302	0.023	1.53241e-32	0	CXorf21
8.27323e-37	0.524436	0.316	0.026	2.02587e-32	0	LY86
9.15825e-37	0.673308	0.978	0.888	2.24258e-32	0	PABPC1
1.03645e-36	0.579866	0.276	0.015	2.53796e-32	0	P2RY13
1.05585e-36	0.932362	0.831	0.451	2.58547e-32	0	JUNB
1.14786e-36	0.646256	0.48	0.096	2.81077e-32	0	PLCB2
1.26797e-36	0.858103	0.48	0.104	3.10487e-32	0	PFKFB3
1.57127e-36	1.68644	0.516	0.132	3.84756e-32	0	APOE
1.71115e-36	0.612583	0.396	0.064	4.19009e-32	0	SIRPA
2.65864e-36	1.22204	0.604	0.222	6.51022e-32	0	PDK4
4.7863e-36	0.991476	0.716	0.35	1.17202e-31	0	IER5
1.28276e-35	0.758677	0.791	0.379	3.14108e-31	0	CXCR4
1.32506e-35	0.868973	0.756	0.366	3.24467e-31	0	ZFP36
1.66704e-35	-1.63874	0.129	0.598	4.08209e-31	0	IL32
2.03624e-35	1.3674	0.387	0.062	4.98613e-31	0	CXCL1
2.09132e-35	-0.53089	1	1	5.12103e-31	0	MT-ND1
2.18814e-35	1.00726	0.729	0.372	5.35811e-31	0	LITAF
3.8219e-35	1.10402	0.787	0.376	9.3587e-31	0	FOSB
6.27347e-35	0.674633	0.298	0.025	1.53618e-30	0	NLRP3
9.75383e-35	0.767815	0.973	0.734	2.38842e-30	0	HSPA1A
1.08258e-34	0.836526	0.711	0.319	2.65091e-30	0	GNAQ
1.57883e-34	0.691503	0.458	0.103	3.86608e-30	0	RASGEF1B
6.23081e-34	0.739379	0.831	0.451	1.52574e-29	0	LAPTM5
6.96818e-34	0.770487	0.378	0.061	1.7063e-29	0	MXD1
9.33413e-34	0.681513	0.502	0.142	2.28565e-29	0	IFNGR2
1.06514e-33	-1.11021	0.116	0.565	2.6082e-29	0	SLFN5
1.51192e-33	0.652648	0.413	0.08	3.70225e-29	0	UNC93B1
1.75644e-33	1.00383	0.578	0.205	4.30099e-29	0	PLIN2
1.93658e-33	0.510178	0.276	0.022	4.7421e-29	0	RAB20
5.60156e-33	0.749025	0.498	0.141	1.37165e-28	0	IRAK3
6.94705e-33	0.793169	0.822	0.447	1.70113e-28	0	HSPA1B
8.4625e-33	1.13481	0.582	0.213	2.07221e-28	0	STAB1
2.5464e-32	1.25421	0.556	0.202	6.23536e-28	0	LIPA
2.71081e-32	0.816118	0.796	0.475	6.63797e-28	0	ANXA5
3.06344e-32	0.711578	0.444	0.099	7.50144e-28	0	TNFSF13B
1.02637e-31	0.781836	0.742	0.396	2.51326e-27	0	RBPJ
1.61185e-31	0.617383	0.422	0.093	3.94693e-27	0	CIITA
2.25517e-31	0.646977	0.422	0.091	5.52224e-27	0	METRNL
2.90778e-31	0.632001	0.467	0.115	7.12029e-27	0	CCL4L2
9.86021e-31	0.522631	0.333	0.051	2.41447e-26	0	ADGRE2
1.41583e-30	0.601522	0.924	0.731	3.46694e-26	0	YBX1
2.14313e-30	0.784052	0.64	0.274	5.24788e-26	0	ATP6AP1
2.44907e-30	0.913459	0.813	0.547	5.99705e-26	0	S100A11
7.66565e-30	0.663966	0.436	0.113	1.87709e-25	0	DMXL2
8.42026e-30	0.708484	0.582	0.221	2.06187e-25	0	PTPRE
1.13054e-29	0.707377	0.582	0.225	2.76835e-25	0	LYN
1.39551e-29	0.624712	0.396	0.086	3.41719e-25	0	PRKCD
1.67449e-29	0.722344	0.876	0.563	4.10032e-25	0	JUN
2.00067e-29	1.48005	0.711	0.446	4.89905e-25	0	CTSD
5.27663e-29	1.12623	0.796	0.509	1.29209e-24	0	HSPD1
5.81865e-29	0.899716	0.578	0.241	1.42481e-24	0	ITSN1
6.8047e-29	0.596049	0.253	0.023	1.66627e-24	0	ALOX15B
2.57009e-28	0.67221	0.627	0.264	6.29338e-24	0	SKAP2
2.72757e-28	0.688287	0.471	0.136	6.679e-24	0	PYCARD
5.08236e-28	0.533944	0.338	0.057	1.24452e-23	0	IRF8
5.51594e-28	0.510518	0.293	0.041	1.35069e-23	0	MITF
5.97922e-28	0.59055	0.4	0.096	1.46413e-23	0	PSTPIP2
6.03166e-28	0.848258	0.582	0.242	1.47697e-23	0	EPB41L2
6.8169e-28	0.629488	0.684	0.29	1.66925e-23	0	NCKAP1L
7.4525e-28	0.534169	0.471	0.122	1.82489e-23	0	IL10RA
9.52247e-28	0.697233	0.636	0.279	2.33177e-23	0	ARHGAP18
1.06173e-27	0.831409	0.582	0.263	2.59986e-23	0	CYFIP1
1.46419e-27	0.519856	0.387	0.083	3.58537e-23	0	PLXNC1
1.5408e-27	0.642299	0.351	0.068	3.77296e-23	0	PMAIP1
2.61315e-27	0.961933	0.609	0.269	6.39881e-23	0	KLF2
4.29103e-27	0.855225	0.68	0.309	1.05074e-22	0	GADD45B
4.32377e-27	0.665036	0.431	0.122	1.05876e-22	0	KDM6B
4.42573e-27	0.640914	0.449	0.134	1.08373e-22	0	LPCAT2
4.44862e-27	-1.49198	0.031	0.417	1.08933e-22	0	CD2
5.45572e-27	0.524003	0.378	0.084	1.33594e-22	0	NAGA
6.88873e-27	0.576867	0.627	0.251	1.68684e-22	0	VAMP8
7.09768e-27	0.678284	0.671	0.302	1.73801e-22	0	PPP1R15A
7.29541e-27	0.893133	0.551	0.235	1.78643e-22	0	EIF4A3
7.89058e-27	0.539648	0.369	0.084	1.93217e-22	0	SLC15A3
9.71867e-27	0.807603	0.44	0.134	2.37981e-22	0	TTYH3
1.00521e-26	-0.878202	0.08	0.482	2.46145e-22	0	FYN
1.88377e-26	0.537981	0.973	0.89	4.61278e-22	0	TMSB10
2.42972e-26	0.797841	0.649	0.321	5.94966e-22	0	NCOA4
3.85689e-26	-1.84818	0.08	0.46	9.44436e-22	0	TRBC2
5.00218e-26	0.643118	0.622	0.25	1.22488e-21	0	IQGAP2
6.25874e-26	0.752618	0.733	0.417	1.53258e-21	0	TRA2B
1.09497e-25	-1.63502	0.027	0.398	2.68125e-21	0	TRAC
1.19687e-25	0.519741	0.333	0.07	2.93078e-21	0	ATP6V0A1
1.48954e-25	0.617103	0.587	0.231	3.64745e-21	0	EFHD2
2.87464e-25	0.5697	0.876	0.621	7.03913e-21	0	OAZ1
3.55335e-25	0.575779	0.44	0.135	8.70108e-21	0	CREBL2
4.00855e-25	0.722597	0.356	0.084	9.81574e-21	0	GLA
4.57845e-25	0.628405	0.711	0.389	1.12112e-20	0	CMTM6
4.63696e-25	0.689701	0.569	0.244	1.13545e-20	0	ZFHX3
5.40838e-25	-0.507582	1	0.999	1.32435e-20	0	MT-CO1
5.80382e-25	0.557259	0.853	0.575	1.42118e-20	0	ARPC1B
5.92914e-25	0.651098	0.52	0.184	1.45187e-20	0	SESN1
6.07179e-25	0.638377	0.462	0.157	1.4868e-20	0	FGD4
1.10647e-24	0.6022	0.347	0.081	2.70941e-20	0	MPP1
1.11629e-24	0.555043	0.351	0.081	2.73345e-20	0	TYMP
1.19031e-24	-0.900075	0.022	0.39	2.91472e-20	0	RORA
1.81322e-24	0.678317	0.471	0.167	4.44004e-20	0	RAP2B
2.07079e-24	0.78953	0.524	0.213	5.07075e-20	0	IFRD1
2.15342e-24	0.727598	0.889	0.73	5.27308e-20	0	ZFP36L1
2.50331e-24	0.545448	0.333	0.073	6.12984e-20	0	SAP30
2.73691e-24	0.707082	0.884	0.601	6.70187e-20	0	SOD2
2.98901e-24	0.51121	0.36	0.09	7.31918e-20	0	ABHD12
3.13007e-24	1.30271	0.316	0.062	7.66461e-20	0	AREG
3.30655e-24	0.608443	0.324	0.071	8.09674e-20	0	TRIB1
3.30803e-24	0.764553	0.671	0.343	8.10038e-20	0	TNFAIP3
3.51332e-24	-0.926746	0.071	0.44	8.60307e-20	0	SPTBN1
4.07296e-24	0.611315	0.387	0.109	9.97347e-20	0	FMNL2
4.49859e-24	0.648097	0.689	0.366	1.10157e-19	0	QKI
4.99397e-24	-0.540198	1	0.999	1.22287e-19	0	MT-CO3
5.20808e-24	0.693406	0.373	0.104	1.2753e-19	0	FCHO2
6.09022e-24	-0.846453	0.129	0.504	1.49131e-19	0	CD96
8.78498e-24	0.757333	0.653	0.348	2.15118e-19	0	MIS18BP1
9.68699e-24	0.526761	0.351	0.086	2.37205e-19	0	PAK1
1.06952e-23	-0.950594	0.022	0.37	2.61892e-19	0	NFIB
1.62466e-23	0.544546	0.738	0.373	3.9783e-19	0	GSN
1.6522e-23	0.724641	0.493	0.194	4.04574e-19	0	AP2A2
1.8803e-23	-0.707274	0.031	0.389	4.60428e-19	0	F2R
2.27766e-23	-1.16561	0.009	0.35	5.5773e-19	0	SPOCK2
2.43798e-23	0.614838	0.573	0.254	5.96988e-19	0	SUSD6
3.27861e-23	-2.37809	0.093	0.44	8.02833e-19	0	SPARC
5.18922e-23	-0.867531	0.027	0.372	1.27068e-18	0	ITGA1
5.39817e-23	0.64744	0.471	0.177	1.32185e-18	0	CLN8
7.05603e-23	-1.53327	0.04	0.385	1.72781e-18	0	COL4A2
7.19475e-23	0.729275	0.662	0.374	1.76178e-18	0	FTH1
7.70037e-23	0.838788	0.502	0.192	1.88559e-18	0	NFKBIZ
1.08333e-22	-1.01578	0.009	0.343	2.65275e-18	0	LAMB1
1.23921e-22	-1.48783	0.027	0.364	3.03445e-18	0	COL4A1
1.43425e-22	0.546402	0.453	0.152	3.51204e-18	0	PTPN18
1.95201e-22	-0.664379	0.191	0.553	4.7799e-18	0	CAPN2
2.09646e-22	0.526275	0.342	0.086	5.13361e-18	0	ANKS1A
2.32674e-22	-1.32275	0.022	0.358	5.69749e-18	0	MCAM
2.37249e-22	-0.928899	0.022	0.357	5.80951e-18	0	ITM2A
2.38554e-22	0.541994	0.92	0.766	5.84146e-18	0	PFN1
2.6683e-22	0.53595	0.356	0.091	6.53388e-18	0	BCAT1
4.03849e-22	0.572082	0.493	0.19	9.88906e-18	0	RHOQ
4.59482e-22	0.552449	0.467	0.155	1.12513e-17	0	PARVG
5.65271e-22	0.52794	0.8	0.518	1.38418e-17	0	ARPC3
8.50471e-22	-1.26365	0.996	0.997	2.08255e-17	0	MT-RNR1
8.92542e-22	-1.13058	0.027	0.358	2.18557e-17	0	TIMP3
9.1026e-22	0.626703	0.564	0.251	2.22895e-17	0	ATP6V1F
9.48412e-22	0.686525	0.293	0.064	2.32238e-17	0	B3GNT5
1.83424e-21	-1.19563	0.009	0.329	4.49149e-17	0	TM4SF1
2.38029e-21	0.564236	0.529	0.224	5.82862e-17	0	CEP170
4.25387e-21	0.535282	0.804	0.543	1.04164e-16	0	ZFP36L2
4.63602e-21	-1.7597	0.236	0.557	1.13522e-16	0	CCL5
4.90232e-21	-1.00359	0.271	0.573	1.20043e-16	0	GIMAP7
5.01911e-21	0.643665	0.453	0.177	1.22903e-16	0	NUDT16
5.63186e-21	0.562219	0.373	0.106	1.37907e-16	0	FAM49A
6.11145e-21	1.00035	0.427	0.145	1.49651e-16	0	APOC1
7.7471e-21	-0.647556	0.027	0.353	1.89703e-16	0	MYO6
9.67654e-21	0.82547	0.707	0.447	2.3695e-16	0	CSTB
9.69761e-21	0.556935	0.324	0.081	2.37465e-16	0	RIPK2
1.15584e-20	-0.692806	0.427	0.716	2.83031e-16	0	BTN3A1
1.19289e-20	-2.61547	0.178	0.485	2.92103e-16	0	IGFBP7
1.48631e-20	0.614782	0.462	0.18	3.63952e-16	0	SMS
1.77462e-20	0.552752	0.369	0.11	4.3455e-16	0	GNPDA1
1.83286e-20	0.546813	0.369	0.109	4.48813e-16	0	KLHL6
2.51006e-20	-0.991671	0.004	0.306	6.14638e-16	0	CD3D
3.32792e-20	0.533362	0.404	0.131	8.14907e-16	0	MAP3K8
3.3498e-20	1.22439	0.502	0.234	8.20266e-16	0	BAG3
5.05695e-20	0.571395	0.484	0.193	1.23829e-15	0	FILIP1L
5.07787e-20	0.560876	0.311	0.075	1.24342e-15	0	ACP5
5.20235e-20	-1.00892	0.036	0.343	1.2739e-15	0	CD3E
6.10107e-20	0.517966	0.827	0.631	1.49397e-15	0	ROCK1
7.04239e-20	-0.609945	0.009	0.309	1.72447e-15	0	MAST4
7.47304e-20	-1.05202	0.049	0.366	1.82992e-15	0	PTPRCAP
7.82697e-20	-0.808695	0.022	0.331	1.91659e-15	0	ADGRF5
1.2555e-19	-1.02948	0.067	0.385	3.07433e-15	0	IGFBP4
1.39597e-19	-0.742916	0.027	0.332	3.41832e-15	0	ARHGAP29
1.73087e-19	0.546745	0.311	0.081	4.23837e-15	0	GK
2.05307e-19	-0.741501	0.36	0.671	5.02735e-15	0	ODF2L
2.65567e-19	-0.522345	0.04	0.366	6.50295e-15	0	OPTN
2.98786e-19	0.542654	0.418	0.138	7.31637e-15	0	SAMSN1
4.20966e-19	0.567472	0.822	0.607	1.03082e-14	0	NCL
5.23839e-19	-0.582173	0.027	0.327	1.28272e-14	0	ECE1
6.29397e-19	0.590667	0.409	0.147	1.5412e-14	0	FRMD4A
8.22358e-19	0.676733	0.582	0.289	2.01371e-14	0	YBX3
9.53111e-19	-0.88522	0.009	0.295	2.33388e-14	0	ESAM
1.12112e-18	-0.745779	0	0.279	2.74528e-14	0	LCK
1.19701e-18	-0.870205	0.009	0.295	2.93112e-14	0	PCDH17
1.20212e-18	-1.62514	0.058	0.351	2.94364e-14	0	LTB
1.23678e-18	0.568867	0.618	0.299	3.0285e-14	0	PTK2B
1.24406e-18	-0.68908	0.587	0.79	3.04634e-14	0	MYH9
1.39452e-18	0.502023	0.547	0.242	3.41476e-14	0	TIMP2
1.43363e-18	0.60506	0.649	0.39	3.51053e-14	0	NAGK
2.26499e-18	-0.896126	0.036	0.328	5.54628e-14	0	SPRY1
2.66802e-18	0.533039	0.289	0.074	6.53317e-14	0	PHACTR1
3.17218e-18	0.57916	0.933	0.826	7.76772e-14	0	ITM2B
3.64263e-18	-0.70663	0.649	0.836	8.91971e-14	0	IFITM2
3.91307e-18	-0.750728	0	0.271	9.58195e-14	0	SHANK3
4.00785e-18	0.545232	0.689	0.422	9.81401e-14	0	FOXN3
6.69389e-18	-0.955332	0.013	0.29	1.63913e-13	0	CAV1
7.07777e-18	-0.868868	0.004	0.274	1.73313e-13	0	GNG11
7.37605e-18	-1.05688	0.013	0.287	1.80617e-13	0	CLEC14A
9.23927e-18	0.550298	0.449	0.187	2.26242e-13	0	AKR1B1
1.15096e-17	-0.722071	0.058	0.351	2.81835e-13	0	HEG1
1.15921e-17	-1.2626	0.013	0.284	2.83857e-13	0	PLVAP
1.17769e-17	0.581761	0.578	0.306	2.88381e-13	0	ITPR2
1.19991e-17	-0.646778	0.004	0.274	2.93822e-13	0	LDB2
1.85056e-17	0.637574	0.444	0.194	4.53146e-13	0	FRMD4B
2.00685e-17	0.845986	0.676	0.435	4.91418e-13	0	ATP1B3
2.07798e-17	-1.24148	0.107	0.406	5.08835e-13	0	CALD1
2.08376e-17	0.514248	0.613	0.337	5.1025e-13	0	PICALM
2.08691e-17	-1.32135	0.009	0.274	5.11021e-13	0	VWF
2.51544e-17	0.61919	0.316	0.093	6.15955e-13	0	CITED2
2.9138e-17	-0.768324	0.009	0.274	7.13501e-13	0	BCL11B
3.07383e-17	-0.669159	0.013	0.28	7.5269e-13	0	LAMA5
3.78086e-17	-1.47389	0.071	0.357	9.2582e-13	0	SPARCL1
4.28655e-17	-0.697073	0.067	0.364	1.04965e-12	0	PDLIM1
4.728e-17	0.522982	0.329	0.102	1.15775e-12	0	PPIF
6.08001e-17	-0.815314	0.027	0.298	1.48881e-12	0	PTRF
7.17658e-17	-0.629817	0.049	0.335	1.75733e-12	0	LBH
7.80517e-17	0.602501	0.658	0.398	1.91125e-12	0	CTSC
8.25788e-17	0.585868	0.338	0.112	2.02211e-12	0	USP53
8.28267e-17	-0.719488	0.009	0.267	2.02818e-12	0	LAMA4
8.67715e-17	0.514016	0.898	0.723	2.12477e-12	0	SRRM2
8.89747e-17	-0.625718	0.933	0.948	2.17872e-12	0	HLA-E
9.0628e-17	-0.646665	0.004	0.26	2.21921e-12	0	CRIP2
1.01134e-16	0.775157	0.449	0.2	2.47646e-12	0	FOSL2
1.01572e-16	-0.953268	0.062	0.344	2.4872e-12	0	TTN
1.06579e-16	0.627267	0.724	0.501	2.60981e-12	0	CCNL1
1.15413e-16	-0.834887	0.009	0.264	2.82611e-12	0	ADGRL4
1.46294e-16	-0.758906	0.004	0.257	3.5823e-12	0	KDR
1.83196e-16	0.52233	0.484	0.235	4.48593e-12	0	RNF13
2.31691e-16	-0.654428	0.022	0.282	5.67341e-12	0	LAMC1
2.34508e-16	-0.892966	0.04	0.309	5.7424e-12	0	CD34
3.09369e-16	-0.934836	0.342	0.594	7.57551e-12	0	IKZF3
3.2611e-16	0.573122	0.76	0.512	7.98546e-12	0	CD63
3.64956e-16	0.744265	0.373	0.144	8.93667e-12	0	TFRC
4.06944e-16	-0.652184	0.049	0.316	9.96484e-12	0	ITGA6
4.17196e-16	-0.87626	0.036	0.302	1.02159e-11	0	PLPP3
7.61075e-16	-1.04056	0.067	0.334	1.86364e-11	0	FLT1
8.13688e-16	-0.650597	0.009	0.253	1.99248e-11	0	TIE1
8.94975e-16	-1.17998	0.04	0.298	2.19152e-11	0	IFI27
1.06998e-15	0.639715	0.449	0.212	2.62007e-11	0	FNIP2
1.09544e-15	0.598421	0.64	0.411	2.68239e-11	0	GRB2
1.35124e-15	-0.654767	0.027	0.274	3.30879e-11	0	CYFIP2
1.43166e-15	0.524812	0.733	0.517	3.5057e-11	0	LIMS1
1.65229e-15	0.546006	0.484	0.231	4.04597e-11	0	CD9
1.69969e-15	-1.2035	0.151	0.421	4.16203e-11	0	EPAS1
1.91767e-15	-0.543191	0.089	0.37	4.6958e-11	0	SLC44A2
1.96155e-15	0.575997	0.516	0.277	4.80325e-11	0	GNS
1.99405e-15	-0.699198	0.018	0.264	4.88282e-11	0	EMCN
2.06779e-15	-0.833302	0.044	0.311	5.06341e-11	0	MAP1B
2.2702e-15	-1.37075	0.018	0.261	5.55905e-11	0	AQP1
2.53072e-15	0.5737	0.658	0.424	6.19698e-11	0	HIF1A
2.62776e-15	0.527229	0.347	0.129	6.4346e-11	0	RGL1
2.68311e-15	0.528149	0.418	0.192	6.57014e-11	0	GRINA
3.15532e-15	0.563257	0.48	0.231	7.72644e-11	0	GNA13
3.30741e-15	-0.536081	0.018	0.26	8.09887e-11	0	DLC1
3.57859e-15	-0.729786	0.022	0.269	8.76288e-11	0	NOTCH4
5.26529e-15	-0.634997	0.027	0.273	1.28931e-10	0	CD3G
5.41315e-15	-0.584843	0.013	0.251	1.32552e-10	0	ADGRG1
6.97279e-15	-0.537983	0.124	0.399	1.70743e-10	0	HDAC7
8.99059e-15	0.82254	0.4	0.192	2.20152e-10	0	CTSL
9.43685e-15	0.553742	0.524	0.28	2.3108e-10	0	SRGAP1
9.70126e-15	-0.585909	0.027	0.273	2.37555e-10	0	FILIP1
1.25771e-14	0.509773	0.396	0.167	3.07975e-10	0	RB1
1.27587e-14	-0.607126	0.409	0.663	3.12422e-10	0	HLA-F
1.50961e-14	0.618833	0.387	0.16	3.69657e-10	0	FAM46A
1.5676e-14	0.502935	0.862	0.701	3.83859e-10	0	PNRC1
2.36285e-14	-0.501155	0.098	0.369	5.7859e-10	0	ZEB1
2.39288e-14	-0.62592	0.107	0.361	5.85945e-10	0	PBXIP1
2.84414e-14	-0.737766	0.027	0.26	6.96445e-10	0	CALCRL
3.03958e-14	-0.527202	0.031	0.267	7.44303e-10	0	NID1
4.08553e-14	0.642443	0.391	0.174	1.00042e-09	0	ELL2
5.32646e-14	0.511555	0.311	0.112	1.30429e-09	0	LILRB3
8.36793e-14	0.568685	0.516	0.286	2.04905e-09	0	YWHAH
9.45363e-14	0.602628	0.653	0.405	2.31491e-09	0	ARL4C
9.81045e-14	-0.523691	0.04	0.28	2.40229e-09	0	MTUS1
1.00113e-13	0.624023	0.493	0.261	2.45146e-09	0	SERPINB9
1.8575e-13	-0.5367	0.062	0.308	4.54847e-09	0	CRIM1
2.1912e-13	0.635905	0.32	0.125	5.36558e-09	0	MAFF
2.33762e-13	0.543948	0.52	0.289	5.72414e-09	0	AHR
3.09168e-13	0.524726	0.529	0.316	7.57061e-09	0	ATP6AP2
3.58848e-13	-0.525281	0.076	0.311	8.78711e-09	0	CXorf36
4.41347e-13	0.503273	0.431	0.213	1.08073e-08	0	HEXB
5.15428e-13	-0.61678	0.044	0.267	1.26213e-08	0	GRB10
1.2313e-12	-0.588818	0.111	0.353	3.01508e-08	0	RP11-461F11.2
2.74765e-12	-0.548141	0.213	0.45	6.72816e-08	0	SPTAN1
3.03161e-12	-0.616728	0.116	0.341	7.4235e-08	0	PRKCH
3.0384e-12	0.508108	0.604	0.374	7.44013e-08	0	DDX3X
6.45118e-12	0.526905	0.427	0.213	1.5797e-07	0	ARRDC3
6.45255e-12	0.514547	0.756	0.585	1.58004e-07	0	HSPA5
7.52493e-12	-0.979681	0.142	0.356	1.84263e-07	0	CD52
1.08114e-11	-0.501454	0.284	0.53	2.64738e-07	0	PURA
1.16253e-11	0.569862	0.418	0.215	2.84668e-07	0	P2RX7
1.33104e-11	-0.567341	0.898	0.881	3.25931e-07	0	HLA-C
1.37745e-11	0.673796	0.551	0.366	3.37297e-07	0	SYAP1
1.4041e-11	-0.695766	0.098	0.318	3.43822e-07	0	TP53I11
1.54299e-11	-0.571298	0.044	0.251	3.77832e-07	0	COL18A1
5.18732e-11	0.576239	0.471	0.267	1.27022e-06	0	NXF1
6.30663e-11	-0.578636	0.116	0.329	1.5443e-06	0	GOLGA8B
7.08297e-11	-0.533802	0.422	0.649	1.73441e-06	0	CLEC2D
1.12275e-10	-0.990883	0.067	0.276	2.74928e-06	0	H19
1.30086e-10	-0.505394	0.093	0.299	3.18541e-06	0	PYHIN1
1.59398e-10	-0.816867	0.178	0.389	3.90318e-06	0	APP
2.92034e-10	0.503806	0.516	0.322	7.15104e-06	0	ARPC4
4.48957e-10	0.515407	0.391	0.197	1.09936e-05	0	INSIG1
4.5445e-10	0.57327	0.627	0.443	1.11281e-05	0	MKNK2
6.47179e-10	-0.731582	0.178	0.393	1.58475e-05	0	UACA
7.04137e-10	0.746914	0.502	0.295	1.72422e-05	0	MT2A
1.03251e-09	0.507951	0.289	0.125	2.52831e-05	0	ZFAND2A
1.10783e-09	0.54382	0.431	0.247	2.71276e-05	0	LGALS3
1.28781e-09	-0.563536	0.511	0.695	3.15345e-05	0	KIAA1551
1.61452e-09	0.57322	0.502	0.324	3.95347e-05	0	DDX3Y
2.28409e-09	-0.580922	0.102	0.295	5.59305e-05	0	ID3
2.3072e-09	0.502072	0.467	0.269	5.64964e-05	0	ALOX5AP
2.57863e-09	-0.53016	0.133	0.338	6.3143e-05	0	IFI44L
3.43429e-09	-0.569752	0.124	0.306	8.40953e-05	0	RP11-353N4.6
4.61136e-09	-0.509921	0.102	0.279	0.000112918	0	MTRNR2L1
5.52848e-09	-0.500357	0.244	0.438	0.000135376	0	ANXA6
8.45176e-09	-1.55123	0.169	0.341	0.000206958	0	IL7R
1.3927e-08	-0.533426	0.276	0.462	0.000341031	0	TGFBR2
1.71452e-08	-1.32816	0.164	0.363	0.000419834	0	APOA2
4.23217e-08	-1.11349	0.138	0.316	0.00103633	0	FN1
5.96925e-08	-0.934581	0.147	0.302	0.00146169	0	ENG
7.81514e-08	-0.663711	0.191	0.373	0.00191369	0	KLRD1
1.9916e-07	-0.827896	0.351	0.447	0.00487684	0	RAC2
5.55264e-07	-0.512442	0.16	0.316	0.0135967	0	RARRES3
8.03852e-07	-0.79793	0.249	0.409	0.0196839	0	HIST1H4C
1.2664e-06	-0.509094	0.418	0.557	0.0310104	0	STOM
1.29524e-06	-0.51479	0.342	0.483	0.0317166	0	NNT
2.47134e-102	2.5817	0.819	0.133	6.05157e-98	1	IL7R
7.07882e-96	2.10115	0.796	0.114	1.73339e-91	1	LTB
5.59568e-86	1.58696	0.742	0.114	1.37021e-81	1	SPOCK2
1.1942e-78	1.4899	0.805	0.147	2.92424e-74	1	TRAC
4.76039e-77	1.31827	0.819	0.163	1.16568e-72	1	CD2
4.58158e-73	1.6906	0.588	0.055	1.12189e-68	1	KLRB1
1.37632e-69	1.39161	0.747	0.162	3.3702e-65	1	CD52
1.16958e-59	1.42547	0.796	0.229	2.86394e-55	1	TRBC2
1.73188e-58	0.954671	0.647	0.1	4.24086e-54	1	CD3D
2.15501e-58	1.05808	0.683	0.134	5.27696e-54	1	CD3E
1.79745e-52	1.03009	0.715	0.214	4.40142e-48	1	S100A4
4.52682e-47	1.3236	0.502	0.079	1.10848e-42	1	TRBC1
4.21638e-45	1.14913	0.824	0.374	1.03247e-40	1	IL32
5.30058e-44	0.871608	0.801	0.303	1.29795e-39	1	RAC2
6.53593e-44	0.872481	0.407	0.051	1.60045e-39	1	TCF7
9.0722e-44	0.884847	0.534	0.105	2.22151e-39	1	BCL11B
1.00349e-43	1.08717	0.629	0.195	2.45724e-39	1	RORA
3.89387e-43	0.871775	0.986	0.918	9.53491e-39	1	RPL13
8.45981e-43	0.806248	0.534	0.107	2.07155e-38	1	LCK
3.63124e-41	-1.63126	0.036	0.57	8.89181e-37	1	A2M
8.39079e-41	-1.41472	0.077	0.619	2.05465e-36	1	MARCKS
8.83318e-41	0.872775	0.977	0.883	2.16298e-36	1	RPS12
2.98955e-40	-1.87847	0.244	0.73	7.32051e-36	1	IFITM3
3.11497e-40	-1.26107	0.059	0.592	7.62763e-36	1	GSN
2.38466e-39	0.74964	0.959	0.876	5.8393e-35	1	RPL34
2.41053e-39	0.828189	0.964	0.848	5.90266e-35	1	RPS27A
5.59347e-39	0.806248	0.905	0.696	1.36967e-34	1	RPSA
1.62593e-38	0.810177	0.421	0.065	3.98143e-34	1	CD6
2.43674e-38	0.726873	0.312	0.023	5.96684e-34	1	SLAMF1
2.61316e-38	1.00203	0.919	0.785	6.39885e-34	1	RPS27
4.37648e-38	0.761558	0.267	0.01	1.07167e-33	1	CD40LG
5.51646e-38	0.753771	0.638	0.176	1.35082e-33	1	PTPRCAP
1.09405e-37	0.776531	0.919	0.491	2.679e-33	1	PTPRC
1.29554e-37	0.818322	0.959	0.838	3.17238e-33	1	RPL17
1.79455e-37	0.988356	0.57	0.183	4.39432e-33	1	GOLGA8B
2.55774e-37	0.913328	0.674	0.247	6.26315e-33	1	CD48
1.71415e-36	0.74433	0.955	0.847	4.19744e-32	1	RPL19
2.12757e-36	-1.37168	0.072	0.573	5.20978e-32	1	TCF4
3.18152e-36	0.731592	0.973	0.827	7.79058e-32	1	RPLP2
3.38279e-36	0.778943	0.959	0.843	8.28344e-32	1	RPS19
4.77767e-36	0.788833	0.959	0.814	1.16991e-31	1	RPS25
5.66662e-36	0.733039	0.982	0.903	1.38758e-31	1	RPS20
6.81201e-36	0.961255	0.579	0.209	1.66806e-31	1	PBXIP1
7.6249e-36	1.29489	0.507	0.12	1.86711e-31	1	CD69
1.19485e-35	0.600441	0.312	0.027	2.92584e-31	1	CD5
3.17454e-35	0.757356	0.991	0.893	7.77349e-31	1	RPLP1
6.82425e-35	0.690824	0.995	0.957	1.67105e-30	1	EEF1A1
1.09605e-34	0.85781	0.439	0.089	2.68389e-30	1	GPR171
1.70903e-34	0.754423	0.353	0.049	4.18489e-30	1	SCML4
2.12563e-34	0.699031	0.991	0.947	5.20504e-30	1	TPT1
2.39043e-34	0.769655	0.896	0.672	5.85344e-30	1	RPL30
3.44026e-34	-1.19905	0.186	0.68	8.42417e-30	1	GRN
5.44222e-34	-1.78858	0.172	0.642	1.33264e-29	1	CST3
6.52054e-34	0.890619	0.538	0.173	1.59668e-29	1	RP11-353N4.6
8.50247e-34	0.761448	0.928	0.798	2.082e-29	1	RPL14
1.65196e-33	0.724961	0.995	0.945	4.04515e-29	1	B2M
1.91525e-33	0.67063	0.498	0.121	4.68986e-29	1	CD3G
2.17409e-33	-1.40992	0.063	0.528	5.32369e-29	1	PECAM1
2.45512e-33	0.921273	0.534	0.173	6.01186e-29	1	PDE7A
5.2263e-33	0.788856	0.873	0.696	1.27976e-28	1	RPS15A
6.72196e-33	0.681286	0.38	0.066	1.64601e-28	1	STAT4
1.11573e-32	-1.26537	0.842	0.949	2.73208e-28	1	NEAT1
3.37338e-32	0.756468	0.937	0.823	8.26041e-28	1	RPS29
4.70917e-32	0.664226	0.964	0.851	1.15313e-27	1	RPL32
2.978e-31	0.725386	0.923	0.768	7.29223e-27	1	RPL28
3.18319e-31	0.71622	0.357	0.061	7.79468e-27	1	TC2N
4.61078e-31	0.706933	0.941	0.815	1.12904e-26	1	RPL31
5.47762e-31	0.701008	0.339	0.056	1.34131e-26	1	TNFRSF25
1.3136e-30	0.628501	0.95	0.85	3.2166e-26	1	RPL37
1.56951e-30	-0.946921	0.045	0.491	3.84325e-26	1	FCGRT
2.15829e-30	0.673785	0.733	0.309	5.285e-26	1	IL2RG
2.64956e-30	0.80372	0.891	0.729	6.48798e-26	1	RPS3
3.2454e-30	0.645631	0.968	0.926	7.947e-26	1	RPL41
6.27501e-30	0.729435	0.968	0.87	1.53656e-25	1	RPL10
6.60658e-30	0.693148	0.941	0.834	1.61775e-25	1	RPS18
1.46921e-29	0.643878	0.661	0.263	3.59765e-25	1	ITGAL
2.13702e-29	-0.879018	0.032	0.466	5.23292e-25	1	YBX3
2.57441e-29	0.768708	0.656	0.3	6.30396e-25	1	CD44
2.61844e-29	0.719849	0.928	0.82	6.41178e-25	1	RPL23A
3.84346e-29	0.682008	0.91	0.681	9.41149e-25	1	ARHGDIB
4.33026e-29	0.609839	0.977	0.882	1.06035e-24	1	RPS6
6.22584e-29	0.719064	0.864	0.511	1.52452e-24	1	FYB
1.37306e-28	0.746062	0.674	0.296	3.36222e-24	1	CORO1A
1.45663e-28	-2.32336	0.217	0.615	3.56686e-24	1	HLA-DRA
4.68451e-28	0.75267	0.38	0.079	1.1471e-23	1	CXCR6
5.18285e-28	0.776257	0.557	0.209	1.26912e-23	1	EMB
5.58283e-28	0.859778	0.706	0.374	1.36707e-23	1	SLFN5
1.2164e-27	0.71197	0.76	0.369	2.97859e-23	1	CD53
2.47696e-27	0.771044	0.665	0.33	6.06533e-23	1	CD96
2.77973e-27	0.674948	0.937	0.85	6.80673e-23	1	RPS3A
3.1921e-27	0.550893	0.986	0.955	7.81649e-23	1	HLA-B
3.69438e-27	0.637734	0.937	0.866	9.04642e-23	1	RPL9
9.48716e-27	-0.791724	0.023	0.418	2.32312e-22	1	MEF2C
1.24391e-26	-1.68137	0.208	0.609	3.04595e-22	1	HLA-DRB1
1.52674e-26	-0.890264	0.262	0.672	3.73853e-22	1	CD63
1.61244e-26	-0.887765	0.023	0.416	3.94838e-22	1	RAB31
1.92848e-26	0.59772	0.95	0.844	4.72226e-22	1	RPL27A
2.18427e-26	0.554671	0.973	0.941	5.34861e-22	1	RPL13A
2.28436e-26	0.752651	0.385	0.094	5.59371e-22	1	GATA3
2.74838e-26	-1.3067	0.05	0.446	6.72995e-22	1	INSR
2.9491e-26	0.632451	0.91	0.786	7.22145e-22	1	RPS14
4.22155e-26	0.809384	0.443	0.137	1.03373e-21	1	PARP8
9.91359e-26	0.581595	0.407	0.097	2.42754e-21	1	CD247
1.11062e-25	0.575554	0.95	0.854	2.71958e-21	1	RPL18A
1.49415e-25	0.786883	0.552	0.224	3.65873e-21	1	IKZF1
1.75587e-25	-1.22288	0.027	0.408	4.29961e-21	1	PDK4
2.53201e-25	-1.40186	0.041	0.426	6.20013e-21	1	CALD1
2.62723e-25	0.641138	0.9	0.746	6.43329e-21	1	RPL36AL
3.41962e-25	-2.72499	0.127	0.499	8.37363e-21	1	IGFBP7
3.66165e-25	-0.897382	0.086	0.495	8.96629e-21	1	DAB2
5.07833e-25	0.681877	0.281	0.046	1.24353e-20	1	CISH
6.07885e-25	0.761411	0.457	0.153	1.48853e-20	1	DGKA
6.78866e-25	-0.900576	0.068	0.456	1.66234e-20	1	ETS2
7.89144e-25	-2.43071	0.072	0.444	1.93238e-20	1	SPARC
8.71306e-25	-0.731752	0.027	0.408	2.13357e-20	1	NRP1
8.90029e-25	0.651162	0.416	0.123	2.17941e-20	1	DEF6
9.66736e-25	-0.671586	0.059	0.453	2.36725e-20	1	GOLIM4
1.05009e-24	0.737113	0.43	0.131	2.57135e-20	1	TMC8
2.92876e-24	-0.747271	0.041	0.417	7.17164e-20	1	EPB41L2
3.41461e-24	0.586364	0.946	0.851	8.36135e-20	1	RPL3
3.47817e-24	0.812146	0.498	0.202	8.517e-20	1	GOLGA8A
3.89684e-24	0.558377	0.276	0.046	9.54219e-20	1	OXNAD1
4.08637e-24	0.584046	0.855	0.482	1.00063e-19	1	LCP1
4.12763e-24	0.661242	0.312	0.061	1.01073e-19	1	TRAT1
4.43203e-24	0.683593	0.837	0.649	1.08527e-19	1	RPL27
4.83656e-24	0.632798	0.882	0.736	1.18433e-19	1	RPL35A
5.17327e-24	0.611328	0.937	0.825	1.26678e-19	1	RPL11
8.45497e-24	0.62477	0.91	0.778	2.07037e-19	1	RPLP0
1.16399e-23	-0.774646	0.041	0.405	2.85027e-19	1	TIMP2
1.6036e-23	0.563842	0.308	0.061	3.92673e-19	1	ITK
1.78449e-23	0.590754	0.873	0.707	4.36968e-19	1	FAU
2.10736e-23	0.553333	0.973	0.853	5.1603e-19	1	RPS23
2.28669e-23	0.615585	0.362	0.088	5.59942e-19	1	2021-09-01
2.49439e-23	-1.51522	0.018	0.365	6.10801e-19	1	COL4A1
2.57417e-23	0.673105	0.403	0.115	6.30336e-19	1	RASGRP1
2.7648e-23	-0.784041	0.118	0.498	6.77017e-19	1	PEA15
3.27729e-23	0.657365	0.326	0.075	8.0251e-19	1	TESPA1
3.29814e-23	0.551081	0.95	0.864	8.07615e-19	1	HLA-C
3.91216e-23	0.682597	0.869	0.733	9.57971e-19	1	RPL26
4.33363e-23	0.544982	0.946	0.859	1.06118e-18	1	RPS2
4.35916e-23	0.707453	0.656	0.32	1.06743e-18	1	STK17B
6.48119e-23	-1.54768	0.036	0.384	1.58705e-18	1	COL4A2
7.01923e-23	0.597324	0.864	0.704	1.7188e-18	1	RPL35
7.96416e-23	-0.712042	0.068	0.44	1.95018e-18	1	DST
1.04841e-22	-1.28104	0.127	0.505	2.56724e-18	1	RHOB
1.07147e-22	-0.917012	0.023	0.368	2.62371e-18	1	NFIB
1.17894e-22	0.773463	0.434	0.139	2.88687e-18	1	GBP5
1.21126e-22	-1.13664	0.032	0.377	2.966e-18	1	KCTD12
1.32684e-22	-1.70944	0.027	0.369	3.24904e-18	1	SPARCL1
1.35766e-22	-0.781688	0.462	0.763	3.32451e-18	1	CD81
2.03014e-22	-0.606627	0.145	0.541	4.97121e-18	1	QKI
2.32329e-22	0.575409	0.928	0.804	5.68905e-18	1	RPL39
2.34222e-22	-1.04743	0.068	0.427	5.73538e-18	1	UACA
2.36219e-22	0.539424	0.29	0.055	5.7843e-18	1	THEMIS
3.54196e-22	-0.885706	0.005	0.335	8.67319e-18	1	ADGRF5
4.21935e-22	0.636268	0.615	0.312	1.03319e-17	1	AKNA
4.39053e-22	-1.05281	0.109	0.478	1.07511e-17	1	NPC2
4.61027e-22	-0.854513	0.027	0.368	1.12892e-17	1	CD93
5.09685e-22	0.698763	0.624	0.333	1.24806e-17	1	PAG1
5.73108e-22	-0.714088	0.045	0.401	1.40337e-17	1	PLXDC2
6.06438e-22	-0.556583	0.1	0.482	1.48498e-17	1	PTPN12
9.3352e-22	-0.724358	0.077	0.453	2.28591e-17	1	ZEB2
1.06939e-21	0.590877	0.932	0.83	2.61862e-17	1	RPL6
1.10895e-21	0.592707	0.932	0.762	2.7155e-17	1	RPL10A
1.18769e-21	-0.67784	0.05	0.411	2.9083e-17	1	ITSN1
1.18954e-21	-0.647256	0.036	0.38	2.91282e-17	1	IL13RA1
1.35528e-21	0.750852	0.801	0.602	3.31868e-17	1	KIAA1551
1.67215e-21	0.770141	0.851	0.664	4.09461e-17	1	BTG1
1.82899e-21	0.548638	0.919	0.833	4.47865e-17	1	RPS16
1.84335e-21	-0.721766	0.548	0.781	4.51381e-17	1	RAC1
1.87589e-21	-0.771128	0.276	0.642	4.59349e-17	1	ANXA5
1.97373e-21	0.582722	0.439	0.147	4.83306e-17	1	PCED1B-AS1
2.86275e-21	-0.807829	0.036	0.372	7.01003e-17	1	PDLIM1
2.88104e-21	0.685307	0.733	0.53	7.0548e-17	1	AC090498.1
3.23102e-21	-0.747297	0.353	0.706	7.91179e-17	1	FKBP1A
3.31114e-21	0.626105	0.828	0.654	8.10799e-17	1	RPS10
3.41337e-21	0.570434	0.914	0.805	8.35832e-17	1	RPL4
3.92766e-21	0.579668	0.312	0.072	9.61767e-17	1	ZAP70
5.00371e-21	-0.772539	0.014	0.335	1.22526e-16	1	ARHGAP29
6.44895e-21	-1.07659	0.081	0.418	1.57916e-16	1	APP
6.48489e-21	-1.689	0.244	0.576	1.58796e-16	1	HLA-DPA1
6.92601e-21	0.654103	0.362	0.1	1.69597e-16	1	SIRPG
7.89714e-21	-1.01543	0.154	0.521	1.93377e-16	1	CPM
8.12666e-21	-1.05167	0.054	0.387	1.98998e-16	1	IGFBP4
8.3149e-21	-0.693706	0.054	0.397	2.03607e-16	1	AKAP2
8.96377e-21	0.553758	0.321	0.081	2.19496e-16	1	NLRC3
1.03498e-20	0.612117	0.76	0.46	2.53436e-16	1	ETS1
1.11846e-20	-0.756872	0.023	0.342	2.73877e-16	1	CXCL16
1.52955e-20	-0.676777	0.032	0.364	3.7454e-16	1	RAB13
1.74483e-20	-1.37355	0.149	0.511	4.27256e-16	1	TIMP1
2.4217e-20	-0.889218	0	0.304	5.93003e-16	1	PTRF
2.50823e-20	0.707434	0.344	0.102	6.14191e-16	1	ERN1
2.56067e-20	-0.599439	0.059	0.408	6.27032e-16	1	ZFHX3
2.94851e-20	-1.09762	0.127	0.469	7.22002e-16	1	CEBPD
2.96655e-20	0.702203	0.534	0.261	7.2642e-16	1	EVL
3.07304e-20	0.589076	0.443	0.159	7.52495e-16	1	BIN2
3.36444e-20	-0.734007	0.285	0.623	8.23852e-16	1	APLP2
3.72883e-20	-0.968082	0.023	0.336	9.1308e-16	1	LAMB1
3.78438e-20	0.522573	0.312	0.075	9.26681e-16	1	TBC1D10C
4.45154e-20	0.570169	0.425	0.146	1.09005e-15	1	CYFIP2
4.60814e-20	0.644264	0.805	0.678	1.1284e-15	1	RPL36
5.01529e-20	0.700338	0.624	0.356	1.22809e-15	1	EML4
5.71659e-20	0.786418	0.462	0.193	1.39982e-15	1	CYTIP
6.83932e-20	0.6259	0.91	0.866	1.67474e-15	1	RPL21
7.14956e-20	-0.673786	0.041	0.374	1.75071e-15	1	CD9
7.5423e-20	0.54438	0.557	0.247	1.84688e-15	1	RUNX3
7.66438e-20	0.513809	0.873	0.76	1.87678e-15	1	RPS4X
9.51527e-20	-0.915812	0.018	0.326	2.33001e-15	1	HES1
1.17251e-19	-0.852928	0.113	0.473	2.87112e-15	1	NAMPT
1.24904e-19	-0.617386	0.136	0.505	3.05852e-15	1	GNAQ
1.34398e-19	-1.25709	0.032	0.343	3.291e-15	1	SLC40A1
1.35683e-19	-0.668636	0.113	0.46	3.32246e-15	1	SEC14L1
1.52221e-19	-0.981953	0.009	0.309	3.72743e-15	1	PLPP3
1.56846e-19	-0.644016	0.14	0.506	3.84068e-15	1	RDX
1.89912e-19	-0.625127	0.109	0.46	4.65038e-15	1	SWAP70
2.18985e-19	-0.583973	0.063	0.392	5.36228e-15	1	LYN
3.40159e-19	0.811407	0.733	0.486	8.32947e-15	1	ID2
3.82001e-19	0.603921	0.833	0.68	9.35407e-15	1	ZNF90
4.68837e-19	-1.35371	0.036	0.339	1.14804e-14	1	MAFB
4.87025e-19	-0.901748	0.005	0.294	1.19258e-14	1	ESAM
5.28044e-19	-0.972538	0.018	0.315	1.29302e-14	1	CD34
5.29068e-19	0.571362	0.376	0.128	1.29553e-14	1	CCDC88C
5.73803e-19	0.599818	0.633	0.349	1.40507e-14	1	LCP2
5.90231e-19	-0.907862	0.158	0.499	1.4453e-14	1	CD59
5.933e-19	-0.57208	0.262	0.631	1.45281e-14	1	YWHAE
6.82124e-19	0.663006	0.683	0.453	1.67032e-14	1	CTD-2090I13.1
7.11314e-19	0.518385	0.357	0.104	1.7418e-14	1	DENND2D
7.26837e-19	-0.716604	0.077	0.398	1.77981e-14	1	METTL7A
9.44454e-19	-0.784862	0.036	0.343	2.31268e-14	1	TNFAIP2
9.45451e-19	-1.10662	0.045	0.351	2.31513e-14	1	TIMP3
1.17617e-18	-0.522037	0.068	0.391	2.88009e-14	1	EMP2
1.26102e-18	-1.00441	0.462	0.737	3.08786e-14	1	SOD2
4.07884e-18	-0.960704	0.009	0.29	9.98785e-14	1	CAV1
4.15223e-18	0.524573	0.914	0.805	1.01676e-13	1	RPS7
4.21842e-18	-1.08601	0.041	0.335	1.03296e-13	1	ENG
4.61711e-18	0.639968	0.403	0.156	1.13059e-13	1	FAM65B
5.46686e-18	-1.19257	0.118	0.43	1.33867e-13	1	EPAS1
5.63615e-18	0.602066	0.787	0.608	1.38012e-13	1	RPL36A
6.01853e-18	-0.736106	0.195	0.548	1.47376e-13	1	CCDC88A
6.02154e-18	-1.14313	0.032	0.32	1.4745e-13	1	TM4SF1
6.74788e-18	-0.626092	0.095	0.42	1.65235e-13	1	CYFIP1
6.88114e-18	-0.686007	0.054	0.359	1.68498e-13	1	ACTN1
6.90501e-18	-1.49305	0.48	0.746	1.69083e-13	1	PSAP
7.27758e-18	-0.585453	0.186	0.544	1.78206e-13	1	NFIC
8.58924e-18	-0.560819	0.027	0.32	2.10325e-13	1	SASH1
8.60182e-18	0.545727	0.864	0.756	2.10633e-13	1	RPL38
8.99989e-18	-0.794762	0.109	0.426	2.2038e-13	1	SPTBN1
9.67074e-18	-1.61456	0.036	0.323	2.36807e-13	1	C1QB
1.08022e-17	-0.586962	0.068	0.384	2.64514e-13	1	NFIA
1.08097e-17	-1.17708	0.059	0.348	2.64698e-13	1	HLA-DQA1
1.19796e-17	0.611473	0.796	0.563	2.93345e-13	1	SYNE2
1.35506e-17	-0.505964	0.005	0.276	3.31814e-13	1	TJP1
1.37613e-17	-1.02245	0.036	0.325	3.36973e-13	1	AIF1
1.44457e-17	-0.645473	0.063	0.381	3.53733e-13	1	STAB1
1.71733e-17	-0.509512	0.018	0.3	4.20522e-13	1	FGD4
1.81972e-17	0.541062	0.665	0.413	4.45596e-13	1	WIPF1
1.8769e-17	-0.613078	0.045	0.342	4.59596e-13	1	FNIP2
1.9746e-17	-0.566635	0.005	0.274	4.83519e-13	1	NID1
1.98127e-17	-0.663082	0.005	0.273	4.85153e-13	1	LDB2
1.98872e-17	-0.664677	0.041	0.336	4.86978e-13	1	FILIP1L
2.04984e-17	-1.81751	0.09	0.377	5.01945e-13	1	HLA-DRB5
2.2875e-17	0.607689	0.376	0.136	5.6014e-13	1	TNFSF14
2.73537e-17	-1.05844	0.05	0.338	6.69811e-13	1	FLT1
2.93945e-17	0.538947	0.814	0.681	7.19783e-13	1	RPL18
3.03555e-17	-0.61909	0.163	0.501	7.43316e-13	1	LGALS9
3.05764e-17	-0.565803	0.009	0.277	7.48723e-13	1	PDGFB
3.69384e-17	-1.09174	0.063	0.352	9.04511e-13	1	HLA-DQB1
3.7161e-17	0.587908	0.299	0.087	9.09962e-13	1	PIM2
3.9393e-17	-0.543568	0.009	0.276	9.64617e-13	1	RBPMS
3.94205e-17	-1.23872	0.05	0.335	9.65289e-13	1	MS4A6A
3.99447e-17	-0.776428	0.036	0.326	9.78125e-13	1	LGMN
4.11659e-17	0.617566	0.661	0.437	1.00803e-12	1	S100A6
4.6662e-17	-0.647743	0.009	0.277	1.14261e-12	1	FILIP1
4.74123e-17	-0.704607	0.376	0.691	1.16098e-12	1	ITGB1
4.87505e-17	0.5855	0.262	0.065	1.19375e-12	1	MYBL1
5.18077e-17	-0.6514	0	0.26	1.26861e-12	1	CRIP2
5.20907e-17	-1.36354	0.059	0.341	1.27555e-12	1	MS4A7
5.87539e-17	-0.637054	0.032	0.31	1.43871e-12	1	CTSL
6.90259e-17	-1.29688	0.009	0.273	1.69024e-12	1	VWF
7.20237e-17	-0.858566	0.009	0.271	1.76364e-12	1	GNG11
7.32706e-17	0.831513	0.294	0.082	1.79418e-12	1	TNF
7.40641e-17	0.559507	0.742	0.556	1.81361e-12	1	HLA-F
8.56488e-17	-1.32698	0.041	0.316	2.09728e-12	1	CD163
9.41632e-17	-0.501857	0.09	0.401	2.30578e-12	1	DPYSL2
9.90993e-17	-0.998621	0.041	0.322	2.42665e-12	1	MRC1
1.0121e-16	-0.569258	0.005	0.264	2.47833e-12	1	FAM198B
1.03563e-16	-0.512633	0.036	0.317	2.53595e-12	1	CLN8
1.07894e-16	-1.25165	0.018	0.281	2.64201e-12	1	PLVAP
1.29309e-16	-0.650207	0.014	0.278	3.16639e-12	1	LAMA5
1.47551e-16	-0.660523	0.018	0.281	3.61307e-12	1	LAMC1
1.58619e-16	-0.570347	0.018	0.286	3.88411e-12	1	MTUS1
1.72974e-16	-0.552541	0.009	0.27	4.23561e-12	1	LAMB2
2.34232e-16	0.545494	0.498	0.244	5.73564e-12	1	SLC38A1
2.80143e-16	-0.513013	0.077	0.378	6.85986e-12	1	SCARB2
2.86992e-16	-0.702085	0.009	0.267	7.02758e-12	1	SHANK3
3.10252e-16	-0.739376	0.005	0.255	7.59714e-12	1	EMP1
3.14842e-16	-0.561153	0.063	0.356	7.70954e-12	1	LMNA
3.17703e-16	-0.573474	0.104	0.416	7.77958e-12	1	SRGAP1
3.64438e-16	-1.19211	0.502	0.775	8.92399e-12	1	CTSB
4.07217e-16	-0.605237	0.068	0.367	9.97151e-12	1	TSC22D1
4.83771e-16	0.644922	0.679	0.528	1.18461e-11	1	GLTSCR2
5.084e-16	-0.523556	0.077	0.371	1.24492e-11	1	CTNNB1
5.73249e-16	-0.88586	0.027	0.286	1.40371e-11	1	SERPING1
5.94347e-16	0.545225	0.656	0.439	1.45538e-11	1	ATM
5.94363e-16	-1.24434	0.154	0.444	1.45542e-11	1	SGK1
5.95087e-16	0.528078	0.389	0.15	1.45719e-11	1	LPXN
6.21644e-16	-0.547724	0.054	0.339	1.52222e-11	1	MFSD1
6.43817e-16	0.593332	0.326	0.115	1.57651e-11	1	CAMK4
6.82504e-16	-0.736366	0.1	0.392	1.67125e-11	1	FABP5
7.2372e-16	0.563658	0.376	0.149	1.77217e-11	1	INPP4B
7.97445e-16	-1.05189	0.05	0.322	1.9527e-11	1	KLF4
8.45969e-16	0.581657	0.814	0.651	2.07152e-11	1	RPS17
8.46824e-16	0.53971	0.742	0.57	2.07362e-11	1	SH3BGRL3
9.45852e-16	-1.53272	0.063	0.339	2.31611e-11	1	FN1
1.00239e-15	-1.15282	0.036	0.297	2.45456e-11	1	IFI27
1.00723e-15	-0.828172	0.05	0.322	2.46639e-11	1	SPRY1
1.12118e-15	0.720938	0.439	0.208	2.74543e-11	1	PIK3IP1
1.12746e-15	-1.02159	0.027	0.281	2.76081e-11	1	CLEC14A
1.28967e-15	0.556406	0.294	0.094	3.15803e-11	1	TTC39C
1.44213e-15	-0.75334	0.018	0.268	3.53134e-11	1	NOTCH4
1.6537e-15	0.610431	0.801	0.678	4.04943e-11	1	EEF1B2
2.02639e-15	0.585569	0.439	0.199	4.96202e-11	1	CCND2
2.31293e-15	0.731133	0.516	0.268	5.66368e-11	1	BIRC3
2.35068e-15	-0.640778	0.014	0.26	5.7561e-11	1	COL18A1
2.67478e-15	-0.536128	0.063	0.351	6.54974e-11	1	OAZ2
2.75431e-15	-0.527835	0.081	0.371	6.74448e-11	1	RNF130
2.75854e-15	-1.87403	0.91	0.88	6.75483e-11	1	CD74
2.82611e-15	-0.647183	0.009	0.251	6.9203e-11	1	THSD7A
2.88123e-15	-0.616491	0.032	0.287	7.05528e-11	1	HLA-DMB
2.9542e-15	-0.706014	0.009	0.251	7.23395e-11	1	MMRN2
2.96617e-15	0.52991	0.385	0.163	7.26326e-11	1	CERK
3.16848e-15	-0.818513	0.032	0.286	7.75865e-11	1	PCDH17
3.20068e-15	0.519429	0.557	0.325	7.83751e-11	1	2021-09-06
3.54491e-15	0.543471	0.457	0.232	8.68041e-11	1	CYLD
3.69803e-15	-0.615573	0.009	0.251	9.05537e-11	1	TIE1
3.78659e-15	0.524365	0.412	0.18	9.27222e-11	1	HMHA1
4.29568e-15	-0.517608	0.054	0.323	1.05188e-10	1	PTMS
4.34883e-15	-0.515434	0.158	0.476	1.0649e-10	1	RRBP1
5.11309e-15	-0.694279	0.018	0.263	1.25204e-10	1	EMCN
5.67562e-15	-0.801439	0.018	0.26	1.38979e-10	1	ADGRL4
5.83968e-15	0.509161	0.719	0.553	1.42996e-10	1	CLEC2D
6.53543e-15	0.531753	0.738	0.615	1.60033e-10	1	BTN3A1
7.30178e-15	-0.71209	0.018	0.261	1.78799e-10	1	CALCRL
8.53579e-15	-0.877789	0.05	0.307	2.09016e-10	1	MAP1B
8.92611e-15	-1.63705	0.321	0.554	2.18574e-10	1	HLA-DPB1
9.94854e-15	-0.829162	0.027	0.273	2.4361e-10	1	HBEGF
1.01403e-14	-0.701561	0.014	0.253	2.48305e-10	1	KDR
1.39714e-14	-0.566907	0.036	0.287	3.42119e-10	1	MGLL
1.41e-14	-0.923784	0.027	0.268	3.45267e-10	1	FCGR2A
1.57701e-14	-0.858979	0.041	0.293	3.86163e-10	1	RNASE1
1.78159e-14	0.526165	0.52	0.274	4.36257e-10	1	HCST
1.80447e-14	0.590826	0.602	0.433	4.41861e-10	1	RPS6KA3
1.83057e-14	-1.36205	0.023	0.258	4.48251e-10	1	AQP1
2.09188e-14	-0.526218	0.027	0.276	5.12239e-10	1	FSCN1
2.10475e-14	0.57453	0.475	0.258	5.15389e-10	1	PDCD4
2.15431e-14	0.513925	0.729	0.485	5.27527e-10	1	CELF2
2.33744e-14	-1.03214	0.027	0.267	5.72368e-10	1	GPNMB
2.70508e-14	-0.655135	0.023	0.261	6.62393e-10	1	LAMA4
3.2702e-14	-1.05934	0.023	0.257	8.00774e-10	1	C5AR1
3.79991e-14	0.778017	0.873	0.749	9.30484e-10	1	TXNIP
3.83202e-14	-1.0242	0.1	0.355	9.38347e-10	1	FGL2
4.44253e-14	-0.645991	0.027	0.264	1.08784e-09	1	SLCO2B1
4.71297e-14	-0.5174	0.253	0.56	1.15407e-09	1	CMIP
5.10638e-14	-0.736702	0.041	0.287	1.2504e-09	1	CYBB
5.90651e-14	-0.672821	0.027	0.263	1.44633e-09	1	TMEM176A
6.38853e-14	0.550803	0.683	0.55	1.56436e-09	1	TOMM7
7.35e-14	0.558491	0.729	0.543	1.79979e-09	1	SARAF
8.68816e-14	0.589117	0.339	0.136	2.12747e-09	1	RHOH
9.66068e-14	-0.5878	0.032	0.27	2.36561e-09	1	GRB10
1.35186e-13	0.504367	0.543	0.342	3.31031e-09	1	RPS21
1.40327e-13	-1.30967	0.05	0.287	3.4362e-09	1	C1QA
1.60022e-13	0.552237	0.434	0.219	3.91846e-09	1	STK17A
1.79433e-13	-0.591789	0.068	0.32	4.39379e-09	1	HLA-DMA
1.81259e-13	-0.77853	0.077	0.323	4.43849e-09	1	TMEM176B
2.09148e-13	0.505176	0.801	0.67	5.12142e-09	1	RPL7
2.82245e-13	0.571559	0.434	0.221	6.91134e-09	1	TNFAIP8
6.15608e-13	0.714891	0.873	0.815	1.50744e-08	1	HSPA8
7.15462e-13	-1.25933	0.24	0.486	1.75195e-08	1	GLUL
7.53321e-13	-0.504043	0.032	0.255	1.84466e-08	1	RNF144B
8.94357e-13	-0.745042	0.041	0.267	2.19001e-08	1	CD14
1.08726e-12	-0.949405	0.109	0.342	2.66238e-08	1	FCER1G
1.29392e-12	-0.616849	0.244	0.515	3.16841e-08	1	GPX1
1.52736e-12	-0.599718	0.041	0.266	3.74004e-08	1	ACSL1
1.64332e-12	-0.86755	0.154	0.397	4.02399e-08	1	CEBPB
1.66114e-12	-0.501552	0.262	0.551	4.06764e-08	1	HIF1A
2.18527e-12	0.57981	0.421	0.222	5.35108e-08	1	CKLF
2.37071e-12	-0.952949	0.041	0.254	5.80515e-08	1	C1QC
5.71325e-12	0.501162	0.629	0.46	1.399e-07	1	2021-09-09
7.39953e-12	0.620079	0.389	0.195	1.81192e-07	1	SORL1
8.01315e-12	0.524851	0.606	0.468	1.96218e-07	1	MGEA5
8.36307e-12	0.565441	0.507	0.336	2.04787e-07	1	SYNRG
9.31514e-12	-0.538103	0.281	0.563	2.281e-07	1	ATP1B3
1.02014e-11	0.557787	0.814	0.824	2.49803e-07	1	ANKRD12
1.14834e-11	1.08937	0.665	0.511	2.81195e-07	1	DNAJB1
1.47556e-11	0.5521	0.412	0.228	3.61321e-07	1	PLP2
1.69494e-11	0.532142	0.348	0.17	4.15039e-07	1	RPL10L
1.77762e-11	-1.34945	0.063	0.278	4.35285e-07	1	APOE
2.11091e-11	-0.559365	0.398	0.652	5.16897e-07	1	ANXA2
2.2591e-11	0.537498	0.33	0.147	5.53187e-07	1	ADGRE5
2.54088e-11	-0.966817	0.317	0.573	6.22185e-07	1	CTSD
2.76011e-11	0.625692	0.742	0.564	6.75867e-07	1	ZFP36L2
3.04476e-11	0.539963	0.52	0.339	7.4557e-07	1	FYN
3.46751e-11	0.511298	0.353	0.172	8.49089e-07	1	PHTF2
4.38608e-11	-0.5149	0.145	0.397	1.07402e-06	1	PER1
5.08093e-11	-0.715644	0.113	0.345	1.24417e-06	1	LIPA
5.7143e-11	0.692393	0.946	0.876	1.39926e-06	1	UBC
7.24938e-11	-1.06334	0.507	0.684	1.77516e-06	1	SAT1
8.15852e-11	-0.556675	0.271	0.54	1.99778e-06	1	RBM28
9.75753e-11	-0.560717	0.294	0.557	2.38933e-06	1	SDCBP
1.01747e-10	-0.581846	0.113	0.342	2.49147e-06	1	ITGA1
2.50731e-10	0.511028	0.29	0.128	6.13966e-06	1	PDE4D
2.76172e-10	-0.563941	0.072	0.273	6.76262e-06	1	ALCAM
3.24152e-10	-1.17829	0.253	0.444	7.93751e-06	1	TYROBP
3.63088e-10	0.53316	0.57	0.414	8.89093e-06	1	MAF
1.10772e-09	-0.569556	0.281	0.517	2.71248e-05	1	LITAF
1.13102e-09	0.531102	0.321	0.165	2.76954e-05	1	KAT2B
1.20482e-09	0.506974	0.493	0.33	2.95023e-05	1	TAF7
1.44496e-09	-0.594494	0.072	0.27	3.53826e-05	1	PLEK
2.3829e-09	0.512249	0.507	0.385	5.83501e-05	1	MLLT6
3.24588e-09	-0.978019	0.077	0.258	7.94818e-05	1	APOC1
3.69096e-09	0.561492	0.421	0.27	9.03805e-05	1	ZC3H6
3.69205e-09	-0.679658	0.267	0.494	9.04073e-05	1	ABCC9
8.81083e-09	0.580068	0.593	0.457	0.000215751	1	STAT1
1.06028e-08	-0.574528	0.118	0.31	0.000259632	1	TP53I11
1.08125e-08	0.52104	0.425	0.28	0.000264766	1	OGT
1.15753e-08	-1.14855	0.783	0.827	0.000283445	1	FTL
1.41643e-08	-0.94803	0.131	0.322	0.000346842	1	MCAM
2.13606e-08	-0.50854	0.186	0.405	0.000523057	1	KLF2
2.81758e-08	-0.51752	0.181	0.391	0.00068994	1	DUSP6
3.33586e-08	-0.541431	0.109	0.291	0.000816852	1	ID3
3.72447e-08	-0.759109	0.181	0.382	0.000912011	1	NR4A2
4.03311e-08	0.549662	0.398	0.248	0.000987588	1	IFI44
6.10827e-08	0.65435	0.584	0.439	0.00149573	1	ANXA1
7.63805e-08	-0.872014	0.09	0.267	0.00187033	1	H19
1.54603e-07	-0.536819	0.136	0.307	0.00378576	1	TGFBI
1.76231e-07	-0.674676	0.303	0.472	0.00431537	1	CTSS
4.80423e-07	-0.600856	0.14	0.316	0.0117641	1	IER3
6.92867e-07	0.597243	0.719	0.615	0.0169662	1	JUN
6.99679e-07	0.594932	0.837	0.782	0.017133	1	UBB
1.02937e-06	-0.598297	0.113	0.267	0.0252061	1	ATF3
1.07407e-06	-0.940669	0.344	0.54	0.0263007	1	SERPINA1
1.35249e-06	-0.520849	0.154	0.316	0.0331184	1	LACTB2-AS1
1.40677e-06	-0.603403	0.262	0.443	0.0344477	1	FLJ22447
8.27724e-139	1.47704	0.819	0.021	2.02685e-134	2	SOX18
1.53675e-130	2.32916	0.903	0.067	3.76304e-126	2	VWF
6.76719e-124	1.55334	0.858	0.057	1.65708e-119	2	MMRN2
7.25611e-124	2.18456	0.897	0.079	1.7768e-119	2	PLVAP
1.80468e-123	2.15765	0.923	0.094	4.41912e-119	2	IFI27
3.38957e-123	1.9163	0.903	0.08	8.30005e-119	2	CLEC14A
2.91038e-122	1.37487	0.858	0.057	7.12664e-118	2	TIE1
1.72639e-119	1.67719	0.858	0.067	4.22741e-115	2	ADGRL4
5.93692e-119	1.67323	0.877	0.071	1.45377e-114	2	GNG11
1.15034e-114	1.54913	0.865	0.074	2.81684e-110	2	NOTCH4
4.5732e-113	1.32731	0.787	0.046	1.11984e-108	2	CDH5
1.02324e-112	1.73892	0.91	0.107	2.5056e-108	2	CD34
5.64907e-112	1.2293	0.729	0.03	1.38329e-107	2	RAMP2
1.06176e-111	1.78157	0.742	0.034	2.59992e-107	2	CLDN5
6.4037e-111	1.92285	0.942	0.13	1.56807e-106	2	FLT1
2.16127e-110	1.23041	0.8	0.055	5.2923e-106	2	EGFL7
4.37667e-110	1.4054	0.852	0.072	1.07172e-105	2	SHANK3
1.71139e-107	1.49013	0.813	0.069	4.19068e-103	2	KDR
1.22943e-106	1.41573	0.839	0.074	3.01049e-102	2	EMCN
6.61593e-105	1.96332	0.903	0.117	1.62004e-100	2	TM4SF1
7.45354e-103	1.58661	0.852	0.096	1.82515e-98	2	ESAM
6.29914e-102	1.03913	0.735	0.046	1.54247e-97	2	FLT4
8.58816e-101	1.2571	0.806	0.072	2.10298e-96	2	CRIP2
6.65419e-100	1.92132	0.89	0.136	1.62941e-95	2	ENG
1.00857e-98	1.46274	0.768	0.061	2.46969e-94	2	EFNB2
2.68448e-97	1.0006	0.684	0.037	6.57349e-93	2	MYCT1
7.40306e-97	2.21823	0.787	0.082	1.81279e-92	2	AQP1
9.76476e-97	1.30714	0.723	0.05	2.3911e-92	2	TM4SF18
2.19111e-96	0.928683	0.613	0.018	5.36538e-92	2	ECSCR
2.81061e-95	1.04986	0.677	0.04	6.88235e-91	2	ROBO4
1.03035e-94	1.74195	0.961	0.209	2.52302e-90	2	APP
1.03271e-93	1.72851	0.929	0.149	2.52881e-89	2	COL4A1
6.10311e-93	0.980048	0.626	0.026	1.49447e-88	2	PCDH12
1.64316e-92	1.45551	0.89	0.132	4.02361e-88	2	LAMB1
1.71029e-92	1.57992	0.69	0.047	4.188e-88	2	RBP7
2.3117e-92	1.35137	0.768	0.076	5.66066e-88	2	PTPRB
3.90332e-92	1.44361	0.781	0.084	9.55805e-88	2	CALCRL
7.72076e-91	0.950244	0.652	0.037	1.89058e-86	2	CYYR1
4.18097e-90	1.4787	0.819	0.103	1.02379e-85	2	PCDH17
6.52823e-90	1.21073	0.697	0.054	1.59857e-85	2	PALMD
1.21872e-89	1.32829	0.832	0.108	2.98429e-85	2	PTRF
4.69128e-89	1.30168	0.858	0.134	1.14875e-84	2	ARHGAP29
1.55146e-87	1.01983	0.677	0.05	3.79905e-83	2	ERG
1.57934e-87	1.18966	0.787	0.09	3.86732e-83	2	LDB2
2.63781e-87	1.77349	0.987	0.225	6.45922e-83	2	SPARC
3.40569e-87	1.53839	0.897	0.15	8.3395e-83	2	TIMP3
1.04328e-86	1.18429	0.626	0.038	2.55467e-82	2	VWA1
1.50059e-85	1.50123	0.852	0.134	3.67449e-81	2	SPRY1
2.62357e-85	1.83789	0.968	0.303	6.42433e-81	2	PECAM1
4.96681e-85	1.6276	0.813	0.119	1.21622e-80	2	PLPP3
2.4519e-84	1.03049	0.594	0.03	6.00397e-80	2	GJA1
6.69957e-84	1.27969	0.703	0.072	1.64052e-79	2	HYAL2
7.28552e-84	0.957126	0.632	0.042	1.78401e-79	2	ARHGAP23
1.50375e-83	1.34285	0.89	0.161	3.68223e-79	2	NFIB
2.35101e-83	1.31611	0.761	0.1	5.75692e-79	2	GRB10
2.39362e-83	1.23849	0.826	0.111	5.86125e-79	2	RNASE1
2.94023e-83	1.32763	0.742	0.083	7.19974e-79	2	EMP1
3.38342e-83	1.16708	0.871	0.129	8.28498e-79	2	ADGRF5
2.04942e-82	1.50031	0.91	0.183	5.01842e-78	2	IGFBP4
4.69858e-82	1.68783	0.684	0.063	1.15054e-77	2	STC1
5.55958e-82	1.54859	0.916	0.174	1.36137e-77	2	COL4A2
3.71235e-81	1.23947	0.729	0.083	9.09044e-77	2	THSD7A
8.88431e-80	0.895399	0.6	0.038	2.1755e-75	2	AFAP1L1
9.48315e-80	1.0021	0.677	0.067	2.32214e-75	2	EFNA1
2.80582e-79	1.00774	0.619	0.046	6.8706e-75	2	TSPAN18
5.96137e-79	0.828712	0.555	0.026	1.45976e-74	2	SEMA3F
3.45801e-78	1.07038	0.71	0.083	8.46763e-74	2	SYNPO
4.36497e-78	0.893468	0.645	0.053	1.06885e-73	2	NPDC1
2.36011e-77	1.02571	0.703	0.08	5.77921e-73	2	DYSF
3.4223e-77	1.51573	0.768	0.111	8.3802e-73	2	CAV1
2.29803e-76	1.63614	0.994	0.29	5.62719e-72	2	IGFBP7
4.81679e-76	1.0082	0.542	0.028	1.17949e-71	2	EXOC3L2
9.37348e-76	1.46806	0.639	0.061	2.29528e-71	2	COL15A1
1.21114e-75	1.1583	0.658	0.062	2.96572e-71	2	BTNL9
2.16367e-74	1.35067	0.903	0.236	5.29819e-70	2	SPTBN1
6.54977e-74	0.993345	0.716	0.091	1.60384e-69	2	PTPRM
8.00343e-74	0.943697	0.477	0.014	1.9598e-69	2	CCL15-CCL14
1.02116e-73	0.726861	0.51	0.021	2.50052e-69	2	RASIP1
3.4064e-73	1.51139	0.658	0.075	8.34126e-69	2	INHBB
8.86081e-72	1.82612	0.877	0.242	2.16975e-67	2	INSR
2.24283e-71	0.984702	0.703	0.092	5.49201e-67	2	SULF2
2.58747e-71	0.776973	0.587	0.047	6.33593e-67	2	KIAA1462
3.01174e-71	1.60286	0.923	0.238	7.37484e-67	2	EPAS1
7.63449e-71	1.10308	0.742	0.107	1.86946e-66	2	LAMA5
1.83958e-70	1.56175	0.839	0.174	4.50457e-66	2	SPARCL1
1.94399e-69	1.49885	0.955	0.349	4.76025e-65	2	TCF4
1.00546e-68	0.919689	0.484	0.022	2.46206e-64	2	RAMP3
1.40013e-68	0.956043	0.71	0.108	3.42849e-64	2	TJP1
9.39569e-67	0.857254	0.561	0.047	2.30072e-62	2	S1PR1
2.4857e-66	0.828841	0.568	0.05	6.08673e-62	2	S100A16
4.15562e-66	0.873377	0.613	0.069	1.01759e-61	2	JUP
7.73399e-66	0.848121	0.542	0.043	1.89382e-61	2	PREX2
1.34935e-65	0.907565	0.523	0.037	3.30416e-61	2	MECOM
2.7821e-65	1.10569	0.703	0.101	6.81252e-61	2	LAMA4
3.138e-65	1.30491	0.781	0.158	7.68402e-61	2	TP53I11
4.32899e-65	0.815532	0.613	0.067	1.06004e-60	2	RHOJ
6.91654e-65	0.780883	0.439	0.016	1.69365e-60	2	BCL6B
6.91113e-64	0.947907	0.774	0.146	1.69233e-59	2	ECE1
7.75528e-64	0.609423	0.503	0.033	1.89903e-59	2	PCAT19
2.89674e-63	1.6256	0.929	0.341	7.09325e-59	2	A2M
1.69106e-62	1.35106	0.619	0.08	4.1409e-58	2	ID1
1.87824e-62	0.621597	0.452	0.022	4.59924e-58	2	GALNT18
2.53122e-62	1.97364	0.606	0.078	6.19819e-58	2	IGFBP3
5.23822e-62	1.1668	0.806	0.179	1.28268e-57	2	CD93
1.69412e-61	1.52413	0.987	0.536	4.1484e-57	2	IFITM3
2.01498e-61	0.624383	0.439	0.02	4.93407e-57	2	CCM2L
3.89161e-61	0.920865	0.626	0.086	9.52938e-57	2	LMO2
4.02986e-61	1.14142	0.587	0.074	9.86793e-57	2	PIK3R3
1.73282e-60	0.612712	0.49	0.034	4.24315e-56	2	TMEM255B
2.36636e-60	0.662364	0.49	0.034	5.79451e-56	2	PDE2A
2.71632e-60	0.674867	0.413	0.016	6.65145e-56	2	FAM167B
3.05417e-60	1.02154	0.729	0.149	7.47875e-56	2	ITGA5
7.1653e-60	1.09035	0.69	0.121	1.75457e-55	2	LAMC1
8.29732e-60	0.556495	0.406	0.014	2.03176e-55	2	NPR1
9.51773e-60	0.9475	0.606	0.083	2.33061e-55	2	HTRA1
1.91364e-59	0.77249	0.542	0.054	4.68594e-55	2	ACVRL1
1.11122e-58	0.616863	0.4	0.014	2.72105e-54	2	ARHGEF15
1.83709e-58	1.08799	0.781	0.182	4.49849e-54	2	RAB13
2.10441e-58	0.797295	0.529	0.051	5.15308e-54	2	SHE
2.36709e-58	0.74346	0.542	0.054	5.79629e-54	2	NOSTRIN
2.47561e-58	0.627318	0.465	0.03	6.06202e-54	2	PLEKHG1
3.57182e-58	0.905124	0.548	0.063	8.74631e-54	2	LIMCH1
6.48341e-58	0.871094	0.613	0.087	1.58759e-53	2	FZD4
7.26478e-58	1.05402	0.561	0.071	1.77893e-53	2	F8
1.74212e-57	0.836052	0.516	0.049	4.26593e-53	2	ARL15
1.81253e-57	1.0699	0.729	0.153	4.43834e-53	2	ITGA6
3.48182e-57	0.955247	0.542	0.061	8.52593e-53	2	PLPP1
4.64629e-57	0.93548	0.742	0.153	1.13774e-52	2	CXorf36
9.44455e-57	0.601389	0.465	0.033	2.31269e-52	2	SCARF1
2.48674e-56	0.841389	0.574	0.076	6.08927e-52	2	WWTR1
2.72151e-56	1.00945	0.787	0.19	6.66415e-52	2	PDLIM1
3.22285e-56	0.640413	0.503	0.046	7.89179e-52	2	ARAP3
3.68558e-56	0.665809	0.548	0.059	9.02489e-52	2	SHROOM4
4.33505e-56	0.884345	0.561	0.072	1.06152e-51	2	ADAM15
1.96e-55	0.735074	0.49	0.047	4.79946e-51	2	EPHB4
3.22535e-55	0.803992	0.439	0.032	7.89791e-51	2	SLC9A3R2
5.58091e-55	0.919041	0.613	0.091	1.3666e-50	2	DOCK9
9.49074e-55	0.816001	0.665	0.116	2.324e-50	2	NID1
1.3295e-54	0.975187	0.458	0.036	3.25556e-50	2	FAM107A
1.59914e-54	1.00293	0.684	0.12	3.91581e-50	2	FSCN1
2.35701e-54	1.06813	0.406	0.022	5.77162e-50	2	ESM1
9.55989e-54	0.820581	0.568	0.076	2.34093e-49	2	MYO10
2.23215e-53	0.952268	0.619	0.091	5.46586e-49	2	PXDN
2.303e-53	0.736103	0.516	0.055	5.63935e-49	2	AOC3
3.51578e-53	0.888295	0.484	0.047	8.60909e-49	2	NES
4.30206e-53	0.940865	0.755	0.174	1.05344e-48	2	MYO6
4.8327e-53	1.36607	0.877	0.323	1.18338e-48	2	CD59
1.82088e-52	0.556251	0.471	0.041	4.45878e-48	2	NOVA2
2.84028e-52	1.16076	0.735	0.186	6.955e-48	2	HEG1
3.71902e-52	0.838204	0.606	0.094	9.10676e-48	2	TMEM204
3.75206e-52	1.15313	0.884	0.32	9.18767e-48	2	TGFBR2
4.60678e-52	0.625933	0.49	0.053	1.12806e-47	2	PLXNA2
5.97827e-52	1.18839	0.6	0.101	1.4639e-47	2	SDPR
6.02709e-52	0.593908	0.419	0.029	1.47585e-47	2	JAM2
6.69028e-52	0.590438	0.439	0.036	1.63825e-47	2	CASKIN2
8.25305e-52	0.94181	0.774	0.174	2.02092e-47	2	MCAM
1.43074e-51	0.708176	0.548	0.071	3.50346e-47	2	RAPGEF5
2.60186e-51	1.00471	0.671	0.136	6.37117e-47	2	MGLL
3.30977e-51	0.813849	0.729	0.167	8.10463e-47	2	PLXND1
5.69767e-51	0.690658	0.548	0.074	1.39519e-46	2	RPS6KA2
1.69957e-50	0.596438	0.439	0.037	4.16173e-46	2	ADCY4
2.15517e-50	0.563105	0.426	0.033	5.27736e-46	2	FGD5
4.19664e-50	0.669089	0.394	0.025	1.02763e-45	2	FOLH1
5.62665e-50	0.5206	0.342	0.012	1.3778e-45	2	AIF1L
6.063e-50	0.967524	0.781	0.219	1.48465e-45	2	AKAP2
7.58819e-50	0.746146	0.535	0.074	1.85812e-45	2	BCAM
9.72652e-50	0.920743	0.652	0.123	2.38173e-45	2	FILIP1
1.17808e-49	0.643906	0.419	0.033	2.88477e-45	2	SOX7
1.48502e-49	0.792103	0.594	0.091	3.63637e-45	2	PRKCDBP
1.93817e-49	0.911706	0.774	0.206	4.74599e-45	2	ZEB1
2.09092e-49	0.596688	0.465	0.049	5.12004e-45	2	DOCK6
3.01955e-49	0.800141	0.51	0.065	7.39396e-45	2	ANGPTL2
8.93319e-49	0.716638	0.581	0.094	2.18747e-44	2	FAM129B
9.75439e-49	1.11592	0.542	0.086	2.38856e-44	2	UNC5B
1.34827e-48	0.758183	0.497	0.061	3.30152e-44	2	SEMA6A
2.7307e-48	0.630198	0.432	0.038	6.68667e-44	2	JAG2
7.36365e-48	0.67336	0.645	0.117	1.80314e-43	2	LAMB2
7.40502e-48	0.686862	0.49	0.058	1.81327e-43	2	CD200
1.12923e-47	0.773282	0.342	0.016	2.76515e-43	2	SLCO2A1
1.95182e-47	0.88665	0.652	0.133	4.77942e-43	2	MTUS1
4.74046e-47	1.07401	0.735	0.208	1.1608e-42	2	IFI6
1.65515e-46	0.954337	0.845	0.281	4.05295e-42	2	SEC14L1
1.78856e-46	0.639704	0.548	0.086	4.37965e-42	2	CPNE2
2.06072e-46	0.810904	0.613	0.116	5.04609e-42	2	KCNN3
2.47414e-46	0.901964	0.606	0.119	6.05843e-42	2	FAM198B
2.82874e-46	0.573825	0.432	0.042	6.92674e-42	2	TMEM88
2.92591e-46	0.588044	0.652	0.121	7.16468e-42	2	RBPMS
3.71058e-46	1.04679	0.961	0.551	9.0861e-42	2	FKBP1A
3.93133e-46	0.835475	0.742	0.206	9.62665e-42	2	BMPR2
4.84793e-46	0.817867	0.555	0.091	1.18711e-41	2	CDH13
6.86816e-46	1.0744	0.555	0.094	1.68181e-41	2	EDNRB
2.54821e-45	0.531998	0.419	0.04	6.23981e-41	2	NOS3
3.77705e-45	-1.95056	0.039	0.708	9.24886e-41	2	PTPRC
1.27626e-44	0.664522	0.568	0.101	3.12518e-40	2	EHD4
2.23185e-44	0.615784	0.471	0.065	5.46512e-40	2	NDST1
2.64808e-44	0.725523	0.368	0.028	6.48435e-40	2	CHST1
3.18938e-44	0.886626	0.516	0.083	7.80983e-40	2	NUAK1
7.39696e-44	0.685043	0.458	0.055	1.81129e-39	2	MPZL2
1.26276e-43	0.925539	0.677	0.159	3.09213e-39	2	CRIM1
1.90838e-43	0.631672	0.542	0.096	4.67306e-39	2	MPDZ
4.13631e-43	0.578954	0.452	0.058	1.01286e-38	2	EFNB1
5.41287e-43	0.638294	0.477	0.067	1.32545e-38	2	TNFAIP1
5.44141e-43	0.788919	0.594	0.12	1.33244e-38	2	DLC1
6.24181e-43	0.533387	0.523	0.083	1.52843e-38	2	FERMT2
8.53674e-43	0.874898	0.813	0.286	2.09039e-38	2	SWAP70
1.04149e-42	0.680097	0.484	0.072	2.5503e-38	2	ADGRL2
1.11447e-42	0.674345	0.561	0.107	2.72901e-38	2	FLNB
1.35401e-42	0.675334	0.619	0.13	3.31556e-38	2	CDC42BPA
1.44885e-42	0.729513	0.652	0.142	3.54779e-38	2	SH2D3C
1.76061e-42	0.68556	0.613	0.132	4.3112e-38	2	PKP4
2.40066e-42	0.684401	0.484	0.071	5.8785e-38	2	MAGI1
2.43524e-42	0.627115	0.497	0.072	5.96318e-38	2	SPRY4
2.80631e-42	0.890451	0.568	0.111	6.87182e-38	2	TGFBR3
4.89598e-42	0.785997	0.658	0.155	1.19888e-37	2	ELK3
6.31665e-42	0.667092	0.497	0.074	1.54676e-37	2	RGS3
7.64106e-42	0.701275	0.497	0.079	1.87107e-37	2	TNS2
8.88655e-42	-1.94346	0.045	0.68	2.17605e-37	2	LCP1
1.09721e-41	0.846876	0.794	0.248	2.68674e-37	2	UACA
1.89046e-41	-1.82201	0.084	0.701	4.62917e-37	2	FYB
2.50649e-41	0.537827	0.381	0.036	6.13765e-37	2	TSPAN13
5.6017e-41	0.585233	0.394	0.041	1.37169e-36	2	HECW2
7.53833e-41	0.561507	0.406	0.045	1.84591e-36	2	SMAD1
7.74329e-41	0.583803	0.465	0.066	1.8961e-36	2	TCF7L1
7.88222e-41	0.84299	0.729	0.212	1.93012e-36	2	CTNNB1
2.56971e-40	0.633258	0.413	0.047	6.29245e-36	2	ADAMTS9
2.68802e-40	0.611588	0.516	0.087	6.58216e-36	2	CNN3
4.01935e-40	0.579803	0.445	0.059	9.84218e-36	2	FGFR1
6.67189e-40	0.84355	0.4	0.046	1.63375e-35	2	IL33
1.34372e-39	0.741422	0.665	0.169	3.29036e-35	2	GIMAP8
1.39071e-39	0.554859	0.413	0.047	3.40542e-35	2	LXN
1.54817e-39	0.701461	0.477	0.08	3.791e-35	2	RAI14
2.32281e-39	0.589523	0.503	0.084	5.68787e-35	2	CSGALNACT1
5.39454e-39	0.732547	0.477	0.08	1.32096e-34	2	TGM2
5.71148e-39	0.53545	0.271	0.011	1.39857e-34	2	SOX17
5.7214e-39	0.508268	0.355	0.032	1.401e-34	2	PALM
6.9539e-39	0.744495	0.6	0.133	1.7028e-34	2	PDGFB
1.05664e-38	0.6552	0.516	0.1	2.5874e-34	2	PPFIBP1
1.99191e-38	0.522776	0.4	0.046	4.8776e-34	2	JAM3
2.29545e-38	0.533028	0.348	0.032	5.62086e-34	2	RAPGEF3
3.38241e-38	0.765689	0.723	0.215	8.2825e-34	2	SLC44A2
3.44163e-38	0.61281	0.426	0.058	8.42753e-34	2	IFIT1
3.51513e-38	0.511106	0.458	0.069	8.60751e-34	2	TMEM47
3.92434e-38	0.541586	0.555	0.109	9.60954e-34	2	RBFOX2
3.98907e-38	0.668163	0.6	0.128	9.76803e-34	2	FAM101B
5.54825e-38	0.834942	0.626	0.155	1.3586e-33	2	MAST4
7.50181e-38	0.884537	0.735	0.231	1.83697e-33	2	NRP1
1.25052e-37	-1.42011	0.052	0.644	3.06215e-33	2	CELF2
1.32289e-37	0.71802	0.632	0.157	3.23935e-33	2	PTPN14
1.44506e-37	0.7849	0.71	0.225	3.53852e-33	2	NFIA
2.6265e-37	0.860493	0.387	0.046	6.43152e-33	2	ADAMTS5
2.92496e-37	0.637703	0.439	0.067	7.16236e-33	2	MYH10
3.17931e-37	1.20099	0.426	0.062	7.78518e-33	2	ENPP2
4.27333e-37	0.587878	0.594	0.132	1.04641e-32	2	NOTCH1
4.73003e-37	0.625602	0.581	0.132	1.15824e-32	2	MGST2
6.52368e-37	0.504802	0.419	0.059	1.59745e-32	2	FAM219A
8.24201e-37	0.505457	0.406	0.054	2.01822e-32	2	ARHGEF10
8.57531e-37	0.590621	0.4	0.051	2.09984e-32	2	MCF2L
1.02649e-36	0.511005	0.445	0.066	2.51356e-32	2	FAM43A
1.52255e-36	0.719022	0.581	0.138	3.72827e-32	2	NAV1
1.61419e-36	1.07074	0.329	0.03	3.95266e-32	2	FABP4
1.74448e-36	0.644828	0.71	0.207	4.27171e-32	2	SERPINB6
2.28601e-36	0.681674	0.568	0.129	5.59774e-32	2	CLIC4
3.30556e-36	0.909557	0.987	0.75	8.09434e-32	2	IFITM2
3.61306e-36	0.953103	0.819	0.336	8.8473e-32	2	RDX
4.47243e-36	0.660629	0.626	0.161	1.09516e-31	2	CAV2
6.02975e-36	0.858511	0.716	0.236	1.47651e-31	2	TNFSF10
6.99611e-36	0.854026	0.632	0.169	1.71314e-31	2	ID3
7.10517e-36	0.771191	0.652	0.17	1.73984e-31	2	HES1
7.37586e-36	0.585984	0.51	0.092	1.80613e-31	2	THBD
1.27704e-35	0.691189	0.594	0.141	3.12708e-31	2	PLK2
2.11772e-35	0.919425	0.419	0.066	5.18566e-31	2	LINC01235
3.03393e-35	0.512084	0.297	0.022	7.42919e-31	2	CLEC3B
4.72376e-35	0.548686	0.561	0.117	1.15671e-30	2	ADGRG1
2.00906e-34	0.941831	0.884	0.377	4.91959e-30	2	GSN
2.73245e-34	0.651882	0.716	0.216	6.69095e-30	2	F2R
4.01756e-34	0.597927	0.484	0.099	9.83781e-30	2	SVIL
4.65223e-34	1.29009	0.452	0.086	1.13919e-29	2	DNASE1L3
1.33292e-33	0.565331	0.458	0.082	3.26392e-29	2	SORBS2
3.40802e-33	0.534447	0.548	0.125	8.34521e-29	2	NGFRAP1
3.45514e-33	1.02631	0.458	0.09	8.46059e-29	2	APOLD1
4.69459e-33	0.683729	0.735	0.262	1.14956e-28	2	LUZP1
9.46513e-33	0.848377	0.677	0.208	2.31773e-28	2	IFI44L
1.4777e-32	0.790633	0.929	0.551	3.61844e-28	2	ITGB1
3.31858e-32	0.740353	0.697	0.212	8.12621e-28	2	TSC22D1
7.68362e-32	0.637526	0.619	0.174	1.88149e-27	2	SASH1
1.43093e-31	0.573066	0.613	0.173	3.50393e-27	2	MLLT4
1.85043e-31	0.559752	0.458	0.09	4.53114e-27	2	LRRC8A
2.09503e-31	0.978634	0.974	0.751	5.13009e-27	2	VIM
2.14812e-31	-1.29746	0.013	0.556	5.26009e-27	2	CD53
2.85851e-31	0.779505	0.852	0.411	6.99964e-27	2	CMIP
6.45881e-31	0.707739	0.748	0.295	1.58157e-26	2	MAP4K4
1.21673e-30	0.577004	0.535	0.132	2.9794e-26	2	CCDC85B
1.52091e-30	0.515536	0.368	0.055	3.72426e-26	2	SOCS2
6.53662e-30	-1.40226	0.006	0.528	1.60062e-25	2	ITGB2
6.77233e-30	1.07276	0.497	0.123	1.65834e-25	2	ANGPT2
1.43421e-29	0.612024	0.574	0.159	3.51195e-25	2	TMEM2
2.04362e-29	0.565794	0.613	0.182	5.00422e-25	2	LIMA1
2.55035e-29	0.665319	0.581	0.169	6.24503e-25	2	RHOC
3.23116e-29	0.747769	0.729	0.261	7.91214e-25	2	DUSP6
3.5132e-29	0.668315	0.6	0.182	8.60277e-25	2	MARCKSL1
5.32319e-29	0.555057	0.729	0.24	1.30349e-24	2	MEF2C
5.87194e-29	0.700327	0.445	0.096	1.43786e-24	2	PTP4A3
6.03002e-29	0.597362	0.477	0.107	1.47657e-24	2	NRP2
6.49264e-29	0.536813	0.348	0.051	1.58985e-24	2	C8orf4
8.69393e-29	0.538899	0.419	0.08	2.12888e-24	2	GRPEL2
2.3109e-28	0.671196	0.652	0.212	5.65869e-24	2	ITGA1
4.16886e-28	-1.32038	0.006	0.506	1.02083e-23	2	SLA
5.61751e-28	0.688365	0.884	0.42	1.37556e-23	2	GIMAP7
8.98347e-28	-1.40714	0.013	0.507	2.19978e-23	2	RAC2
1.61785e-27	0.578237	0.71	0.254	3.96163e-23	2	HDAC7
1.62835e-27	0.568238	0.484	0.119	3.98735e-23	2	PLCB1
2.63581e-27	0.632865	0.781	0.343	6.45431e-23	2	ROCK2
3.00795e-27	0.517115	0.548	0.152	7.36556e-23	2	VAMP5
3.46206e-27	-1.29517	0.006	0.494	8.47755e-23	2	IL2RG
3.66138e-27	0.561408	0.503	0.132	8.96563e-23	2	RAPGEF2
5.92371e-27	0.502909	0.387	0.075	1.45054e-22	2	ROBO1
6.50663e-27	0.524316	0.368	0.066	1.59328e-22	2	PIEZO2
9.39822e-27	0.526798	0.503	0.13	2.30134e-22	2	SIPA1L2
1.44959e-26	0.861947	0.858	0.477	3.54961e-22	2	IFITM1
2.27076e-26	0.711191	0.852	0.478	5.56041e-22	2	APLP2
3.31741e-26	0.501617	0.439	0.099	8.12334e-22	2	TMEM184B
4.0306e-26	0.659002	1	1	9.86974e-22	2	MT-RNR2
5.96202e-26	0.746	0.445	0.108	1.45992e-21	2	MCTP1
1.03213e-25	-0.959635	0.916	0.909	2.52738e-21	2	PABPC1
1.28984e-25	0.557435	0.626	0.207	3.15843e-21	2	MYO1C
1.641e-25	0.535254	0.497	0.138	4.01831e-21	2	TAX1BP3
1.93544e-25	0.523132	0.561	0.171	4.7393e-21	2	FAM65A
2.43494e-25	0.640289	0.948	0.638	5.96243e-21	2	CD81
4.53118e-25	0.511159	0.49	0.133	1.10955e-20	2	BACE2
5.40601e-25	-1.23484	0.006	0.465	1.32377e-20	2	CORO1A
8.37843e-25	0.530357	0.49	0.133	2.05163e-20	2	PPM1F
1.06782e-24	0.599466	0.729	0.302	2.61476e-20	2	ATN1
1.62469e-24	-1.84798	0.052	0.498	3.97837e-20	2	RGS2
2.84551e-24	0.724009	0.858	0.536	6.9678e-20	2	ANXA2
3.72136e-24	0.973479	1	0.996	9.1125e-20	2	MT-RNR1
5.3718e-24	0.501463	0.645	0.228	1.31539e-19	2	CTNND1
6.69308e-24	0.585295	0.297	0.046	1.63893e-19	2	APLNR
7.53835e-24	-1.04892	0.019	0.461	1.84592e-19	2	CD44
8.48221e-24	-2.34917	0.039	0.48	2.07704e-19	2	RGS1
8.86695e-24	0.611854	0.6	0.211	2.17125e-19	2	SNRK
9.08929e-24	-1.19055	0.084	0.513	2.22569e-19	2	CD84
1.07869e-23	0.614567	0.703	0.292	2.64139e-19	2	CYB5R3
1.20237e-23	0.50305	0.348	0.069	2.94424e-19	2	CHST15
1.47438e-23	0.640105	0.619	0.224	3.61033e-19	2	SEPW1
1.91137e-23	0.597441	0.703	0.306	4.68038e-19	2	PLEC
1.98814e-23	0.586421	0.684	0.275	4.86836e-19	2	ASAP1
3.20833e-23	0.640394	0.606	0.221	7.85624e-19	2	SOX4
4.27129e-23	0.571653	0.794	0.395	1.04591e-18	2	CDC37
4.27352e-23	-1.14296	0.052	0.477	1.04646e-18	2	EVI2B
5.09853e-23	0.597728	0.723	0.327	1.24848e-18	2	PIK3C2A
5.91899e-23	0.555396	0.523	0.163	1.44938e-18	2	ITPRIP
6.34988e-23	0.841659	0.516	0.177	1.5549e-18	2	RASA4
6.80166e-23	0.738275	0.658	0.291	1.66552e-18	2	TNFAIP8L1
7.62483e-23	0.514407	0.581	0.217	1.86709e-18	2	CCDC50
9.91337e-23	0.55448	0.671	0.266	2.42749e-18	2	BST2
1.14536e-22	0.564003	0.716	0.311	2.80464e-18	2	LEPROT
1.27656e-22	-1.92502	0.045	0.47	3.12592e-18	2	TYROBP
1.46443e-22	-1.04602	0.948	0.939	3.58594e-18	2	ACTB
1.53901e-22	0.573795	0.606	0.22	3.76856e-18	2	LMNA
2.50521e-22	0.851112	0.813	0.464	6.13451e-18	2	STOM
3.16506e-22	0.602253	0.729	0.323	7.75028e-18	2	SPTAN1
3.41325e-22	0.54648	0.813	0.393	8.35803e-18	2	CAPN2
1.37441e-21	0.51065	0.316	0.061	3.36552e-17	2	KCNJ2
1.64073e-21	0.556309	0.742	0.337	4.01766e-17	2	PEA15
3.40306e-21	0.600409	0.594	0.231	8.33306e-17	2	KIAA0355
3.64889e-21	0.798517	0.297	0.054	8.93504e-17	2	CYR61
4.54664e-21	-0.678632	0.4	0.099	1.11333e-16	2	HBB
4.92711e-21	-1.07727	0.071	0.469	1.2065e-16	2	STK17B
5.18242e-21	0.575057	0.31	0.059	1.26902e-16	2	FOXC1
8.76054e-21	-1.00003	0.045	0.445	2.14519e-16	2	PTK2B
9.03306e-21	-1.28033	0.11	0.493	2.21193e-16	2	RNASET2
1.07345e-20	-0.840349	0.006	0.406	2.62856e-16	2	APBB1IP
1.16069e-20	-1.05083	0.019	0.418	2.84217e-16	2	CD48
1.25575e-20	0.717958	0.348	0.082	3.07496e-16	2	KCNE3
1.32271e-20	-1.29424	0.529	0.762	3.23893e-16	2	SRGN
1.40276e-20	0.765094	0.329	0.072	3.43493e-16	2	C10orf10
1.69204e-20	0.508251	0.91	0.531	4.14331e-16	2	SEC62
1.77067e-20	0.506	0.665	0.278	4.33583e-16	2	FLOT1
2.53342e-20	-1.01676	0.045	0.444	6.20358e-16	2	UCP2
3.75946e-20	-1.03337	0.032	0.426	9.2058e-16	2	ITGAL
3.91323e-20	-1.6862	0.91	0.928	9.58233e-16	2	HSP90AA1
4.80378e-20	-1.87264	0.045	0.432	1.1763e-15	2	TRBC2
8.79256e-20	-0.905284	0.071	0.452	2.15303e-15	2	NCKAP1L
9.09005e-20	0.559971	0.394	0.101	2.22588e-15	2	MGP
2.11446e-19	0.590085	0.994	0.959	5.17769e-15	2	MTRNR2L12
2.11805e-19	-0.961858	0.019	0.399	5.18647e-15	2	S100A4
2.65803e-19	-0.887446	0	0.375	6.50871e-15	2	CD37
2.88776e-19	-0.923251	0.019	0.398	7.07125e-15	2	HCST
3.06846e-19	-1.10568	0.168	0.527	7.51373e-15	2	ARL4C
4.56512e-19	-0.879078	0.8	0.86	1.11786e-14	2	RPS29
6.03772e-19	-0.992728	0.013	0.385	1.47846e-14	2	RUNX3
6.55565e-19	-0.884472	0.084	0.469	1.60528e-14	2	PAG1
6.86531e-19	-1.06824	0.348	0.621	1.68111e-14	2	HCLS1
1.17706e-18	-1.02822	0.013	0.379	2.88227e-14	2	ALOX5AP
1.41761e-18	0.724117	0.781	0.422	3.47131e-14	2	IL6ST
1.56561e-18	-1.44986	0.019	0.383	3.83371e-14	2	CD2
2.15232e-18	-0.800733	0	0.361	5.27039e-14	2	ARHGAP30
3.94577e-18	0.802021	0.368	0.099	9.662e-14	2	ADAMTS1
6.06541e-18	-0.830709	0.245	0.606	1.48524e-13	2	FKBP5
1.53023e-17	0.591462	0.548	0.219	3.74707e-13	2	MIR4435-2HG
1.7445e-17	-0.83105	0.013	0.362	4.27176e-13	2	IKZF1
1.9304e-17	-0.85921	0.097	0.444	4.72697e-13	2	AKNA
2.34857e-17	-1.59366	0.019	0.365	5.75094e-13	2	TRAC
2.60464e-17	0.548752	0.265	0.053	6.37798e-13	2	GJA4
3.60862e-17	0.584494	0.729	0.369	8.83642e-13	2	APOL1
3.69857e-17	0.547437	0.884	0.561	9.05668e-13	2	RTN4
4.03142e-17	-0.966331	0.155	0.484	9.87174e-13	2	SMAP2
4.62173e-17	-1.19144	0.019	0.361	1.13172e-12	2	CD52
7.12871e-17	-0.770813	0	0.336	1.74561e-12	2	RASSF5
9.40378e-17	-1.10411	0.297	0.58	2.3027e-12	2	IKZF3
1.88366e-16	0.566983	0.394	0.125	4.61251e-12	2	ADM
2.11151e-16	-1.02836	0.361	0.582	5.17047e-12	2	LAPTM5
2.22614e-16	-1.93564	0.019	0.35	5.45114e-12	2	CCL4
2.97028e-16	0.515285	0.677	0.328	7.27333e-12	2	PTTG1IP
2.97866e-16	-1.98684	0.026	0.354	7.29383e-12	2	IL7R
3.36869e-16	-0.792912	0.026	0.354	8.24891e-12	2	WAS
3.92388e-16	-0.791089	0.329	0.621	9.60839e-12	2	FNBP1
9.47266e-16	0.551309	0.955	0.809	2.31957e-11	2	GNAI2
1.31043e-15	-1.10996	0.594	0.733	3.20884e-11	2	BTG1
2.20428e-15	-0.899254	0.006	0.319	5.39762e-11	2	TGFBI
3.02115e-15	1.5519	0.342	0.104	7.3979e-11	2	IGFBP5
3.47419e-15	-0.844934	0.232	0.523	8.50725e-11	2	WIPF1
4.10888e-15	-1.16434	0.026	0.339	1.00614e-10	2	FCER1G
5.17916e-15	-0.665964	0.845	0.875	1.26822e-10	2	RPL27A
5.39855e-15	-1.00251	0.194	0.493	1.32194e-10	2	CD4
5.50156e-15	-0.70213	0.006	0.312	1.34717e-10	2	RGS10
5.68663e-15	-0.998805	0.013	0.319	1.39249e-10	2	CD3E
1.02722e-14	-0.676105	0.871	0.86	2.51535e-10	2	RPLP2
1.5676e-14	-0.764599	0.206	0.498	3.83859e-10	2	STK4
2.38026e-14	-0.684318	0.11	0.418	5.82855e-10	2	ANKRD44
2.5496e-14	-1.40903	0.8	0.819	6.24319e-10	2	FTL
2.64224e-14	-0.961953	0.813	0.818	6.47005e-10	2	RPS27
2.6624e-14	-0.603856	0.858	0.877	6.51942e-10	2	RPL37
2.78484e-14	-0.718178	0.013	0.308	6.81924e-10	2	CYTIP
3.81605e-14	0.725053	0.445	0.188	9.34435e-10	2	PRCP
4.3107e-14	-1.5034	0.329	0.593	1.05556e-09	2	DNAJB1
4.6159e-14	-0.722032	0.039	0.337	1.13029e-09	2	PRKCB
4.88385e-14	-1.44386	0.084	0.385	1.19591e-09	2	NR4A2
4.98158e-14	0.561376	0.626	0.327	1.21984e-09	2	EFCAB14
4.98239e-14	-1.75986	0.013	0.303	1.22004e-09	2	C1QB
6.12152e-14	-1.02719	0.006	0.294	1.49898e-09	2	GPR183
6.17614e-14	-1.10641	0.045	0.337	1.51235e-09	2	PTPRCAP
6.21156e-14	-0.743708	0.045	0.344	1.52102e-09	2	EMB
6.23425e-14	-0.739763	0.258	0.53	1.52658e-09	2	SH3KBP1
6.47592e-14	-0.735834	0.839	0.847	1.58576e-09	2	RPL23A
6.56753e-14	-0.761746	0.671	0.75	1.60819e-09	2	ARHGDIB
7.84932e-14	-1.43263	0.032	0.321	1.92206e-09	2	MS4A7
9.33764e-14	-0.700522	0.006	0.29	2.28651e-09	2	SORL1
1.157e-13	-0.620383	0.026	0.315	2.83314e-09	2	MYO1F
1.55426e-13	-1.10854	0.265	0.565	3.80593e-09	2	FOS
1.59185e-13	-1.18877	0.013	0.294	3.89797e-09	2	DUSP2
1.88494e-13	-0.59045	0.981	0.953	4.61564e-09	2	TPT1
2.16301e-13	-0.821406	0.129	0.41	5.29656e-09	2	ZEB2
2.30362e-13	-0.869925	0	0.274	5.64088e-09	2	CYBB
2.7329e-13	-1.34715	0.032	0.314	6.69206e-09	2	MS4A6A
2.82897e-13	-1.5928	0.045	0.327	6.92729e-09	2	LTB
2.96705e-13	-0.755265	0.413	0.623	7.26542e-09	2	SARAF
3.54076e-13	-0.817397	0.2	0.462	8.67025e-09	2	LCP2
3.7991e-13	-0.92392	0.181	0.448	9.30285e-09	2	COTL1
3.93271e-13	-0.931058	0.006	0.278	9.63004e-09	2	CD3D
5.21274e-13	-0.873898	0.245	0.506	1.27644e-08	2	CTSC
5.31434e-13	-0.705473	0.845	0.883	1.30132e-08	2	RPL21
5.44683e-13	-1.0273	0.161	0.449	1.33377e-08	2	GADD45B
5.75061e-13	-0.608404	0.11	0.399	1.40815e-08	2	SPN
8.21939e-13	-1.51246	0.213	0.47	2.01268e-08	2	GLUL
8.60267e-13	-0.629685	0.819	0.837	2.10653e-08	2	RPL39
1.00454e-12	-0.604169	0.916	0.862	2.4598e-08	2	RPS11
1.03815e-12	-1.35665	0.026	0.295	2.54211e-08	2	CD163
1.07303e-12	-1.28781	0.477	0.673	2.62754e-08	2	JUN
1.11276e-12	-0.647177	0.11	0.389	2.72481e-08	2	LAIR1
1.21463e-12	-0.738131	0.761	0.813	2.97426e-08	2	PFN1
1.38071e-12	-0.887127	0.039	0.31	3.38095e-08	2	TMEM176B
1.42132e-12	-0.592291	0.877	0.848	3.48038e-08	2	RPS16
1.60175e-12	-0.955405	0	0.258	3.92221e-08	2	CD83
2.10969e-12	-0.672322	0.084	0.362	5.166e-08	2	FAM49B
2.12267e-12	-1.73918	0.284	0.518	5.19779e-08	2	CCL5
2.2026e-12	-0.66254	0	0.256	5.3935e-08	2	CD3G
2.33593e-12	-0.649745	0.813	0.817	5.71999e-08	2	RPS14
2.58088e-12	-0.651841	0.013	0.271	6.31981e-08	2	PTGER4
2.68507e-12	-0.651468	0.329	0.59	6.57492e-08	2	NABP1
2.74602e-12	0.592918	0.639	0.378	6.72418e-08	2	IVNS1ABP
3.2861e-12	-1.56625	0.013	0.27	8.04668e-08	2	APOE
3.53847e-12	-0.60734	0.942	0.935	8.66465e-08	2	RPL41
3.71573e-12	-0.525683	0.019	0.278	9.0987e-08	2	DOCK10
4.01372e-12	-0.711654	0.645	0.706	9.82839e-08	2	RPS10
4.75745e-12	-1.36296	0.265	0.52	1.16496e-07	2	FOSB
5.05928e-12	-1.06181	0.039	0.299	1.23887e-07	2	AIF1
5.11494e-12	-0.697768	0.084	0.345	1.25249e-07	2	ARRB2
6.11951e-12	-0.673038	0.045	0.306	1.49849e-07	2	RP11-353N4.6
6.32356e-12	-0.649116	0.006	0.256	1.54845e-07	2	AMICA1
7.15861e-12	-0.643271	0.006	0.256	1.75293e-07	2	LST1
7.39617e-12	-0.759534	0.11	0.378	1.8111e-07	2	IRS2
7.51719e-12	-1.33265	0.006	0.256	1.84073e-07	2	CD69
8.46953e-12	-0.800781	0.013	0.265	2.07393e-07	2	PLEK
8.55872e-12	-0.584194	0.032	0.287	2.09577e-07	2	SEMA4D
8.82067e-12	-1.06607	0.465	0.636	2.15992e-07	2	ZFP36L2
9.6132e-12	-0.613756	0.019	0.27	2.35398e-07	2	BIN2
9.71826e-12	-0.709823	0.013	0.262	2.37971e-07	2	CAPG
1.01136e-11	-0.729286	0.123	0.386	2.47652e-07	2	IQGAP2
1.03578e-11	-0.747489	0.006	0.252	2.53631e-07	2	GBP5
1.04442e-11	-0.777197	0.161	0.42	2.55747e-07	2	APOBEC3C
1.22062e-11	-0.876344	0.258	0.501	2.98893e-07	2	LITAF
1.29978e-11	-0.955177	0.11	0.373	3.18278e-07	2	BIRC3
1.42449e-11	-0.675155	0.794	0.808	3.48815e-07	2	RPL28
1.47612e-11	-0.537268	0.987	0.962	3.61457e-07	2	EEF1A1
1.52095e-11	-0.5889	0.077	0.352	3.72435e-07	2	SLC38A1
1.59767e-11	-0.739457	0.058	0.316	3.91221e-07	2	CECR1
1.62167e-11	-1.15057	0.277	0.522	3.97098e-07	2	CXCR4
1.96389e-11	-0.72642	0.065	0.321	4.80898e-07	2	RARRES3
1.97053e-11	-0.55752	0.026	0.274	4.82524e-07	2	PARVG
2.50228e-11	-1.46492	0.026	0.271	6.12734e-07	2	C1QA
2.72264e-11	-1.43621	0.232	0.462	6.66693e-07	2	TNFAIP3
2.76463e-11	-0.521599	0.019	0.261	6.76975e-07	2	FMNL1
2.81557e-11	-0.612408	0.013	0.254	6.89448e-07	2	CYFIP2
3.45856e-11	-1.1054	0.071	0.32	8.46898e-07	2	HLA-DQA1
3.62956e-11	-0.613433	0.019	0.258	8.88771e-07	2	PCED1B-AS1
4.25736e-11	-0.662527	0.561	0.68	1.0425e-06	2	PABPC3
6.00214e-11	-0.947647	0.129	0.381	1.46974e-06	2	CEBPB
6.54661e-11	-0.51275	0.019	0.254	1.60307e-06	2	GLIPR1
8.30599e-11	-0.605517	0.065	0.308	2.03389e-06	2	SESN1
1.10254e-10	0.517466	0.806	0.557	2.69979e-06	2	ARGLU1
1.18699e-10	-0.737526	0.226	0.449	2.90659e-06	2	CD96
1.42988e-10	-0.689531	0.026	0.257	3.50135e-06	2	TAGAP
1.65654e-10	-0.76283	0.516	0.657	4.05636e-06	2	MCL1
1.70889e-10	-0.571143	0.716	0.775	4.18456e-06	2	UBA52
1.88656e-10	-0.581052	0.045	0.285	4.61962e-06	2	ERCC-00130
1.94499e-10	-1.14027	0.716	0.809	4.76269e-06	2	HSPA1A
2.20539e-10	-1.05099	0.381	0.572	5.40033e-06	2	HSPA1B
2.51876e-10	-0.518113	0.968	0.945	6.16769e-06	2	RPL13A
2.97621e-10	-0.640078	0.832	0.829	7.28785e-06	2	RPL14
3.02864e-10	-0.56544	0.723	0.752	7.41624e-06	2	FAU
3.12361e-10	-0.68222	0.071	0.303	7.64878e-06	2	PIK3IP1
4.1947e-10	-0.646545	0.677	0.751	1.02716e-05	2	RPS15A
5.94637e-10	-0.638037	0.071	0.299	1.45609e-05	2	PDE7A
6.69801e-10	0.600798	0.426	0.183	1.64014e-05	2	H19
7.79711e-10	-0.568501	0.084	0.311	1.90928e-05	2	TNFAIP8
9.72933e-10	-0.851617	0.258	0.466	2.38242e-05	2	CTSS
1.11099e-09	-0.5779	0.039	0.262	2.72048e-05	2	ALCAM
1.182e-09	-0.504978	0.052	0.274	2.89436e-05	2	HMHA1
1.27449e-09	-1.05911	0.11	0.331	3.12084e-05	2	FGL2
1.3826e-09	-0.516288	0.052	0.271	3.38557e-05	2	TRIM14
1.40287e-09	-0.542254	0.445	0.638	3.4352e-05	2	IDH2
1.46026e-09	-0.696487	0.748	0.746	3.57573e-05	2	RPSA
1.48018e-09	-0.534018	0.929	0.914	3.62451e-05	2	RPLP1
1.56014e-09	-0.534657	0.077	0.298	3.82031e-05	2	DOCK8
1.62797e-09	-0.510973	0.045	0.262	3.9864e-05	2	BIN1
1.7216e-09	-0.662029	0.484	0.615	4.21568e-05	2	CLEC2D
1.7553e-09	-0.525594	0.935	0.92	4.2982e-05	2	RPS20
1.7618e-09	-0.791839	0.045	0.262	4.31413e-05	2	C1orf162
1.84615e-09	0.60178	0.923	0.755	4.52066e-05	2	CALM1
2.40924e-09	-0.581216	0.548	0.672	5.8995e-05	2	RPL36A
2.41918e-09	-0.902832	0.581	0.689	5.92385e-05	2	SOD2
2.57066e-09	-0.652524	0.052	0.267	6.29478e-05	2	POU2F2
3.12603e-09	-0.549574	0.226	0.447	7.65472e-05	2	GPRIN3
4.37587e-09	-0.550439	0.071	0.285	0.000107152	2	PYHIN1
5.11816e-09	-0.636118	0.219	0.415	0.000125328	2	EZR
5.28518e-09	-0.541872	0.29	0.484	0.000129418	2	CDC42SE2
6.16711e-09	-0.538945	0.665	0.715	0.000151014	2	CAP1
8.06892e-09	-0.555791	0.871	0.871	0.000197584	2	RPS3A
8.40556e-09	-0.524276	0.561	0.66	0.000205827	2	MBNL1
8.62381e-09	-0.596674	0.729	0.767	0.000211171	2	H3F3B
8.95744e-09	-0.628119	0.729	0.743	0.000219341	2	PNRC1
9.2464e-09	-0.508423	0.168	0.379	0.000226417	2	VAMP8
9.86789e-09	-0.643204	0.568	0.696	0.000241635	2	JUND
1.00163e-08	-0.889791	0.097	0.31	0.00024527	2	IER3
1.23393e-08	-0.643609	0.503	0.626	0.000302152	2	HMGN2
1.7902e-08	-0.893127	0.065	0.264	0.000438366	2	ATF3
1.81869e-08	-1.57437	0.142	0.341	0.000445343	2	HLA-DRB5
1.86218e-08	-0.561683	0.161	0.381	0.000455992	2	CNTRL
2.29622e-08	-0.536463	0.903	0.867	0.000562276	2	RPL19
2.48045e-08	-0.562656	0.645	0.721	0.000607388	2	EEF1B2
2.76276e-08	-0.515132	0.123	0.327	0.000676518	2	GALM
3.05006e-08	-0.53327	0.652	0.69	0.000746868	2	OAZ1
3.63472e-08	-0.520028	0.09	0.29	0.000890034	2	SPATA13
3.67286e-08	-0.807933	0.852	0.825	0.000899373	2	HSPA8
5.04208e-08	-0.889346	0.103	0.299	0.00123465	2	SPOCK2
5.16814e-08	-1.00829	0.245	0.415	0.00126552	2	CEBPD
6.42351e-08	-0.548825	0.503	0.621	0.00157292	2	IRF1
6.80782e-08	-0.524406	0.903	0.864	0.00166703	2	RPS19
6.95257e-08	-0.517495	0.89	0.877	0.00170247	2	RPS2
7.78396e-08	-0.552435	0.935	0.9	0.00190606	2	RPS12
8.35299e-08	-0.704639	0.142	0.332	0.0020454	2	RORA
1.13097e-07	-0.588936	0.103	0.289	0.00276942	2	CCND2
1.31279e-07	-1.04074	0.135	0.343	0.00321464	2	HSPA6
1.61794e-07	-0.551798	0.071	0.254	0.00396185	2	GCLC
2.09391e-07	-1.63995	0.426	0.513	0.00512737	2	HLA-DPB1
2.09458e-07	-0.686349	0.11	0.3	0.005129	2	NFKBIZ
2.29896e-07	-0.887471	0.187	0.378	0.00562947	2	MT2A
2.50922e-07	-0.533889	0.884	0.875	0.00614433	2	RPS27A
2.8117e-07	-1.04592	0.142	0.311	0.00688501	2	HLA-DQB1
2.98262e-07	-0.533898	0.697	0.733	0.00730354	2	RPL30
3.44466e-07	-0.629977	0.439	0.543	0.00843495	2	ANP32B
4.36459e-07	-0.522249	0.91	0.837	0.0106876	2	RPS25
4.41222e-07	-0.506025	0.374	0.536	0.0108042	2	CTD-2090I13.1
4.54227e-07	-0.617636	0.355	0.507	0.0111227	2	RBPJ
5.39504e-07	-0.527125	0.439	0.58	0.0132108	2	LEPR
6.72099e-07	-0.524115	0.245	0.408	0.0164577	2	2021-09-06
7.27202e-07	-1.49766	0.465	0.542	0.017807	2	HSPH1
8.27366e-07	-0.618964	0.742	0.775	0.0202597	2	ZFP36L1
8.475e-07	-0.502811	0.239	0.411	0.0207527	2	SERAC1
9.62701e-07	-0.52693	0.684	0.697	0.0235737	2	RPL27
1.04521e-06	-1.14045	0.548	0.586	0.025594	2	HSPD1
1.08689e-06	-0.530141	0.219	0.383	0.0266147	2	PIP4K2A
3.12856e-82	1.37038	0.885	0.128	7.6609e-78	3	CH17-264L24.1
1.01399e-78	1.42868	0.952	0.181	2.48296e-74	3	RP11-322E11.2
2.10784e-78	1.19953	0.827	0.104	5.16147e-74	3	AC007743.1
3.02877e-77	1.6222	0.99	0.252	7.41654e-73	3	LINC01609
2.22745e-76	1.3188	0.875	0.137	5.45436e-72	3	SHISA9
2.906e-75	1.20047	0.837	0.121	7.11593e-71	3	OPHN1
3.88779e-75	1.50461	0.962	0.21	9.52004e-71	3	RP11-256I9.2
2.1137e-73	1.81119	0.962	0.249	5.17583e-69	3	RP3-467D16.3
1.09909e-72	1.20799	0.721	0.075	2.69133e-68	3	ERVH-1
1.12984e-72	1.16936	0.779	0.095	2.76664e-68	3	LA16c-60D12.2
1.3422e-72	1.20705	0.837	0.123	3.28665e-68	3	AC092415.1
3.72449e-72	1.28026	0.923	0.18	9.12015e-68	3	RP11-321L2.2
1.65144e-71	1.67152	0.981	0.275	4.04387e-67	3	RP11-314D7.2
7.04916e-71	0.777865	0.606	0.041	1.72613e-66	3	AC137934.1
2.47888e-70	1.60877	0.913	0.195	6.07004e-66	3	LACTB2-AS1
3.05827e-69	1.94573	0.971	0.305	7.48879e-65	3	RP11-54H7.4
6.78586e-69	1.92918	1	0.407	1.66165e-64	3	ORC4
2.02824e-68	1.52001	0.962	0.249	4.96655e-64	3	SULT1B1
2.54074e-68	1.42061	0.913	0.2	6.2215e-64	3	LA16c-60D12.1
7.67513e-68	1.71076	1	0.359	1.87941e-63	3	RP11-17A4.2
3.96287e-67	1.51615	0.99	0.326	9.70387e-63	3	AC011747.4
4.33378e-67	1.81425	0.962	0.327	1.06121e-62	3	FLJ22447
1.36622e-66	1.7051	0.971	0.305	3.34547e-62	3	RP11-306O13.1
2.00627e-66	1.7876	0.962	0.311	4.91275e-62	3	RP11-484O2.1
3.76253e-66	1.17705	0.875	0.159	9.21331e-62	3	UBA6-AS1
9.8741e-66	1.61632	0.942	0.251	2.41787e-61	3	ESRG
1.65931e-65	0.98612	0.702	0.081	4.06314e-61	3	RP11-10O22.1
2.14547e-65	1.73467	0.99	0.409	5.2536e-61	3	L2HGDH
2.71336e-65	0.806264	0.635	0.057	6.6442e-61	3	RP11-72I8.1
6.3531e-65	1.29336	0.904	0.204	1.55568e-60	3	RP11-326N17.2
1.43978e-64	1.73233	1	0.448	3.5256e-60	3	LINC00976
9.50053e-64	2.00703	1	0.477	2.32639e-59	3	LINC00506
1.62243e-63	1.23058	0.904	0.19	3.97284e-59	3	RP11-692C24.2
2.14313e-63	2.22386	1	0.606	5.24788e-59	3	XXbac-BPG154L12.4
2.46497e-63	1.96846	1	0.541	6.03597e-59	3	RP11-142G1.3
3.05547e-63	1.73369	0.99	0.368	7.48193e-59	3	ABCC9
4.80854e-63	1.53813	0.981	0.388	1.17747e-58	3	RP11-445O16.3
9.54088e-63	2.18888	1	0.573	2.33628e-58	3	WDPCP
2.60452e-62	1.35749	0.875	0.189	6.37769e-58	3	ROR1-AS1
6.81093e-62	2.06546	1	0.642	1.66779e-57	3	RP11-609N14.4
7.00169e-62	2.21238	1	0.721	1.7145e-57	3	RP11-259O2.3
9.5756e-62	1.33432	0.875	0.212	2.34478e-57	3	LCLAT1
1.18061e-61	2.07982	1	0.633	2.89095e-57	3	RP4-598P13.1
2.22576e-61	2.23031	1	0.77	5.45021e-57	3	TBC1D8B
2.41783e-61	0.588006	0.442	0.017	5.92053e-57	3	CH17-80A12.1
2.51012e-61	0.676736	0.471	0.022	6.14654e-57	3	RP11-496I2.2
2.5254e-61	2.3236	1	0.868	6.18394e-57	3	BLOC1S6
2.75112e-61	0.873961	0.587	0.052	6.73667e-57	3	RP11-1038A11.2
2.81307e-61	2.14781	1	0.98	6.88836e-57	3	MAB21L3
2.93931e-61	1.89729	1	0.567	7.19748e-57	3	ATP9B
3.0237e-61	2.19543	1	0.837	7.40414e-57	3	RP11-703G6.1
3.11568e-61	2.29112	1	0.863	7.62938e-57	3	HELLPAR
3.7004e-61	1.59749	1	0.432	9.06118e-57	3	AP000476.1
4.54689e-61	2.24597	1	0.858	1.1134e-56	3	UGDH-AS1
4.68261e-61	2.12522	1	0.853	1.14663e-56	3	AC006548.28
7.74487e-61	2.16176	1	0.959	1.89649e-56	3	RP3-323A16.1
8.10504e-61	2.16591	1	0.753	1.98468e-56	3	RP11-624A21.1
8.44652e-61	0.915281	0.663	0.077	2.0683e-56	3	RP1-78O14.1
8.78033e-61	2.03752	1	0.632	2.15004e-56	3	C4orf32
1.11985e-60	2.22082	1	0.914	2.74219e-56	3	AC092669.3
1.14302e-60	2.13949	1	0.94	2.79891e-56	3	LINC00504
1.69761e-60	2.0673	1	0.97	4.15693e-56	3	KCNQ1OT1
1.8511e-60	2.05339	1	0.799	4.5328e-56	3	RP11-382B18.1
1.96286e-60	1.95195	1	0.799	4.80646e-56	3	RPAP2
2.12247e-60	0.868785	0.644	0.069	5.19729e-56	3	MGAT4C
3.72325e-60	0.973903	0.663	0.074	9.11712e-56	3	CCDC168
4.25275e-60	2.05561	1	0.919	1.04137e-55	3	RP11-346D14.1
5.63215e-60	1.90156	1	0.778	1.37914e-55	3	KIAA1328
5.77847e-60	1.4454	0.933	0.286	1.41497e-55	3	RP11-501E14.1
1.54524e-59	0.906518	0.673	0.08	3.78383e-55	3	OLMALINC
2.18533e-59	0.854099	0.673	0.079	5.35122e-55	3	CTD-2144E22.9
3.61073e-59	0.949293	0.798	0.131	8.84159e-55	3	LINC01358
8.32888e-59	1.05406	0.75	0.116	2.03949e-54	3	FLRT2
1.1544e-58	1.76426	1	0.567	2.82679e-54	3	RASEF
4.11814e-58	1.02417	0.798	0.151	1.00841e-53	3	STAC2
5.5215e-58	1.42833	0.856	0.21	1.35205e-53	3	TPTEP1
1.23735e-57	0.970479	0.673	0.086	3.02991e-53	3	CTA-212A2.2
1.79601e-57	0.598318	0.442	0.021	4.39788e-53	3	XXyac-YRM2039.3
1.80153e-57	1.65335	0.99	0.535	4.41141e-53	3	TMEM212
3.84502e-57	0.959543	0.702	0.1	9.4153e-53	3	CH507-154B10.1
6.53864e-57	1.05194	0.75	0.127	1.60112e-52	3	RP11-116D17.4
6.99424e-57	0.973203	0.731	0.111	1.71268e-52	3	CTC-340A15.2
7.69124e-57	1.1156	0.798	0.154	1.88335e-52	3	AC005614.3
1.12927e-56	1.34329	0.962	0.311	2.76524e-52	3	PGM5P2
2.59737e-56	1.47786	0.971	0.456	6.36018e-52	3	PCDH11Y
3.35542e-56	0.813032	0.587	0.058	8.21641e-52	3	CTC-436K13.3
7.60516e-56	1.35427	0.894	0.247	1.86228e-51	3	RP11-145P16.2
3.95297e-55	0.735844	0.558	0.052	9.67965e-51	3	bP-21264C1.2
5.30965e-55	1.51925	0.971	0.411	1.30017e-50	3	RBM28
6.84782e-55	1.48594	0.923	0.311	1.67683e-50	3	ASTN2
8.4387e-55	1.31897	1	0.51	2.06639e-50	3	KIAA1919
1.70678e-54	1.16684	0.827	0.173	4.17939e-50	3	RP11-57H12.3
2.14638e-54	1.38867	0.962	0.383	5.25584e-50	3	NNT
3.91664e-54	1.34298	0.885	0.265	9.59068e-50	3	ZNF471
4.12688e-54	-2.25181	0.731	0.996	1.01055e-49	3	EEF1A1
5.50659e-54	1.29617	0.856	0.221	1.3484e-49	3	RP11-461F11.2
1.36521e-53	1.11708	0.865	0.225	3.343e-49	3	SGSM1
2.18543e-53	0.647358	0.51	0.041	5.35147e-49	3	XIRP2
2.90486e-53	1.18912	0.894	0.242	7.11313e-49	3	SEPSECS-AS1
3.24051e-53	-2.1742	0.673	0.994	7.93504e-49	3	TPT1
3.90367e-53	0.911493	0.721	0.12	9.55891e-49	3	COLCA1
6.81615e-53	0.698654	0.481	0.035	1.66907e-48	3	KB-1592A4.15
1.00801e-52	1.02808	0.798	0.168	2.46832e-48	3	RP11-246E12.2
1.03895e-52	1.37933	0.971	0.469	2.54407e-48	3	ZNF556
1.1421e-52	1.22497	0.894	0.27	2.79667e-48	3	RP3-394A18.1
2.9234e-52	0.837751	0.654	0.089	7.15852e-48	3	PPIAL4G
7.90351e-52	0.701768	0.538	0.052	1.93533e-47	3	RP3-468B3.2
8.6757e-52	0.729289	0.49	0.041	2.12442e-47	3	CTC-448F2.7
8.83088e-52	1.09824	0.788	0.17	2.16242e-47	3	CTD-2012K14.5
1.53669e-51	0.679195	0.442	0.028	3.76288e-47	3	GREM1
2.04955e-51	1.26763	0.885	0.284	5.01874e-47	3	RP11-795F19.1
2.88605e-51	-2.24664	0.644	0.988	7.06708e-47	3	TMSB4X
3.65354e-51	0.562069	1	0.814	8.94642e-47	3	Metazoa-SRP
6.77604e-51	1.06067	0.817	0.183	1.65925e-46	3	RP11-624L4.1
2.00343e-50	0.570975	0.404	0.021	4.9058e-46	3	RP11-374A4.1
2.34673e-50	-1.99702	0.481	0.973	5.74644e-46	3	RPLP1
2.53751e-50	0.646246	0.462	0.035	6.21359e-46	3	AC092192.1
2.90349e-50	0.932035	0.721	0.135	7.10978e-46	3	UPK1B
3.01693e-50	1.32052	0.971	0.431	7.38755e-46	3	C12orf77
3.36679e-50	0.749955	0.644	0.093	8.24425e-46	3	SLC28A2
3.81427e-50	1.09864	0.779	0.173	9.34e-46	3	LINC00887
4.01121e-50	0.675033	0.433	0.028	9.82226e-46	3	LINC00240
4.41435e-50	-2.43111	0.577	0.988	1.08094e-45	3	ACTB
4.51399e-50	0.86823	0.692	0.116	1.10534e-45	3	RP11-177F15.1
6.82384e-50	0.692773	0.5	0.046	1.67095e-45	3	SLC9A4
1.60564e-49	-1.86414	0.442	0.962	3.93173e-45	3	RPS8
1.60914e-49	-1.9632	0.365	0.948	3.94031e-45	3	RPS24
1.98788e-49	0.767192	0.587	0.075	4.86772e-45	3	GSG1
4.46286e-49	1.09503	0.827	0.225	1.09282e-44	3	DCUN1D2
5.4831e-49	1.31448	0.923	0.395	1.34265e-44	3	UCKL1-AS1
5.60991e-49	0.954117	0.692	0.126	1.3737e-44	3	RP11-989E6.10
6.12138e-49	1.14374	0.865	0.267	1.49894e-44	3	ZNF793
8.10078e-49	0.908453	0.644	0.102	1.98364e-44	3	LINC00683
8.77579e-49	-1.82557	0.721	0.978	2.14893e-44	3	RPL13A
9.23169e-49	1.13423	0.942	0.362	2.26057e-44	3	CYB561A3
1.2958e-48	1.06849	0.846	0.243	3.17302e-44	3	TRIM72
1.85533e-48	0.80234	0.519	0.053	4.54315e-44	3	DPCR1
3.07665e-48	-1.96465	0.356	0.937	7.53379e-44	3	RPS11
3.73991e-48	0.680451	0.49	0.046	9.15793e-44	3	AC003991.3
6.08622e-48	0.899637	0.596	0.084	1.49033e-43	3	LINC01232
6.41753e-48	1.01013	0.817	0.202	1.57146e-43	3	DSG3
9.42976e-48	-1.96537	0.702	0.967	2.30907e-43	3	RPL41
1.48918e-47	-1.63974	0.779	0.99	3.64654e-43	3	PTMA
1.58558e-47	1.33858	0.913	0.399	3.88261e-43	3	ATXN3
1.97456e-47	-1.88009	0.279	0.937	4.83509e-43	3	RPLP2
1.98742e-47	-2.01204	0.692	0.991	4.86659e-43	3	B2M
3.77211e-47	1.25663	0.981	0.484	9.23676e-43	3	GOSR1
3.96963e-47	0.89215	0.856	0.248	9.72044e-43	3	SLC14A2
4.95209e-47	1.33383	0.99	0.549	1.21262e-42	3	CTA-228A9.4
6.46898e-47	1.13007	0.904	0.323	1.58406e-42	3	RP11-84A19.2
6.99024e-47	-1.85	0.49	0.948	1.7117e-42	3	RPL34
9.62101e-47	1.47454	1	0.869	2.3559e-42	3	ADAM10
1.38185e-46	0.653801	0.538	0.06	3.38373e-42	3	PCDHA4
1.39524e-46	0.997519	0.837	0.227	3.41653e-42	3	RP11-307E17.8
2.33572e-46	0.588165	0.423	0.031	5.71949e-42	3	NEGR1
3.38719e-46	-1.81003	0.529	0.953	8.29421e-42	3	RPS6
3.58854e-46	-1.858	0.365	0.926	8.78726e-42	3	RPL23
3.63952e-46	1.22351	0.962	0.47	8.91209e-42	3	RP4-671O14.6
3.76502e-46	1.0642	0.856	0.26	9.2194e-42	3	CA5A
4.98927e-46	1.02036	0.817	0.215	1.22172e-41	3	RP11-400N9.1
8.24569e-46	0.798912	0.596	0.089	2.01912e-41	3	ZNRF3-AS1
9.52713e-46	0.582395	0.423	0.031	2.33291e-41	3	POTEI
1.00937e-45	-1.79229	0.615	0.975	2.47165e-41	3	RPL13
1.06534e-45	-1.90089	0.49	0.946	2.60869e-41	3	RPL10
1.3574e-45	1.12795	0.981	0.478	3.32385e-41	3	RPS6KA5
2.08135e-45	1.26078	0.981	0.556	5.09661e-41	3	MIRLET7BHG
2.77491e-45	0.902352	0.702	0.143	6.79492e-41	3	MFAP5
3.73587e-45	0.668845	0.413	0.031	9.14803e-41	3	RP11-4L24.3
4.57953e-45	-1.74116	0.625	0.96	1.12139e-40	3	RPS20
5.0162e-45	0.893259	0.712	0.143	1.22832e-40	3	LL22NC03-86G7.1
5.02251e-45	1.16899	0.875	0.301	1.22986e-40	3	LINC01502
5.33918e-45	-1.781	0.519	0.96	1.30741e-40	3	PABPC1
6.44562e-45	0.999967	0.779	0.199	1.57834e-40	3	CTA-212A2.3
6.82604e-45	0.965906	0.74	0.172	1.67149e-40	3	TRIM58
8.58039e-45	1.07584	0.76	0.195	2.10108e-40	3	RP11-398K22.12
8.7074e-45	0.892237	0.606	0.093	2.13218e-40	3	RP11-553P9.2
8.76351e-45	1.1514	0.971	0.5	2.14592e-40	3	RP5-1039K5.19
9.35068e-45	-1.81733	0.529	0.959	2.2897e-40	3	TMSB10
1.01471e-44	0.790199	0.654	0.112	2.48472e-40	3	GLIPR1L2
1.28142e-44	0.582541	0.404	0.028	3.13781e-40	3	RP1-101G11.3
1.65277e-44	-1.68155	0.519	0.941	4.04714e-40	3	CFL1
1.79791e-44	1.15992	0.904	0.383	4.40255e-40	3	FAXC
1.92047e-44	0.874822	0.817	0.222	4.70265e-40	3	XKR4
2.34095e-44	-1.83868	0.413	0.928	5.73228e-40	3	RPL27A
3.14552e-44	-1.76733	0.413	0.916	7.70243e-40	3	RPL37A
3.26129e-44	0.52017	0.365	0.021	7.98592e-40	3	RP11-626K17.3
3.29246e-44	0.860168	0.683	0.133	8.06224e-40	3	RP11-271K21.12
3.99451e-44	0.601653	0.452	0.041	9.78136e-40	3	CTD-2626G11.2
4.16467e-44	1.00189	0.779	0.196	1.0198e-39	3	RP11-640N11.2
4.43869e-44	1.15577	0.933	0.395	1.0869e-39	3	GATM-AS1
5.15176e-44	-1.78384	0.288	0.901	1.26151e-39	3	RPS13
5.6935e-44	-1.90323	0.471	0.928	1.39417e-39	3	RPS27A
7.78762e-44	-1.89803	0.452	0.927	1.90695e-39	3	RPL19
8.01752e-44	1.01958	0.798	0.216	1.96325e-39	3	DENND2A
9.36141e-44	1.02353	0.885	0.307	2.29233e-39	3	ABHD15
9.80265e-44	-1.76875	0.346	0.917	2.40038e-39	3	RPL11
1.16633e-43	1.22426	0.856	0.307	2.856e-39	3	RP11-855A2.1
1.18589e-43	1.03115	0.808	0.215	2.9039e-39	3	ZNF554
1.20601e-43	-1.69365	0.442	0.938	2.95316e-39	3	RPS23
1.46798e-43	0.749622	0.529	0.07	3.59464e-39	3	RP11-21M24.2
1.61679e-43	1.13479	0.981	0.544	3.95902e-39	3	ODF2L
1.69566e-43	-1.63226	0.75	0.99	4.15215e-39	3	HLA-B
1.7911e-43	0.984832	0.827	0.24	4.38587e-39	3	ARL10
2.5219e-43	1.05586	0.894	0.338	6.17537e-39	3	GTDC1
2.98876e-43	1.1042	0.952	0.405	7.31858e-39	3	LRRC57
4.23202e-43	-1.63012	0.423	0.932	1.03629e-38	3	RPL3
4.37244e-43	0.988996	0.808	0.23	1.07068e-38	3	C21orf62
7.37905e-43	0.585505	0.471	0.048	1.80691e-38	3	RP11-59E19.4
7.74681e-43	-1.69196	0.308	0.923	1.89696e-38	3	RPS16
8.64437e-43	1.07	0.933	0.404	2.11675e-38	3	ZNF426
8.70681e-43	-1.76324	0.356	0.912	2.13204e-38	3	RPS25
1.08436e-42	0.63965	0.442	0.041	2.65526e-38	3	RP11-467L19.14
1.35502e-42	0.586661	0.471	0.051	3.31804e-38	3	CTA-414D7.1
1.46401e-42	-1.88043	0.365	0.907	3.58492e-38	3	RPL23A
1.56322e-42	1.05916	0.846	0.295	3.82787e-38	3	RNF170
1.76096e-42	0.627812	0.606	0.094	4.31205e-38	3	BMP7
1.89332e-42	0.795078	0.731	0.16	4.63617e-38	3	LINC01588
1.97975e-42	0.9148	0.827	0.227	4.84782e-38	3	RN7SL391P
2.30504e-42	0.862789	0.712	0.157	5.64436e-38	3	RP11-111M22.2
2.47818e-42	-1.79435	0.442	0.914	6.06833e-38	3	RPS18
2.60493e-42	0.634832	0.5	0.059	6.37868e-38	3	LINC01207
2.65048e-42	-1.77558	0.183	0.865	6.49023e-38	3	RPS4X
2.67601e-42	0.519636	0.433	0.04	6.55275e-38	3	CSMD2
5.46901e-42	0.884833	0.712	0.157	1.3392e-37	3	CTD-2270L9.2
5.97186e-42	-1.70999	0.51	0.927	1.46233e-37	3	RPS2
7.11789e-42	1.20387	0.952	0.505	1.74296e-37	3	LEPR
7.64255e-42	-1.612	0.308	0.91	1.87143e-37	3	RPL12
7.79407e-42	-1.5689	0.346	0.899	1.90853e-37	3	RPS28
8.9414e-42	0.569435	0.442	0.043	2.18948e-37	3	KCNJ6
9.05747e-42	0.753948	0.625	0.111	2.2179e-37	3	RP11-57H14.4
9.3734e-42	0.957413	0.798	0.231	2.29527e-37	3	PDE6A
9.48274e-42	-1.66047	0.317	0.9	2.32204e-37	3	RPL39
9.8859e-42	-1.67234	0.452	0.933	2.42076e-37	3	RPL32
1.04245e-41	0.756114	0.577	0.093	2.55266e-37	3	RP11-626G3.1
1.06088e-41	0.662985	0.577	0.088	2.59778e-37	3	LUADT1
1.18914e-41	0.697966	0.529	0.072	2.91184e-37	3	SEC14L4
1.21615e-41	-1.81518	0.462	0.948	2.978e-37	3	UBC
1.27378e-41	-1.59744	0.481	0.935	3.11912e-37	3	RPL9
1.40613e-41	1.04091	0.923	0.44	3.44318e-37	3	UGGT1
1.4362e-41	0.989974	0.76	0.202	3.51683e-37	3	HES2
1.83319e-41	0.916135	0.808	0.223	4.48894e-37	3	TSIX
2.19068e-41	1.0775	0.962	0.516	5.36431e-37	3	C2orf68
3.02094e-41	0.539212	0.385	0.028	7.39737e-37	3	WDR87
3.17624e-41	0.776385	0.731	0.162	7.77766e-37	3	RP11-48B3.3
3.29984e-41	0.911768	0.75	0.184	8.08032e-37	3	MKLN1-AS
3.37017e-41	0.648255	0.529	0.073	8.25253e-37	3	RP13-631K18.2
3.72409e-41	-1.41218	0.587	0.941	9.11918e-37	3	H3F3A
4.13049e-41	1.2337	0.894	0.425	1.01143e-36	3	TLCD2
4.19614e-41	0.813328	0.673	0.141	1.02751e-36	3	LIPG
4.818e-41	1.15813	0.942	0.512	1.17978e-36	3	VSTM4
5.05319e-41	1.11204	0.962	0.585	1.23738e-36	3	AGO3
7.88374e-41	0.579699	0.433	0.042	1.93049e-36	3	RP11-142A12.1
8.85501e-41	0.556908	0.5	0.063	2.16833e-36	3	LINC00957
8.86316e-41	0.950044	0.885	0.344	2.17032e-36	3	LSINCT5
8.97776e-41	-1.57749	0.5	0.915	2.19838e-36	3	RPL15
9.51395e-41	-1.37551	0.663	0.974	2.32968e-36	3	GNAS
9.54515e-41	1.05822	0.798	0.256	2.33732e-36	3	L1TD1
1.04599e-40	0.678786	0.558	0.084	2.56132e-36	3	FRK
1.37385e-40	1.07671	0.942	0.52	3.36415e-36	3	LRCH3
2.25815e-40	0.987942	0.74	0.198	5.52953e-36	3	USP49
2.51911e-40	0.755341	0.654	0.131	6.16855e-36	3	WNT7B
2.60497e-40	0.613613	0.471	0.057	6.37879e-36	3	LINC01427
2.85672e-40	0.568281	0.471	0.054	6.99526e-36	3	HMGA2
3.86433e-40	0.645109	0.462	0.053	9.46258e-36	3	CTA-941F9.10
4.05902e-40	-1.61793	0.231	0.875	9.93932e-36	3	GNB2L1
4.27357e-40	-1.6431	0.375	0.89	1.04647e-35	3	RPS7
5.14901e-40	-1.68478	0.606	0.944	1.26084e-35	3	RPS12
5.58982e-40	0.789924	0.635	0.125	1.36878e-35	3	RP3-412A9.17
5.66715e-40	1.1134	0.856	0.351	1.38772e-35	3	METTL21A
7.66149e-40	-1.7148	0.173	0.848	1.87607e-35	3	RPL35A
1.05323e-39	-1.69841	0.279	0.878	2.57905e-35	3	RPLP0
1.06279e-39	0.803399	0.769	0.2	2.60246e-35	3	IYD
1.07458e-39	0.718394	0.558	0.09	2.63133e-35	3	RP11-433J8.1
1.13735e-39	0.784967	0.673	0.142	2.78502e-35	3	RP11-66D17.3
1.2719e-39	0.842209	0.606	0.114	3.11449e-35	3	DRAXIN
1.27954e-39	0.940489	0.798	0.241	3.1332e-35	3	FEM1A
1.30718e-39	0.722548	0.558	0.089	3.20088e-35	3	RP11-582E3.6
1.46846e-39	-1.58327	0.433	0.927	3.59583e-35	3	RPS19
2.33573e-39	0.829382	0.625	0.125	5.71951e-35	3	CTB-22K14.1
2.62213e-39	0.581704	0.442	0.047	6.4208e-35	3	FGF7
2.85746e-39	0.866491	0.702	0.164	6.99706e-35	3	STXBP5-AS1
2.95489e-39	0.606802	0.49	0.062	7.23564e-35	3	C4orf36
3.06059e-39	0.570459	0.413	0.04	7.49448e-35	3	CTD-2013N17.7
3.868e-39	0.626328	0.49	0.064	9.47156e-35	3	AIPL1
4.59548e-39	0.657876	0.49	0.065	1.1253e-34	3	RP11-480C16.1
4.66269e-39	0.881524	0.673	0.144	1.14175e-34	3	DUXAP8
6.30715e-39	1.00304	0.721	0.188	1.54443e-34	3	CMBL
6.689e-39	-1.63375	0.327	0.879	1.63794e-34	3	RPS14
6.87097e-39	0.558101	0.442	0.047	1.68249e-34	3	ZNF2
7.91518e-39	0.70168	0.519	0.074	1.93819e-34	3	LL22NC03-N95F10.1
1.02332e-38	0.63582	0.51	0.074	2.50581e-34	3	ANKS4B
1.1402e-38	0.697213	0.548	0.085	2.792e-34	3	MEG3
1.18054e-38	-1.52048	0.269	0.865	2.8908e-34	3	EIF1
1.3297e-38	0.772112	0.596	0.11	3.25604e-34	3	CTC-242N15.1
1.38823e-38	1.09104	0.875	0.346	3.39935e-34	3	CNKSR3
1.42005e-38	0.538204	0.404	0.038	3.47728e-34	3	UGT8
1.70702e-38	-1.58524	0.394	0.895	4.17999e-34	3	RPL7A
1.74158e-38	0.536315	0.375	0.031	4.2646e-34	3	RP11-19N8.4
1.89914e-38	0.953644	0.827	0.265	4.65043e-34	3	RN7SL811P
2.65667e-38	0.629488	0.452	0.052	6.50538e-34	3	FSIP2
2.77568e-38	1.00779	0.808	0.286	6.7968e-34	3	ZNF585B
2.77582e-38	0.640785	0.567	0.093	6.79714e-34	3	RP5-1184F4.7
2.84523e-38	0.560301	0.462	0.056	6.96711e-34	3	RP4-675C20.4
3.495e-38	0.610966	0.442	0.051	8.5582e-34	3	RP11-67H24.2
3.70212e-38	0.782665	0.721	0.173	9.06538e-34	3	PART1
4.28409e-38	-1.46828	0.24	0.852	1.04905e-33	3	RPL38
4.7203e-38	0.821011	0.635	0.13	1.15586e-33	3	APCDD1
4.79059e-38	0.941052	0.837	0.295	1.17307e-33	3	PPP1R3B
4.82339e-38	-1.6222	0.462	0.895	1.1811e-33	3	RPL31
5.36556e-38	0.987405	0.788	0.258	1.31387e-33	3	HSPA4L
5.95205e-38	0.513076	0.413	0.041	1.45748e-33	3	LINC01410
6.12013e-38	0.820053	0.663	0.143	1.49864e-33	3	FAM9C
6.98913e-38	0.561655	0.413	0.042	1.71143e-33	3	CTD-2058B24.2
7.00677e-38	0.776181	0.731	0.181	1.71575e-33	3	DGKB
7.20198e-38	-1.61154	0.269	0.874	1.76355e-33	3	RPL28
8.67731e-38	1.01858	0.788	0.253	2.12481e-33	3	BCYRN1
9.20433e-38	-1.64661	0.548	0.912	2.25386e-33	3	RPS3A
1.05293e-37	0.807512	0.692	0.165	2.5783e-33	3	PARD6G
1.07065e-37	0.652746	0.625	0.119	2.62169e-33	3	PLEKHG4B
1.11962e-37	0.573995	0.442	0.051	2.7416e-33	3	RP11-35J1.2
1.20829e-37	0.992883	0.894	0.4	2.95875e-33	3	ZNF431
1.564e-37	1.02449	0.837	0.294	3.82978e-33	3	GEMIN6
1.6394e-37	0.887646	0.798	0.249	4.0144e-33	3	MTAP
1.65787e-37	0.709961	0.538	0.085	4.05962e-33	3	AC013448.1
1.81639e-37	0.769476	0.462	0.058	4.44779e-33	3	MIR100HG
2.32259e-37	0.915395	0.788	0.246	5.68732e-33	3	DISP2
2.92489e-37	-1.50227	0.144	0.825	7.16218e-33	3	FAU
3.0731e-37	1.12131	0.865	0.372	7.5251e-33	3	PDDC1
3.40106e-37	0.744928	0.606	0.12	8.32817e-33	3	ATCAY
4.09144e-37	-1.56581	0.231	0.833	1.00187e-32	3	UBA52
4.10776e-37	0.711533	0.577	0.102	1.00587e-32	3	RP11-35J6.1
4.13658e-37	-1.60314	0.5	0.935	1.01292e-32	3	HLA-C
5.18245e-37	0.968101	0.779	0.244	1.26903e-32	3	RP11-145G20.1
5.89604e-37	-1.58249	0.452	0.901	1.44376e-32	3	ACTG1
6.1954e-37	0.653763	0.606	0.115	1.51707e-32	3	FLJ31104
7.14773e-37	0.952595	0.779	0.244	1.75026e-32	3	VSIG1
8.90276e-37	0.793757	0.606	0.125	2.18002e-32	3	TCTN1
8.9366e-37	0.98225	0.856	0.359	2.1883e-32	3	RUNDC1
9.40549e-37	-1.42501	0.49	0.901	2.30312e-32	3	RPL6
9.99805e-37	1.02723	0.933	0.46	2.44822e-32	3	SLC31A1
1.03722e-36	0.977826	0.808	0.273	2.53985e-32	3	ZNF665
1.10331e-36	0.905061	0.76	0.209	2.70168e-32	3	SPINK9
1.14545e-36	-1.46657	0.375	0.89	2.80486e-32	3	RPL4
1.28419e-36	0.647405	0.606	0.115	3.14459e-32	3	SCRG1
1.31913e-36	-1.49333	0.26	0.857	3.23015e-32	3	RPS15
1.33127e-36	0.771578	0.663	0.157	3.25988e-32	3	GGT6
1.39694e-36	0.948178	0.865	0.337	3.42067e-32	3	SPATS2
1.45945e-36	0.664319	0.433	0.051	3.57375e-32	3	CYP1B1-AS1
1.48633e-36	0.847726	0.75	0.21	3.63957e-32	3	C2CD3
1.60538e-36	0.686107	0.442	0.054	3.93109e-32	3	CD300E
1.68785e-36	-1.45455	0.231	0.854	4.13304e-32	3	RPL36AL
1.75998e-36	0.503631	0.404	0.042	4.30965e-32	3	RP11-318G21.4
1.76862e-36	0.856884	0.702	0.189	4.33081e-32	3	AC008079.10
2.17525e-36	0.623527	0.49	0.072	5.32652e-32	3	ZBTB8B
2.5365e-36	-1.41247	0.337	0.863	6.21114e-32	3	RPS9
3.13658e-36	1.00177	0.76	0.238	7.68054e-32	3	RP11-750H9.7
3.14535e-36	0.679768	0.529	0.085	7.70201e-32	3	CTC-277H1.6
3.50262e-36	0.90027	0.827	0.291	8.57686e-32	3	ZNF526
3.54634e-36	0.763256	0.635	0.141	8.68391e-32	3	FSD2
4.46369e-36	0.961963	0.875	0.394	1.09302e-31	3	CCDC142
5.3215e-36	0.754836	0.615	0.132	1.30308e-31	3	LA16c-431H6.6
5.34349e-36	0.924358	0.798	0.257	1.30846e-31	3	CLNK
5.95896e-36	1.11536	0.894	0.531	1.45917e-31	3	DGKH
6.25114e-36	0.908482	0.99	0.63	1.53072e-31	3	SOD2
7.74621e-36	1.03986	0.952	0.526	1.89681e-31	3	SLC35E3
1.05275e-35	0.834312	0.76	0.221	2.57788e-31	3	CTD-2349P21.7
1.11193e-35	0.918015	0.692	0.169	2.72279e-31	3	AC074289.1
1.11233e-35	0.963235	0.827	0.314	2.72375e-31	3	DSG2
1.12948e-35	-1.59506	0.462	0.9	2.76577e-31	3	RPS29
1.14069e-35	-2.28707	0.346	0.877	2.79321e-31	3	FTL
1.53845e-35	0.788679	0.654	0.153	3.76719e-31	3	AP000708.1
1.71905e-35	0.519756	0.356	0.031	4.20944e-31	3	LINC00507
1.76499e-35	0.992947	0.827	0.31	4.32193e-31	3	MACC1
1.77415e-35	0.580163	0.452	0.062	4.34437e-31	3	RP11-23D24.2
1.98457e-35	1.0773	0.846	0.356	4.85962e-31	3	ICA1L
2.19148e-35	0.828527	0.625	0.138	5.36628e-31	3	RN7SL605P
2.24907e-35	0.871543	0.712	0.191	5.50729e-31	3	RP11-242D8.1
2.99355e-35	-1.57091	0.337	0.854	7.33031e-31	3	UBB
3.05327e-35	0.837643	0.788	0.248	7.47653e-31	3	TMEM106A
3.20678e-35	0.932758	0.837	0.299	7.85243e-31	3	CEP68
3.46718e-35	-1.38842	0.558	0.919	8.49009e-31	3	RPL18A
4.34654e-35	-1.48096	0.365	0.859	1.06434e-30	3	RPL10A
4.47819e-35	0.832849	0.654	0.159	1.09657e-30	3	RP11-361L15.5
5.38963e-35	0.826759	0.683	0.178	1.31976e-30	3	RP11-167N5.5
8.4938e-35	-1.59328	0.183	0.81	2.07988e-30	3	RPS15A
1.2582e-34	-1.33605	0.712	0.975	3.08095e-30	3	HLA-A
1.66773e-34	0.640383	0.462	0.065	4.08376e-30	3	CTA-992D9.10
1.82837e-34	-1.76979	0.413	0.869	4.47714e-30	3	RPS27
2.15333e-34	0.543814	0.442	0.058	5.27285e-30	3	ALPPL2
2.64465e-34	0.606593	0.452	0.063	6.47595e-30	3	PCDH9
2.90161e-34	-2.26249	0.702	0.953	7.10518e-30	3	HSP90AA1
3.06756e-34	0.874871	0.808	0.289	7.51154e-30	3	ZNF605
3.93649e-34	-1.40476	0.49	0.895	9.63929e-30	3	RPL5
5.98081e-34	-1.46715	0.596	0.912	1.46452e-29	3	RPL21
6.36809e-34	-1.73541	0.394	0.885	1.55935e-29	3	HSPA8
7.28683e-34	0.990419	0.913	0.517	1.78433e-29	3	LYRM7
7.75634e-34	0.950641	0.788	0.294	1.8993e-29	3	ZNF283
7.84252e-34	0.567037	0.462	0.067	1.9204e-29	3	AC011718.2
7.97834e-34	-1.55534	0.279	0.828	1.95366e-29	3	RPL26
8.12822e-34	0.963392	0.827	0.333	1.99036e-29	3	KIAA1456
8.51556e-34	0.769111	0.625	0.143	2.0852e-29	3	RP11-425A6.5
8.91881e-34	0.860503	0.721	0.209	2.18395e-29	3	RP3-405J10.3
9.2057e-34	-1.29977	0.519	0.92	2.2542e-29	3	RPL37
9.51079e-34	1.09138	0.894	0.44	2.32891e-29	3	SLC43A2
9.95554e-34	0.810294	0.712	0.204	2.43781e-29	3	KCNJ5
1.20571e-33	0.963355	0.962	0.658	2.95241e-29	3	RAB27A
1.36062e-33	0.547529	0.481	0.075	3.33175e-29	3	RP1-23E21.2
1.40249e-33	0.811449	0.856	0.343	3.43429e-29	3	PCNXL4
1.42826e-33	-1.52537	0.375	0.859	3.49738e-29	3	PFN1
1.51263e-33	-1.29445	0.385	0.859	3.70397e-29	3	RPL22
1.69594e-33	-1.51681	0.288	0.83	4.15286e-29	3	RPS3
1.74378e-33	0.632913	0.567	0.112	4.26999e-29	3	SCIN
2.36663e-33	0.809442	0.731	0.221	5.79518e-29	3	ANKRD9
2.42571e-33	-1.34509	0.385	0.87	5.93984e-29	3	ARPC2
2.43495e-33	0.888999	0.808	0.3	5.96247e-29	3	VRK3
2.65809e-33	0.735633	0.712	0.196	6.50886e-29	3	NLRP12
3.00113e-33	0.79695	0.683	0.184	7.34886e-29	3	RN7SL134P
3.11422e-33	0.982753	0.865	0.412	7.62579e-29	3	KCNMB1
3.14408e-33	0.73264	0.548	0.105	7.69891e-29	3	GHET1
3.49675e-33	0.651973	0.529	0.096	8.56249e-29	3	RN7SL602P
4.08847e-33	0.914925	0.74	0.247	1.00114e-28	3	MTO1
[truncated: 2,526 more rows]
