# Supplementary material for: Identification of CDCA2 as a Diagnostic and Prognostic Marker for Hepatocellular Carcinoma
Source: Front Oncol. 2021 Oct 1;11:755814. doi: 10.3389/fonc.2021.755814 (PMC8517522; doi:10.3389/fonc.2021.755814)
Supplement: Supplementary file 1 [file DataSheet_1.zip › Supplementary Table S17_Expression data of the marker genes in 9 cell clusters from GSE124395.xlsx]

## Sheet: Sheet1
id	HCC1_1_3	HCC1_1_9	HCC1_1_13	HCC1_1_19	HCC1_1_20	HCC1_1_28	HCC1_1_31	HCC1_1_42	HCC1_1_44	HCC1_1_46	HCC1_1_48	HCC1_1_50	HCC1_1_54	HCC1_1_57	HCC1_1_58	HCC1_1_59	HCC1_1_60	HCC1_1_67	HCC1_1_68	HCC1_1_69	HCC1_1_72	HCC1_1_73	HCC1_1_77	HCC1_1_78	HCC1_1_80	HCC1_1_83	HCC1_1_89	HCC1_1_92	HCC1_1_95	HCC1_2_97	HCC1_2_98	HCC1_2_104	HCC1_2_106	HCC1_2_108	HCC1_2_109	HCC1_2_110	HCC1_2_113	HCC1_2_114	HCC1_2_118	HCC1_2_120	HCC1_2_121	HCC1_2_123	HCC1_2_129	HCC1_2_131	HCC1_2_136	HCC1_2_138	HCC1_2_140	HCC1_2_143	HCC1_2_145
ZYX	0	1.09944	0.751	1.51492	0	0.771964	0	0	0	0	0	0	0.532922	0	0	2.27724	1.67755	1.8858	0	0	0.596946	0	0	0	2.1398	0	0	0	2.13254	0	0	0	0	0.664346	1.59513	0	0	0	0.586918	0	0	1.40661	0	1.05935	0	2.34816	0	0	0
ZWINT	0	0	0	0	0	0	0	0	0	0	0	0	0	0	0	0	0	0	0	0	0	0	0	0	0	0	0	0	0	0	0	0	0	0	0	0	0	0	0	0	0	0	0	0	0	0	0	0	0
ZSCAN30	0	0	1.47205	0	0	0	1.19544	0	0	1.51079	0	0	0	0.884608	0	0	0	0	1.06015	1.55232	0	0.498269	0	0	0	0	1.20669	1.01339	0	0	1.684	0.931612	1.22884	0.664346	0	0	0	0	0	0	0.870845	0	1.47396	0	0	0	1.11792	0	0.583682
ZNRF3-AS1	0	0	1.17511	0	0	0	0	0	0.817636	0	0	0	0	0	0	0	0	0	0	1.24741	0.596946	0	0	0	0	0	1.20669	0	0	0	0.900973	0.57053	0	0	0	0	0	0	0	0	0	0	1.17682	0	0	0	0	0	1.21742
ZNF90	2.05025	1.09944	0	1.51492	1.42144	1.92029	1.19544	0	0	0	0	2.27094	1.13534	1.90065	0	1.92168	1.3613	0	0	0	1.90511	0.498269	0	0	1.89049	0	0	1.50635	2.13254	1.57656	0.900973	0	0	1.0601	0	0	1.22607	0	0.954383	0.692173	1.64245	1.11661	0.752306	1.74274	0	1.74616	0	2.11367	0.583682
ZNF891	0	0	0	0	0.716587	0	0	1.12911	0	0	0.992611	0	0	0	0	0	0	0	0	0.806701	0	0	0	1.30955	0	0	1.20669	0	0	0	0	0.57053	1.7639	0	0.836957	0.913731	0	0	0	0	1.32925	0	1.70278	0	0	0	0	0.20424	1.42832
ZNF8	0	0	1.17511	0.464456	0	0	0	0	1.26146	0	0	1.67593	0	0.884608	0	0	0	0	0	1.24741	0	0.498269	1.12021	0.855307	1.05562	0	0.775212	0	0	0	0.900973	1.57855	1.22884	0	0	0.913731	0	0.733494	0	0.692173	0	0	1.17682	0	0	0	0	0	1.21742
ZNF793	0	0	1.47205	0	0.716587	0.771964	0	1.64602	0.817636	0	0	0	0.532922	0	1.47268	0	0	0	0	1.24741	0	0.498269	1.12021	1.30955	0	1.7823	0	0	0	1.07121	0	1.40559	0	1.0601	0.836957	2.13673	1.22607	0.733494	0	0	0	0	2.18143	0.663785	0	0	0	0.20424	1.42832
ZNF774	0	0	0	0	0.716587	0	0	0	0	1.51079	0	0	0	0	0	0	0	0	0	1.24741	0	0	0	0	0	0	0	1.01339	0	1.07121	0	0	0	0	0	0.913731	0	1.15214	0	0	0	0	0	0	0	0	0	0	0
ZNF724P	0	0	1.17511	1.02025	0	0.771964	1.72465	0	0	1.51079	0	0	0	0	0.751433	0	0	0	0	1.24741	0	0.498269	0	0	0	0	1.50719	0	0	1.07121	0.900973	0.931612	0	0	0	1.38318	0	0	0	0	0	0	1.70278	0	0	0	0	0	0.583682
ZNF704	0	0	0	0	0	0	0	0	0	0	0	0	0	0.884608	0	0	0.896273	0	1.5632	0	0	0	0	0	0	0	0.775212	0	0	0	0	0.57053	0	0	1.28619	0	0	0	0	0	0	0	0	1.05935	1.58641	0	0	0	0.583682
ZNF70	1.18052	0	0.751	0	0.716587	0	1.19544	0	0	0	0	0	0	0	0	0	0	0	0	0	0	0	0	0	1.05562	0.68724	0	0	0	0	0	0.57053	0	0	0.836957	0.913731	0	0	0	0	0	0	0.752306	0	0	0	0	0	0.949898
ZNF665	0	0	0.751	0	0.716587	0	0	0	0.817636	2.0871	0	0	0.878788	0	0.751433	0	1.3613	0	0	1.78571	0	0	1.6354	1.62083	1.05562	0	1.73799	0	0	1.57656	0	1.1964	1.7639	1.89654	1.28619	0	0	1.15214	0	0.692173	0.870845	0	1.88891	0	0	0	0	0	1.42832
ZNF639	0	0	1.47205	0.464456	1.64698	0	1.19544	1.12911	0	0	0	0	0	0	0	1.36503	0	0	0	1.24741	0	0	0	1.30955	1.05562	1.09081	0.775212	1.01339	0	1.07121	0	0.57053	0	0	1.28619	0.913731	0	0	0	0	0	0	0.752306	0	0	0	0	0	0.583682
ZNF605	0	0	1.17511	0	0.716587	0.771964	1.19544	0	0	1.51079	0	0	0.878788	0	0.751433	0	0	0	1.06015	2.13388	1.77535	0.498269	1.6354	0.855307	0	1.09081	1.73799	1.01339	0	1.07121	1.684	1.1964	1.7639	0	0.836957	1.38318	0	0.733494	0	0	0	0	0.752306	0	0	0	0	0	0.949898
ZNF585B	1.18052	0	1.47205	0	1.98629	0	2.96814	2.23801	0	1.51079	0	0	0	0	0	0	0	1.33381	0	1.55232	0	0	1.12021	0.855307	0	0.68724	2.33954	0	0	0	1.3672	1.72598	1.7639	1.0601	0.836957	0	0.790163	0	0	0	0	0	1.17682	0	0	0	1.11792	0	0.949898
ZNF562	0	0	1.47205	0	1.42144	0.771964	0	0	0.817636	1.51079	0	0	0	0.884608	0	0	0	0	0	0	0.596946	0.498269	0	0	1.05562	0	1.50719	0	0	1.57656	0.900973	1.40559	0	0	0.836957	1.38318	0.790163	0	0	0	0.870845	0	2.04581	0	0	0	1.11792	0	1.42832
ZNF556	0	1.09944	2.29864	0.464456	1.64698	0	1.72465	2.75117	1.80211	0	0	1.67593	0.532922	0	1.17568	0	1.3613	0	1.5632	2.7667	0	0	1.9738	0.855307	1.05562	0.68724	2.54344	1.01339	0	2.16085	1.92427	1.72598	2.57202	1.74369	0	1.70146	0.790163	0.733494	0.954383	0	0.870845	0	1.70278	0	0	0	1.97088	0	2.18998
ZNF554	0	0	0	0	0	0	1.19544	0	0	0	0	0	0.532922	0	0	0	0	0	0	1.55232	0	0	1.12021	1.30955	0	0	1.50719	0	0	0	1.3672	0	1.22884	0	0	1.70146	1.22607	0.733494	0	0	0	0	1.47396	0	0	0	0	0	0.583682
ZNF526	0	1.09944	1.47205	0.464456	1.83094	0	0	2.23801	0	0	0.992611	2.64151	0	0	0	0	0	0	0	1.55232	0	0	1.6354	0	0	0.68724	2.08326	1.01339	1.55131	0	2.28007	2.0706	1.7639	0	0.836957	0.913731	0	0	0	0.692173	0	0	1.17682	0	1.07938	0	1.11792	0	1.99422
ZNF492	0	0	1.17511	0	0	0	0	0	0.817636	0	0	0	0	0	0	0	0	0	0	1.78571	0	0	0	0.855307	0	0	1.50719	0	0	0	1.3672	0.57053	1.22884	0	0	0	0	0	0.586918	0	0	0	0.752306	0	0	0	0	0	0.949898
ZNF483	0	0	1.17511	0	0.716587	0	1.19544	0	0	0	0	0	0	0	0	0	0	1.33381	1.06015	1.24741	0.596946	0.498269	0	0	0	0	0	0	0	0	0.900973	0.57053	1.22884	0	0	1.70146	0	0	0	0	0	0	0.752306	0	0	0	0	0	1.21742
ZNF471	0	0	1.17511	0	1.83094	0	2.52818	1.98516	0	1.51079	0	0	0	0	0	0	0	0	0	2.27108	0	0	1.9738	0.855307	0	0	1.20669	0	0	0	1.3672	1.57855	1.22884	1.0601	1.28619	0	0	0.733494	0	0	0	0	1.47396	0	0	0	1.11792	0	1.75071
ZNF454	0	0	1.88682	0.464456	0.716587	0	1.19544	1.12911	0	0	0	0	0.532922	0	0	1.36503	0	0	1.06015	0.806701	0	0	1.6354	0.855307	0	0.68724	1.20669	0	0	0	0.900973	0.931612	1.22884	0	0	0.913731	0	0.733494	0	0	0.870845	0	0.752306	0	1.07938	0	0	0	1.21742
ZNF445	0	0	1.17511	0	0.716587	0	2.06897	1.12911	0	2.45045	0	2.27094	0	0	0	0	0.896273	0	0	2.13388	0	0	1.6354	0	0	0	0.775212	0	0	0	0	0.931612	1.22884	0	0.836957	1.38318	0.790163	0	0.586918	0	0	0	0.752306	0	0	0	0	0	0.583682
ZNF431	0	0	2.50172	0.780444	0.716587	0.771964	0	1.12911	0	1.51079	0	0	0.532922	0	1.17568	1.36503	0.896273	0	0	2.13388	0.596946	1.07776	0	1.62083	0	0	1.50719	1.50635	0	0	0.900973	1.57855	1.7639	0.664346	0.836957	0.913731	1.22607	1.15214	0.586918	0.692173	0.870845	0	1.88891	0	1.07938	0	1.11792	0	2.18998
ZNF426	1.18052	0	2.04366	0.780444	1.83094	0.771964	1.72465	1.64602	0	2.0871	0	1.67593	0	0	1.17568	0	0	0	0	2.27108	0	0.498269	0	1.62083	0	1.09081	1.73799	0	0	1.07121	0.900973	1.1964	0	1.0601	1.59513	0.913731	0	0.733494	0.586918	1.09739	0.870845	0	0.752306	0	1.07938	0	0	0	1.60243
ZNF397	0	0	1.70076	0	1.12983	1.20246	0	0	1.56785	0	0	0	0.532922	0	0	1.92168	1.3613	0	0	1.97485	0.968247	1.07776	1.12021	0.855307	0	0	0.775212	0	1.55131	0	0	0.57053	0	1.0601	0	0	0.790163	0	0	0	1.88065	0	0.752306	1.56232	0	0	0	0.20424	0
ZNF383	0	0	1.47205	0	0	0	0	0	0.817636	0	0	0	0.532922	0	0	0	0	1.33381	0	1.24741	0	0	0	0	0	1.09081	0.775212	0	0	0	0	0.931612	1.22884	0.664346	0	0	0	0	0	0	0	0.706616	0.752306	1.05935	0	0	0	0	0
ZNF347	0	0	0	0	1.12983	0	0	1.64602	0	0	0	0	0	0	0	0	0	1.8858	0	1.24741	0	0.498269	1.12021	0.855307	0	0	1.50719	0	0	1.07121	0	1.72598	1.22884	0	0.836957	1.38318	0.790163	0	0.586918	0	0	0	0	0.663785	0	0	0	0	0.949898
ZNF331	0	0	0	0	0.716587	0	0	0	0	0	0	0	1.13534	0	0	0	0	0	0	0	0	0	0	0	1.05562	0	0	0	0	0	0.900973	0	1.22884	0	0	0	0	0	0	0	0	0	0	0	0	0	0	0	0
ZNF283	0	0	0.751	0.780444	1.12983	0	1.72465	1.12911	0.817636	1.51079	0	0	0.532922	0	0	0	0	1.33381	0	1.55232	0	0	0	0.855307	0	1.09081	1.73799	0	0	0	0	1.40559	0	0.664346	0.836957	1.70146	0.790163	0	0	0	0.870845	0	1.47396	0	0	0	1.11792	0	1.60243
ZNF268	0	0	0	0	0	1.5025	0	0	1.26146	0	0.992611	1.67593	0	0	0.751433	0	0	0	0	0.806701	0.596946	0	0	1.30955	1.05562	0	1.20669	0	0	0	0.900973	0.931612	0	0.664346	0	0.913731	0	0.733494	0	0	0	0	0	0	0	0	0	0.20424	0.583682
ZNF264	0	0	0.751	0.780444	1.12983	0	0	1.12911	0	0	1.48091	0	0	0	0	1.36503	0	0	1.06015	1.55232	0	0	0	1.30955	0	0.68724	1.20669	0	0	0	0.900973	1.1964	0	0.664346	0	0	0	1.15214	0.586918	0	0	0	0	1.3421	0	0	0	0	0.583682
ZNF26	0	1.09944	1.47205	0.464456	1.42144	0	1.19544	1.12911	0	1.51079	0	0	0	0.884608	1.17568	0	0	0	0	1.97485	0	0.82938	1.12021	0	0	0.68724	2.08326	0	0	1.07121	0.900973	1.57855	1.22884	1.34296	1.28619	0	0	0	0	0	0	0	0	0	0	0	0	0.20424	0.949898
ZNF2	0	0	0.751	0	0.716587	0	1.19544	1.98516	0.817636	2.0871	0	0	0	0	0	0	0	0	0	0	0	0	0	0	0	0	1.20669	0	0	0	0.900973	0	0	0	1.28619	1.38318	0	0	0	0	0	0	0.752306	0	0	0	0	0	0.583682
ZNF114	0	1.09944	0	0	0.716587	0	1.72465	0	0	0	0	0	0	0	0	0	0	0	0	1.55232	0	0	0	0	0	0	0.775212	0	0	0	0	0.57053	0	0	0	0	0	0	0	0	0	0	0.752306	0	0	0	0	0	0.583682
ZNF101	0	0	0.751	0	1.12983	0.771964	1.19544	1.98516	0	2.0871	0	0	0.532922	0	0	1.36503	0	0	1.06015	1.55232	0	0.82938	1.12021	0.855307	0	0.68724	1.73799	0	0	1.07121	1.684	1.57855	0	0	0	1.70146	0.790163	0	0.586918	0	0	0	0	0	0	0	0	0	1.21742
ZMYM5	0	0	2.04366	0	0	0	0	0	0	1.51079	1.48091	0	0.532922	0.884608	0	1.36503	0	0	0	0	0	0	0	0	0	0	1.20669	0	0	0	1.684	0.57053	0	0.664346	0	1.70146	0	0	0.586918	0	0	0	0.752306	0	0	0	0	0	0.949898
ZMAT3	0	1.09944	1.47205	0	1.12983	0	1.19544	1.64602	2.40962	2.0871	0	0	0	0.884608	0.751433	1.36503	1.67755	0	0	1.55232	1.62626	0.498269	0	1.85792	1.05562	1.60026	1.73799	0	1.55131	1.07121	1.3672	1.40559	1.22884	1.56324	0	0	0	1.15214	0	0	1.32925	0	0.752306	1.3421	0	0	1.11792	0	1.42832
ZHX3	0	0	0	0.464456	0.716587	0	0	0	0	0	1.48091	0	0	0	1.17568	0	0	0	0	1.24741	1.23846	0.82938	0	0.855307	0	0	0.775212	0	0	0	1.684	0.57053	0	0.664346	0	0.913731	0.790163	0.733494	0	1.09739	0	0	1.47396	0.663785	1.07938	0	0	0	0.949898
ZFP36L2	1.70705	0	0.751	1.02025	0.716587	0	0	0	0	0	0	1.67593	0	1.66149	0.751433	0	0	1.8858	0	0	0	0	0	0	1.05562	0	0	0	0	0	0	0.931612	0	0	0	0	1.52869	0	0	0.692173	0.870845	0	0	0	0	0	0	0	0
ZFP36L1	0	1.09944	0.751	1.37553	1.42144	1.20246	0	0	0	0	0	0	0.532922	1.90065	0	0	1.3613	0	1.5632	0	1.90511	0	0	0	0	0.68724	0	1.50635	1.55131	0	0	0.931612	0	1.34296	0.836957	0	0.790163	0	0.954383	0.692173	1.88065	0	0	1.05935	0	0	1.97088	1.1123	0.949898
ZFP36	0	0	0	0.780444	0	2.78219	0	0	0.817636	0	0	0	0.878788	0	0	0	0.896273	0	0	0	0.596946	0.498269	0	0.855307	1.05562	0	0	0	1.55131	0	0	1.40559	0	0	0	0	0	0	0	0.692173	0.870845	0	0	0.663785	1.58641	0	0	0.20424	0
ZFHX3	0	0	0	0	0.716587	0	1.19544	0	0	0	0	1.67593	0	0	0	0	0.896273	0	0	0	0	0.82938	0	1.30955	1.05562	1.93628	0.775212	0	0	0	0.900973	0.57053	0	0.664346	0	0	0	0.733494	0.954383	0.692173	0	0	0.752306	1.05935	0	0	1.11792	0.518761	0
ZFAS1	1.70705	0	0.751	0	0	0.771964	0	0	0	0	0	0	1.50879	1.34662	0	0	0.896273	0	0	0	0.596946	0	0	0	0	1.09081	0	1.01339	0	0	0	0	0	0	0	0.913731	0	0	0	0	0	0.706616	0	0	0	1.74616	1.63267	1.37372	0
ZFAND5	1.70705	0	0	0.780444	0.716587	1.5025	0	0	1.26146	0	0	0	1.33937	0.884608	0.751433	0	0	1.33381	1.06015	0	1.23846	0.498269	0	0	1.05562	0	0	1.01339	2.13254	0	0	0.57053	0	1.0601	0	0	0	2.37496	0.586918	0	0	0	0.752306	1.89555	0	1.74616	0	1.03471	0
ZFAND2A	0	0	0	0	0.716587	0	0	0	0	0	0	0	0	0	0	0	0	0	0	0	0	0	0	0	0	0	0	0	0	0	0	0	0	0	0	0	0	0	0	0	0	0	0	0	0	0	0	0.373796	0
ZEB2	0	0	0	0.464456	0	0.771964	1.19544	0	0	2.0871	0.992611	0	0	0	0	0	2.41239	0	0	0.806701	0	0	0	0	0	1.93628	1.50719	0	0	0	0.900973	0	1.22884	0	0	1.38318	0	0	0	0	0	0	0	1.56232	0	0	0	0	0.949898
ZEB1	0	2.56665	0.751	1.02025	1.64698	1.73303	0	0	0	0	1.80764	0	2.66748	0	0	1.36503	0.896273	2.50029	2.34551	0	0.968247	0	1.12021	1.30955	0	0	0.775212	1.50635	2.13254	0	0	0	0	1.0601	0	0	0.790163	1.44641	1.60826	1.60817	0	0	0.752306	0.663785	1.07938	0	1.97088	0.20424	0
ZC3H8	0	0	1.17511	0	1.12983	0	0	1.12911	0	0	0	0	0.532922	0	0	0	0	0	0	1.78571	0	0.82938	1.12021	0	1.05562	0.68724	1.73799	0	0	0	1.3672	1.1964	1.22884	0	0	0	0.790163	0.733494	0	0.692173	0	0	1.47396	0	0	0	0	0.373796	0.949898
ZC3H6	2.05025	0	0	0.464456	0	0.771964	0	0	0	0	0	0	0	0	0	0	0	0	0	0	0	0	0	0	0	0	0	0	0	0	0.900973	0	1.22884	0	0	0	0	1.15214	0.586918	0	0	0	0.752306	0	0	0	0	0	0
ZC3H12D	0	0	1.47205	0	0	0	1.19544	1.12911	0	1.51079	0	0	0	0.884608	0	0	0	0	0	1.24741	0	0	0	1.62083	1.05562	0	1.50719	0	0	0	0.900973	0.57053	0	0.664346	0.836957	0	0	0	0	0	0	0	0.752306	0	0	0	1.11792	0	0.949898
ZBTB8B	0	0	0.751	0.780444	0.716587	0.771964	0	1.12911	0	1.51079	0	0	0	0	0	0	0	0	0	0	0	0	0	1.85792	0	0	1.20669	0	0	0	0	0.931612	0	0	0	0	0	0.733494	0	0	0	0	0	0	0	0	0	0	0.583682
ZBTB8A	0	1.09944	1.17511	0	0	0	1.72465	0	0	0	0	0	0.532922	0	0	0	0	1.33381	0	0.806701	0	0	1.12021	0	0	0.68724	1.20669	0	0	0	0.900973	0.57053	1.22884	0.664346	1.28619	0	0	0	0	0	0.870845	0	0.752306	0	0	0	0	0	0
ZBTB38	0	0	0	1.02025	0	0	0	0	0	0	0	0	0.532922	0	0.751433	0	0	0	0	0	0.968247	1.07776	1.12021	0	1.05562	0.68724	0	1.01339	0	0	0	0.57053	1.22884	0	0.836957	0	0.790163	0	0	0	0.870845	0	1.17682	1.3421	0	0	1.11792	0	0
ZAP70	1.18052	0	0	0	0	0	0	0	0	0	0	0	0	0	0	0	0	0	0	0	0	0	0	0	0	0	0	0	0	0	0	0	0	0	0	0	0	0	0	0	0	0	0	0	0	0	0	0	0
Z69720.2	0	0	0	0	0	0	0	0	0	1.51079	0	0	0	0	0	0	0	0	0	0.806701	0	0	0	1.30955	0	0	0	0	0	0	1.3672	0	0	0	0	0.913731	0	0	0	0	0	0	0	0	0	0	0	0	0
YWHAZ	1.18052	1.09944	0.751	0	0	2.33409	0	0	0	0	0	2.27094	0	1.34662	1.47268	0	0.896273	1.8858	1.5632	0.806701	0.596946	0.498269	0	0	1.55771	1.09081	0	0	1.55131	0	1.684	1.72598	0	0.664346	0	0	1.22607	0.733494	0.954383	0	0	0	0	1.74274	1.07938	0	0	0.757772	0.583682
YWHAQ	2.05025	0	0	0.780444	0	1.20246	0	0	0	1.51079	0	2.27094	1.50879	1.34662	0.751433	1.36503	1.67755	0	0	0	0	0	0	0	0	1.93628	0	0	0	1.07121	0	0.57053	0	1.0601	0	0	0	0	0	0.692173	0	1.40661	0	1.05935	1.07938	0	0	0.858826	0
YWHAH	0	1.09944	0	1.02025	0	1.5025	0	1.12911	0	0	1.48091	1.67593	1.13534	1.34662	0	1.36503	0.896273	1.8858	0	0	0	1.07776	0	0	0	0.68724	0	0	0	0	0	0	0	0	0	0	0	0	0.586918	0	0	0	0	0	0	0	0	0	0
YWHAE	0	1.09944	0	1.51492	0.716587	0.771964	0	0	1.99181	0	0.992611	0	1.13534	1.34662	0	1.36503	0	1.33381	0	0	1.45102	0.82938	1.12021	0.855307	1.05562	0.68724	0	1.01339	1.55131	0	0	0	0	1.74369	0	1.70146	1.52869	1.15214	1.75675	1.79054	0.870845	1.11661	1.17682	0.663785	0	2.72137	1.11792	1.37372	0
YWHAB	2.67723	1.61052	0	2.45641	1.12983	1.92029	0	1.64602	1.56785	0	1.48091	1.67593	0.878788	2.51657	2.17997	1.92168	1.9175	2.707	1.5632	1.24741	2.01997	0.82938	1.6354	0.855307	2.77276	1.60026	0	1.50635	3.14929	1.57656	0	0.931612	0	1.56324	1.28619	1.38318	1.94901	2.37496	2.5011	1.60817	2.07293	1.40661	0	2.34485	0	2.34816	1.11792	0.645376	0.949898
YPEL5	0	1.09944	0	0	0	0	0	0	0.817636	0	0	0	0	1.34662	0	0	0	0	0	0	0	0	0	0	0	0	0	0	1.55131	0	0	0	0	0	0	0	0	0.733494	0	0	0	0	0	0	1.58641	0	0	0	0
YIPF4	0	1.09944	2.29864	1.21356	1.42144	0.771964	0	1.12911	0.817636	1.51079	1.48091	1.67593	0.878788	0.884608	0.751433	0	0.896273	0	1.5632	2.39174	0.596946	0	1.6354	1.62083	0	0	2.21957	1.01339	0	0	1.3672	1.57855	2.11065	0	0.836957	1.94257	0	0	0.586918	0.692173	0	0	1.70278	0.663785	0	0	0	0.20424	1.75071
YIF1B	0	1.09944	1.47205	0	0	0	1.19544	1.98516	0	0	0	0	0.532922	0	0	1.36503	0	0	0	1.24741	0.968247	0	0	0	0	1.09081	1.50719	0	0	0	1.3672	0.931612	0	0.664346	0.836957	0.913731	0	0	0	0	0	0	0	0	0	0	0	0	0.583682
YBX3	0	1.09944	0	1.02025	0	0.771964	0	0	0	0	0	0	0.532922	0	1.70143	0	0	1.33381	0	0	0.968247	0	0	0	1.05562	0	0.775212	1.50635	2.13254	0	0	0	0	0	1.28619	0.913731	1.22607	0.733494	0.586918	1.38502	1.64245	0	0.752306	0.663785	1.07938	0	0	0.373796	0
YBX1	1.70705	1.61052	0	1.51492	1.98629	0.771964	1.19544	0	0	0	0.992611	0	1.99352	1.66149	1.88751	2.53905	0.896273	0	0	0.806701	1.77535	2.01033	0	0.855307	1.05562	0	0	1.83514	2.76481	1.57656	0	0.57053	0	1.89654	0	0	0	0.733494	2.28172	0.692173	1.32925	3.49523	1.17682	2.14517	1.58641	3.97259	1.63267	2.31324	0.583682
YAP1	0	0	0	0	0	0	0	1.12911	0	0	0	0	0.878788	0	0	0	0	0	0	0	0	0	1.12021	0	0	1.09081	0	0	0	0	0	0	0	0	0	0	0	0	0	0	0	0	0	0.663785	0	0	0	0.20424	0
XXyac-YRM2039.3	0	0	0.751	0	0	0	0	1.64602	0	1.51079	0	0	0	0	0	0	0	0	0	1.24741	0	0	1.12021	0	0	0	0.775212	0	0	1.07121	0.900973	0.931612	0	0.664346	0	0	0	0	0	0	0	0	0.752306	0	0	0	0	0	0
XXbac-BPG154L12.4	0	1.09944	3.75163	0.464456	3.68704	0	3.27283	4.4925	1.26146	3.37645	1.80764	2.27094	1.99352	0	0.751433	1.92168	0	1.8858	0	3.9041	0.968247	0.498269	4.07797	3.76281	2.33923	0	4.0316	0	0	3.51707	3.90067	3.7925	3.79777	2.02912	3.55954	3.4321	1.76075	1.44641	0.954383	0	0.870845	0	4.05061	0	1.58641	0	2.22322	0.373796	4.01358
XRCC5	0	1.09944	0	1.21356	0.716587	1.5025	0	0	0.817636	0	0	0	1.13534	0	0.751433	0	0	1.33381	1.06015	0	0	0	0	0	1.05562	1.09081	0	0	0	1.07121	0.900973	0	0	0.664346	1.28619	1.38318	0	0	0.586918	0	0	0.706616	0	0.663785	0	0	0	0.373796	0
XPR1	0	1.09944	0	0	0.716587	0	0	0	0	0	0	0	0	0	0	0	0	0	1.5632	0.806701	0	0	0	0	0	0.68724	0	0	0	0	1.3672	1.1964	0	0	0	0	0.790163	0	0	0	0	0	1.17682	0	0	0	0	0	0.583682
XPNPEP3	0	1.09944	0.751	0	0.716587	0	0	1.12911	0.817636	0	0	0	0	0	0	0	0	0	0	1.78571	0	0.82938	1.12021	0.855307	0	0	1.20669	1.01339	0	0	0	0.57053	1.22884	1.0601	0	0.913731	0	0	0	0	0	0	0	0	0	0	0	0.373796	0
XKR4	0	0	0.751	0.464456	1.12983	0.771964	1.72465	1.12911	0.817636	0	0	0	0	0	0	0	0.896273	0	0	1.24741	0	0.498269	1.12021	1.62083	0	0.68724	1.20669	0	0	1.07121	0.900973	0.57053	1.22884	0	0	1.94257	0.790163	0.733494	0.586918	0	0	0	1.17682	0	0	0	0	0	1.42832
XIRP2	0	1.61052	0	0	0	0	1.19544	0	0	1.51079	0	0	0	0.884608	0	0	0	0	0	1.24741	0	0	1.12021	0.855307	0	0	1.20669	0	0	1.07121	1.3672	0.931612	0	1.0601	0	0	0	0	0.954383	0	0	0	0.752306	0	0	0	0	0	0
XIAP	1.18052	1.09944	1.88682	0	1.12983	2.2142	0	1.64602	0	0	0.992611	2.27094	0.878788	0.884608	1.47268	1.36503	1.3613	0	1.5632	2.27108	0.968247	1.58465	0	1.62083	1.05562	1.93628	2.33954	1.50635	0	1.91075	0	2.0706	1.7639	1.0601	1.83086	2.29929	1.22607	0.733494	1.22257	0	1.64245	0	2.40756	1.3421	1.07938	0	1.97088	0.20424	1.99422
XCL2	0	0	0	0	0	0	0	0	0	0	0	0	0	0	0	0	0	0	0	0	0	0	0	0	0	0	0	0	0	0	0	0	0	0	0	0	0	0	0	0	0	0	0	0	0	0	0	0	0
XCL1	0	0	0	0	0	0	0	0	0	0	0	0	0	0	0	0	0	0	0	0	0	0	0	0	0	0	0	0	0	0	0	0	0	0	0	0	0	0	0	0	0	0	0	0	0	0	0	0	0
XBP1	0	0	0	0.464456	0	0	0	0	1.26146	0	0	0	0	0.884608	0	0	0	0	0	0	0	0	0	1.30955	0	0	0	0	0	0	0	0	0	0	0	0	0	0	0	0	0.870845	0	0	0	0	0	0	1.99682	0
WWTR1	0	0	0	0.780444	0.716587	0.771964	0	0	0	0	0.992611	0	0	1.34662	0.751433	1.36503	0	0	1.06015	0.806701	0.968247	0.82938	0	0.855307	1.05562	0	0	0	0	0	0	0.57053	0	0	0	0	0.790163	1.15214	0	0	0.870845	0	0	0	1.07938	0	1.63267	0	0.583682
WNT7B	0	0	0.751	0	0	0	1.19544	1.12911	0.817636	0	0	0	0	0	0	0	0	0	0	0.806701	0	0	1.6354	1.30955	0	0	1.50719	0	0	0	0.900973	1.1964	1.22884	0.664346	0	0	0	0.733494	0	0	0	0	0	0	0	0	0	0	0
WNK1	0	0	1.17511	1.02025	0.716587	0.771964	0	0	0	0	0	1.67593	0	0.884608	0	1.36503	0	0	1.5632	0	0.596946	0.498269	1.12021	0	1.05562	0.68724	0	1.50635	0	1.07121	0.900973	0.931612	0	0	0	0	1.22607	1.15214	0.586918	0	0.870845	0	1.17682	0	1.07938	0	1.11792	0.645376	1.60243
WIPF1	2.05025	0	0.751	0	0.716587	0	0	1.12911	0	0	0	0	0.532922	0	0	0	0	0	0	0	0.596946	0	0	0	0	1.3776	0	0	0	0	0	0.931612	0	0.664346	0	0	0	0	0	0	0	0	0.752306	0	0	0	0	0	0
WHSC1	0	0	0.751	0.464456	0	0	0	0	0	1.51079	0	0	0.878788	0	0.751433	0	0.896273	0	0	0	0	0	0	0	0	0	0	0	0	0	0	0	0	0	0	0	0	0	0	0	0	0	0	0	1.07938	0	0	0.20424	0.583682
WEE1	0	0	0	0	0	0	0	0	0.817636	0	0	0	0	0	0	0	0	0	0	0	0	0	0	0.855307	1.05562	0	0	0	0	0	0	0	0	0	0	0	0	0	0	0	0	0	0	0	0	0	0	0	0
WDR87	0	0	0	0	0	0	0	1.12911	0	1.51079	0	0	0	0	0	0	0	0	0	0	0	0	0	1.30955	0	0	0.775212	0	0	1.07121	0.900973	0.57053	0	0.664346	0	0	0	0	0	0	0	0	0.752306	0	0	0	0	0	0
WDR45	1.18052	0	0.751	0	0.716587	0	1.72465	1.12911	0	1.51079	0	0	0	0	0.751433	0	1.3613	0	0	0	0.596946	0	0	0.855307	0	0	0	0	0	1.07121	0	0.57053	1.22884	0	1.28619	0	0	0	0	0	0	0	1.17682	0	1.07938	1.74616	0	0.373796	0
WDR31	0	0	1.17511	0	0	0	1.19544	1.12911	0.817636	2.0871	0	0	0.532922	0	0.751433	0	0	0	0	0	0.596946	0	1.6354	0.855307	0	0	0	0	0	0	0	0.931612	0	0.664346	0	0	0	0	0	0	0	0	0	0.663785	1.07938	0	0	0	0.949898
WDR1	1.70705	1.09944	0	0.780444	1.12983	0	0	0	0	0	0	0	0	0.884608	1.17568	0	0	1.33381	0	0	0.596946	0.82938	0	1.30955	1.05562	1.60026	0	0	0	0	0	0	0	0.664346	0.836957	0	0	0	0.954383	0.692173	0	1.40661	0	1.05935	0	0	0	0	0
WDPCP	1.18052	2.19865	3.87619	1.02025	3.76348	0	3.5062	4.19145	0	2.71645	0	3.12366	1.78018	0	0.751433	0	0.896273	2.23949	1.89639	4.26182	0.596946	0.498269	4.20986	3.59078	2.50547	1.60026	3.98866	0	0	3.25742	4.06533	3.57799	3.85078	2.58625	3.09048	3.21654	0.790163	2.14966	1.43387	0.692173	0.870845	0	3.94658	0	1.07938	0	1.11792	0.373796	3.56272
WDFY4	0	0	0.751	0	0.716587	0	0	0	0	0	0	0	0	0	0	0	0	0	0	0	0	0	0	0	0	0	0	0	0	0	0	0	0	0	0	0	0	0	0	0	0	0	0	0	0	0	0	0	0.583682
WAS	1.18052	0	0	0	0	0	0	0	0	0	0	0	0	0	0	0	0	0	0	0	0	0	0	0	0	0	0	0	0	0	0	0	0	0	0	0	0	0	0	0	0	0	0	0	0	0	0	0	0
VWF	1.70705	1.61052	0	3.2092	0.716587	1.92029	0	1.12911	0	0	0	3.12366	2.16933	2.8131	0.751433	2.53905	0	1.33381	2.14593	0	1.90511	1.91964	0	1.85792	0	0.68724	0.775212	1.83514	0	1.57656	0	0.931612	0	2.34589	1.28619	0.913731	3.40025	0.733494	2.83356	2.63861	1.64245	0	1.17682	0.663785	1.58641	0	2.73567	0	0
VWA1	0	1.09944	0	2.22886	0.716587	2.07798	0	0	0	0	0	0	1.65365	2.09355	1.70143	0	0	0	1.5632	0	0.968247	1.2766	0	0.855307	0	0	0	1.01339	0	0	0	0	0	1.0601	2.18163	0	1.22607	1.15214	1.60826	1.60817	0.870845	0	0	0	0	0	0	0.20424	0
VTN	0	0	0	0	0	0	0	1.12911	3.40707	0	0	0	0	0	0	0	0	0	0	0	0	0	0	0	1.05562	0	0	0	0	0	0	0	0	0	0	0	0	0	0	1.09739	0	2.51059	0	0	1.07938	0	0	3.19468	0.583682
VSTM4	0	1.09944	2.29864	0.464456	1.64698	0.771964	1.72465	2.23801	0	0	0.992611	1.67593	1.13534	0.884608	0	0	0.896273	0	0	2.84201	0.596946	0.498269	2.73884	1.85792	1.55771	1.7823	2.71281	1.83514	0	1.91075	2.54207	2.2483	1.7639	0.664346	0.836957	1.94257	0	0	0.954383	0	0	0	1.88891	0.663785	2.17182	0	1.63267	0.20424	2.27517
VSIG4	0	0	0	0	0	0	0	0	0	0	0	0	0	0	0	0	0	0	0	0	0	0	0	0	0	0	0	0	0	0	0	0	0	0	0	0	0	0	0	0	0	0	0	0	0	0	0	0	0
VSIG1	0	0	1.17511	0	1.12983	0	1.72465	1.12911	0	0	0	0	0	0	0	0	0	0	0	1.55232	0.596946	0	1.6354	0.855307	0	0	1.92543	0	0	0	0.900973	1.1964	1.7639	0.664346	0	0	0	0	0	0	0	0	1.17682	0	0	0	0	0.95062	1.21742
VRK3	0	1.09944	1.47205	0	1.12983	0.771964	1.19544	0	0	0	0	0	0.532922	0	0	0	0	0	1.06015	1.24741	0	0	1.6354	1.62083	0	0.68724	2.33954	0	0	1.91075	1.3672	1.72598	1.22884	0.664346	1.83086	0.913731	0	0	0.586918	0	0	0	0.752306	0	0	0	0	0	1.21742
VOPP1	0	1.09944	0	0	0	0.771964	1.19544	0	0	0	0	0	0	0.884608	0.751433	0	0	1.33381	0	0	0	0	0	0	0	0	0.775212	0	0	0	0	0	0	0	0	0	0.790163	0	0	0	0	0	0	0	0	0	0	0.373796	0
VIM	2.05025	2.19865	1.17511	3.65136	1.83094	3.09085	1.72465	1.12911	0	0	0.992611	3.88854	3.22006	4.24352	3.15499	3.1924	2.74216	3.54359	2.14593	0.806701	3.93533	3.1376	0	3.12119	3.3726	3.12662	0	3.095	4.46288	1.91075	0	1.40559	0	2.8371	2.64672	2.29929	3.40025	1.15214	2.92374	3.43554	2.07293	0	1.17682	3.31298	2.17182	0	2.73567	0	0
VEGFA	0	0	0	0	0	0	0	0	0	0	0	0	0	0	0	0	0	0	0	0	0	0	0	0	0	0	0	0	0	0	0	0	0	0	0	0	0	0	0	0	0	0	0	0	0	0	0	0.20424	0
VDAC1	2.05025	0	0.751	1.02025	0	0	0	0	0	0	0	0	0.532922	0	0.751433	1.36503	0	0	0	0	1.45102	0.498269	0	0	1.05562	1.7823	0	0	0	1.07121	0	0	0	0.664346	0.836957	0	0	1.15214	0	0.692173	0	1.96942	0.752306	0	0	1.74616	0	1.67049	0
VCP	0	1.09944	0	1.02025	1.12983	1.20246	0	0	1.26146	0	0	0	0	0	1.88751	0	0.896273	0	1.06015	0	1.77535	0.498269	1.12021	0	1.55771	1.09081	0	1.83514	1.55131	0	0	0	0	1.56324	0.836957	0	0	0	0.954383	0	0	0.706616	0.752306	1.05935	1.07938	1.74616	0	1.1123	0
VCL	0	0	0.751	0	0.716587	0	0	0	0.817636	0	0	0	0	0.884608	0	0	1.3613	1.33381	0	0	0.596946	0.82938	0	0	2.50547	0.68724	0	0	2.13254	1.07121	0	0.931612	0	0	0	0	0.790163	0.733494	0.586918	0	0.870845	0	0	1.74274	0	0	0	0.645376	0
VASN	0	0	0	0	0	0	1.19544	0	0.817636	0	0	0	0	0	0	0	0.896273	0	0	0	0	0	0	0	1.05562	0	0	0	0	0	0	0	0	0	0	0	0	0	0	0	0	0	0	0	0	0	0	0	0
VAMP8	1.18052	0	0	0	0	0	0	0	0	0	0	0	0	0	0	0	0	0	0	0	0	0.498269	0	0	0	0	0	0	0	0	0	0	0	0	0	0	0	0	0	0	0	0	0	0	0	1.74616	0	0.518761	0
VAMP5	0	1.09944	0	1.37553	0.716587	0.771964	0	0	0	0	0.992611	1.67593	0.532922	0.884608	0	0	0	0	1.5632	0	1.45102	1.2766	0	0.855307	0	0	0	1.01339	0	0	0	0	0	1.56324	0	0	0	0	0.954383	0.692173	0.870845	0	0	0	0	0	1.11792	0	0
VAMP1	1.18052	0	0	0	0	0	0	0	0	0	0	0	0.532922	0	0	0	0	0	1.06015	0	0	0	0	0	0	0	0	0	0	1.07121	0	0	0	0	0	0	0	0	0	0	0	0	0	0	0	0	0	0	0
UTP23	0	0	1.47205	0.464456	0	0	0	0	1.80211	2.0871	0.992611	0	0	0	0	0	0.896273	0	0	0	0.596946	0.498269	1.6354	0	0	0	1.50719	1.50635	0	0	0	0.931612	1.22884	0	0.836957	0.913731	1.22607	0	0.586918	0.692173	0	0	1.88891	0	0	0	0	0.373796	0.583682
USP8	0	0	2.17924	0.780444	1.12983	0	1.72465	2.6075	1.26146	0	1.48091	0	0	0	0	1.36503	1.3613	1.33381	1.5632	0.806701	0.968247	0	1.6354	2.2102	1.05562	0.68724	1.92543	1.83514	0	1.91075	1.92427	1.1964	0	0.664346	1.28619	1.38318	1.22607	0.733494	0.586918	0	0	0	1.88891	1.05935	0	0	0	0.20424	1.87984
USP54	0	0	1.17511	0.464456	0.716587	0	1.19544	0	0	0	0	0	0	0	0	0	0	0	0	0.806701	0	0	0	0	0	1.09081	0.775212	0	0	0	0	0.57053	0	0.664346	0.836957	0	0	0	0	0.692173	0	0	0.752306	0	0	0	0	0.20424	0.583682
USP53	0	0	0.751	0.780444	0	0	1.19544	0	0	0	0	0	0	0	0	0	0	0	0	0	0	0	0	0	0	0	0	0	0	0	0	0	0	0	0	0	0	0	0	0	0	0	0.752306	0	0	0	0	0	0
USP49	0	1.09944	1.47205	0	1.42144	0	1.19544	1.64602	1.26146	1.51079	0	1.67593	0	0	0	1.36503	0	0	0	1.24741	0	1.44242	0	0	0	0.68724	2.21957	0	0	0	0	1.1964	0	0	1.28619	2.13673	0	0	0.586918	0	0.870845	0	0.752306	0	0	0	0	0	1.60243
USP14	0	0	0	0.780444	0	0	0	0	0	0	0	0	0	0	0.751433	1.36503	0.896273	1.33381	1.5632	0	0.968247	0.498269	0	0	1.05562	0	0	1.01339	0	0	0	0	0	1.0601	0.836957	0	0.790163	0	1.43387	0	0	0	0	0.663785	0	0	0	0.757772	0
USP1	0	0	0	0.464456	0.716587	0.771964	1.19544	1.12911	0.817636	0	1.80764	0	0	0	0	0	0	0	0	0.806701	0	0.82938	1.12021	0	0	0	0	0	0	0	0	0.57053	0	0	1.28619	0	0.790163	0	0	0	0	0	0	0	0	0	0	0.858826	0.583682
UQCRQ	0	1.09944	0	1.02025	0	1.20246	0	0	0.817636	0	0.992611	0	1.33937	1.66149	0	0	0	0	0	0	0.596946	1.07776	0	0	1.05562	1.09081	0	1.01339	0	1.07121	0	0	0	0	0	1.38318	1.22607	0.733494	0.586918	0.692173	0	2.86015	0	0	1.07938	2.72137	0	2.24294	0
UQCRH	0	0	0	0	0	0	0	0	0.817636	0	0	0	0.532922	0	0	0	0.896273	0	0	0	0.968247	0.498269	0	0	0	1.09081	0	1.01339	1.55131	0	0	0	0	0	0	0	0.790163	0	0	0	0.870845	1.40661	0	0	0	2.34816	0	1.31447	0
UQCRB	1.18052	0	0	1.02025	0	1.5025	1.19544	0	1.26146	0	0	0	0.878788	0.884608	0	0	0	0	1.5632	0	0.596946	0.82938	0	1.62083	1.05562	0	0.775212	1.50635	2.4978	0	1.3672	0.57053	1.22884	1.0601	0	0	1.52869	0.733494	0.586918	1.38502	0	1.11661	0.752306	2.24997	1.58641	2.34816	0	2.11367	0
UQCR11	0	0	0	0	0	0	1.19544	0	0	0	0	0	0.532922	0.884608	0.751433	0	0	0	0	0	0.596946	0	0	0	0	0.68724	0	0	2.13254	0	0	0	0	0.664346	0.836957	0	0	0	0.954383	0	0	1.40661	0	0	0	2.34816	0	0.518761	0
UPK1B	0	0	0.751	0	0.716587	0	1.19544	1.98516	0	0	0	1.67593	0	0	0	0	0	0	1.06015	1.78571	0	0	1.12021	0.855307	0	0	2.08326	0	0	1.91075	0	1.40559	0	0	0	0.913731	0.790163	0.733494	0	0	0	0	1.17682	0.663785	0	0	1.11792	0	1.42832
UNKL	0	0	0	0.464456	0	0	1.19544	1.12911	0.817636	1.51079	0.992611	0	0.532922	0	0	0	0.896273	0	0	1.97485	0	0.498269	0	1.30955	0	0	1.20669	0	0	1.07121	0.900973	0.57053	0	0	0	1.38318	0	0	0	0	1.32925	0	0.752306	0	0	0	0	0	0.583682
UNC93B1	0	0	0	0	0	0	0	0	0	0	0	0	0	0	0	0	0	1.33381	0	0	0	0	0	0	0	0	0	0	0	0	0	0	0	0	0	0	0	0	0	0	0	0	0	0	0	0	0	0	0
UNC5B	0	0	0.751	0	1.83094	0.771964	0	0	0	0	0	1.67593	0.532922	1.66149	1.17568	0	0	1.33381	0	0	1.45102	1.44242	1.12021	0	0	0	0	0	0	0	0	0	0	1.0601	0.836957	0.913731	0	1.44641	1.43387	0	0	0	0	0	1.07938	0	0	0	0.583682
UHRF1	0	0	0	0	0	0	0	0	0	0	0	0	0	0	0	0	0	0	0	0	0	0	0	0	0	0	0	0	0	0	0	0	0	0	0	0	0	0	0	0	0	0	0	0	0	0	0	0	0
UGT8	0	0	0	0	0.716587	0	0	0	0	0	0	0	0	0	0	0	0	0	0	0	0	0	0	0.855307	0	0	1.20669	0	0	1.07121	0	0.57053	0	0	0	0	0	0	0	0	0	0	1.17682	0	0	0	0	0	0.949898
UGT2B7	0	0	0.751	0	0	0	0	0	0	0	0	0	0	0	0	0	0	0	0	0.806701	0	0	0	0	0	0	0	0	0	0	0	0	0	0	0	0	0	0	0	0	0	0	0	0	0	2.34816	0	0.373796	0
UGT2B4	0	0	0	0	0	0	0	0	0	0	0	0	0	0	0	0	0	0	0	0	0	0	0	0	0	0	0	0	0	1.07121	0	0	0	0	0	0	0	0	0	0	0	1.11661	0	0	0	2.34816	0	1.03471	0
UGT2B15	0	0	0.751	0	0	0	1.19544	0	0	0	0	0	0	0	0	0	0	0	0	0.806701	0	0	0	0	0	0	0	0	0	0	0	0	0	0	0	0	0	0	0	0	0	0.706616	0.752306	0	0	0	0	0	0
UGGT1	1.70705	1.61052	1.88682	0.464456	1.42144	0	1.19544	1.12911	0	1.51079	0	0	1.13534	1.66149	1.17568	1.92168	1.3613	1.33381	0	1.55232	1.23846	1.07776	1.12021	2.04947	1.05562	0.68724	1.73799	0	0	1.91075	1.684	1.57855	2.11065	1.34296	1.28619	0.913731	0	0.733494	0.586918	1.38502	0	0	2.30086	0	0	0	0	0.518761	0.949898
UGDH-AS1	0	2.56665	4.73871	1.51492	4.4866	1.20246	4.65668	5.07143	2.28874	4.2228	1.48091	4.05268	1.78018	2.51657	1.17568	1.36503	1.3613	3.26515	2.14593	5.01588	0.968247	1.07776	5.1231	4.65121	2.648	1.3776	4.82308	2.08221	0	4.53946	4.92013	4.55042	4.72571	3.66124	4.12005	4.24973	1.94901	2.71411	2.73448	0	2.23416	0	5.05081	1.05935	2.6817	1.74616	1.11792	0.373796	4.93163
UGDH	0	0	0	0	0	0.771964	0	0	0	0	0.992611	0	0	0.884608	0	0	0	0	0	0	0	0	0	0	0	1.3776	0	1.01339	0	0	0	0	0	0	0.836957	0	0	0	0	0	0	0	0	0	0	0	0	0.645376	0
UCP2	1.18052	0	0	0	0	0	0	0	0	0	0	0	0	0	0	0	0	0	0	0	0	0	0	0	0	0	0	0	0	0	0	0	0	0	0	0	0	0	0	0	0	0	0	0	0	0	0	0	0
UCKL1-AS1	0	0	1.70076	0	1.83094	0.771964	1.19544	2.23801	0	1.51079	0	0	1.13534	0	1.17568	0	0	1.8858	0	2.13388	0	0.82938	1.6354	0	1.05562	0.68724	2.21957	1.01339	0	1.57656	1.3672	1.57855	2.36769	1.34296	0.836957	1.94257	0.790163	0.733494	1.22257	0	0.870845	0	1.70278	0	1.07938	0	1.11792	0	1.87984
UBXN4	1.70705	0	1.70076	0.780444	0	2.07798	0	0	1.26146	0	0	2.64151	1.33937	0	0.751433	0	0	0	1.06015	0	1.45102	0	0	2.2102	0	0.68724	0	1.01339	0	1.07121	0	0.57053	0	0	0	0.913731	1.52869	0.733494	0.954383	1.38502	0.870845	0	0	0.663785	1.58641	0	1.11792	1.31447	0.583682
UBXN1	0	0	0	0	0	1.20246	0	0	0.817636	0	0	0	0	0	0	0	1.9175	0	0	0	0.596946	0.498269	0	0	0	0.68724	0	0	0	0	0	0	0	0	0	0	0	0	0	0.692173	0	0	0	0.663785	0	0	1.11792	0.518761	0.949898
UBN2	0	0	1.88682	0	1.12983	0.771964	1.19544	1.64602	0	0	0.992611	0	0.532922	0	1.17568	0	0	0	0	1.24741	0	0.498269	1.12021	0	1.55771	0	1.50719	1.01339	1.55131	1.07121	0	1.1964	1.22884	0.664346	0.836957	0	0.790163	0.733494	0	0	0	0	1.70278	0.663785	1.07938	0	1.11792	0	0.949898
UBL5	0	0	0	0.464456	1.12983	1.20246	0	0	1.26146	0	0	0	0.878788	0.884608	1.47268	1.36503	0	0	1.06015	0	0.968247	1.44242	0	0.855307	1.05562	0	0	2.08221	1.55131	0	0	0	0	1.0601	0.836957	0	0.790163	1.44641	0.586918	0.692173	0.870845	1.11661	0	0.663785	1.07938	2.34816	0	1.37372	0.583682
UBE2T	0	0	0	0	0	0	0	0	0	0	0	0	0	0	0	0	0	0	0	0.806701	0	0	0	0	0	0	0	0	0	0	0	0	0	0	0	0	0	0	0	0	0	0	0	0	0	0	0	0	0
UBE2S	0	0	0	0	0	0	0	0	0	0	0	0	0	0	0	0	0	0	1.06015	0	0	0	0	0	0	0	0	0	0	0	0	0	0	0	0	0	0.790163	0	0	0	0	0	0	0	0	0	0	0.20424	0
UBE2N	0	0	0	0	0	0	0	0	0	0	0	0	0	0.884608	0.751433	0	0	1.8858	0	0	1.23846	0	0	0	0	0	0	0	1.55131	0	0	0	0	1.0601	0	0	0	0.733494	0	0	0.870845	1.11661	0	0.663785	0	0	0	0.373796	0.583682
UBE2L3	0	0	0.751	0.780444	0.716587	0	0	0	0	0	0	0	0.878788	0	0	1.92168	1.3613	0	1.5632	0	1.23846	0	0	0	2.1398	0.68724	0.775212	1.01339	0	0	0	0.931612	0	1.34296	0	0	0	0	0.954383	1.09739	0	1.11661	0.752306	0.663785	0	1.74616	0	0.95062	0
UBE2D3	0	1.61052	0	0	0.716587	1.5025	0	0	0.817636	0	0	0	0.878788	0.884608	1.17568	0	1.3613	0	1.06015	0	1.23846	0.498269	0	0.855307	0	0.68724	0	1.50635	2.13254	0	0	0.57053	0	0	0	0	0.790163	0	0	0	0.870845	0	0	1.3421	0	0	1.11792	1.03471	0
UBE2C	0	0	0	0	0	0	0	0	0	0	0	0	0	0	0	0	0	0	0	0	0	0	0	0	0	0.68724	0	0	0	0	0	0	0	0	0	0	0	0	0	0	0	0	0	0	0	0	1.11792	0	0
UBE2B	0	0	0	0.780444	0	0.771964	0	0	2.15124	0	0	0	0.532922	0	0	0	0	1.33381	0	0	1.62626	0	1.12021	0	0	1.09081	0	0	0	1.57656	0	0	0	0	0	0	0	0	0	0	0	0	0	0	0	0	0	1.18431	0
UBE2A	1.18052	0	0	0.780444	0	0	0	0	0	0	0	0	0	0	0	0	0	0	0	0	0	0	0	0	0	0	0	0	0	0	0	0	0	0.664346	0	0.913731	0	0	0	0	0.870845	0	0	0	0	0	0	0.20424	0
UBC	2.05025	1.09944	0	2.72311	1.12983	2.53789	1.19544	0	1.26146	0	2.68087	1.67593	1.99352	2.09355	2.40606	2.53905	2.11092	2.23949	1.06015	0	3.02785	1.81992	0	1.30955	4.08261	1.7823	0	2.28022	0	1.57656	0	0.931612	0	1.89654	0.836957	0.913731	1.94901	0	2.19646	1.38502	0.870845	1.6312	0	2.24997	2.17182	2.34816	1.11792	1.89934	0
UBB	1.18052	1.09944	0	2.16289	0	2.33409	0	0	0	0	1.80764	0	0.532922	2.97111	0	1.36503	2.11092	0	1.06015	0	2.64539	0.82938	0	0	3.30594	1.7823	0	2.58727	2.9754	0	0.900973	0	0	1.56324	0.836957	0.913731	1.94901	2.14966	1.22257	1.09739	1.64245	1.6312	0	1.89555	0	0	0	2.21838	0
UBALD2	0	0	0	0.464456	0	0	0	0	0	0	0	0	0.532922	0	0.751433	0	0	0	0	0	0	0.82938	0	0	0	0	0	0	0	0	0.900973	0	0	0	0	0.913731	0	0	0	0.692173	0	0	0	0	0	0	0	0.373796	0
UBA6-AS1	1.18052	1.09944	0.751	0	0.716587	0	0	1.98516	0	0	0	1.67593	0.532922	0	0.751433	0	0	0	0	2.13388	0	0	1.6354	1.30955	0	0	1.73799	0	0	1.07121	1.684	0.931612	1.7639	0	0.836957	1.70146	0.790163	0.733494	0	0	0	0	1.47396	0	0	0	0	0	1.42832
UBA52	1.18052	1.09944	0	1.63726	0.716587	1.5025	1.19544	0	0	0	0	1.67593	1.13534	1.34662	0.751433	1.92168	0.896273	0	1.5632	0	1.62626	0.82938	0	0	1.55771	0.68724	0	0	0	0	0	0.57053	0	0.664346	0.836957	0.913731	1.52869	0.733494	0.954383	0	1.32925	1.40661	0	1.3421	1.07938	1.74616	0	1.53302	0
UBA2	0	0	0	0	0	0	1.19544	0	0	0	0	0	0.532922	0	0	0	0.896273	0	0	0	0.596946	0	0	0	0	0.68724	0	1.01339	0	0	0	0	0	0	0	0.913731	0	0	0	0	0	0	0	2.02811	0	0	0	0.20424	0
UBA1	1.70705	0	0.751	1.02025	0.716587	0.771964	0	0	0.817636	0	0	0	0.532922	0	1.47268	0	0	1.33381	0	0.806701	0	1.2766	1.12021	0.855307	1.05562	1.60026	0	1.01339	0	0	0	0	0	0.664346	0.836957	0.913731	0	0.733494	0.586918	0	0	0	0	1.74274	1.07938	1.74616	0	0.373796	0
UACA	0	1.09944	0.751	2.59857	1.42144	2.07798	1.72465	0	0	0	0	1.67593	1.33937	0	2.74611	0	2.74216	0	1.06015	0	0.596946	2.01033	1.12021	1.85792	3.23453	3.28737	0	1.01339	3.29742	0	0.900973	0.931612	0	2.25101	0	0	2.24416	0	2.10328	1.09739	0.870845	0	0.752306	2.83601	2.37202	0	2.9727	0	0.583682
TYROBP	0	0	0	0	0	0	0	0	0	0	0	0	0	0	0	0	0	0	0	0	0	0	0	0	0	0	0	0	0	0	0	0	0	0	0	0	0	0	0	0	0	0	0.752306	0	0	0	0	0	0
TYMS	0	0	0	0	0	0	0	0	0.817636	0	0	0	0	0.884608	0	0	0	0	0	0	0	0	0	0	0	0	0	1.01339	0	0	0	0	0	0	0	0	0	0	0	0	0	1.40661	0	0	0	0	0	0	0
TYMP	0	0	0	0	0	0	0	0	0	0	0	0	0	0	0	0	0	1.33381	0	0	0	0	0	0	0	0.68724	0	0	0	0	0	0	0	0	0	0	0	0	0	0	0	0.706616	0	0	0	0	0	0	0
TXNRD1	0	0	0	1.21356	0	0	0	0	0.817636	0	0	0	0.532922	1.66149	0.751433	0	0	0	0	0	0	0	0	0	0	0	0	0	0	0	0	0	0	0	0	0	0	0	0	0	0	1.6312	0	0	1.07938	2.34816	0	1.03471	0
TXNIP	3.16063	1.09944	0	0.780444	0	2.07798	0	0	0	0	0.992611	1.67593	0	1.66149	0.751433	0	1.67755	0	2.34551	0.806701	1.23846	1.70918	1.12021	2.04947	0	0.68724	0	0	0	1.57656	0	0.931612	0	0	0	0	0	0.733494	0.586918	1.09739	0	0	0	1.89555	0	1.74616	1.63267	1.48268	0.583682
TXN	1.18052	0	0	1.02025	0	0.771964	1.19544	0	0	0	0	1.67593	1.13534	1.34662	0	1.36503	0.896273	1.8858	1.06015	0	0.596946	0.82938	0	0	0	0	0	0	1.55131	0	0	0	0	1.34296	0	0.913731	0	0	0.586918	0.692173	0	2.7993	0	0	0	2.34816	0	1.75269	0
TUBB6	0	1.09944	0	1.51492	0.716587	1.20246	0	0	0	0	0	0	0.532922	0	0	0	0.896273	1.8858	0	0	0	0	0	0.855307	1.89049	0	0	1.01339	0	0	0	0	0	1.34296	0	0	0.790163	0.733494	0.586918	0.692173	0	0.706616	0	1.3421	1.07938	1.74616	0	0	0.949898
TUBB4B	0	0	0	0	0	0	0	0	0	0	0	0	0	0	0	0	0.896273	0	0	0	0.968247	0	0	0	2.1398	0.68724	0	0	0	0	0	0	0	0	0.836957	0	0	0	0.586918	0.692173	0	0	0	0	0	0	0	0.373796	0
TUBB2A	0	0	0	1.21356	0	0	0	0	0	0	0	0	0	0	0	0	0	0	0	0	0	0	0	0	0	0	0	0	0	0	0	0	0	0	0	0	0	0	0	0.692173	0	0	0	0	0	0	0	0	0
TUBB	1.18052	1.09944	0	0	1.83094	0.771964	1.19544	0	0.817636	0	1.48091	2.27094	0.878788	0	0	1.36503	0	2.23949	0	0	1.23846	0.498269	0	0	1.05562	1.60026	0	1.01339	2.13254	1.07121	0	0	0	0.664346	0	0	0.790163	1.44641	0.586918	0.692173	0	0	0.752306	2.02811	1.07938	1.74616	0	0.757772	0.583682
TUBA4A	0	0	0	0	0	0	0	0	0	0	0.992611	0	0	0	0	0	0	0	0	0	0.596946	0.498269	0	0	0	0	0	0	0	0	0	0	0	0	0	0	0	0	0	0.692173	0	0.706616	0	0	0	0	0	0.645376	0
TUBA1C	0	1.09944	0	0	0	0	0	0	0	0	0	0	0	0	0	0	0	0	0	0	0.596946	0	0	0	0	0	0	0	0	0	0	0	0	0	0	0	0	0	0	0	0	0	0	0	0	0	0	0	0
TUBA1A	0	0	0	1.02025	0	0	1.19544	0	0	0	0	0	1.13534	0.884608	0.751433	0	1.67755	1.8858	0	0	1.90511	0.498269	0	0.855307	1.89049	1.3776	0	0	3.82148	0	0	0	0	0.664346	0.836957	0	1.22607	1.85854	0	0.692173	0.870845	0	0	1.05935	1.58641	2.34816	0	0	0.583682
TTYH3	0	1.09944	0	0	0	0	0	0	0	0	0	0	0.532922	1.66149	0	0	0	1.33381	0	0	0	0	0	0	0	0	0	1.01339	0	0	0	0.57053	0	0	0	0	0	0	0.586918	0	0	0	0	0.663785	0	0	0	0	0
TTR	1.18052	0	0.751	0	0	0	0	0	0	0	0	0	0	0	0.751433	0	0	0	0	0	0	0	0	0	0	0	0.775212	0	0	0	0	0.57053	0	0	0	0.913731	0	0	0	0	0	0.706616	0	0	0	2.34816	0	1.71243	0
TTN	0	0	0.751	0	0	0	1.19544	1.12911	0	2.45045	0	0	0	0	0.751433	0	0	1.33381	0	1.55232	0	0	1.6354	1.30955	0	0.68724	1.20669	0	0	1.07121	1.684	1.1964	0	0.664346	0	2.13673	0	0	0.586918	0.692173	0	0	2.04581	0	1.07938	0	0	0	1.75071
TTL	0	0	0.751	1.02025	0	0	0	1.64602	0	0	0.992611	0	0	0	0	0	0.896273	0	0	0	0	0	1.6354	1.30955	1.05562	0	0.775212	0	0	1.57656	1.684	0.57053	0	0	0	1.38318	0.790163	0	0.586918	0	0	0	1.70278	0.663785	0	0	0	0	1.60243
TTK	0	0	0	0	0	0	0	0	0	0	0	0	0	0	0	0	0	0	0	0	0	0	0	0	0	0	0	0	0	0	0.900973	0	0	0	0	0	0	0	0	0	0	0	0	0	0	0	0	0	0
TTF2	0	0	0	0	0	0	0	0	0	0	0	0	0.532922	0	0	0	0	0	1.06015	1.78571	0	0.498269	0	1.30955	0	0	0.775212	0	0	0	0	0	0	0	0	0	0	0	0	0	0	0	1.17682	0	0	0	0	0.20424	0
TTC39C	1.18052	0	0	0	0	0	0	0	0	0	0	0	0	0	0.751433	0	0	0	0	0	0.968247	0	0	0	0	0	0.775212	0	0	0	0	0	0	0	0	0	0	0	0	0	0	0.706616	0	0	0	0	0	0	0.583682
TST	0	0	0	0	0	0	0	0	0.817636	0	0	0	0	0	0	0	0	0	0	0	0	0.498269	0	0	0	0	0	0	0	0	0	0	0	0	0	0	0	0	0	0	0.870845	0	0	0	0	1.74616	0	1.03471	0
TSPYL2	0	0	0	0.780444	0	0	0	0	1.26146	0	0	0	0.878788	0	0	0	0	0	0	0	0	0	0	0	0	0	0	1.01339	0	1.07121	0	0.57053	0	0	0	0	0	0	0	0	0	0	0	0	0	0	0	0.20424	0
TSPAN6	0	0	0	0	1.12983	0	0	0	0	0	0	0	0.878788	0	0	0	0	0	0	0.806701	0	0	1.12021	0.855307	0	0	1.20669	1.01339	0	1.91075	0	0.57053	0	0	0	0.913731	0	0	0	0	0	0	0	0	0	0	0	0	0
TSPAN3	0	0	0	0.464456	1.12983	0	1.19544	0	0	0	0	1.67593	0.878788	0	0	1.36503	0.896273	2.23949	1.06015	0	1.23846	0.498269	0	1.30955	0	0	0	0	2.4978	1.07121	0	0.57053	0	1.0601	0.836957	0.913731	0	0	0.954383	0.692173	0	0	0.752306	2.24997	0	0	0	0.518761	0
TSPAN18	0	1.61052	0.751	1.02025	1.12983	1.20246	0	0	0	0	0	0	1.33937	2.39439	1.17568	0	0	0	0	0	0.968247	0.498269	1.6354	1.62083	0	0	0	0	0	0	0	0	0	0	0	0	1.22607	0	1.22257	1.09739	0	0.706616	0	0	0	0	2.22322	0	0
TSPAN13	0	0	0	0	0	0.771964	0	0	0	0	0	0	0	1.90065	0	0	0	0	0	0	0.596946	0.498269	0	2.04947	0	0	0	0	0	0	0	0.57053	0	0	1.28619	0	0	0	0	0	0	1.11661	0	0	1.07938	0	1.63267	0.20424	0
TSIX	0	0	1.17511	0	0.716587	0	0	1.12911	0.817636	1.51079	0	0	0.532922	0	0	0	0	0	0	0.806701	0	0	1.6354	0	0	0	1.20669	0	0	1.91075	1.3672	1.57855	0	1.34296	0.836957	0.913731	0.790163	0	0.586918	0	0	0	1.47396	0	0	0	0	0	2.09687
TSHZ2	0	0	0.751	0	0	1.20246	0	1.12911	0.817636	0	1.48091	0	0	0	0	0	0	0	0	0	0	0	1.12021	1.62083	0	0	0	0	0	0	0.900973	2.16338	0	0	0	0	0.790163	0	0	0.692173	0	0	0.752306	0	1.58641	0	0	0.20424	0.949898
TSGA13	0	0	0.751	0	0	0	0	0	0	2.0871	0	0	0	0	0	0	0	0	0	1.24741	0.596946	0	0	0.855307	1.05562	0.68724	0.775212	0	0	0	0	0.57053	0	0.664346	0.836957	0	0	0	0	0	0	0	0.752306	0	0	0	0	0	1.21742
TSC22D3	0	0	0	0	0	0.771964	0	0	0	0	0	0	0	2.25522	0	0	0.896273	0	0	0	0.968247	0.82938	0	1.62083	0	1.09081	0	1.50635	0	0	0	0	0	0	0.836957	0	0.790163	0	0	1.09739	0	0	0	0	0	0	0	0	0
TSC22D1	0	1.61052	0	0	0.716587	0.771964	1.19544	1.12911	1.26146	0	0.992611	0	1.13534	2.25522	0	1.92168	0	1.33381	0	0	2.45366	1.07776	0	1.62083	2.77276	2.76309	0	1.01339	0	0	0.900973	0	0	0.664346	1.28619	0	0.790163	0.733494	0.954383	1.38502	0.870845	0	0	0.663785	0	0	0	0	0
TRPM7	0	0	0	0	0	0	0	0	0.817636	0	0	0	0	0	0	0	0	0	0	0.806701	0	0	0	0	0	0.68724	0.775212	0	0	1.07121	0.900973	1.57855	0	0	1.28619	0	0.790163	1.15214	0.586918	0	0	0	1.17682	0	1.07938	0	0	0	0
TRPM6	0	0	1.17511	0.464456	0	0.771964	0	1.12911	0	0	0	0	0	0	0	0	0	0	0	0.806701	0.596946	0	0	0.855307	0	0	1.50719	0	0	0	0	1.40559	0	0	0	0	0	0	0	0	0	0	0	0	0	0	0	0	0
TROAP	0	0	0.751	0	0	0	0	0	0	0	0	0	0	0	0	0	0	0	0	0	0	0	0	0	0	0	0	0	0	0	0	0	0	0	0	0	0	0	0	0	0	0	0	0	0	0	0	0	0
TRMT112	0	0	0	0.780444	0	0.771964	0	0	2.28874	0	0	0	1.13534	1.90065	0.751433	0	0	0	0	0	0.596946	0	0	0.855307	0	0.68724	0	0	2.4978	0	0	0	0	1.0601	0	0	0	0.733494	0.586918	0	0	0.706616	0	1.05935	0	2.34816	0	1.31447	0
TRIM72	0	0	1.17511	0	0	0	1.72465	1.12911	0	1.51079	0.992611	0	0	0.884608	0	0	0.896273	0	1.06015	1.55232	0	0	1.12021	0.855307	0	0	1.92543	0	0	0	1.684	1.72598	1.7639	0	0	1.38318	0	0	0	0	0	0	1.47396	0	0	0	0	0	1.75071
TRIM58	0	0	0	0	0.716587	0	1.19544	0	0	0	0	0	0	0	0	0	0	0	0	1.55232	0	0.498269	1.6354	1.30955	0	0.68724	1.50719	0	0	0	0	1.40559	1.22884	0.664346	0.836957	0.913731	0	0.733494	0	0	0	0	1.17682	0	0	0	0	0	0.583682
TRIM56	0	1.61052	2.04366	1.63726	1.64698	1.20246	0	1.12911	0.817636	2.0871	1.80764	2.27094	0	0	1.70143	1.92168	0	0	1.5632	1.24741	1.62626	1.44242	2.22625	1.62083	2.1398	0.68724	1.20669	0	0	2.16085	2.28007	2.64632	1.22884	2.02912	1.28619	1.38318	2.10741	0	0	1.09739	2.37301	0	1.17682	1.3421	1.58641	0	1.97088	0.373796	1.87984
TRIM22	2.05025	1.09944	0	0.464456	0	0	0	0	0.817636	1.51079	0	0	0.532922	0	0	1.36503	0.896273	0	0	0	0.968247	0.498269	0	0	0	0	0	0	0	0	0	0.57053	0	0.664346	0.836957	0.913731	0	0	0	0	1.64245	0	0	1.56232	0	0	0	0.20424	0
TRIM14	0	0	0	0	0	0	0	0	0	0	0	0	0	0	0	0	0	0	0	0.806701	0	0	1.12021	0	0	0	0	0	0	0	0	0	0	0	0	0	0	0	0	0	0	0	0	0	0	0	0	0.373796	0
TRIB1	0	0	0	0	0	0	0	0	0	0	0	0	0	0	0	0	0	0	0	0	0	0	0	0	1.55771	0.68724	0	0	0	0	0	0	0	0	0	0	0	0	0	0	0	0	0	0	0	0	0	0	0
TRGC1	0	0	0	0	0	0	0	0	0	0	0	0	0	0	0	0	0	0	0	0	0	0	0	0.855307	0	0	0.775212	0	0	0	0	0.57053	1.22884	0	0	0.913731	0	0	0	0	0	0	0	0	1.07938	0	0	0	0.949898
TREM2	0	0	0	0	0	0	0	0	0	0	0	0	0	0	0	0	0	0	0	0	0	0	0	0	0	0	0	0	0	0	0	0	0	0	0	0	0	0	0	0	0	0	0	0	0	0	0	0	0
TRBC2	3.2522	0	0	0	0	0	0	0	0	0	0	0	0	0	0	0	0	1.33381	0	0	0	0	0	0	0	0	0	0	0	0	0	0	0	0	0	0	0	0	0	0	0	0	0	0	0	0	0	0	0
TRBC1	0	0	0	0	0	0	0	0	0	0	0	0	0	0	0	0	0	0	0	0	0	0	0	0	0	0	0	0	0	0	0	0	0	0	0	0	0	0	0	0	0	0	0	0	0	0	0	0	0
TRAT1	0	0	0	0	0	0	0	0	0	0	0	0	0	0	0	0	0	0	0	0	0	0	0	0	0	0	0	0	0	0	0	0	0	0	0	0	0	0	0	0	0	0	0	0	0	0	0	0	0
TRAPPC5	0	0	0	0	0	0	1.19544	0	0	0	0	0	0	0	0	0	0	0	0	0.806701	0	0	0	0	0	0	0.775212	0	0	0	0.900973	0	1.22884	0	0.836957	0	0	0	0	0	0	0	0	0	0	0	0	0	0
TRAPPC1	0	1.09944	0	0	0	0	0	0	0	0	0	0	1.50879	0	1.17568	0	0	0	0	0	0	0	0	0	1.05562	0	0	1.01339	0	0	0	0	0	0	0	0	0	0	0.586918	0	0	0	0	0	0	0	0	0.645376	0
TRAM1	1.70705	0	0	0.464456	0.716587	0	0	0	0	0	0	0	0.532922	1.90065	0	0	0	1.33381	0	0	0.596946	0	0	0	0	0	0	1.83514	0	0	0	0	0	0	0.836957	0	0	0	0.954383	0.692173	0.870845	1.6312	0	0.663785	0	0	0	1.2515	0
TRAF5	0	0	0	0	0	0	0	0	0	0	0	0	0	0	0	1.36503	0	0	0	0	0	0.498269	0	0	0	0.68724	0	0	0	0	0	0	0	0	0	0	0	0.733494	0	0	0	0	0	0	1.58641	0	0	0	0
TRAC	1.18052	0	0	0	0	0	0	0	0	0	0	0	0	0	0	0	0	0	0	0	0	0	0	0	0	0	0	0	0	0	0	0	0	0	0	0	0	0	0	0	0	0	0	0	0	0	0	0	0
TRA2B	0	0	0	0	0	0	0	0	0	0	0	0	0.878788	0	0.751433	1.36503	0.896273	0	0	0	0	0.498269	0	0	1.55771	0	0	0	1.55131	0	0	0	1.22884	0	0	0	0	0.733494	0	0	0.870845	0	0	1.05935	0	0	0	0.645376	0
TP53	0	0	0	0	0	0	0	1.12911	0	0	0	0	0	0	0	0	0	0	0	0	0	0	0	0	0	0	0	0	0	0	0	0.57053	0	0	0	0	0	0	0	0	0	0	0	0	0	0	0	0	0
TPTEP1	0	0	2.17924	0.464456	1.12983	0	2.06897	1.12911	0	1.51079	0.992611	0	0	0.884608	0.751433	0	0	1.8858	0	0.806701	0	0	0	1.62083	0	0	2.33954	0	0	2.52737	2.65119	1.57855	1.22884	0.664346	1.28619	2.29929	0.790163	2.01464	0	0	0	0	2.30086	0	0	0	0	0	2.77839
TPT1	3.55246	1.61052	0	3.10785	0	2.53789	2.84181	0	2.28874	0	0	2.27094	2.99903	3.04167	2.59043	1.36503	3.30184	2.50029	2.34551	0.806701	2.98727	2.37068	0	2.2102	2.77276	0.68724	0	2.08221	3.54072	1.91075	1.3672	0	1.22884	1.89654	2.02153	1.70146	2.56885	2.37496	2.28172	2.63861	3.0851	3.32457	1.17682	2.77893	1.92132	4.40196	1.11792	2.71829	0.583682
TPPP3	0	0	0	0	0	0	0	0	0	0	0	0	0	0	0	0	0	0	0	0	0	0	0	0	1.89049	1.3776	0	0	2.4978	0	0	0	0	0	0	0	0	0	0	0	0	0	0	1.56232	0	0	0	0	0
TPP1	0	0	0	1.02025	0	0.771964	0	0	1.80211	0	0	0	0	0.884608	0.751433	0	0	0	0	0	0.596946	0.498269	0	0	0	0	0	1.01339	0	0	0	0	0	0	1.28619	0	0	0	0	0.692173	0.870845	0	0	0	1.58641	0	1.11792	0	0.583682
TPMT	0	0	0.751	0	1.83094	0	0	1.64602	0	0	0	0	0	0	0.751433	0	0	0	1.06015	0.806701	0	0	1.12021	0	0	0	0.775212	0	0	0	0	0	0	0.664346	0	0	0	0	0	0	0.870845	0	0.752306	0	0	0	0	0	0
TPM4	0	2.94653	0	1.51492	0	1.73303	0	0	0	0	0.992611	1.67593	2.31887	0.884608	1.47268	0	2.11092	1.33381	0	0	1.45102	0	0	0	2.648	1.3776	0	1.50635	3.29742	1.07121	0	0	1.7639	2.25101	0	2.13673	1.22607	1.44641	2.00053	0.692173	1.64245	1.40661	0	2.14517	0	1.74616	2.22322	0.20424	0
TPM3	1.18052	0	0.751	2.09227	0.716587	0.771964	0	0	1.80211	0	0.992611	0	1.13534	1.34662	0	0	0	0	0	0	1.62626	0.498269	0	1.30955	0	0	0	0	1.55131	0	0	0	0	0	0.836957	0.913731	1.22607	0.733494	1.43387	1.09739	0.870845	1.6312	0	1.05935	0	0	0	0.645376	0
TPM2	0	0	0	0	0	0	1.19544	0	0	0	0.992611	0	0	0.884608	0	0	0	0	0	0	0	0	0	0	2.648	1.7823	0	0	3.29742	0	0	0	0	0	0	0	0.790163	0.733494	0	0	0	0	0	2.14517	0	0	0	0	0
TPM1	0	0	0	0	0	0	1.19544	0	0	0	0	0	0	0	0	1.36503	1.9175	0	0	0	0	0.82938	0	0	2.648	2.18746	0	1.83514	2.4978	0	0	0	0	0	0	0	0	0	0.586918	0	0	0	0	2.654	0	1.74616	0	0.518761	0.949898
TPI1	1.18052	0	0.751	0.780444	0	1.20246	0	0	0	0	0.992611	0	0.878788	0.884608	0	0	1.3613	1.33381	0	0	1.23846	0.498269	0	0	1.05562	0	0	1.01339	1.55131	1.07121	0	0	0	1.0601	0.836957	0	0.790163	0.733494	0.586918	1.38502	0	1.81452	0	0	0	0	0	1.86463	0
TPGS2	0	0	0	0	0	0	0	0	0	0	0	0	0.532922	0	1.17568	0	0.896273	0	0	0	0	0	0	0	0	0	0	0	0	0	0	0	0	0	0	0	0	0	0	0	0	0.706616	0	0	1.07938	0	0	0.20424	0
TP53INP1	0	0	0	0.464456	0	0	0	1.12911	0.817636	0	0	0	0	0.884608	0	0	0.896273	0	0	0	0	0	0	0	0	0.68724	0	0	0	0	0	0.57053	0	0	0	0	0	0	0	0	0	0	0	0	0	0	0	0.20424	0.583682
TP53I11	0	0	1.17511	0.780444	2.52859	2.2142	0	0	0	0	0	0	2.56417	2.09355	1.70143	1.92168	0.896273	2.23949	0	0.806701	1.90511	0.82938	0	1.30955	0	0.68724	0	0	0	1.07121	0.900973	0.57053	0	1.0601	0.836957	1.94257	1.22607	2.90959	1.22257	2.48424	1.88065	0	0	1.3421	1.58641	0	0	0	0
TOX	0	0	0	0	0.716587	0	0	0	0	0	0	0	0	0	0	0	0	0	0	0	0	0	0	0	0	0	0.775212	0	0	0	0	0	1.22884	0	0	0	0	0	0	0	0	0	0	0	0	0	0	0	0
TOR1AIP2	0	0	0	0	0	0.771964	0	0	1.80211	1.51079	0	1.67593	0	1.34662	0.751433	1.36503	0.896273	0	0	0	0.968247	0.498269	1.12021	0	0	0.68724	0	0	1.55131	1.57656	0.900973	0.57053	0	0.664346	0	0	0	0	0	0	1.64245	0	0	0	1.07938	0	0	0.757772	0
TOP2A	0	0	0	0	0	0	0	0	0	0	0	0	0	0	0	0	0	0	0	0	0	0	0	0	0	0	0	0	0	0	0	0	0	0	0	0	0	0	0	0	0	0	0.752306	0	0	0	0	0	0
TOP1	1.18052	0	0	1.51492	1.12983	0	0	1.12911	0	0	0.992611	0	1.13534	0	0	0	0	0	1.5632	0.806701	1.90511	0.498269	1.6354	0	0	0.68724	0	1.50635	0	0	0	0.57053	0	0.664346	0.836957	0.913731	1.22607	0.733494	1.43387	0.692173	1.32925	0.706616	0.752306	0	0	2.34816	0	0.518761	0.583682
TOMM7	2.30534	0	0	1.21356	0.716587	0.771964	1.19544	0	0	0	0	0	0.532922	1.90065	0	0	1.9175	1.33381	0	0	0.968247	0.498269	0	0	1.05562	0	0	0	2.13254	0	0	0	0	0.664346	0.836957	0	0.790163	0	0	0.692173	0.870845	0.706616	0	0.663785	0	0	0	0.858826	0
TNS3	0	0	0	0	0.716587	0	0	0	0	0	0	0	0	0.884608	0	0	0	0	0	0	0.596946	0	0	0	0	1.7823	0	0	0	0	0	0	0	0.664346	0	0	0.790163	0	0.586918	0	0	0	0	0.663785	0	0	0	0.20424	0
TNS2	0	1.09944	0	0.464456	0.716587	1.20246	1.19544	1.12911	0	0	0	0	1.13534	0	0.751433	0	0	0	1.06015	0	1.62626	1.07776	1.12021	0	1.55771	0	0	0	0	0	0	0	0	1.56324	0	0	0	0.733494	0	0	1.32925	0	0.752306	0	0	0	0	0	0.583682
TNS1	0	1.09944	0	0.464456	0	0	1.72465	0	1.26146	0	0	0	0	0.884608	0.751433	0	2.11092	0	0	0	0.596946	1.07776	0	0	1.55771	2.06972	0	0	0	0	0	0	0	0.664346	0	0	0	0	0	0.692173	0	0	0	1.3421	0	0	0	0	0
TNKS1BP1	0	0	0	0	0	0	0	0	0	0	0	0	0	0	0	0	1.3613	0	1.5632	0	0	0	1.12021	0.855307	1.05562	0	0	0	0	0	0	0	0	0	0	0	0	0	0.586918	0	0	1.11661	0	1.05935	1.07938	0	1.11792	0	0
TNFSF14	0	0	0	0	0	0	0	0	0	0	0	0	0	0	0	0	0	0	0	0	0	0	0	0	0	0	0	0	0	0	0	0	1.22884	0	0	0	0	0	0	0	0	0	0	0	0	0	0	0.20424	0
TNFSF13B	2.50845	0	0	0	0.716587	0	0	0	0	0	0	0	0	0	0	0	1.3613	0	0	0	0	0	0	0	0	0	0	0	0	1.07121	0	0.57053	0	0	0	0	0	0	0	0	0	0	0	0	0	0	0	0	0.583682
TNFSF10	0	0	0.751	1.21356	0.716587	1.20246	0	0	0	0	0.992611	0	2.08527	0.884608	1.17568	1.36503	0	1.8858	1.06015	0.806701	2.01997	1.70918	0	0	0	0	0	0	0	0	0	0.931612	0	1.56324	1.59513	2.13673	1.22607	0	0.954383	0	2.49493	0	0.752306	0	0	0	1.11792	0.20424	1.42832
TNFRSF9	0	0	0.751	0	0	0	0	0	0	0	0	0	0	0	0	0	0	0	0	0.806701	0	0	0	0	0	0	0	0	0	0	0.900973	0	0	0	0	0	0	0	0	0	0	0	0	0	0	0	0	0	0.949898
TNFRSF25	0	1.09944	0	0	0	0	0	0	0	0	0	0	0.878788	0	0	0	0	0	0	0	0	0	0	0	0	0	0	0	0	0	0	0	0	0.664346	0	0	0	0	0	0	0	0	0	0	0	0	0	0	0
TNFRSF1B	0	1.09944	0	0.780444	0	0	0	0	0	0	0	0	0	0	0	0	0	0	0	0	0	0.498269	1.12021	0	0	0	0	0	0	0	0	0.931612	0	0	0	0	0	0	0.586918	0	0	0	0	0.663785	0	0	2.22322	0	0.583682
TNFRSF13C	0	0	0	0	0	0	0	0	0	0	0	0	0	0	0	0	0	0	0	1.24741	0	0	0	0	0	0	0	0	0	0	0	0	0	0	0	0	0	0	0	0	0	0	0	0	0	0	0	0	0
TNFAIP8L1	0	0	1.17511	1.02025	1.42144	1.20246	0	1.12911	0	0	0	0	1.65365	0	1.70143	0	0	2.23949	0	0.806701	0.596946	0.82938	1.6354	0	0	1.09081	0.775212	0	1.55131	0	0.900973	0.931612	1.22884	1.0601	0	0.913731	0	0.733494	0.586918	2.07838	0	0	0.752306	0.663785	2.17182	0	1.11792	0.518761	0.583682
TNFAIP8	1.18052	0	0	0	0	0	0	0	0	0	0.992611	0	0	0	0.751433	0	0	0	0	0	0	0	0	0	0	0	0	0	0	0	0.900973	0	0	0	0	0	0	0	0.586918	0	0	0	1.17682	0.663785	0	0	0	0	0
TNFAIP3	0	1.09944	0	0.780444	0	0	0	0	0	0	0	0	0	0	0	0	0	0	0	0	0.596946	0	0	0	0	0	0	0	0	0	0	0.931612	0	0.664346	0	0	0	0	0	0	0.870845	0	0	1.05935	1.07938	0	0	0	0
TNFAIP2	0	0	0	1.02025	0	0	0	1.12911	0	0	0	0	0.532922	0.884608	0	0	0	0	0	0	0	0	0	0.855307	0	0	0	0	0	0	0	0.57053	0	0	0.836957	0	0	0	0.586918	1.09739	1.32925	0	0	0	1.07938	0	1.11792	0	0.583682
TNFAIP1	0	0	0	0.780444	0	0	0	0	0	0	0	0	0.532922	1.34662	0.751433	1.36503	0	0	1.5632	0	1.23846	0	0	0	0	1.09081	0	0	0	0	0	0	0	0	1.59513	0	0.790163	0	0	0	0	0	0	0	1.58641	0	1.63267	0	0
TNF	0	0	0	0	0	0	0	0	0	0	0	0	0	0	0	0	0	0	0	0	0	0	0	0	0	0	0	0	0	0	0	0	0	0	0	0	0	0	0	0	0	0	0	0	0	0	0	0	0
TMUB2	0	0	1.17511	0	0.716587	0	1.72465	1.64602	0	0	0	0	0	0	0	0	0	0	1.06015	0.806701	0.596946	0.498269	0	0	0	0.68724	0.775212	0	0	0	0	0.57053	1.22884	0	0.836957	0	0	0	0.586918	0	0	0	0.752306	0.663785	0	0	0	0	0.583682
TMSB4X	3.41352	2.56665	0	3.71185	2.12075	2.53789	2.52818	0	1.99181	0	0.992611	2.91134	3.88251	3.47709	2.59043	2.27724	3.49627	3.8245	2.14593	0	2.75549	1.91964	0	1.30955	3.07438	1.93628	0	4.27016	3.97274	2.52737	0.900973	0	0	3.24255	2.44092	2.5618	2.24416	2.96712	2.68102	3.17877	2.60362	0.706616	0.752306	3.44243	3.34085	2.99259	2.22322	0.373796	0
TMSB10	3.05986	3.43684	0.751	3.55329	1.98629	2.91724	1.72465	0	0	0	1.80764	3.12366	3.37728	3.60156	2.40606	3.0646	1.9175	2.50029	1.89639	0	3.10439	2.37068	1.12021	1.30955	1.05562	0.68724	0	3.53855	1.55131	2.16085	0	0	0	3.61106	2.02153	1.94257	1.22607	2.14966	2.68102	1.60817	1.64245	0	0	1.89555	2.53878	1.74616	1.11792	0.858826	0
TMPO	0	0	0.751	0	0.716587	0	0	0	0.817636	1.51079	0	0	0.532922	0	0	0	0	1.33381	0	0.806701	0.968247	0	0	0	0	0	0	1.01339	0	0	0	0	0	0	0	0	0	0	0	0	0	0	0.752306	0	0	0	0	0.373796	0
TMOD3	1.18052	0	2.04366	1.37553	1.64698	0	1.19544	1.12911	0	1.51079	0	1.67593	0.878788	0.884608	0	0	0	0	1.5632	1.78571	0.968247	1.2766	0	1.30955	1.89049	1.3776	1.20669	1.50635	0	0	0.900973	1.72598	1.22884	1.56324	0	0	1.52869	1.15214	0.954383	0.692173	0	0	1.17682	0.663785	1.07938	0	1.11792	0	0.949898
TMEM88	0	1.61052	0	1.74628	0.716587	1.20246	0	0	0	0	0	0	0	0	0	0	0	0	0	0	1.45102	1.07776	0	0	0	0	0	0	0	0	0	0	0	0	0	0	0.790163	0	0	0.692173	0	0	0	0	0	1.74616	0	0	0
TMEM50A	0	1.09944	0	1.63726	0.716587	1.5025	0	0	0	0	0	0	0.532922	0	0.751433	0	1.3613	0	0	0	0.968247	1.07776	0	0	1.05562	0	0	0	0	0	0.900973	0.57053	0	0	1.28619	0	0.790163	0	0	1.09739	1.32925	0	0	1.05935	1.07938	0	1.63267	0.518761	0
TMEM47	0	0	0.751	0.464456	0	0.771964	0	0	0	0	0	1.67593	0.532922	1.34662	0	0	0	0	0	0	0	0	0	0	1.05562	0.68724	0.775212	0	1.55131	0	0	0	0	0	0	0	0	0.733494	0	0	0	0	0	0	0	0	0	0.20424	0
TMEM38B	0	0	0	0	0	0	0	0	0	2.0871	0	0	0	0	0	0	0	0	0	0	0	0	0	0	0	0	0	0	0	0	0	0	0	0	0	0	0	0	0.586918	0	0	0.706616	0	0	0	0	0	0	0.583682
TMEM255B	0	1.09944	0	1.02025	0.716587	1.20246	0	0	0	0	0	0	0.878788	1.34662	0	0	0	0	1.06015	0	0.596946	1.44242	0	0	0	0.68724	0	0	0	0	0	0.57053	0	0.664346	1.28619	0	1.22607	0	0	0	0.870845	0	0	0	0	0	0	0	0
TMEM254-AS1	0	0	0	0	0.716587	0	0	0	0	0	0	0	0	0	0	0	0	0	0	0	0	0	0	0	0	0	0.775212	0	0	0	0	0	0	0	0	0	0	0	0	0	0	0	0	0	0	0	0	0	0.583682
TMEM213	0	0	1.17511	0	0	0	0	1.12911	0	0	0	0	0	0	0	0	0.896273	0	0	0	0	0	0	0	0	0	0	0	0	1.07121	0	0	1.22884	0	0.836957	0	0	0	0	0	0	0	1.17682	0	0	0	0	0	0.583682
TMEM212	0	1.61052	2.58967	0.464456	2.75286	0	3.43428	2.87681	0	2.0871	0	1.67593	1.13534	0	0	0	1.3613	1.33381	1.06015	2.84201	0.968247	1.2766	2.5953	1.85792	2.50547	0	3.55755	1.01339	0	2.67016	3.30947	2.46691	2.11065	1.56324	1.83086	2.13673	0	1.15214	0.586918	0	0.870845	0	3.0557	0	1.07938	0	1.11792	0	2.95905
TMEM204	0	0	1.17511	1.37553	0	0.771964	1.19544	1.64602	0	0	0	0	1.78018	0.884608	0.751433	1.36503	0	0	0	0	1.23846	1.07776	0	0.855307	1.05562	1.7823	0	0	0	0	0	1.1964	0	0.664346	0.836957	0	0	1.15214	0.954383	1.38502	0.870845	0	0	0	0	0	0	0	0.583682
TMEM2	0	0	0	0	0	1.73303	0	0	0	0	0	0	0.532922	0.884608	0	0	0	0	0	0	0	0.82938	0	0.855307	0	0	0	0	0	0	0	0.57053	0	1.0601	1.28619	0	0	0.733494	0.586918	0.692173	0	0	0	0	0	1.74616	1.63267	0.645376	1.21742
TMEM192	0	0	0.751	0.464456	1.64698	0	1.19544	1.12911	0	0	0	0	0	0	0	0	1.67755	0	1.06015	1.55232	0	0	1.12021	0.855307	0	1.60026	2.08326	0	0	0	0	1.1964	0	1.34296	1.28619	0.913731	0	0	0.586918	0	0	0	1.47396	0	0	0	0	0.20424	0.583682
TMEM184B	0	0	0	0	0.716587	0	0	0	0	0	0	0	0.532922	0	0	0	0	0	0	0	0.596946	0.498269	1.12021	0	1.89049	1.09081	0	0	0	0	0	0	0	0	0	0	0	0	1.22257	0	0	0	1.17682	1.3421	0	0	0	0.20424	0
TMEM176B	0	0	0	0	0	0	0	0	0.817636	0	0	0	0	0	0	0	0	0	0	0	0	0	0	0	0	0	0	0	0	0	0	0	0	0	0	0.913731	0	0	0.586918	0	0	1.11661	0	0.663785	0	1.74616	0	2.37897	0.583682
TMEM176A	0	0	0	0	0	0	0	0	0	0	0	0	0	0	0	0	0	0	0	0	0	0	0	0	0	0	0	0	0	0	0	0	0	0	0	0	0	0	0	0	0	1.96942	0	0.663785	0	2.34816	0	2.1932	0
TMEM156	0	0	0	0	0	0	0	0	0	0	0	0	0	0.884608	0	0	0	0	0	0	0	0	0	0	0	0	0	0	0	0	0	0	0	0	0	0	0	0	0	0	0	0	0	0	0	0	0	0	0
TMEM134	0	0	0	0.464456	0.716587	0.771964	2.06897	0	0	0	0.992611	0	0.878788	0	0	0	0	0	1.06015	0.806701	0.596946	0.498269	1.12021	0.855307	0	0.68724	1.73799	0	0	1.07121	1.3672	1.1964	0	0	0	1.38318	0.790163	0	0	0	0.870845	0	0.752306	1.05935	0	0	0	0.20424	0.583682
TMEM123	2.67723	0	0	0.780444	0	1.5025	0	0	0	0	0	0	0	0	0.751433	0	0	0	1.06015	0	0.596946	0.82938	0	0	0	0	0	0	0	0	0	0.931612	0	0	0.836957	0	0	0.733494	0	0	0.870845	2.22181	0	0.663785	0	0	1.11792	1.03471	0
TMEM109	0	0	0	0.464456	0	0.771964	0	0	0	0	0	0	0.532922	1.66149	0	0	0	0	0	0	1.90511	1.70918	0	0	0	0	0	0	0	0	0	0.57053	0	0	0.836957	0	0	0	0.586918	1.09739	0	0	0	0	0	0	0	0.20424	0
TMEM106C	0	0	0	0	0	0	0	0	0	0	0	0	0	0	0	0	0	0	0	0	0	0	0	0	0	0	0	0	0	0	0	0.931612	0	0	0	0	0	0	0	0	0	0	0	0	0	0	0	0.20424	0
TMEM106A	0	1.09944	0	0.780444	0.716587	0	0	1.98516	0	0	0	0	0	0.884608	0	0	0	0	0	1.55232	0	0	1.6354	0	0	0	1.92543	0	0	0	1.3672	1.40559	0	0.664346	0	1.38318	0	0	0	0	0	0	1.17682	0	0	0	0	0	1.42832
TMED9	1.70705	1.09944	0	0.464456	0.716587	1.20246	0	0	0	0	0	0	0	1.34662	0.751433	2.53905	0	0	0	0	0.596946	0	0	0.855307	1.55771	0.68724	0	1.01339	2.13254	0	0	0.57053	0	0	0.836957	0	0.790163	0	1.22257	1.38502	0	1.11661	0	1.3421	0	0	0	1.58096	0.583682
TMED10	1.18052	0	0	0	1.12983	0	0	0	0	0	0	1.67593	0	1.34662	0	1.36503	1.3613	0	0	0	0.596946	1.07776	1.12021	0	0	1.09081	0	0	0	1.57656	0	0	0	0	0	0	0.790163	0	0	1.09739	0.870845	0	0	1.05935	0	0	0	0.95062	0
TMC8	1.18052	0	0	0	0	0	0	0	0	0	0	0	0	0	0	0	0	0	0	0	0	0	0	0	0	0	0	0	0	0	0	0	0	0	0	0	0	0	0	0	0	0	0	0	0	0	0	0	0
TMBIM6	1.70705	0	0.751	1.63726	0.716587	1.5025	0	0	0	1.51079	0	0	0.532922	0	1.17568	0	2.11092	1.33381	1.89639	0	0.968247	1.81992	0	2.04947	1.55771	0.68724	0	1.50635	2.76481	1.07121	0	0	1.22884	0	0	1.94257	1.52869	1.67353	1.43387	0	1.88065	2.10354	0.752306	1.3421	0	0	0	2.33563	0.583682
TMA7	1.18052	0	0.751	1.37553	0	0	1.19544	0	0	0	0	0	0	0.884608	1.17568	0	0.896273	0	1.06015	0	0.968247	0.498269	0	0.855307	1.05562	1.09081	0	1.50635	1.55131	0	0	0	0	0.664346	0.836957	0	1.52869	1.15214	0.954383	1.09739	1.88065	2.10354	0	0	0	2.34816	0	0.858826	0
TM4SF5	0	0	0	0	0	0	0	0	0	0	0	0	0	0	0	0	0	0	0	0	0	0	0	0	0	0	0	0	0	0	0	0	0	0	0	0	0	0	0	0	0	0	0	0	0	0	0	1.58096	0
TM4SF4	0	0	0	0	0	0	0	0	0	0	0	0	0	0	0	0	0	0	0	0	0	0	0	0	0	0	0	0	0	0	0	0	0	0	0	0	0	0	0	0	0	0	0.752306	0	0	1.74616	0	1.58096	0
TM4SF18	1.18052	0	0.751	1.8446	1.12983	1.5025	0	1.12911	0	0	0	0	1.13534	1.34662	0.751433	2.27724	0	0	1.5632	0	1.77535	1.07776	0	1.85792	0	0	0	1.83514	0	1.07121	0	0	0	0.664346	2.18163	1.70146	0	0.733494	0.954383	1.09739	0.870845	0	0	0	0	0	1.97088	0	0
TM4SF1	0	1.09944	0	2.16289	1.12983	2.07798	1.19544	0	0	0	0.992611	0	2.38604	2.39439	0.751433	1.92168	0	2.23949	1.5632	0	1.77535	1.2766	0	1.62083	1.05562	0	0	0	0	1.91075	0	0.57053	0	1.34296	2.81739	2.13673	1.22607	0.733494	1.22257	2.07838	0.870845	0.706616	0	0.663785	1.07938	0	1.63267	0.518761	0
TLR7	0	0	0	0	0.716587	0	0	0	0	1.51079	0	0	0	0	0	0	0	0	1.06015	1.24741	0	0	0	0	0	0	1.20669	0	0	1.07121	0	0.931612	1.22884	0	0	0.913731	0	0	0	0	0	0	0.752306	0	0	0	0	0	0.949898
TLR3	0	0	1.17511	0.464456	0.716587	0	0	1.12911	0	0	0	0	0	0	0	0	0	0	0	0	0.596946	0	1.12021	0	0	0	0.775212	0	0	0	0	0.931612	0	0	0	0	0	0	0	0	0	0	0	0	0	1.74616	0	0	0.583682
TLR2	0	0	0	0	0	0	0	0	0	0	0	0	0	0	0	0	0	0	0	0	0	0	0	0	0	0	0	0	0	0	0	0	0	0	0	0	0	0	0	0	0	0	0	0	0	0	0	0	0
TLR10	0	0	0.751	0	0	0	1.19544	1.12911	0	0	0	0	0	0	0	0	0	0	0	0	0	0	0	0	0	0	0	0	0	1.57656	0	0	0	0	0	0	0	0	0	0	0	0	0	0	0	0	0	0	0
TLN1	0	1.09944	0.751	1.63726	1.64698	0	0	0	0	0	0	0	0.532922	1.34662	1.70143	1.36503	2.11092	0	1.5632	0.806701	1.90511	0.82938	0	0.855307	1.89049	2.47517	0	1.83514	1.55131	0	0	0.57053	0	0.664346	1.28619	1.38318	1.94901	1.67353	1.60826	0.692173	1.32925	1.11661	1.47396	2.77893	1.07938	2.72137	0	0.373796	0
TLE1	0	0	0	0	0	0	0	0	0.817636	1.51079	0	0	0	0	0	0	0.896273	0	0	0	0	0	0	0	2.1398	0.68724	0	0	0	0	0	0	0	0	0	0	0	0	0	0	0	0	0	0.663785	0	0	0	0.20424	0
TLCD2	1.18052	1.94718	1.47205	0	1.12983	0	2.52818	2.23801	1.26146	0	0	2.64151	1.13534	0	1.17568	0	0	0	0	2.7667	0	0	2.22625	1.30955	0	1.09081	2.6317	1.01339	0	1.57656	0.900973	2.46691	2.57202	0	1.59513	0.913731	1.76075	0.733494	0.586918	0.692173	0.870845	0	2.30086	0	1.07938	0	1.11792	0	1.87984
TK1	0	0	0	0	0	0	0	0	0	0	0	0	0	0	0	0	0	0	0	0	0	0	0	0	0	0	0	0	0	0	0	0	0	0	0	0	0	0	0	0	0	0	0	0	0	0	0	0	0
TJP1	0	1.09944	0	0.464456	0.716587	1.73303	1.19544	0	0	1.51079	0	2.27094	0.532922	1.34662	0.751433	0	0	0	1.5632	0.806701	1.23846	1.44242	0	0.855307	0	1.3776	0.775212	0	0	0	0	0.931612	0	1.56324	1.59513	0	1.76075	0	0.586918	1.09739	0.870845	0	0	0.663785	0	0	1.63267	0.20424	0
TINAGL1	0	1.09944	0	2.01631	0	0	1.72465	0	0	1.51079	0	0	0	0	0	0	2.11092	0	0	0.806701	0.596946	0	0	0	0	1.7823	0	1.01339	0	0	0	0.57053	0	0.664346	1.28619	0	0	0	0.586918	0	0	0	0	0	0	0	0	0	0.583682
TIMP3	0	1.09944	0	2.22886	2.12075	1.20246	0	1.64602	0	0	0	2.27094	0.878788	3.16945	2.29938	0	1.3613	1.8858	2.65446	0	2.38065	1.58465	1.12021	1.30955	1.55771	1.09081	0.775212	1.01339	2.76481	1.57656	0	0.57053	0	1.56324	2.18163	1.70146	2.24416	0.733494	1.22257	0.692173	1.88065	0	1.47396	1.56232	0	0	2.59216	0	0.949898
TIMP2	0	0	0	0	1.12983	0.771964	0	1.12911	0	0	0	1.67593	0.878788	1.34662	0	0	1.9175	1.33381	1.06015	0	0	0.82938	0	0.855307	0	1.93628	0	1.01339	0	1.57656	0	0	0	0	0.836957	0	1.22607	0	0.586918	0.692173	0	0	0	1.89555	0	0	1.11792	0	0
TIMP1	0	2.56665	0	1.51492	0.716587	1.92029	4.25414	0	0	0	0	0	0.878788	1.34662	0.751433	2.27724	2.41239	1.33381	0	0	2.12301	0.82938	0	0.855307	2.1398	3.35905	0.775212	1.01339	3.42643	2.36078	1.3672	0.931612	0	1.0601	1.59513	1.38318	1.76075	1.44641	0.586918	1.09739	1.64245	1.81452	0	2.24997	1.07938	0	1.11792	0	0
TIGIT	0	0	0	0	0	0	0	0	0	1.51079	0	0	0	0	0	0	0	0	0	0	0	0	0	0	0	0	0	0	0	0	0	0	0	0	0	0	0	0	0	0	0	0	0	0	0	0	0	0	0.949898
TIE1	0	1.09944	1.17511	1.37553	0	1.5025	0	0	0	0	1.48091	2.27094	0.878788	1.66149	1.17568	0	0	0	0	0	1.45102	1.44242	1.6354	0.855307	0	0.68724	0	1.83514	0	1.07121	0	0	0	1.34296	1.83086	1.94257	1.76075	1.44641	1.43387	1.09739	1.32925	0	0	0	1.07938	0	1.63267	0.20424	0.949898
THY1	0	0	0	0	1.12983	0	0	0	0	0	0	0	1.13534	1.34662	0	0	0	0	0	0	0	0	0	0	1.05562	2.38813	0	0	3.54072	0	0	0	0	0	0.836957	0	0	0	0.586918	0	0	0	0	1.56232	0	0	0	0	0
THSD7A	0	1.09944	1.47205	1.63726	1.42144	0	0	1.98516	0	1.51079	0	0	0.878788	0.884608	1.47268	0	0	0	1.5632	0.806701	1.77535	1.07776	1.12021	1.30955	0	0	0	0	0	0	0	1.57855	0	1.34296	3.25548	0	2.10741	0	0	1.38502	0	0	1.17682	0	0	1.74616	1.11792	0.20424	1.21742
THRAP3	0	1.09944	0	1.02025	0	1.20246	0	1.64602	1.56785	0	0	0	1.13534	0.884608	0.751433	1.36503	1.3613	0	0	0	0.596946	0.498269	0	0	0	1.3776	0.775212	0	2.13254	0	0	0.931612	0	0	0	0	1.52869	0	0.586918	0	0.870845	0	0	0.663785	0	0	0	0.373796	0
THEMIS2	0	0	0	0	0	0	0	0	0	0	0	0	0	0	0	0	0	0	0	0	0	0	0	0	0	0	0	0	0	0	0	0	0	0	0	0	0	0	0	0	0	0	0	0	0	0	0	0	0
THEMIS	0	0	0	0	0	0	0	0	0	0	0	0	0	0	0	0	0	0	0	0	0	0	0	0	0	0	0	0	0	0	0	0	0	0	0	0	0	0	0	0	0	0	0	0	0	0	0	0	0
THBS2	0	0	0	0	0	0	0	0	0	0	0	0	0	0	0	0	0	0	0	0	0	0	0	0	0	0	0	0	0	0	0	0	0	0	0	0	0	0	0	0	0	0	0	0	0	0	0	0	0.583682
THBD	0	1.09944	0	0.464456	0.716587	0	0	0	0	0	0.992611	0	0.532922	1.34662	0	0	0	0	0	0.806701	0	0.498269	0	0.855307	0	0	0	0	0	0	0	0	0	0.664346	1.28619	0	0	0	0	0	0	0	0	0	0	0	0	0	0
TGOLN2	0	1.09944	0	0.464456	0	0	1.19544	0	0	0	0	0	1.33937	0	0.751433	0	0	0	0	0	0.596946	1.07776	0	1.30955	1.05562	1.09081	0.775212	1.01339	0	0	0	0.57053	1.22884	0.664346	0.836957	1.94257	0	1.15214	0.954383	1.79054	0	0	0.752306	0.663785	0	0	0	0.373796	0
TGM2	0	0	0	1.02025	1.12983	0	0	0	0	0	0	0	0	0	0	0	0	0	0	0	1.90511	0.498269	0	0	0	0	0	0	0	0	0	0	0	0	1.59513	0	0	0	0	0	0.870845	0.706616	0.752306	0	0	2.34816	0	0.518761	0
TGFBR3	0	0	0	0	0.716587	2.2142	0	0	0	0	0	0	0.878788	2.39439	0	0	1.67755	0	0	0	0	0.498269	0	0.855307	0	0.68724	0	0	0	0	0	1.1964	0	0.664346	0.836957	0	0.790163	0	0	0.692173	0	0	0	0	1.07938	0	1.97088	0	0
TGFBR2	0	0	1.70076	1.93413	1.42144	1.92029	0	0	0	0	1.48091	1.67593	0.532922	2.09355	1.17568	0	0	0	0	0	1.77535	1.44242	0	2.2102	1.05562	0.68724	0	1.01339	0	0	0	0.931612	0	1.0601	1.28619	1.70146	1.52869	0.733494	0.954383	1.60817	1.32925	0	0.752306	1.05935	0	0	1.63267	0.20424	0.949898
TGFBI	0	0	0	0	0	0	0	0	0	0	0	0	0	0	0	0	0	0	0	0	0	0	0	0	0	0	0	0	0	0	0	0	0	0	0	0	0	0	0	0	0	0	0	0.663785	0	0	0	1.31447	0
TGFB1I1	0	0	0	0	0	0	1.72465	0	0	0	0	0	1.33937	0	0.751433	0	1.3613	0	0	0	0	0	0	0	1.55771	0.68724	0	0	0	0	0	0.57053	0	0.664346	0	0	0	0.733494	0.586918	0	0	0	0	1.05935	1.07938	0	0	0	0
TFRC	0	0	0	0	0	0.771964	0	0	0.817636	0	0	0	0.532922	0	0	0	0	0	0	0	0	0	0	0	0	0	0	0	0	0	0	0	0	0	0	0	0	0	0.586918	0	0.870845	0.706616	0	0	0	0	0	0.20424	0
TFPI	0	0	0.751	0	0	0.771964	0	0	0	0	0	0	0	0	0	0	1.9175	0	0	0	0.596946	0	0	0	0	0	0	0	0	0	0	0	0	0.664346	0	0	1.76075	0.733494	0	0	0	1.40661	0	1.05935	1.07938	0	0	1.7914	0
TFEC	0	0	0	0	0	0	0	1.12911	0	0	0	0	0	0	0	0	0	0	0	0	0	0	0	0	0	0	0	0	0	1.07121	0	0	0	0	0	0	0	0	0	0	0	0	0	0	0	0	0	0	0.583682
TFDP2	0	0	0	0	0	0.771964	0	0	0	0	0	0	0	0	0	0	0	0	0	1.24741	0	0.82938	0	0.855307	0	0	0.775212	0	1.55131	0	0.900973	1.57855	0	0.664346	1.28619	0.913731	0	0	0	0	0	0	1.47396	0	1.07938	0	0	0.373796	0.583682
TFDP1	0	0	0	0.464456	0	0	0	0	0	0	0.992611	0	0	1.66149	0	1.36503	0	0	0	0	0	0.498269	0	0	0	0.68724	0	0	0	0	0	0	0	0	0	0	0	0.733494	0	0	0	0	0	0	1.07938	0	0	0	0
TF	1.18052	0	0	0	0.716587	0	0	0	0.817636	0	0	0	0	0	0	0	0	0	0	0	0	0	0	0	0	0	0	0	0	0	0	0	0	0	0	0	0	0	0	0.692173	0	1.6312	0.752306	1.05935	0	0	0	2.29035	0
TESPA1	0	0	0	0	0	0	1.19544	0	0	0	0	0	0	0	0	0	0	0	0	0	0	0	0	0	0	0	0.775212	0	0	0	0	0.57053	0	0.664346	0	0	0	0	0	0	0	0	0	0	0	0	0	0	0
TERF2IP	0	0	0	0	0	0	0	0	0.817636	0	0	0	0.878788	0.884608	0.751433	0	0	1.8858	0	0	0.968247	1.07776	0	0	1.05562	1.09081	0	0	0	0	0	0.57053	0	0	0	0.913731	0.790163	0	0.586918	1.09739	0	0	0	0	0	0	0	0.757772	0
TEP1	1.18052	0	0.751	0	0.716587	0	0	1.12911	0	1.51079	0	0	0.532922	0	0	0	0	0	0	0.806701	0.596946	0.498269	1.6354	0	0	0.68724	0	0	0	0	0	0.57053	1.22884	0	0	0	0	1.15214	0	0	0.870845	0	1.17682	0	1.07938	0	1.63267	0	0.583682
TDO2	0	0	0	0	0	0	0	0	0	0	0	0	0	0	0	0	0.896273	0	0	0	0	0	0	0	0	0	0	0	0	0	0	0	0	0	0	0	0	0	0	0	0	0	0	0	0	0	0	0.373796	0
TCTN1	0	1.09944	0	0	1.42144	0.771964	0	0	0	0	0	0	0	0	0	0	0	0	1.06015	1.24741	0	0	0	1.30955	1.05562	0	1.50719	0	0	1.07121	0	0.57053	2.11065	0	0	0	0	0.733494	0	0	0	0	1.17682	0	0	0	0	0.20424	0
TCP1	0	0	0	0.780444	0	0	0	0	0.817636	0	0	0	0	0.884608	0	0	1.3613	0	0	0	0	0.82938	0	0	1.05562	0	0	0	0	0	0	0	0	0	0	0	0	0	0	0	0	1.11661	0	0.663785	0	0	0	0.20424	0
TCF7L1	0	0	0	1.02025	0	0	0	0	0	0	0	0	1.33937	0	1.17568	0	0	0	0	0	0.596946	0	0	0	1.05562	0	0	0	0	0	0	0.57053	0	0.664346	0	0	0.790163	0.733494	1.43387	1.60817	0	0	0	1.05935	1.58641	0	0	0	0
TCF7	2.30534	0	0.751	0	0	0	0	0	0	0	0	0	0	0	0	0	0	0	0	0	0	0	1.12021	0	0	0	0	0	0	0	0	0	0	0.664346	0	0	0	0	0	0	0	0	0	0	0	0	0	0	0
TCF4	0	0	1.88682	2.29076	3.13767	2.2142	1.72465	1.64602	0	0	0.992611	2.27094	2.99903	3.04167	2.50247	2.53905	2.74216	3.15201	2.51185	1.24741	2.58546	2.0935	2.86438	1.85792	1.05562	2.18746	0	1.50635	0	1.57656	0.900973	1.1964	0	1.34296	2.31964	1.38318	1.94901	2.01464	2.10328	2.07838	2.37301	0.706616	0	2.24997	2.53878	2.34816	2.59216	0	1.21742
TCF19	0	0	0	0	0	0	0	0	0	0	0	0	0	0	0	0	0	0	0	0	0.596946	0	0	0	0	0	0	0	0	0	0	0	0	0	0	0	0	0	0	0	0	0	0	0	0	0	0	0	0
TCEB2	0	1.09944	0	1.21356	0.716587	0.771964	1.19544	0	0	0	0	1.67593	0.878788	1.66149	1.17568	0	1.3613	1.33381	0	0	0.968247	0	0	0	1.05562	0	0	1.01339	0	0	0	0	0	1.56324	0	0	0.790163	0.733494	0	0	0	0.706616	0	1.05935	0	0	0	0.645376	0
TCEAL4	0	1.09944	0.751	0.464456	0.716587	0	0	0	0	0	0	0	0.878788	0	0	0	0	1.33381	0	0	0	0.498269	0	0	1.05562	0.68724	0	0	1.55131	1.07121	0	0	0	0	0	0	1.22607	0	0.586918	1.60817	0	0	0.752306	1.56232	0	0	0	0.20424	0.583682
TCEA3	0	0	0	0	0	0	0	0	0	0	0	0	0	0	0	0	0	0	0	0	0	0	0	0	0	0	0	0	0	0	0	0	0	0	0	0	0	0	0	0	0	0	0	0	0	0	0	0.373796	0
TC2N	0	0	0	0	0	0	0	0	0	1.51079	0	0	0	0	0	0	0	0	0	0	0	0	0	0	0	0	0	0	0	0	0	0.57053	0	0	0.836957	0	0	0	0	0	0	0	0	0	0	0	0	0	0
TBXAS1	0	0	0	0	0	0	0	0	0	0	0	0	0	0	0	0	0	0	0	0	0	0	0	0	0	0	0	0	0	0	0	0	0	0	0	0	0	0	0	0	0	0	0	0	0	0	0	0	0
TBX21	0	0	0	0	0	0	0	0	0	0	0	0	0	0	0	0	0	0	0	0	0	0	0	0	0	0	0	0	0	0	0	0	0	0	0	0	0	0	0	0	0	0	0	0	0	0	0	0	0
TBX2	0	0	0	0	0	0	2.69722	0	0	0	0	0	0	0	0	0	2.53477	0	0	0	0	0	0	0	1.89049	2.98657	0	0	0	0	0	0	0	0	0	0	0	0	0	0	0	0	0	1.3421	0	0	0	0	0.583682
TBCK	0	0	0.751	0.780444	0	0	1.19544	1.12911	0	0	0	0	0	0	0	0	0	0	1.06015	0	0.596946	0.82938	1.9738	1.30955	0	0.68724	1.50719	0	0	1.57656	0.900973	0.57053	1.7639	1.0601	0	1.38318	0	0	0	0	0	0	0	0	0	0	1.11792	0	0.949898
TBC1D8B	2.05025	2.39946	4.19517	0.780444	4.25824	1.5025	4.61142	4.66604	1.99181	4.16942	0.992611	3.69217	1.50879	2.72366	1.17568	0	1.67755	2.50029	1.5632	4.4695	0.596946	1.07776	4.74804	4.21426	2.50547	1.09081	4.28995	1.01339	0	3.6254	4.55698	4.05442	4.36497	3.03765	3.85053	4.13579	2.36446	2.90959	2.19646	0.692173	0	0	4.7106	0	1.92132	0	1.63267	0.20424	4.3461
TBC1D32	0	0	0	0	0	0	1.72465	1.64602	0	0	0	0	0	0	0	0	0	0	1.06015	0	0	0	1.6354	0.855307	0	0	0.775212	1.01339	0	0	0.900973	0.57053	0	0	0.836957	0.913731	0.790163	0	0	0	0	0	0.752306	0	1.07938	0	0	0	0
TBC1D10C	0	0	0	0	0	0	0	0	0	0	0	0	0	0	0	0	0	0	0	0	0	0	0	0	0	0	0	0	0	0	0	0	0	0	0	0	0	0	0	0	0	0	0	0	0	0	0	0	0
TAX1BP3	0	0	0	0.780444	0	0	0	0	0	0	0	0	1.13534	0	0.751433	0	0	0	0	0	1.23846	0.498269	0	0.855307	1.55771	0	0	0	1.55131	0	0	0	0	0	0	0	0	0.733494	0	0	0	0	0	0	0	1.74616	0	0.20424	0
TAX1BP1	1.70705	1.09944	0.751	0.464456	0	1.5025	1.19544	0	0	0	0	0	0.878788	2.09355	0	1.36503	1.67755	0	0	0	0.968247	1.07776	0	0	0	0	0	0	0	0	0	0.57053	0	0	0	0	0.790163	0.733494	0	0.692173	1.32925	0.706616	0	1.56232	0	1.74616	0	0.757772	0.583682
TAT	0	0	0	0	0	0	0	0	0	0	0	0	0	0	0	0	0	0	0	0	0	0	0	0	0	0	0	0	0	0	0	0	0	0	0	0	0	0	0	0	0	0	0	0	0	0	0	0	0.583682
TAS2R4	0	0	0.751	0	1.12983	0.771964	0	0	0.817636	0	0	0	0	0	0	0	0	0	1.06015	1.97485	0	0	1.9738	0	0	0	0.775212	0	0	0	1.3672	0.57053	0	0	0	0	0	0.733494	0	0	0	0	0	0.663785	0	0	0	0	0.583682
TARS2	0	0	1.47205	0	0	0	1.72465	0	1.26146	0	0	0	1.13534	0	0	1.36503	0	0	0	1.24741	0.596946	0	0	1.62083	0	0	1.20669	0	0	0	0	0.57053	0	1.0601	0	0	0	0	0	0	0	0	0	0	1.58641	0	0	0.20424	0
TAPBP	2.05025	0	0.751	0.780444	0	0.771964	0	0	0	0	0	0	1.13534	1.34662	0	0	0	1.33381	1.06015	0	1.62626	0.498269	0	1.30955	0	1.09081	0	0	1.55131	0	0	0.931612	0	0.664346	0	0.913731	1.22607	0	0.586918	0	1.32925	0.706616	0.752306	1.05935	1.58641	1.74616	1.11792	0.20424	0.583682
TAP1	0	1.09944	0	0.780444	0	0	0	0	0	0	0.992611	0	0.878788	0.884608	0	1.36503	0	1.8858	0	0	0.596946	0.498269	0	0.855307	0	0	0	0	0	1.07121	0	0	0	0.664346	0	0	0	0	0	0	1.32925	0	0	0.663785	0	0	0	0	0
TAGLN2	0	0	0	2.01631	0	0.771964	1.19544	0	2.61486	0	0	0	1.50879	2.39439	0	1.36503	1.67755	1.33381	1.89639	0	0.596946	0	0	0	1.89049	0	0	1.01339	1.55131	1.07121	0	0	0	0.664346	0	1.38318	1.94901	0	0.586918	0.692173	1.88065	1.40661	0	0.663785	0	0	0	0.645376	0
TAGAP	0	0	0	0	0	0	0	0	0	0	0	0	0	0	0	0	0	0	0	0	0	0	0	0	0	0	0	0	0	0	0	0	0	0	0	0	0	0	0	0	0	0	0	0	0	0	0	0	0
TAF8	0	1.09944	0.751	0.780444	1.12983	0	0	2.23801	0	1.51079	0	0	0	0	1.17568	1.36503	0	0	1.06015	1.55232	0	0	1.12021	1.30955	0	0	1.20669	0	0	1.07121	1.684	0.57053	0	0	0	0	0.790163	0	0	0.692173	0.870845	0	1.17682	0	0	0	0	0.20424	1.60243
TAF7	0	0	0	0	0	0	0	0	1.99181	0	0	0	0	0	0	0	0	0	0	0	0	0.498269	0	0	0	0.68724	0	0	0	0	0	0	1.22884	0	0	0.913731	0	0	0	0	1.32925	0	0	1.05935	0	0	0	0	0
TADA2B	0	1.09944	0	0	0.716587	0	0	0	0.817636	2.0871	0	0	0	0	0	0	0.896273	0	0	0.806701	0	1.2766	0	0.855307	0	0	1.50719	0	0	0	1.3672	1.1964	1.7639	0.664346	0	1.38318	0	0	0	0	0	0	0.752306	0	0	0	0	0	1.21742
TACC3	0	0	0	0	0	0	0	0	0	0	0.992611	0	0	0	0	0	0	0	0	0	0	0.498269	0	0	0	0	0	0	0	0	0	0.57053	0	0	0	0	0	0	0	0	0	0	0	0	0	0	1.11792	0	0.583682
SZRD1	0	0	0	0	0	0	1.19544	0	0	0	0	0	0	0	0.751433	0	0	1.33381	0	0	0.596946	0	0	0	1.05562	0.68724	0	0	0	0	0	0	0	0	0.836957	0	0	0.733494	0	0	0	0	0.752306	0	0	0	1.11792	0.20424	0
SYTL3	0	0	0	0.464456	0.716587	0	0	0	0	0	0	0	0	0	0	0	0	0	0	0	0	0	0	0	0	0	0	0	0	0	0.900973	0.57053	0	0	0	0	0	0	0	0	0	0	0	0	0	0	0	0	0
SYTL2	0	0	0	0	0	0	1.19544	0	0	1.51079	0	0	0	0	0	0	0	0	0	0	0	0	0	0	0	0	0	0	0	0	0	0	1.7639	0	0	0	0	0	0	0	0	0	0	0.663785	0	0	0	0	0
SYNRG	0	0	0.751	0.464456	1.42144	0	0	0	0	0	0	0	0	0.884608	0	0	0	0	0	0	0.596946	0.82938	0	0	1.05562	0.68724	0.775212	0	0	0	0	0.57053	0	0	0	0	0	1.15214	1.43387	0	0	0	0.752306	0	0	0	0	0.373796	0
SYNPO2	0	0	0.751	0	0	0	0	1.12911	0	0	0	0	0	0	0	0	1.3613	0	0	0	0	0	0	0	0	1.93628	0	0	0	1.57656	0.900973	1.1964	0	0	0.836957	0	0	0	0	0	0	0	0.752306	1.56232	0	0	0	0	0
SYNPO	0	1.09944	0	0.464456	0	1.20246	0	0	0.817636	0	1.80764	0	0	2.72366	1.47268	0	0	1.33381	0	0	2.01997	1.44242	1.6354	0	0	1.60026	0	1.01339	0	0	0	0.57053	0	1.34296	0.836957	0	1.22607	0	1.60826	1.09739	0.870845	0	0	0	0	0	1.11792	0.373796	0
SYNGR2	0	0	0	0.780444	0	0.771964	0	0	0	0	0	0	0	0	0	0	0	0	0	0	0.968247	0.82938	0	0	1.05562	0.68724	0	1.01339	0	0	0	0	0	0	0	0	0	0	0	0	0	0	0	0.663785	0	0	1.11792	0	0
SYNE2	3.16063	2.39946	2.40531	2.34906	0.716587	1.92029	1.72465	0	0	0	1.48091	1.67593	1.78018	0.884608	0.751433	1.36503	0.896273	0	2.77927	0	0	2.53765	1.9738	1.85792	1.05562	1.3776	1.20669	1.01339	0	1.07121	1.684	2.32658	1.22884	2.25101	3.14855	2.76962	1.94901	1.15214	1.22257	1.38502	2.23416	0	0.752306	3.16441	1.07938	1.74616	3.16426	0.20424	2.18998
SYK	0	0	0	0	0	0	0	1.12911	0	0	0	1.67593	0	0	0	0	0	0	0	0	0	0	0	0	0	0	0.775212	0	0	0	0.900973	0	0	0	0	0	0	0	0	0	0	0	0	0	0	0	0	0	0
SYDE1	0	0	0	0	0	0	0	0	0	0	0	0	0	0	0	0	0	0	0	0	0	0	0	0	0	0.68724	0	0	0	0	0	0	0	0	0	0	0	0	0	0	0	0	0	0	0	0	0	0	0
SYAP1	0	0	0.751	1.02025	0.716587	0	0	0	0	1.51079	0	0	0	0	0	0	0.896273	0	0	0	0	0.498269	1.6354	0.855307	1.55771	1.3776	1.50719	0	0	0	0.900973	0.57053	0	1.0601	0	0	0.790163	0	0.586918	0	0	0	0.752306	1.05935	0	0	0	0	0.583682
SWAP70	0	2.19865	0	1.37553	0.716587	1.73303	0	0	0	1.51079	1.80764	1.67593	1.50879	0.884608	2.17997	1.36503	0.896273	0	1.06015	0	1.77535	1.2766	0	0	1.05562	0.68724	0	0	0	0	0	0.931612	0	1.0601	0.836957	0.913731	0	0.733494	1.60826	1.09739	0	0	0.752306	0	1.07938	0	1.63267	0	0
SVOP	0	0	1.47205	0.464456	0	0	1.19544	1.12911	0	1.51079	0.992611	0	0.532922	0	0	0	0	0	1.06015	0.806701	0	0	1.6354	1.30955	0	0	1.50719	0	0	0	1.684	0	1.22884	1.56324	0	0	0	0	0	0	0.870845	0	0.752306	0	0	0	0	0	1.21742
SVIL	0	1.61052	0	0	0	0.771964	0	1.12911	0	1.51079	0	0	1.33937	0.884608	0.751433	0	1.3613	0	2.14593	0	0	0.82938	0	0	0	0.68724	0	0	0	0	0	0.57053	0	0.664346	1.28619	0	0	1.67353	0.954383	0	1.32925	0	0	0	1.07938	0	0	0	0.583682
SUZ12	1.18052	0	0	0.464456	0.716587	0	0	0	1.56785	1.51079	0	0	1.13534	1.34662	0	0	0	0	0	0	0	0.498269	0	0	1.05562	0	0	0	0	1.57656	0	0	0	0	0.836957	0	0	0	0	0.692173	0	0	0.752306	0.663785	0	0	0	0.20424	0
SUSD6	1.18052	0	0	0.464456	0	0.771964	0	0	0.817636	0	0	0	0.532922	0.884608	0.751433	0	0	1.33381	0	0	0.596946	0.82938	0	0	1.05562	2.18746	0	0	0	0	0	0.57053	0	0	0	0	0	0	0.586918	0	0	0	0.752306	1.05935	1.07938	0	0	0	0
SUMO2	0	0	0	1.21356	0	0	0	1.12911	1.26146	0	0	1.67593	1.13534	0.884608	1.17568	0	1.9175	1.8858	0	0	0.968247	1.07776	1.6354	1.62083	0	1.60026	0	0	2.13254	1.07121	0	0	1.22884	0	1.28619	0.913731	0.790163	1.15214	0.586918	0	1.32925	0	0.752306	1.05935	0	0	0	0.645376	0.583682
SULT2A1	0	0	0	0	0	0	0	0	0	0	0	0	0	0	0	0	0	0	0	0	0	0	0	0	0	0	0	0	0	0	0	0	0	0	0	0	0	0	0	0	0	0	0	0	0	0	0	0	0
SULT1B1	0	0	1.88682	0	1.42144	0	1.19544	2.75117	0	1.51079	0	1.67593	0	0	0	1.36503	0	0	0	1.78571	0	0	2.42768	1.30955	0	0	1.92543	0	0	1.07121	1.684	2.16338	1.7639	1.0601	0.836957	1.94257	0	0	0	0	0	0	2.04581	0	0	0	0	0	1.75071
SULF2	0	1.94718	0	0.780444	1.42144	0.771964	0	0	0	0	0	1.67593	0.532922	0.884608	0	0	0	1.33381	1.06015	0	2.12301	1.58465	0	1.62083	0	0	0	1.01339	0	0	0	0	1.22884	0.664346	1.28619	0.913731	1.52869	0	1.22257	1.09739	1.32925	0	0	0	0	0	1.11792	0	0.949898
SUGP2	1.70705	0	1.70076	0.780444	0	0.771964	1.72465	1.12911	0	0	0.992611	0	1.13534	0	1.70143	1.36503	0.896273	0	0	1.78571	0.596946	1.07776	1.12021	0.855307	1.05562	0	0.775212	1.01339	0	1.07121	0	0.57053	1.22884	1.56324	0	1.70146	0	0	0	0	0	0	1.17682	0	1.58641	0	0	0.373796	0.949898
SUB1	1.18052	0	0.751	1.02025	0	0	1.19544	0	0	0	0	0	0	0.884608	0	0	0.896273	0	0	0	0	1.07776	1.12021	0.855307	0	1.09081	0.775212	1.01339	0	1.07121	0	0	0	0.664346	1.28619	0	0.790163	0.733494	0	0.692173	0	1.40661	0	0	0	1.74616	0	1.31447	0
STXBP5-AS1	0	0	0.751	0.464456	0	0	0	1.64602	0	0	0	0	0.532922	0	0	0	0	0	0	0	0	0	0	0.855307	0	0	1.92543	1.01339	0	1.91075	0	1.1964	1.22884	0	0	0.913731	1.22607	0	0	0	0	0	1.17682	0	0	0	1.11792	0	1.21742
STRBP	0	0	0	0	0	0	1.19544	0	0.817636	0	0	0	0	0	0.751433	1.92168	0	0	0	0	0	0	0	0	0	0	0	0	0	1.07121	0	0	0	0.664346	0	0	0	0.733494	0	0.692173	0	0	0	0	0	0	0	0	0
STOM	1.18052	0	0	2.09227	0	0.771964	1.19544	1.12911	3.5262	1.51079	0.992611	2.64151	0.532922	2.72366	0	1.36503	1.67755	1.33381	0	0	1.62626	2.42947	0	1.30955	2.1398	1.60026	0	1.01339	0	0	0.900973	0.57053	0	0.664346	0.836957	1.38318	0.790163	0.733494	1.22257	1.38502	0	1.40661	0.752306	1.56232	0	1.74616	1.11792	1.03471	0
STMN1	0	0	0	0	0	0	0	0	0	0	1.48091	1.67593	0	0	0.751433	0	0	0	0	0	0.596946	0	0	0	0	0	0	1.01339	0	0	0	0	0	0	0	0.913731	0	0	0	0	0	0	0	0	0	0	0	0	0
STK4	0	0	1.17511	0.464456	0	0.771964	1.19544	0	0	0	0	0	0	0	0	0	0	0	0	0	0	0	0	0	0	0.68724	0	0	0	0	0	0.931612	0	0	0	0	0	0	0	0	0	0	0.752306	1.3421	0	1.74616	0	0	0
STK17B	0	0	0	0	0	0	0	0	0	0	0	0	0	0	0	0	0	0	0	0	0	0	0	0	0	0	0	0	0	0	0	0	0	0	0.836957	0	0	0	0	0	0	0	0	0	0	0	0	0	0
STK17A	1.18052	0	0	1.02025	0	0	0	0	0	0	0	0	0	1.34662	0	0	0	0	0	0	0	0.498269	1.12021	0	0	0	0	0	0	0	0	0	0	0	0.836957	0	0	0	0	0	0.870845	0	0	0	0	0	0	0	0
STIL	0	0	0	0.464456	0	0	0	0	0	0	0	0	0	0	0	0	0	0	0	0	0	0	1.12021	0	0	0	0.775212	0	0	0	0	0	0	0	1.28619	0	0.790163	0.733494	0	0	0	0	0	0	0	0	0	0	0
STEAP4	0	0	1.17511	0.464456	1.12983	0	0	1.12911	0	0	0	0	0.532922	0.884608	0	0	0.896273	0	0	1.24741	0.596946	0	1.12021	0	1.05562	0	0.775212	0	0	1.07121	1.92427	0.57053	0	0	0	0.913731	0	1.15214	0	0	0	0	0.752306	1.05935	0	0	1.11792	0	1.21742
STC1	0	1.09944	0.751	1.02025	1.12983	1.92029	0	1.98516	0	1.51079	1.80764	4.42739	0.532922	2.72366	1.17568	0	0	1.8858	0	0	2.945	1.91964	2.22625	1.62083	0	0	0	0	0	1.07121	0.900973	0	0	1.89654	0	1.70146	2.10741	0.733494	1.43387	2.39712	0	1.11661	0.752306	0	1.07938	0	1.11792	0	0.583682
STAT4	0	0	0	0	0	0	1.72465	0	0	0	0	0	0	0	0	0	0	0	0	0	0	0	0	0	0	0	0	0	0	1.07121	0	0	0	0	0	0	0	0	0.586918	0	0	0	0	0	0	0	0	0	0
STAT1	2.9478	0	0.751	1.21356	0	0.771964	1.19544	0	0	0	0	0	0	0	1.17568	0	1.3613	0	0	0	0.596946	0.498269	0	0.855307	1.05562	0	0	0	0	0	0	0	0	1.34296	2.18163	0.913731	1.22607	0	0	1.09739	1.32925	1.40661	0	0	1.58641	1.74616	0	0.518761	0
STAC2	0	0	0	0.464456	0.716587	0	1.72465	1.98516	0	1.51079	0	0	0.532922	0	0	0	0	1.33381	0	0.806701	0	0	1.12021	0	0	0	1.20669	0	0	1.07121	1.3672	0.57053	0	0	0	1.38318	0	0	0	0	0	0	0.752306	0	0	0	0	0	0.583682
STAB1	0	0	0	1.37553	1.42144	1.5025	0	0	0	0	0	0	1.33937	1.66149	1.70143	0	0	0	1.06015	0	0.968247	0.498269	0	0.855307	0	0.68724	0	1.01339	0	0	0	0.57053	0	1.34296	0	0	1.22607	0	0.586918	1.09739	0.870845	0	0	0	0	0	0	0	0.583682
SSTR2	0	0	0.751	0	0	0	1.19544	0	0	0	0	0	0	0	0	0	0.896273	0	0	1.55232	0	0	0	1.62083	0	1.60026	1.50719	0	0	1.07121	1.684	0.931612	0	0	0	0	0	0	0	0	0	0	1.17682	1.56232	0	0	0	0.757772	0.583682
SSR4	0	0	0	0.464456	0	1.20246	0	0	0	0	0	0	0	0.884608	0	1.36503	0.896273	1.33381	1.5632	0	0.596946	0.498269	0	0	0	0	0	0	0	1.91075	0	0	0	0	1.28619	0	0.790163	0	0	1.09739	0	0.706616	0	1.05935	0	1.74616	0	0.757772	0
SSR2	2.30534	1.09944	0	0.780444	0.716587	0	0	0	1.80211	0	0	0	0	0.884608	1.17568	0	0.896273	0	0	0	1.45102	0.498269	0	0.855307	1.05562	1.09081	0	0	1.55131	0	0	0	0	0.664346	0	0.913731	0	0.733494	0	0	0	0.706616	0	0.663785	0	0	0	2.0857	0.949898
SSPN	0	0	0	0	0	0	0	0	0	0	0	0	0	0	0	0	0	0	0	0	0	0	0	0	0	0	0	0	0	0	0	0	0	0	0	1.38318	0	0	0	0	0	0	0.752306	0	0	0	0	0	0
SRSF7	1.18052	0	0.751	0.780444	0.716587	0	0	0	0	0	0	2.27094	1.13534	0	0.751433	0	0.896273	0	0	0	0.596946	0	0	0	1.05562	0.68724	0	1.01339	0	0	0	0	0	0.664346	0	0	1.22607	0.733494	0	0.692173	0.870845	0	0	0	1.07938	0	0	0.20424	0
SRSF5	0	1.09944	0	1.37553	1.42144	0.771964	0	0	0	0	0.992611	0	1.33937	0.884608	0	0	1.3613	1.33381	2.14593	0.806701	0.596946	1.2766	0	0	0	2.06972	1.20669	1.01339	0	0	0.900973	0	0	0	1.83086	1.38318	0.790163	1.44641	0	1.60817	0.870845	0	0	0	1.58641	0	1.63267	0.858826	0
SRSF3	0	0	0.751	0.464456	0	1.20246	0	0	0.817636	0	0	0	0.532922	0.884608	0	1.92168	0	0	1.5632	0.806701	0	0.82938	0	0	1.05562	0	0	0	0	0	0	0	0	0.664346	0	0	0	0	0.954383	0	0.870845	0.706616	0	0	1.07938	0	0	0.757772	0.583682
SRSF2	1.18052	1.94718	0.751	1.21356	0	0	1.19544	0	0	0	0.992611	0	1.50879	0.884608	0.751433	0	1.3613	0	0	0	0	0	0	1.30955	0	0	0	1.01339	1.55131	0	0	0	0	0	0.836957	0	0	0.733494	0.586918	1.09739	0	0	1.17682	0	2.17182	0	0	0.757772	0.583682
SRRM2	1.18052	1.94718	1.17511	0.780444	1.42144	1.92029	1.19544	0	2.51749	1.51079	1.48091	0	1.50879	1.66149	1.88751	1.36503	2.41239	0	2.14593	0	0.596946	1.70918	0	1.30955	0	1.3776	0	1.01339	0	0	1.3672	1.57855	1.22884	2.02912	1.59513	0.913731	1.76075	1.85854	0.586918	1.09739	2.23416	0	0.752306	1.3421	1.92132	2.34816	1.63267	0.95062	1.60243
SRP9	0	0	0	0	0	0	0	0	0.817636	0	0	2.27094	0	0	0	0	0	0	0	0	1.23846	0	0	0	1.05562	0.68724	0	0	1.55131	0	0	0	0	0.664346	0.836957	0	0.790163	0.733494	0	0	0.870845	1.6312	0	1.05935	0	1.74616	0	1.03471	0
SRP72	0	0	0	0	0	0	0	0	0	0	1.48091	2.64151	0	1.34662	1.17568	0	0	0	0	0	0.596946	0.498269	0	0	0	0	0	1.01339	2.13254	0	0	0	0	1.0601	0.836957	0	0.790163	0.733494	0	0	1.32925	1.40661	0.752306	1.3421	1.07938	0	0	0.95062	0.583682
SRP14	0	1.09944	0	1.74628	0.716587	2.33409	0	0	1.26146	0	2.05356	0	1.78018	2.51657	0	1.36503	1.3613	0	0	0	1.45102	1.58465	0	0.855307	1.55771	0.68724	0	1.01339	0	1.07121	0	0	0	1.34296	0.836957	1.70146	1.76075	0.733494	0	1.09739	1.32925	1.40661	0.752306	1.3421	0	1.74616	1.11792	2.11367	0
SRGN	2.05025	1.09944	0	1.21356	0.716587	0	0	0	0	0	0.992611	1.67593	0	1.66149	0	0	1.9175	0	1.06015	0	0	1.44242	0	1.30955	1.05562	0	0	0	0	0	0	0.57053	0	0	1.59513	0	0.790163	0	0.586918	0.692173	0	0.706616	0	0.663785	0	0	0	0	0.583682
SRGAP2C	0	0	1.17511	0.464456	1.42144	0	1.72465	0	0	1.51079	0	1.67593	0.532922	0	0	1.36503	0.896273	0	0	1.78571	0.596946	0	1.12021	1.85792	0	0	1.73799	0	0	1.57656	0.900973	0.931612	1.22884	0	0	1.38318	0	0	0.586918	0.692173	0	0	1.17682	0.663785	0	0	1.11792	0.20424	1.60243
SRGAP1	0	1.09944	1.47205	0.464456	0.716587	0	0	1.64602	0.817636	2.9264	0	0	0.878788	0	0.751433	0	0	0	0	1.24741	0	0.498269	2.22625	0.855307	0	0	1.20669	0	0	1.07121	0	1.40559	0	0.664346	0	0.913731	0	0	0	0.692173	0	0	1.47396	1.05935	0	0	0	0.757772	0.949898
SQSTM1	1.18052	1.09944	0	1.74628	1.42144	0	0	0	1.80211	0	0	0	1.50879	1.34662	0	0	0	0	0	0	0	0.498269	0	0	1.05562	1.09081	0	1.01339	1.55131	0	0	0	0	0	0.836957	0	1.76075	0	0	1.38502	0	2.42325	0	0.663785	0	3.53083	0	1.82868	0
SPTSSA	0	0	0	0	0	0	0	0	0	0	0	0	0	0	0	1.36503	0	0	0	0	0.596946	1.07776	0	0.855307	1.05562	0	0	0	0	0	0	0.57053	0	0	0	0	0	0	0	0	0	0	0	0	0	0	0	0.20424	0
SPTBN1	1.18052	2.94653	0	2.55338	0	1.73303	1.72465	0	1.26146	0	2.41554	0	1.50879	1.90065	2.59043	1.36503	0.896273	2.23949	2.65446	0	2.45366	1.58465	1.12021	0.855307	0	1.7823	0	1.50635	2.4978	0	0	0.57053	0	2.02912	0	2.13673	1.94901	1.15214	2.19646	1.38502	2.23416	0	0	2.02811	2.37202	1.74616	2.22322	1.1123	1.21742
SPTAN1	0	1.94718	0	1.21356	0.716587	0	0	0	1.26146	0	1.48091	0	1.13534	0.884608	1.88751	0	0.896273	0	1.89639	0	1.62626	0.498269	1.12021	0.855307	0	0.68724	0	0	0	0	0	0	0	1.89654	0	0	1.22607	0	0.954383	0	0	0	0.752306	1.05935	1.58641	0	1.11792	0.518761	0.583682
SPRY4	0	0	0	1.51492	0	1.20246	0	0	0	0	0	0	0.878788	0.884608	1.47268	1.36503	1.67755	0	0	0	0.596946	1.07776	0	1.30955	0	0	0	0	0	0	0	0	1.22884	0.664346	0	0.913731	0	1.44641	0	1.60817	0.870845	0.706616	0	1.05935	1.07938	2.34816	0	0.373796	0.583682
SPRY1	0	1.09944	0.751	1.37553	0.716587	3.23884	0	0	0	0	0	0	2.50823	2.09355	2.17997	3.0646	1.3613	1.33381	2.14593	0	2.12301	1.70918	1.12021	1.30955	0	1.09081	0	1.01339	0	0	0	2.2483	0	1.34296	0	0	0	2.37496	1.22257	0.692173	0.870845	0	0.752306	0	1.07938	1.74616	0	0	0
SPP1	0	0	0	0	0	1.5025	0	1.12911	0	0	0	1.67593	0	0	0	0	0	0	0	0	0	2.7243	0	0	0	0	0	0	0	1.07121	0	0	0	0	0	0	0	0.733494	0	0	0	2.86015	0	0	0	0	0	0.20424	0
SPON2	0	0	0	0	0	0	0	0	0.817636	0	0	0	0	0	0	0	0	0	0	0	0	0	0	0	0	0	0	0	0	0	0	0	0	0	0	0	0	0	0	0	0	0	0	0	0	1.74616	0	0.858826	0
SPOCK2	1.70705	0	0	0	0	0	0	0	0	0	0	0	0	0	0.751433	0	0	0	0	0	0	0.82938	0	0	0	0	0	0	0	0	0	0	0	0	0	0	0	0	0.586918	0	0	0	0	0	0	0	0	0	0
SPN	2.05025	0	1.88682	0	1.12983	0	0	1.64602	0	0	0	0	0	0	0	0	0	0	0	1.55232	0	0	1.12021	0	0	0	1.92543	0	0	0	1.684	0.57053	1.22884	0	0	0	0	0	0	0	0	0	0.752306	0	0	0	0	0.20424	1.21742
SPINT2	0	0	0	0.464456	0	0	0	0	0	0	0	0	0	0	0	0	0	0	0	0	0	0	0	0	0	0	0	0	0	0	0	0	0	0	0	0	0	0	0	0	0	0	0	0	0	0	0	0	0
SPINK9	0	0	1.70076	0.464456	1.42144	0	1.19544	0	0	1.51079	0	1.67593	0	0.884608	0	0	0	0	1.06015	1.97485	0	0.498269	0	1.62083	1.05562	0	1.92543	0	0	1.07121	2.41961	1.1964	1.22884	1.34296	0.836957	0.913731	0	0	0	0	0	0	0.752306	0	0	0	0	0	1.21742
SPINK1	0	0	0	0	0	0	0	0	0	0	0	0	0	0	0	0	0	0	0	0	0	0	0	0	0	0	0	0	0	0	0	0	0	0	0	0	0	0	0	0	0	0.706616	0	0	0	0	0	1.53302	0
SPIB	0	0	0.751	0	0	0	0	0	0	0	0	0	0	0	0	0	0	0	0	0	0	0	0	0	0	0	1.50719	0	0	0	0	0.931612	0	0	0	0	0.790163	0	0	0	0	0	1.17682	0	0	0	0	0	0.949898
SPDL1	0	0	0	0	0	0	0	0	0	0	0	0	0	0	0	0	0	0	0	0	0	0	1.12021	0	0	0	0	0	0	0	0	0	0	0	0	0	0	0	0	0	0	0	0	0	0	0	0	0.20424	0
SPC25	0	0	0	0	0	0	0	0	0	0	0	0	0	0	0	0	0	0	0	0	0	0	0	0	0	0	0	0	0	0	0	0	0	0	0	0	0	0	0	0	0	0	0	0	0	0	0	0	0
SPATS2L	0	0	0.751	0	0	0.771964	1.72465	1.64602	0	0	0	0	0.532922	0.884608	0	0	0	0	1.06015	0.806701	0.968247	0.498269	0	0	1.55771	1.93628	0	0	1.55131	0	0	0	0	0	0.836957	0.913731	0	0	0	0	0	0	0	1.3421	0	1.74616	0	0.518761	0.583682
SPATS2	0	0	0	0	1.12983	0.771964	0	1.64602	0	2.45045	0	0	1.33937	0	0.751433	1.36503	1.3613	0	1.06015	1.55232	0.596946	1.44242	1.12021	1.30955	0	0.68724	1.20669	1.01339	0	0	1.3672	0.931612	1.22884	0.664346	1.59513	1.38318	0.790163	0.733494	0	0	0.870845	0	1.70278	1.05935	0	1.74616	1.11792	0.20424	1.21742
SPATA13	0	0	0	0	0	0	0	0	0	1.51079	0	0	0.532922	0	0	0	0	0	1.06015	0	0	0	0	0.855307	0	0	0.775212	0	0	0	0	0	0	0	0	0	0	0	0	0	0	0	0	0	0	0	0	0	0.949898
SPARCL1	1.18052	2.83518	0	2.34906	1.98629	3.19189	1.19544	2.6075	0	1.51079	0	3.97396	2.61715	0	2.74611	3.1924	2.27295	1.8858	3.31263	0	2.3019	2.84457	1.12021	0.855307	3.30594	2.06972	0	1.50635	1.55131	2.36078	0	1.57855	1.22884	2.02912	2.02153	0.913731	2.65728	1.44641	2.68102	2.70771	0	0	0	3.27785	3.10895	0	2.59216	0	1.75071
SPARC	1.18052	2.39946	0.751	3.96987	3.51423	3.70713	2.32468	2.23801	0	0	0	4.12567	3.37728	4.59004	2.59043	3.1924	4.19906	3.62153	3.37931	0	4.24079	3.51119	1.12021	3.55254	3.49396	4.44104	0	2.82195	4.16393	1.91075	0	1.57855	1.22884	3.16552	3.44028	2.67108	3.22411	1.15214	2.78524	3.52827	2.79098	0	0.752306	4.86995	2.53878	1.74616	2.73567	0.20424	1.42832
SPAG5	0	0	0	0	0	0	0	0	0	0	0	0	0	0	0	0	0	0	0	0	0	0	0	0	0	0	0	0	0	0	0	0	0	0	0	0	0	0	0	0	0	0	0	0	0	0	0	0.373796	0
SP140	0	0	0	0	0	0	0	0	0	0	0	0	0	0	0	0	0	0	0	0	0	0	0	0	0	0	0	0	0	0	0	0	0	0	0	0	0	0	0	0	0	0	0	0	0	0	0	0	0
SOX7	0	0	0	1.8446	1.12983	0.771964	0	0	0	0	0	0	0	1.34662	0	0	0	1.8858	0	0	0.968247	1.07776	0	0	0	0	0.775212	0	0	0	0	0.57053	0	1.56324	0	0.913731	0	0	0	0	0	0	0	0	0	0	1.11792	0	0
SOX4	0	1.94718	0	2.83391	0	0	1.19544	0	0	0	1.80764	0	2.50823	0	1.70143	1.36503	1.3613	0	1.06015	0.806701	0.596946	0	0	1.30955	0	0	0	1.83514	0	0	0	0	0	0	0	0	0.790163	1.15214	1.60826	0	1.64245	0	1.17682	2.51129	0	0	1.63267	0	0
SOX18	0	0	0	2.29076	0.716587	0.771964	0	0	0	0	0.992611	0	2.16933	2.09355	1.88751	0	0	2.23949	0	0	1.45102	1.70918	1.12021	0	0	0.68724	0	1.50635	0	0	0	1.1964	0	1.0601	0	1.38318	1.52869	0.733494	0	0.692173	0.870845	0	0	0	1.58641	0	0	0	0
SOX17	0	0	0	0	0	0	0	0	0	0	0	0	0.532922	0	0.751433	0	0	0	0	0.806701	2.01997	0	0	0	0	0	0	0	0	0	0.900973	0	0	0.664346	0	0	0	0.733494	0.586918	0	0	0	0	0	0	0	0	0	0
SOX13	0	0	0	0	0	0.771964	0	0	1.56785	0	0	0	1.33937	0	0	0	0	0	0	0	0	0.82938	1.6354	0.855307	0	1.09081	0	0	0	0	0	0	0	0.664346	0	0	1.22607	0	0	0	0.870845	0	0	1.05935	0	0	0	0.20424	0.583682
SORT1	0	0	0	0	0	0	0	0	0	0	0.992611	0	0	0	0	0	0	0	0	0	0	0.498269	0	0	0	1.09081	0	0	0	0	0	0	0	0.664346	0	0	1.22607	0	0.586918	0	0	0	0	0.663785	0	1.74616	0	0	0
SORL1	0	0	0	0	0	0	0	0	0	0	0	0	0	0	0	0	0	0	0	0	0	0	0	0	0	0	0	0	0	0	0	0	0	0.664346	0	0	0	0	0	0	0	0	0	0	0	0	0	0	0
SORD	0	0	0	0	0	0	0	0	0	0	0	0	0	0	0	0	0	0	0	0	0	0	1.12021	0	0	0.68724	0	0	0	0	0	0	0	0	0	0	0	0	0	0	0.870845	0	0	0	0	1.74616	0	0.518761	0
SORBS2	0	1.09944	0	1.37553	0	0.771964	0	0	0	0	0	0	0.532922	1.34662	0.751433	0	0	0	0	0	0.968247	0	0	0.855307	0	1.3776	0	0	0	0	0	0.57053	1.22884	0	0.836957	0.913731	0	0	0.586918	0.692173	0	0	0.752306	1.05935	1.07938	0	1.11792	0	0.583682
SOD3	0	0	0	0	0	0	1.19544	0	0	0	0	0	0	0	0	0	0.896273	0	0	0	0	0	0	0	2.33923	1.60026	0	0	1.55131	0	0	0	0	0	0	0	0	0	0	0	0	0	0	0.663785	0	0	0	0	0
SOD2	0	1.09944	0.751	0.464456	2.68353	0	2.52818	2.87681	0	1.51079	0.992611	1.67593	0.532922	0	0	1.36503	0	1.8858	1.06015	2.49942	0	0.498269	3.07628	2.57876	1.05562	0.68724	2.44667	0	0	1.91075	2.74958	2.64632	3.01332	1.34296	2.18163	2.13673	0	1.44641	0.586918	0	0	2.73453	3.00119	0.663785	2.53878	4.51214	0	1.03471	2.67422
SOD1	1.70705	0	0	0	0	0.771964	0	0	0	0	0	0	1.13534	2.39439	0	0	1.67755	0	0	0	1.62626	0.82938	0	0	1.55771	1.09081	0.775212	1.50635	0	1.07121	0	0	0	0.664346	0.836957	0	0	0	0.586918	0.692173	0	1.6312	0.752306	0	1.07938	3.20576	0	0.858826	0
SOCS5	0	0	0	0	0	0	0	0	0	2.0871	0	0	0	0	0	0	0.896273	0	0	0.806701	0	0	0	0	1.05562	0	0	0	0	1.07121	0	0.57053	0	0	0	0.913731	0	0	0	0	0	0	0	0	0	0	0	0.20424	0
SOCS2	0	0	0	0.464456	0	1.5025	0	0	0	0	0	0	0.532922	0.884608	0.751433	0	0	1.33381	0	0	0	0	0	0	0	0	0	0	0	0	0	0.931612	0	0	0	0	1.52869	0	0	1.09739	0	0	0	0	1.07938	0	0	0	0
SNX3	0	0	0	1.02025	0.716587	1.20246	1.19544	0	0	0	0	1.67593	0.532922	1.90065	0	1.36503	0	0	0	0	1.45102	1.2766	0	0	1.55771	1.09081	0	0	2.13254	1.07121	0	0	0	1.0601	0	0	1.22607	0	0.954383	0.692173	0.870845	0	0.752306	0	0	2.34816	0	0.373796	0
SNU13	1.18052	0	1.17511	0.780444	0	1.20246	1.19544	0	0	0	0	0	0.532922	1.34662	0	0	0	1.33381	1.89639	0	0	0	0	0	1.05562	0	0	1.01339	0	0	0	0	0	0.664346	0	0.913731	0.790163	1.15214	0	0	1.32925	0.706616	0	0	1.58641	1.74616	0	1.18431	0
SNRPG	0	0	0	1.02025	0.716587	0	0	0	0	0	0.992611	0	0.532922	0	0	0	0	0	0	0	0.968247	0.82938	0	0	1.05562	0	0	1.01339	1.55131	1.07121	0	0	0	0	0	0	0	0	0	0.692173	0	0	0	0	0	0	0	0.373796	0
SNRPF	0	1.61052	0	0.464456	0	1.20246	0	0	0	0	0	0	0	0	0	0	0	1.33381	0	0	0	0.498269	0	0	1.05562	0	0	1.50635	1.55131	0	0	0	1.22884	0	0	0	0	0	0	0.692173	0	0.706616	0	0	0	0	0	1.18431	0
SNRPD2	1.18052	1.09944	0	0	0	0	0	0	0	0	0	0	0.532922	0	0	0	0	0	0	0	0	0.498269	0	0	0	0.68724	0	0	1.55131	0	0	0	0	1.34296	0	0	0.790163	0	0	0	0	0	0	0.663785	0	1.74616	0	0.20424	0
SNRPB	0	1.09944	0	0	0	0.771964	1.19544	0	0	0	0	0	1.50879	0.884608	0	1.92168	1.3613	0	0	0	0.968247	0	0	0.855307	0	0	0	1.01339	0	0	0.900973	0	0	0	0.836957	0.913731	0.790163	0	1.22257	0	0	1.40661	1.17682	0.663785	0	0	1.11792	1.58096	0
SNRNP35	0	0	0.751	0	0	0	0	0	0	0	0	0	0	0	0	0	1.3613	0	0	0	0	1.07776	0	0	1.05562	0	0.775212	1.50635	0	0	0	0	1.22884	0	0	0.913731	0	0	0	1.09739	0	0	0	0	0	0	0	0.20424	0.583682
SNRK	0	1.61052	0	0	0.716587	1.5025	0	0	0	0	0	2.27094	0.878788	0	0.751433	1.36503	0	1.33381	1.5632	0	2.01997	0.82938	0	0	0	1.09081	0	1.01339	0	0	0	0	0	0	0.836957	0	0.790163	0	0.954383	0	0.870845	0	0	1.05935	1.07938	0	0	0	0.949898
SNHG7	0	0	1.88682	0	0.716587	0	0	1.12911	1.26146	0	0	0	0.878788	0.884608	0	0	0	1.33381	0	0.806701	0.968247	0.498269	0	0	0	0	1.20669	1.01339	0	0	0	0.57053	0	0.664346	0.836957	0	0	0	0	0	0	0	0.752306	0	1.07938	0	0	0	0
SNHG6	0	0	0	0.464456	1.12983	1.20246	1.19544	0	0	0	0	0	0.878788	1.34662	0	0	0.896273	0	0	0	0.968247	0	0	0	0	0	0	1.01339	1.55131	0	0	0	0	0.664346	0	0	0	0.733494	0.586918	0.692173	0	1.11661	0	0	0	2.72137	0	1.93289	0
SNHG5	1.18052	0	0	0	0	1.5025	1.19544	0	0	0	0	0	0.878788	0	0	0	0	0	0	0	0	0.498269	0	0	0	0	0	1.01339	1.55131	0	0	0.57053	1.22884	0	0.836957	0	0.790163	0	0	0	0	0.706616	0	0.663785	1.07938	1.74616	0	1.42968	0
SNHG23	0	0	0.751	0	0	0	0	1.64602	0	0	1.48091	1.67593	0	0	0	0	0.896273	0	0	1.78571	0	0.498269	0	1.30955	0	0.68724	1.73799	0	0	0	0	1.1964	2.36769	0.664346	0.836957	0.913731	0	0.733494	0	0	0.870845	0	0.752306	0	0	0	0	0	0.583682
SNAP47	0	0	0	0	0	0	0	0	0	0	0	0	0	0	0	0	0	0	0	0	0	0	0	0	0	0.68724	0	0	0	0	0	0	0	0	0	0	0	0	0	0	0	0	0	0	0	0	0	0.20424	0
SNAP29	0	0	1.17511	0.464456	0	0	0	1.64602	0	1.51079	0	0	0	0	0.751433	0	0	0	0	1.24741	0.596946	0	1.6354	0	1.55771	0	0.775212	1.01339	0	0	0.900973	0	1.22884	0	0.836957	0	0.790163	0	0.954383	0	2.07293	0	0.752306	0	0	0	1.11792	0.20424	0.583682
SMS	0	0	0	0	0	0	0	0	0	0	0	0	0	0	0	0	0	2.23949	0	0	0	0	0	0	0	0	0	0	0	0	0	0	0	0.664346	0	0	0	0	0	1.09739	0	0	0	0	0	0	0	0.373796	0
SMOC2	0	0	0	0.464456	0	0	0	0	0	0	0	0	0	0	0	0	0.896273	0	0	0	0	0	0	0	1.55771	1.09081	0	0	0	0	0	0	0	0	0	0	0	0	0	0	0	0	0	0.663785	0	0	0	0	0
SMIM14	0	0	1.47205	0.780444	0	1.5025	0	0	0	0	1.48091	0	0.878788	0	0	0	0	1.8858	1.06015	1.55232	1.23846	1.07776	1.12021	0.855307	1.55771	1.60026	1.92543	1.01339	0	0	0	0.931612	0	1.0601	0	0	0.790163	0	0.586918	0	0.870845	0	0	0	1.07938	0	0	0.373796	1.21742
SMC4	0	1.61052	0	1.02025	1.42144	0.771964	0	0	0.817636	0	0	0	1.50879	1.66149	0	1.36503	0.896273	0	1.5632	0	0.596946	0.82938	0	0	0	1.09081	0	1.01339	0	0	0.900973	0.57053	0	0	1.83086	1.70146	0	0	0	0.692173	0.870845	0	0	0	0	1.74616	0	0.858826	0
SMC3	0	1.09944	0	0.464456	0	1.20246	0	0	0.817636	1.51079	0	0	1.65365	0.884608	1.88751	0	0.896273	2.50029	1.06015	0	0.968247	0.498269	1.6354	0	1.55771	0	0.775212	0	2.13254	0	0	0.57053	0	0	0	0	1.52869	0	0	1.09739	0.870845	0	0	1.3421	1.07938	0	0	0.373796	0.583682
SMC2	0	0	0	0.780444	0.716587	0	0	1.12911	0	0	0	0	0.532922	0.884608	0	0	0.896273	1.33381	1.06015	0	0	1.44242	0	0	1.55771	0	0.775212	1.01339	0	0	0	0	0	0	0	1.70146	0	0	0	0	0	0	0	0	0	0	0	0.518761	0
SMARCA1	0	0	0	0.464456	0	0	0	0	0	0	0	0	0	0	0	0	0	0	0	0.806701	0	0	0	0	0	0.68724	0	0	0	0	0	0	0	0	0	0	0.790163	0	0	0	0	0	0	0	0	0	0	1.1123	0
SMAP2	0	0	0	0	0	0	0	0	0	0	0	0	0.532922	0	0	0	0	0	0	0	0	0.82938	0	0	0	0	0.775212	0	0	0	0	0.57053	0	0	0	0.913731	0	0	0	0	0	0	0	0	0	0	0	0	0
SMAD2	0	0	1.70076	0.780444	0.716587	0	1.19544	1.98516	0	2.0871	0	0	0.878788	0	0.751433	0	0	0	1.06015	0.806701	0.596946	0.498269	1.12021	0.855307	0	0.68724	2.08326	1.83514	0	0	1.3672	0.57053	1.7639	0.664346	0	0	0	0.733494	0.586918	0	0	0	1.17682	1.05935	1.58641	0	0	0	0.949898
SMAD1	0	0	0	0.464456	0	0	0	0	0	0	0.992611	0	0.878788	1.34662	1.17568	0	0	0	0	0	0.596946	0.498269	0	1.30955	0	1.09081	0	0	0	0	0	0.57053	0	0	0	1.38318	1.22607	0.733494	0.954383	0	0	0	0	0	1.58641	0	1.11792	0	0
SLTM	1.18052	1.61052	0	1.37553	0.716587	0	0	0	0	0	0	1.67593	1.13534	0	0.751433	1.36503	0	0	1.06015	0	0	0.498269	1.9738	0.855307	2.1398	0	0	1.01339	0	1.07121	0	0.931612	0	1.0601	0	0.913731	1.52869	1.15214	0.586918	0.692173	0	0	0	0	1.07938	0	1.97088	0.518761	0.949898
SLIT3	0	0	0.751	0	0	0	1.19544	0	0	0	0	0	0	0	0	0	0	0	0	0	0	0	0	0	1.05562	2.82379	0	0	0	0	0	0	0	0	0	0	0	0	0	0	0	0	0	1.05935	0	0	0	0	0
SLFN5	0	0	0.751	1.21356	1.12983	1.5025	0	1.12911	0	0	0	0	1.33937	0.884608	0	0	0	1.8858	0	0	0	1.07776	0	1.30955	0	0	0.775212	1.01339	0	0	0.900973	1.57855	0	1.0601	0	0.913731	0	1.15214	0.586918	1.09739	1.32925	0.706616	0	0	0	1.74616	1.63267	0	0.583682
SLFN12L	0	0	0	0	0	0	0	1.12911	0	1.51079	0	0	0	0	0	0	0	0	0	0	0	0	1.12021	0	0	0	1.20669	0	0	0	1.3672	0.57053	1.22884	0	0	0	0	0	0	0	0	0	0.752306	0	0	0	0	0	0
SLCO3A1	0	2.19865	0	0.464456	0	0	1.19544	0	0	0	0	1.67593	0.878788	0.884608	0	0	1.3613	0	0	0	0.596946	0.498269	0	0	0	1.3776	0	0	1.55131	0	0	0.57053	0	0	1.28619	0	0.790163	0	0	0.692173	0.870845	0	0	0.663785	0	0	1.11792	0	0
SLCO2B1	0	0	0	0	0	0	0	0	0	0	0	0	0	0	0	0	0	0	0	0	0	0	0	1.30955	0	0	0	0	0	0	0	0.57053	0	0	0	0	0	0	0	0	0	0	0	0	0	0	0	0	0
SLCO2A1	0	0	0	1.51492	0	0	0	0	0	0	0	0	0	2.09355	0	0	0	0	0	0	1.45102	0	0	0	0	0	0	0	0	1.07121	0	0.57053	0	0	1.59513	0	0	0	0	0	0	0	0	0	0	0	1.63267	0	0
SLC9A4	0	0	0.751	0	1.42144	0.771964	0	1.12911	0	1.51079	0	0	0	0	0	0	0	0	0	0	0	0.498269	0	0	0	0	0.775212	0	0	1.07121	0.900973	1.1964	0	0.664346	0.836957	0	0	0.733494	0	0	0	0	0	0	0	0	0	0	0
SLC9A3R2	0	0	0	0.464456	0	0	0	0	0	0	0.992611	1.67593	0	0	1.47268	0	0	0	1.06015	0	0.596946	0	0	0	0	0.68724	0	1.50635	0	0	0	0	0	1.0601	0	0	0.790163	0	0.954383	1.09739	0	0	0	0	0	0	0	0	0
SLC9A3R1	0	0	0	0	0	0	0	0	0	0	0	0	0	0	0	0	0	0	0	0	0	0	0	0	0	0	0	0	0	0	0	0	0	0	0	0	0	0	0	0	0	0	0	0	0	0	0	0.518761	0
SLC8A1	0	0	0	0	0	0	0	0	0	1.51079	0	0	0	0	0	1.36503	0	0	0	0.806701	0	0	0	0.855307	0	0.68724	0	0	0	0	0	0	0	0	0	0	0	0	0	0	0	0	0.752306	0.663785	0	0	0	0	0.583682
SLC7A7	0	0	0	0	0	0	0	0	0	0	0	0	0	0	0	0	0	0	0	0	0	0	0	0	0	0	0	0	0	0	0	0	0	0	0	0	0	0	0	0	0	0	0	0	0	0	0	0	0
SLC7A11	0	0	0	0	0	0.771964	0	0	0.817636	0	0	0	0	0	0	0	0	0	0	0	0	0	0	0	0	0	0.775212	0	0	0	0	0	0	0.664346	0	0	0.790163	0	0	0	0	0	0	0	0	0	0	0	0.583682
SLC6A4	0	0	1.17511	0	0	0	1.19544	0	0.817636	0	0	0	0.532922	0	0.751433	0	0.896273	0	0	1.78571	0	0	0	0	0	0	1.20669	0	0	1.07121	0.900973	0.931612	0	0	1.28619	0	0	0	0	0	0	0	1.17682	0	0	0	0	0	0.949898
SLC4A8	0	1.09944	0.751	0	0.716587	0	0	0	0	0	0.992611	1.67593	0	0	0	0	0.896273	0	0	0	0	0	0	0.855307	0	0	0.775212	0	0	0	0	0.931612	0	0	0	0	0	0	0.586918	0	0	0	0.752306	0	1.07938	0	0	0	1.21742
SLC44A4	0	0	0	0	0	0	1.19544	1.12911	0	0	0	0	0.532922	0.884608	0	0	0	0	1.06015	1.24741	0	0	1.12021	1.30955	0	0	0	1.01339	0	1.07121	0.900973	0.57053	1.22884	0.664346	0	0.913731	0	0.733494	0.586918	0	0	0	0.752306	0	0	0	0	0	0.949898
SLC44A2	0	1.61052	0.751	0	0	1.20246	0	0	0	0	0	0	0.532922	1.34662	0.751433	0	0.896273	0	1.06015	0	1.62626	1.58465	0	0.855307	1.05562	0	0	1.01339	1.55131	1.07121	0	0.57053	0	1.34296	2.18163	0	0	0	0.954383	0.692173	1.64245	0	0	0.663785	1.07938	0	2.22322	0	0.583682
SLC43A2	0	0	1.88682	0	0	0	1.19544	1.12911	0	2.45045	0.992611	0	0.532922	0.884608	0.751433	1.36503	0	0	1.5632	1.97485	0.596946	0.498269	2.42768	0	0	1.3776	2.21957	0	0	1.57656	0.900973	1.57855	2.36769	0	1.83086	0.913731	0	0	0	0	1.32925	0.706616	1.17682	0	0	0	1.11792	0	1.21742
SLC40A1	0	0	1.47205	0	0	0	1.19544	0	0.817636	0	0	0	0	0	0	0	0.896273	0	0	0	0	0.498269	1.12021	0	0	1.09081	0	0	0	0	0	0	0	0	0.836957	1.38318	0.790163	0	0.586918	0.692173	0	0	0	0	0	0	0	0	0
SLC39A14	0	0	0	0	0	0	0	0	0.817636	1.51079	0	0	0	0.884608	0	1.36503	0	0	1.06015	0	0	0.498269	0	0.855307	0	1.09081	0	0	0	0	0	0	0	0	0	0	0	0	0	0.692173	0	0	0	0	1.07938	0	0	1.03471	0
SLC38A2	0	0	0	1.51492	1.98629	1.73303	1.19544	0	1.26146	0	0	0	0.878788	2.51657	0	0	1.67755	0	1.5632	0	0.968247	1.07776	1.12021	1.30955	0	1.09081	0	0	1.55131	0	0	1.72598	0	0	0	0	0.790163	0	0.586918	0	0.870845	0	0	1.74274	0	0	0	1.37372	0.583682
SLC38A1	2.05025	0	0	0	0	0	0	0	1.26146	0	0	0	1.33937	0	0	0	0	1.33381	0	0	0	0	0	0.855307	0	0	0.775212	0	0	0	0	0.931612	0	1.0601	0	0	0	0	0	0	0	0	0	0	0	0	0	0.373796	0.583682
SLC37A4	0	0	0	0	0	0	0	0	0	0	0	0	0	0	0	0	0	0	0	0	0	0	0	0	0	0	0	0	0	0	0	0	0	0	0	0	0	0	0	0	0	0	0	0	0	0	0	0.757772	0
SLC35E3	1.70705	1.09944	1.47205	0.464456	1.12983	0	2.32468	1.98516	1.80211	2.0871	1.80764	1.67593	0.532922	0	0.751433	1.36503	0.896273	0	1.5632	2.27108	0	0.498269	1.9738	1.85792	0	0	2.78785	1.01339	0	1.07121	1.684	1.40559	0	1.34296	1.28619	1.70146	0.790163	0	0.586918	0	0	0	1.88891	0	0	0	1.11792	0.645376	1.60243
SLC31A1	0	0	2.17924	0.464456	1.12983	0	0	1.12911	0.817636	2.45045	0.992611	0	0.532922	0	0	0	0	0	1.06015	1.78571	0	0.82938	1.9738	0.855307	0	0.68724	1.92543	0	0	2.36078	1.3672	1.40559	1.22884	0	0	0	0	0.733494	0	0	0	0.706616	1.70278	0	1.07938	0	0	0.20424	1.87984
SLC28A2	0	0	0	0	0.716587	0	0	0	0	1.51079	0	1.67593	0	0	0	0	0	0	0	0	0	0	1.12021	0	0	0	0	0	0	1.07121	0	0	0	0	0.836957	0	0	0	0	0	0	0	0.752306	0	0	0	0	0	0.949898
SLC26A4	0	1.09944	0	0	0	0	0	1.64602	0	0	0	1.67593	0	0	0	1.36503	0	0	1.06015	0.806701	0	0	0	0	1.05562	0.68724	1.50719	0	0	0	1.3672	0.931612	1.22884	0	0	0.913731	0	0	0.954383	0	0.870845	0	0.752306	0	0	0	0	0	0.583682
SLC25A5	0	0	0	1.37553	0	0	0	0	0	0	0.992611	0	0.878788	0	0	0	0.896273	0	1.06015	0	0	0.82938	0	0	1.55771	2.18746	0	1.01339	1.55131	0	0	0	0	0	0	1.38318	0	0.733494	0	0	1.32925	1.11661	0	1.05935	0	1.74616	0	1.48268	0
SLC25A37	0	0	1.88682	0	1.12983	0.771964	0	1.12911	0	0	0	0	1.33937	0.884608	0	0	0	0	0	0.806701	0.968247	0	0	0	0	0.68724	0	1.50635	0	0	1.3672	0.931612	1.22884	0.664346	0.836957	1.70146	1.22607	0.733494	0	0.692173	0	0	0	0.663785	0	0	0	0	0.583682
SLC25A33	0	0	1.47205	0	0	0	1.19544	0	0	0	0	0	0	0	0	0	0	0	0	1.24741	0	0	0	0	0	0	0.775212	2.08221	0	0	0	1.40559	1.7639	0	0	0.913731	0	0.733494	0	0	0.870845	0	1.17682	0	1.07938	0	0	0.20424	0.949898
SLC20A1	0	0	0	1.37553	0.716587	1.5025	0	0	0.817636	0	0	0	1.13534	0	1.47268	0	0	1.33381	0	0	0	0	0	0	1.55771	0	0	0	0	0	0	0	0	0	0	0	0.790163	0.733494	0	0.692173	1.32925	0	0	0	0	0	0	0.20424	0
SLC1A3	0	0	0	0	0.716587	0	0	0	0	0	0	0	0	0	0	0	0	0	0	0	0	0	0	0	0	0	0	0	0	0	0	0	0	0	0	0	0	0	0	0	0	0	0	0	0	0	0	0	0.583682
SLC16A7	0	0	0.751	0	0	0	1.72465	2.4397	0	0	0.992611	0	0	0	0	1.36503	0	0	1.06015	1.24741	0.596946	1.07776	1.12021	1.85792	0	0.68724	1.73799	1.01339	0	1.57656	1.684	1.40559	0	0.664346	0	0	0	0	1.60826	0	0	0	0.752306	0	0	0	0	0.518761	0.949898
SLC16A1-AS1	0	1.09944	0.751	0.464456	0.716587	0.771964	1.19544	0	0	1.51079	0	0	0	0	0	0	0	0	2.14593	1.78571	0	0.498269	0	0.855307	1.89049	0	1.50719	1.01339	0	1.07121	0.900973	0	2.11065	1.56324	0	0.913731	0	0	0.586918	0	0	0	0.752306	0	0	0	0	0	1.42832
SLC15A3	0	0	0	0	1.64698	0	0	0	0	0	0	0	0	0	0	0	0	0	1.06015	0	0	0	0	0	1.05562	0	0	0	0	0	0	0	0	0.664346	0	0	0	0	0.586918	0.692173	0	0	0	0	0	0	0	0.20424	0
SLC14A2	0	0	1.47205	0	1.12983	0	0	1.64602	1.26146	2.0871	0	1.67593	1.13534	0	0.751433	0	0	0	0	1.78571	0	0.498269	1.12021	1.62083	0	0	2.08326	0	0	1.57656	2.11789	1.72598	1.7639	1.0601	0.836957	1.70146	0	0	0	0	0	0	2.04581	0	0	0	0	0	0.949898
SLC12A2	0	1.09944	0.751	0	0.716587	0.771964	0	1.12911	0	0	0	0	1.50879	0.884608	0.751433	1.36503	1.3613	1.33381	1.06015	0	0.596946	0	1.12021	0	1.05562	1.7823	0	0	1.55131	0	0	0	0	0	0	0.913731	0.790163	0	0.586918	0.692173	2.07293	0	0	0	0	0	0	0	0
SLBP	0	0	0	0	0	0	0	0	0.817636	0	0	0	0.532922	0.884608	0	0	0	0	0	0	0	0	0	0	1.05562	1.09081	0	0	0	0	0	0	0	0	0	0	0	0	0	0	0	0	0	0	0	0	0	0	0
SLAMF7	1.18052	0	0	0	0	0	0	0	0	0	0	0	0	0	0	0	0	0	0	0	0	0	0	0	0	0	0	0	0	0	0	0	1.22884	0	0	0	0	0	0	0	0	0	0	0	0	0	0	0	0
SLAMF6	1.18052	0	0	0	0	0	0	0	0	0	0	0	0	0	0	0	0	0	0	0	0	0	0	0	0	0	0	0	0	0	0	0	0	0	0	0	0	0	0	0	0	0	0	0	0	0	0	0	0
SLAMF1	0	0	0	0	0	0	0	0	0	0	0	0	0	0	0	0	0	0	0	0	0	0	0	0	0	0	0	0	0	0	0	0	0	0	0	0	0	0	0	0	0	0	0	0	0	0	0	0	0
SLA2	0	0	0.751	0	0	0	0	0	0	0	0	0	0	0	0	0	0	0	0	0	0	0	0	0	0	0	0	0	0	0	0	0	0	0	0	0	0	0	0	0	0	0	0	0	0	0	0	0	0
SLA	2.30534	0	0	0	0	0	0	0	0	0	0	0	0	0	0	0	0	0	0	0	0	0	0	0	0	0	0	0	0	0	0	0	0	0	0	0	0	0	0	0	0	0	0.752306	0	0	0	0	0	0
SKAP2	0	0	0	0.780444	0	0	0	0	0	0	0.992611	0	0.532922	0	0	1.36503	0.896273	1.33381	0	1.24741	0	0	0	0	0	0	0	0	0	1.07121	0	0	0	0	0.836957	0	1.22607	1.15214	0.954383	0.692173	0	0	0	1.3421	0	0	1.11792	0	0.583682
SKAP1	0	0	0	0	0	0	0	0	0	0	0	0	0	0	0	0	0	0	0	0	0	0	0	0	0	0	0	0	0	0	0	0	0	0	0	0	0	0	0	0	0	0	0	0	0	0	0	0	0
SKA2	0	0	0.751	0	0	0	0	0	0	0	0	0	0	0	0.751433	0	0	0	0	0	0.596946	0.498269	0	0.855307	0	0.68724	0	0	1.55131	0	0.900973	0	0	0	0.836957	0	0	0	0	0	0	0	0	1.05935	0	0	0	0	0
SKA1	0	0	0	0	0	0	0	0	0	0	0	0	0	0	0	0	0	0	0	0	0	0	0	0	0	0	0.775212	0	0	0	0	0	0	0	0	0	0	0	0	0	0	0	0	0	0	0	0	0.20424	0.583682
SIVA1	0	0	0	0	0	0	0	0	0	0	0	0	0	0	0	0	0	0	0	0	0	0	0	0	0	1.09081	0	1.01339	0	0	0	0	0	0	0	0.913731	0.790163	0	0	0.692173	0	0	0	0.663785	0	0	0	0.518761	0
SIT1	0	0	0	0	0	0	0	0	0	0	0	0	0	0	0	0	0	0	0	0	0	0	0	0	0	0	0	0	0	0	0	0	0	0	0	0	0	0	0	0	0	0	0	0	0	0	0	0	0
SIRPG	0	0	0	0	0	0	0	0	0	0	0	0	0	0	0	0	0	0	0	0	0	0	0	0	0	0	0	0	0	0	0	0	0	0	0	0	0	0	0	0	0	0	0	0	0	0	0	0	0
SIRPA	0	0	0	0.464456	0	0.771964	0	0	0.817636	0	0	1.67593	0	0	0	0	0	0	0	0	0	0	0	0	0	0	0.775212	0	0	0	0	0	0	0	0	0	0	0	0	0	0	0	0	0	0	0	0	0	0
SIPA1L2	1.18052	0	0	0	0	1.20246	0	1.12911	0	0	2.05356	0	0	0	1.47268	0	0	0	0	0	0.596946	0.82938	0	0	0	1.7823	0	0	0	1.07121	0	0	0	1.0601	0	0	0.790163	0	1.22257	0.692173	0	0	0.752306	0	1.07938	0	1.11792	0.20424	0
SIN3B	1.18052	0	0	0.464456	0.716587	1.20246	0	0	0	2.0871	0	0	0	0	0	0	0.896273	0	1.5632	1.24741	0	1.07776	1.12021	0	0	0.68724	1.50719	1.01339	0	0	0	1.1964	1.22884	0	0	0.913731	0.790163	0	0	0	0	0	1.70278	0	0	0	0	0	1.21742
SIK2	0	0	0	0.464456	1.12983	0	0	0	0	0	0	0	0	0	0.751433	1.36503	0	0	0	1.24741	0	0.498269	0	0.855307	0	1.3776	1.20669	0	0	0	1.92427	0.931612	1.7639	0	1.28619	0.913731	0	0	0	1.09739	0.870845	0	0.752306	0	0	0	0	0	0.949898
SIGLEC10	0	0	0	0	0	0	0	0	0	0	0	0	0	0	0	0	0	0	0	0	0	0	0	0	0	0	0.775212	0	0	0	0	0	0	0	0	0	0	0	0	0	0	0	0	0	0	0	0	0	0.583682
SIGLEC1	0	0	0	0	0	0	0	0	0	0	0	0	0	0	0	0	0	0	0	0	0	0	0	0	0	0	0	0	0	0	0	0	0	0	0	0	0	0	0	0	0	0	0	0	0	0	0	0	0
SHTN1	0	0	0	0	0	0	0	0	0	0	0	0	0.532922	0	0	0	0	0	0	0	0	0	0	0	0	0	0	0	0	0	0	0	1.22884	0	0	0	0	0	0	0	0	0.706616	0	0	0	0	0	0.20424	0
SHROOM4	0	1.09944	1.17511	1.02025	1.42144	1.5025	0	0	0	0	0	0	1.33937	0.884608	1.47268	0	0	0	1.89639	0	0	0.82938	1.12021	0	0	0	0	0	0	0	0	0.57053	0	1.56324	0	0	0	0	0.954383	0	0	0	0	0	1.58641	0	0	0	0
SHROOM1	0	0	1.17511	0.780444	1.12983	0	1.19544	0	0.817636	1.51079	0.992611	0	0	0	0	0	0	1.33381	0	0.806701	0	0.82938	1.9738	1.30955	0	0	1.20669	0	0	0	0	0.57053	2.11065	0	0	0	0	0	0	0	0	0	0	0	0	0	0	0.373796	0.583682
SHMT1	0	0	0	0	0	0	0	0	0	0	0	0	0	0	0	0	0	0	0	0	0	0	0	0	0	0	0	0	0	0	0	0	0	0	0.836957	0	0	0	0	0	0	0	0	0	0	0	0	0.757772	0
SHISA9	0	0	1.17511	0.464456	1.12983	0	1.19544	1.98516	0	0	0	0	0	0	0	0	0	0	0	2.49942	0	0	1.9738	0.855307	0	0	0.775212	0	0	1.07121	2.11789	2.2483	1.22884	0.664346	0.836957	0	0	0.733494	0.586918	0	0	0	1.70278	0	0	0	0	0	1.21742
SHE	0	0	0.751	0.464456	0	0	0	0	0	0	0	0	0.878788	0	0	0	0	0	1.89639	0	0	0.82938	1.12021	0	0	0	0	1.01339	0	0	0	1.85448	0	1.0601	0.836957	1.70146	0	0	0	0.692173	0.870845	0	0	0	1.07938	1.74616	2.42458	0	0.583682
SHCBP1	0	0	0	0	0	0	0	0	0	1.51079	0	0	0	0	0	0	0	0	0	0	0	0	0	0	0	0	0	0	0	0	0	0	0	0	0	0	0	0	0	0	0	0	0	0	0	0	1.11792	0	0
SHANK3	0	2.39946	1.88682	1.02025	1.64698	1.92029	0	0	0	0	1.48091	1.67593	1.78018	2.97111	2.17997	2.91808	0	1.33381	2.65446	0	0	1.58465	0	1.85792	0	0	0	1.50635	0	0	0.900973	1.40559	0	0	0	0.913731	1.94901	2.14966	0	1.60817	2.07293	0	0	0	1.58641	0	1.63267	0	1.21742
SH3KBP1	1.70705	0	0	0	0	1.5025	0	0	0	0	0	0	0	0	0.751433	1.36503	0.896273	0	0	0	0	0	0	0	0	0.68724	0	0	0	0	0.900973	0	0	0	0.836957	0.913731	0	0	0	0	0	0	0	2.24997	0	0	0	0	0.949898
SH3BGRL3	1.70705	1.61052	0.751	1.37553	0	0.771964	0	1.98516	0	0	0.992611	0	0.878788	0.884608	1.47268	1.36503	0.896273	0	0	0	1.45102	0.82938	0	0	0	0	0	1.83514	1.55131	0	0	0	0	0.664346	0	0	0.790163	0.733494	0.586918	0	0	0	0	0	0	1.74616	0	0.20424	0
SH3BGRL	0	0	0	0	0	0	0	0	0	0	0	0	0	0	0.751433	0	0	1.33381	0	0	0.596946	0.498269	0	0	1.55771	0	0	0	1.55131	0	0	0	0	0	0	0	0	0	0	0.692173	1.32925	0	0	2.02811	0	0	0	0	0
SH2D3C	0	1.61052	1.17511	1.02025	1.64698	0.771964	0	0	0	0	0.992611	0	0.878788	0	1.70143	0	0	1.8858	0	0	1.45102	0.498269	0	0.855307	0	1.09081	0	0	0	0	0	0.931612	0	1.74369	0	1.38318	0.790163	0.733494	0.586918	0.692173	0.870845	0	0.752306	2.02811	1.07938	0	1.11792	0	0
SH2D2A	0	0	0	0	0	0	0	0	0	0	0	0	0	0	0	0	0	0	0	0	0	0	0	0	0	0	0	0	0	0	0	0	0	0	0	0	0	0	0	0	0	0	0	0	0	0	0	0	0
SH2D1A	0	0	0	0	0	0	0	0	0	0	0	0	0	0	0	0	0	0	0	0	0	0	0	0	0	0	0	0	0	0	0	0	0	0	0	0.913731	0	0	0	0	0	0	0	0	0	0	0	0	0
SGSM1	0	0	2.04366	0	1.42144	0	0	0	0	0	0	0	0	0	0	0	0	0	0	1.24741	0.596946	0.82938	1.12021	0.855307	1.05562	0	1.73799	0	0	1.57656	0.900973	0.57053	2.11065	0.664346	0	0.913731	0	0	0	0	0	0	1.47396	0	1.07938	0	0	0	1.60243
SGMS1-AS1	0	0	0	0	0	0	0	1.12911	0	1.51079	0	0	0	0	0	0	0	0	0	0.806701	0	0	0	0	1.05562	0	0.775212	0	0	0	0	0	0	0	0	0.913731	0	0	0	0	0	0	0	0	0	0	0	0	0.583682
SGK1	0	0	0	1.63726	0	0.771964	0	0	0	0	0	0	0	0	0	0	0.896273	0	0	0	0	0	0	0	0	0	0	1.01339	0	0	0	0	0	0	1.59513	0	0	0.733494	0	0	0	0	0	0	0	0	0	0.20424	0.949898
SGCE	0	0	0	0	0	0	0	0	0	0	0	0	0	0	0	0	2.11092	0	0	0	0	0	0	0	0	0	0	0	0	0	0	0	0	0	0	0	0	0	0	0	0	0	0	0	0	0	0	0.20424	0
SFT2D2	0	0	0	0	0.716587	0	1.19544	1.98516	0	0	0	1.67593	0	0	0	0	0	0	1.06015	1.97485	0.596946	0	1.12021	0	0	0.68724	1.20669	0	0	1.57656	0.900973	1.40559	2.36769	1.0601	1.59513	1.38318	0	0.733494	0	0	0.870845	0	1.17682	0.663785	0	0	0	0	0.583682
SF3B2	0	0	0	0	0	0.771964	0	0	0	0	0	0	0.532922	0.884608	1.70143	0	0	0	1.06015	0	1.23846	0.82938	0	0	0	1.09081	0	1.01339	0	0	0	0.57053	0	1.0601	0.836957	0	0	0	1.22257	0	0	0.706616	0	1.56232	0	0	1.11792	0.95062	0
SF1	0	0	0	0.780444	0	0.771964	0	0	0	0	0	0	1.13534	0	1.17568	0	0	0	0	0	0.596946	0.498269	0	0	1.05562	0	0	0	1.55131	0	0	0.57053	0	0	0	0	0	1.15214	0	0.692173	1.32925	1.11661	0	0	0	0	1.63267	0.20424	0
SETBP1	0	0	0.751	0	0	0	0	0	0	1.51079	0	0	0	0	0	0	0	0	0	0	0	0	0	0	0	1.09081	0	0	0	1.07121	0.900973	0	0	0	0	0	0	0	0	0	0	0	0	0	0	0	0	0	0
SET	0	1.09944	0	1.37553	0.716587	0	0	0	2.70361	0	0	0	0.878788	0.884608	1.17568	0	0	0	0	0	0.968247	0.498269	0	0	1.05562	1.60026	0	0	0	1.07121	0	0.57053	1.22884	1.34296	0.836957	0	1.22607	0.733494	1.88603	1.09739	0.870845	1.6312	0.752306	0.663785	0	0	0	1.31447	0
SESN1	1.18052	0	0	0	0	0	0	0	0.817636	0	0	0	0	0	0	1.36503	0	0	0	0	0	0	0	0	1.05562	0.68724	0	0	0	0	0	0	0	0	0	0	0	0	0	0	0	0	0	0	0	0	0	0	0
SERPINH1	0	0	0	1.74628	1.42144	1.5025	0	1.12911	0	0	0	0	0.878788	1.34662	0.751433	0	0.896273	0	1.06015	0	1.23846	1.2766	0	1.85792	1.89049	1.93628	0.775212	2.08221	0	0	0	0.57053	0	0.664346	1.28619	0	0.790163	0	0.954383	0	1.32925	0	0	0.663785	0	0	1.11792	0.373796	0.583682
SERPING1	0	1.61052	0	0	0	1.20246	1.72465	0	0	0	0	0	0	0	0.751433	0	3.30184	0	0	0	0	1.2766	0	0	0	2.06972	0	0	1.55131	0	0	0	0	0	0.836957	0	0	0	0	0	0.870845	1.11661	0	1.74274	1.92132	2.72137	0	1.71243	0.583682
SERPINF2	0	0	0	0	0	0	0	0	0.817636	0	0	0	0	0	0	0	0	0	0	0	0	0	0	0	0	0	0	0	0	0	0	0	0	0	0	0	0	0	0	0	0	1.6312	0	0	0	0	0	0.858826	0.583682
SERPINF1	0	0	0.751	0	0	0	1.72465	0	0.817636	0	0	0	0	0	0	1.36503	2.53477	0	0	0	0	0	0	0	2.50547	1.3776	0	0	0	0	0	0	0	0	0	0	0	0	0	0	0	1.81452	0	2.14517	0	0	0	2.33563	0.583682
SERPINE1	0	0	0	0	0	0	1.19544	0	0	0	0	0	0	1.34662	0	0	0	0	0	0	0	0	0	0	0	0	0	0	0	0	0	0	0	0	0	0	0	0	0	0	0	1.6312	0.752306	0	0	0	0	1.7914	0
SERPIND1	0	0	0	0	0	0	0	0	0	0	0	0	0	0	0	0	0	0	0	0	0	0	0	0	0	0	0	0	0	0	0	0	0	0	0	0	0	0	0	0	0	0	0	0	0	0	0	1.62672	0
SERPINC1	0	0	0	0	0	0	0	0	0	0	0	0	0	0	0	0	0	0	0	0	0	0	0	0	0	0	0	0	0	0	0	0	0	0	0	0	0	0	0	0	0	1.11661	0	0	0	0	0	1.75269	0
SERPINB9	0	0	0	0	0	1.73303	0	0	0	0	0	0	0	0.884608	0	1.36503	0	0	0	0	0.596946	0	1.12021	0	1.05562	0	0.775212	0	0	0	0	0	0	0	0	0	0.790163	0.733494	0.586918	0	0	0	0.752306	0	0	0	0	0	0.583682
SERPINB6	0	1.09944	0	0.464456	0	0.771964	0	0	0	0	0	1.67593	0.532922	1.34662	0.751433	0	0	0	0	0	0	0.82938	0	0	0	0	0	1.01339	0	0	0	0.57053	0	0	1.28619	0	0.790163	1.15214	0.586918	0.692173	1.88065	0	0	0.663785	0	0	0	0	0.583682
SERPINA6	0	0	0	0	0	0	0	0	0	0	0	0	0	0	0	0	0	0	0	0	0	0	0	0	0	0	0	0	0	0	0	0	0	0	0	0	0	0	0	0	0	0.706616	0	0	0	0	0	1.53302	0
SERPINA3	0	0	0	0	0	0	0	0	0	0	0	0	0	0	0	0	0	0	0	0	0	0	0	0	0	0	0	0	0	0	0	0	0	0	0	0	0	0	0	0	0	0.706616	0	0	0	3.53083	0	3.25926	0.583682
SERPINA1	0	0	0	0.780444	0	0	0	0	3.94832	0	0.992611	1.67593	0.532922	0	0	0	0	0	0	0	0	0	1.12021	0	0	0.68724	0	1.50635	0	1.07121	0	0	1.7639	1.0601	1.28619	1.38318	1.22607	1.44641	1.43387	1.09739	0.870845	4.43049	1.17682	1.3421	1.07938	4.65761	0	5.55086	1.21742
SERP1	0	0	0	0.464456	1.42144	0.771964	0	0	0	0	0	0	0	1.34662	0	1.36503	1.67755	0	0	0	0.596946	0	0	0.855307	0	0	0	1.01339	0	0	0	0	0	1.0601	0	0	0	0	0	0	0	1.11661	0	0	0	1.74616	0	0.858826	0
SERINC1	1.70705	1.09944	0	1.21356	0	0	0	0	0	0	0	0	0.532922	0.884608	0	0	1.67755	1.33381	1.06015	0	1.77535	0.498269	1.12021	0.855307	1.05562	0.68724	0	0	0	0	0	0.57053	0	1.0601	0	0	0.790163	0	0.586918	1.09739	0	0.706616	0	0.663785	0	0	1.11792	0.20424	0
SERF2	0	0	0	1.74628	0.716587	1.5025	1.72465	0	1.56785	0	0	0	1.33937	2.51657	0.751433	0	2.27295	1.8858	1.89639	0	1.62626	1.81992	0	0	1.05562	1.09081	0	1.83514	2.4978	1.07121	0	0.931612	0	2.14619	0.836957	0.913731	2.24416	1.44641	2.19646	1.79054	1.32925	1.11661	0	1.74274	1.07938	3.38143	0	1.82868	0
SERBP1	0	0	0.751	1.02025	0	0.771964	0	0	0.817636	0	0.992611	0	0.878788	1.34662	0	1.92168	0.896273	0	1.06015	0	1.62626	0.82938	0	0	1.05562	0	0	1.50635	2.4978	1.91075	1.3672	0.931612	0	1.0601	0	0.913731	1.22607	1.44641	1.75675	1.38502	1.32925	1.40661	0	1.05935	0	0	0	1.1123	0
SERAC1	0	0	0	0	0	0	1.19544	1.64602	0.817636	0	0	0	0	0	0	0	0	0	0	0.806701	0	0.498269	1.12021	0	0	0	0.775212	0	0	0	0	0	0	0	0	0	0	0	0	0	0	0	1.17682	0	0	0	0	0.20424	0
SEPW1	0	0	0	1.37553	0	0	0	0	0	0	0.992611	0	0.532922	0.884608	0.751433	1.92168	0	1.33381	0	0	0	0	0	0	0	0.68724	0	1.01339	0	0	0	0	0	0	0	0	1.94901	0	0.954383	1.09739	0	0	0.752306	0.663785	0	1.74616	0	0	0.583682
SEPSECS-AS1	0	0	1.70076	0	1.64698	0.771964	0	0	0	2.0871	0	1.67593	1.13534	0	0	0	0	1.33381	0	1.78571	0	0	1.6354	0.855307	1.05562	0	1.92543	0	0	1.07121	1.3672	1.85448	1.7639	0.664346	0.836957	1.38318	0	0	0	0	0.870845	0	1.17682	0	1.58641	0	0	0	0.949898
SENP8	0	0	1.17511	0	0	0.771964	0	0	0	0	0.992611	0	0	0	0	0	0	0	0	0.806701	0	0.498269	0	0	0	0	0	0	0	0	0	0	1.22884	0	1.28619	0.913731	0	0	0	0	0.870845	0	0	0	0	0	0	0	0
SEMA6A	0	0	0.751	0.464456	0	2.33409	0	1.12911	0	0	1.48091	1.67593	0.532922	0	0.751433	0	0	0	0	0	0.968247	0.498269	1.12021	0.855307	0	0	0	0	0	1.07121	0	0.931612	0	0	0	0.913731	0	0	0	0	0	0	0	0	0	1.74616	1.11792	0	0
SEMA5B	0	0	0	0	0	0	0	0	0	0	0	0	0	0	0	0	0	0	0	0	0	0	0	0	1.05562	2.29281	0	0	0	0	0	0	0	0	0	0	0	0	0	0	0	0	0	1.89555	0	0	0	0	0
SEMA5A	0	0	0	0	0	0	0	0	0.817636	0	0	0	0	0	0	0	2.11092	0	0	0	0	0	0	0	0	1.93628	0	1.01339	2.13254	1.07121	0	0	0	0	0	0	0	0	0	0	0	0	0	1.3421	0	0	0	0	0.583682
SEMA4D	0	0	0.751	0	0	0	0	0	0	0	0	0	0	0	0	0	0	0	0	0	0	0	0	0	0	0	0	0	0	0	0	0.57053	0	0	0	0.913731	0	0	0	0	0	0	0	0	0	0	0	0	0
SEMA3F	0	1.09944	0	0	1.12983	0.771964	0	0	0	0	0	0	0.532922	1.34662	1.47268	1.92168	0	0	1.06015	0	0.968247	1.70918	0	0	0	0	0	0	0	0	0	0	0	1.34296	0	0	0	0	1.22257	0.692173	0	0	0	0	1.07938	0	0	0	0
SEMA3E	0	0	0	0	0.716587	0	0	0	0	1.51079	0	0	0	0	0	0	0	0	0	1.24741	0	1.07776	0	1.30955	0	0	1.50719	0	0	1.07121	0	1.85448	0	0	0	0	0	0	0.586918	0	0	0	0.752306	0	0	0	0	0	0
SELPLG	0	0	0	0	0	0	0	0	0	0	0	0	0	0	0	0	0	0	0	0	0	0	0	0	0	0	0	0	0	0	0	0	0	0	0	0	0	0	0	0	0	0	0	0	0	0	0	0	0
SELM	0	0	0	0.780444	0	0	0	0	0	0	0	0	0	0.884608	0	0	0.896273	0	0	0	0.596946	0.498269	0	0.855307	0	0.68724	0	0	1.55131	0	0	0	0	0	0	0	0	0	0	0.692173	0	0	0	0	0	0	0	0	0
SELL	0	0	0	0	0	0	0	0	0	0	0	0	0	0	0	0	0	0	0	0	0	0	0	0	0	0	0.775212	0	0	0	0	0	0	0	0	0	0	0	0	0	0	0	0	0	0	0	0	0	0
SELENBP1	0	0	0	0	0	0	0	0	1.26146	0	0	0	0	0	0	0	1.67755	0	0	0	0.596946	0	0	0	0	0	0	0	0	0	0	0	0	0	0	0	0	0	0	0	0	0	0	0	0	0	0	0.20424	0
SEL1L3	0	0	0	0	0	0	0	0	0	0	0	0	0	0	0	0	0	0	0	0	0	0	0	0	0	0	0	0	0	0	0.900973	0	0	0	0	0	0	0	0	0	0	0	0	0	0	0	0	0	0
SECTM1	0	0	0	0	0	0	0	0	0	0	0	0	0	0	0	0	0	0	0	0	0	0	0	0	0	0	0.775212	0	0	0	0	0	0	0	0	1.38318	0	0	0	0	0	0	0	0	0	0	0	0	0
SEC62	1.18052	1.09944	1.17511	0.780444	1.64698	0.771964	0	1.12911	2.28874	0	0	1.67593	0.532922	2.25522	1.17568	1.36503	0.896273	1.8858	1.5632	0	1.62626	1.91964	1.12021	1.30955	0	0.68724	0	2.08221	1.55131	2.16085	0.900973	0.57053	2.11065	1.0601	0.836957	1.70146	0.790163	1.44641	1.22257	0.692173	1.64245	0	0	2.02811	1.07938	0	2.22322	1.31447	0.583682
SEC61B	0	0	0	0.464456	0.716587	0	1.19544	0	0.817636	0	0	0	0	0	0	0	0	0	1.06015	0	0.596946	0	0	0	0	0	0	1.01339	2.13254	0	0	0.57053	0	0.664346	0	0	0.790163	0	0	0.692173	0	1.40661	0.752306	1.05935	0	1.74616	0	1.99682	0
SEC23A	0	0	0	0.780444	0	1.20246	0	0	0	0	0	0	0.532922	0	0	0	0	0	1.06015	1.78571	0	1.07776	1.12021	0	0	0	1.50719	1.01339	1.55131	0	0	1.57855	0	0.664346	1.59513	0	0.790163	0.733494	0.586918	0.692173	0	0	1.17682	0	0	0	0	0.373796	0.583682
SEC14L4	0	0	1.70076	0	1.12983	0	1.19544	0	0	0	0	0	0	0	0	0	0	0	0	0.806701	0	0	0	0	0	0	0.775212	0	0	1.07121	0	0.57053	0	0.664346	0.836957	0.913731	0	0	0	0	0	0	0.752306	0	1.07938	0	0	0	0
SEC14L1	1.18052	1.09944	0	1.02025	1.98629	1.73303	0	0	0	0	0	0	1.33937	1.34662	1.17568	0	0	2.23949	1.5632	0	1.45102	1.81992	0	0.855307	0	0	0	1.01339	0	0	0	0.57053	0	1.0601	0.836957	0	0	1.15214	0.586918	1.38502	0.870845	0	0.752306	0	1.92132	0	1.11792	0.373796	0.583682
SDPR	0	2.83518	1.47205	2.09227	0	0	0	0	0	0	0	0	0.532922	0.884608	1.17568	0	0	1.8858	0	0	1.90511	1.44242	0	0	0	0.68724	0	1.50635	1.55131	1.57656	0	0.57053	0	2.02912	0	0.913731	1.22607	1.15214	2.10328	0	1.32925	0	1.47396	0.663785	0	0	1.11792	0.20424	0.949898
SDHC	0	0	1.17511	0	1.12983	0.771964	0	0	0	0	0	0	0	1.34662	0	0	0	0	1.06015	1.78571	0	0	0	0.855307	0	0	1.20669	1.50635	0	1.07121	0.900973	0.931612	0	0.664346	0	0	0	0.733494	0	0	0	0.706616	0.752306	0	0	1.74616	0	0.645376	0.949898
SDCBP	0	1.09944	0	1.21356	0	0	0	1.12911	0	0	0	0	0	1.34662	0	0	0.896273	0	0	0	1.23846	0	0	1.30955	0	0.68724	0	0	0	0	0	1.72598	0	0	1.59513	0	1.22607	0	0.586918	0	1.32925	1.11661	0	0.663785	0	1.74616	1.11792	0.20424	0.583682
SDC4	0	0	0	0	0	0	0	0	0.817636	0	0	0	0	0	0	0	0	1.33381	0	0	0	0	0	0	0	0	0	0	0	0	0	0	0	0	0	0	0	0	0	0	0	0	0	0	0	0	0	0.373796	0
SDC2	0	0	0	0.464456	0	0	0	0	0	1.51079	0	0	0	0	0	0	0	0	0	0	0	0	0	0	1.89049	1.09081	0	0	0	0	0	0	0	0	0	0	0	0	0	0	0	0	0	0	0	1.74616	0	0.757772	0
SDC1	0	0	0	0	0	0	0	0	0	0	0	0	0	0	0	0	0	0	0	0	0	0	0	0	0	0	0	0	0	0	0	0	0	0	0	0	0	0	0	0	0	0	0	0	0	0	0	0.373796	0
SCRG1	0	0	0	0	0.716587	0	1.19544	0	0	0	0	0	0	0	0.751433	0	0	0	1.06015	0.806701	0	0	0	1.30955	0	0	0.775212	0	0	0	0	0.931612	0	0	0	0.913731	0	0	0.586918	0	0	0	1.17682	0	0	0	0	0	0.583682
SCP2	0	0	0	0	0.716587	0	0	0	0	0	0	0	0.532922	0.884608	0	0	0.896273	0	0	0	0.968247	0.82938	0	0	0	0.68724	0	0	0	1.57656	0	0.57053	0	0	0.836957	0	0	0	0.586918	0	0	1.40661	0	0.663785	0	1.74616	0	1.03471	0.583682
SCN11A	0	0	0.751	0.464456	0	0	0	1.12911	0	0	0	0	0	0	0.751433	0	0	0	0	1.55232	0	0	0	0	0	0	0	0	0	1.07121	1.3672	1.1964	0	0	0.836957	0	0	0	0	0	0	0	0	0	0	0	0	0	0
SCML4	0	0	0	0	0	0	0	0	0	0	0	0	0	0	0	0	0	0	0	0	0	0	0	0	0	0	0	0	0	0	0	0	1.22884	0	0	0	0	0	0	0	0	0	0	0	0	0	0	0	0
SCIN	0	1.09944	0.751	0	1.12983	0	1.19544	0	0	1.51079	0	0	0	0	0.751433	0	0	0	0	1.24741	0	0	1.12021	0.855307	0	0	1.20669	0	0	1.07121	1.3672	0.57053	0	0	0.836957	0.913731	1.22607	0	0	0	0	0	1.17682	0	0	0	0	0	1.21742
SCD	0	0	0	0	0	0	0	0	0	0	0	0	0	0	0	0	0	0	0	0	0	0	0	0	0	0	0	0	0	0	0	0.57053	0	0	0	0	0	0	0	0	0	0	0	0	0	0	0	1.62672	0
SCCPDH	0	0	0	0	0	0	0	0	0	0	0	0	0	0	0	0	0	0	0	0	0	0	0	0	0	0	0	0	0	0	0	0	0	0	0	0	0	0	0	0	0	0	0.752306	0.663785	0	0	1.11792	1.31447	0
SCARF1	0	0	0	0.780444	0	0.771964	0	0	0	0	0	1.67593	1.13534	1.34662	0.751433	1.36503	0	1.33381	0	0	0.596946	0.498269	0	0	0	0	0	0	0	0	0	0	0	0	0.836957	0	0.790163	1.15214	0	0	0	0	0	0	1.07938	0	0	0	0
SCARB2	0	1.09944	0	0	1.42144	0	0	0	0	0	0	0	0	1.34662	0	0	1.3613	0	1.06015	0	0.596946	1.58465	0	0.855307	1.05562	0	0	0	1.55131	0	0	0	0	0	0	0	0	0	0.586918	0.692173	0.870845	0	0	1.56232	1.58641	0	0	0.645376	0
SAT1	0	1.09944	0.751	2.40417	1.12983	0	0	0	0	1.51079	3.50671	2.27094	0.532922	1.34662	1.17568	0	1.67755	0	0	0	3.52102	2.42947	2.86438	0	1.05562	0.68724	0	0	0	0	0	0	0	0	0	0	0	1.67353	1.60826	0	0	1.11661	0	0.663785	1.58641	3.66081	0	0.95062	0
SASH1	0	0	0	0	0.716587	0.771964	0	0	0	1.51079	0	0	0	1.90065	1.17568	0	0	0	1.5632	0	0.968247	0.82938	0	0.855307	0	0.68724	0	1.01339	0	0	0	0	0	1.34296	0.836957	0	1.52869	0.733494	0.954383	0.692173	0.870845	0	1.17682	1.05935	0	1.74616	1.11792	0	0
SARAF	2.05025	0	0	0.464456	0	0.771964	0	0	0	0	0	0	0	1.90065	0	0	0.896273	0	0	0	0	0	0	0	1.05562	0	0	0	0	0	0	0	0	0	0	0.913731	0	0	0	0	0.870845	0	0	0	0	0	0	0.757772	0
SAPCD2	0	0	0	0	0	0	0	0	0	0	0	0	0	0	0	0	0	0	0	0	0	0	0	0	0	0	0	0	0	0	0	0	0	0	0	0	0	0	0	0	0	0	0.752306	0	0	0	0	0	0
SAP30	0	0	0	0	0	0	0	0	0	0	0	0	0	0	0	0	0	0	0	0	0	0	0	0	0	0	0	0	0	0	0	0	0	0.664346	0	0	0	0	0	0	0	0	0	0	0	0	0	0	0
SAP18	0	0	0	0.780444	0	0	0	0	0	1.51079	0	0	0.532922	0.884608	0.751433	0	0.896273	0	1.89639	0	0.596946	0	0	0	0	0	0	1.01339	0	0	0	0.57053	0	1.0601	0	0	0	0	1.22257	0	0	0	0	1.05935	0	0	0	0.373796	0
SAMSN1	0	0	0	0	0	0	0	0	0	0	0	0	0	0	0	0	0	0	0	0	0	0	0	0	0	0	0	0	0	0	0	0	0	0	0	0	0	0	0	0	0	0	0	0	0	0	0	0	0
SAMHD1	0	0	0	1.21356	0	0	0	0	0	0	0	0	0	0.884608	1.47268	0	1.3613	0	1.5632	0.806701	1.62626	0.498269	0	0	0	1.09081	0	1.01339	1.55131	0	0	0.57053	0	1.74369	1.59513	0	1.22607	0	1.22257	0.692173	0	0	1.17682	0	0	0	1.97088	0	0.583682
SAMD1	0	0	0	0	0	0	0	0	0.817636	0	0.992611	0	0.878788	0	0.751433	0	0	0	0	0	0.596946	0	0	0	0	0	0	0	0	0	0	0	0	0	0	0.913731	0	0	0	1.09739	0	1.40661	0	0	0	1.74616	0	0.518761	0.583682
SAE1	0	0	0	1.02025	0	0	0	0	0	0	0	0	0.532922	0	0.751433	0	0.896273	0	0	0	1.23846	0.82938	0	0	0	0.68724	0	0	0	0	0	0	0	0	0	0	0	0	0	0	0	0	0	0.663785	1.07938	0	0	0	0
S1PR3	0	0	0.751	0	0	0	0	1.12911	0	0	0	0	0	0	0	0	1.3613	1.8858	0	0	0	0	1.12021	0	0	0.68724	0.775212	0	0	0	0.900973	0.57053	0	0	0	0	0	0	0	0	0	0	1.47396	0	0	0	0	0	0.949898
S1PR1	0	0	0	0.780444	0	0	0	0	0	0	0.992611	0	0	0.884608	0	0	0	0	0	0	0	0.498269	1.6354	0	0	0	0	0	0	0	0	0	0	0	1.28619	1.38318	0	0	0	1.09739	0	0	0	0	0	0	1.11792	0	0
S100P	0	0	0	0	0	0	0	0	0.817636	0	0	0	0	0	0	0	0	0	0	0	0	0	0	0	0	0	0	0	0	0	0	0	0	0	0	0	0	0	0	0	0	2.42325	0	0	0	0	0	1.58096	0
S100A9	0	0	0	0	0	0	0	0	0	0	0	0	0	0	0	0	0	0	0	0	0	0	0	0	0	0	0	0	0	0	0	0	0	0	0	0	0	0	0	0	0	1.40661	0	0	0	2.34816	0	0	0
S100A6	2.05025	1.09944	0	0.780444	0	1.20246	0	0	0	0	1.48091	0	0	0.884608	0	0	0	0	1.5632	0	1.77535	1.2766	0	0.855307	0	0.68724	0	1.83514	2.13254	0	0	0	0	1.56324	1.28619	0	0	0.733494	0	0.692173	0.870845	0	0	0.663785	1.58641	0	0	0	0
S100A4	2.05025	0	0	0	0	0	0	0	0	0	0	0	0	0	0	0	0	0	0	0	0	0	0	0	1.05562	1.09081	0	0	0	0	0	0	0	0	0	0	0	0	0	0	0	0	0	0	0	0	0	0	0
S100A16	0	0	0	1.21356	0	0	0	0	0.817636	0	0	0	1.13534	0.884608	0.751433	0	0	0	0	0	1.23846	0.498269	0	0	0	0	0	1.50635	0	0	0	0	0	1.0601	1.28619	0	0	0.733494	0.586918	0	0	1.81452	0	0	0	3.20576	1.11792	0.518761	0
S100A11	0	1.09944	0	1.74628	0	1.5025	0	0	0	0	0	0	0.532922	1.34662	0	0	1.3613	1.33381	0	0	1.23846	1.2766	0	0	0	0	0	0	2.13254	0	0	0	0	2.02912	0	0	1.52869	0.733494	1.75675	0	1.32925	0	0	1.74274	0	0	0	0.373796	0.583682
S100A10	0	1.09944	0	1.21356	0	0	0	0	0	0	0	1.67593	0.878788	0.884608	0	0	0	0	0	0	0.596946	0	0	0.855307	0	0	0	2.08221	0	0	0	0	0	1.0601	0	0.913731	0.790163	0	0.954383	0.692173	0.870845	1.11661	0	0	0	2.34816	1.11792	0.20424	0
RUNX3	0	0	0	0	0.716587	0	0	0	0	0	0	0	0	0	0	0	0	0	0	0	0	0	0	0	0	0	0	0	0	0	0.900973	0	0	0	0	0	0	0	0	0	0	0	0	0	0	0	0	0	0
RUNDC1	0	1.61052	2.40531	0.464456	1.42144	0	0	1.64602	0	2.45045	0	1.67593	0	0.884608	0.751433	0	1.3613	1.33381	1.5632	1.97485	0	0	1.6354	0	1.05562	0.68724	1.50719	1.50635	0	0	2.11789	1.57855	1.7639	0	0.836957	1.38318	0	1.44641	0.586918	0	0.870845	0	1.17682	0	1.07938	0	1.11792	0	1.42832
RUBCN	0	0	1.47205	0.780444	0.716587	0	1.72465	0	0	0	1.48091	0	0	1.34662	1.47268	0	0.896273	1.33381	1.06015	1.78571	0	0.498269	1.9738	0.855307	0	0	1.20669	0	0	1.07121	0	1.57855	1.22884	0	0.836957	0.913731	0	0.733494	0	0	0	0	0	0	0	0	1.63267	0	0
RTN4	0	1.61052	0.751	1.51492	1.42144	0.771964	1.19544	0	0	0	0.992611	1.67593	0.532922	1.66149	1.17568	1.92168	1.3613	2.23949	1.06015	0	1.62626	1.81992	1.12021	0	1.89049	1.3776	0.775212	1.01339	1.55131	1.57656	0	1.1964	0	0	2.44092	2.85933	1.52869	0.733494	1.22257	1.09739	0	0	0.752306	1.05935	1.92132	1.74616	1.63267	0.645376	0.583682
RTN1	0	0	0	0	0	0	0	0	0	0	0	0	0	0	0	0	0	0	0	0	0	0	0	0	0	0	0	0	0	0	0	0	0	0	0	0	0	0	0	0	0	0	0	0	0	0	0	0	0
RSU1	0	0	0	0.780444	0.716587	0.771964	0	0	0	1.51079	0	0	1.33937	2.25522	0	0	1.9175	1.33381	0	0	0.968247	0.498269	0	0	1.55771	0	0	0	2.13254	1.07121	0	0.57053	0	1.0601	0.836957	0	0.790163	0	1.22257	0.692173	0	0	0	1.56232	1.07938	0	0	0.20424	0
RSRC2	1.70705	0	0	0.780444	0	1.73303	1.19544	0	3.27191	0	0	0	1.33937	0	0.751433	1.36503	0.896273	1.8858	0	0	0	0	0	0	0	0.68724	0	0	2.13254	1.07121	0.900973	0	0	1.0601	1.28619	0.913731	0	0	0.586918	0	0	0	0	0.663785	1.07938	0	0	0.518761	0
RSPH3	0	0	1.17511	0.464456	1.12983	0	1.19544	0	0	0	0	0	0	0.884608	0	0	0	0	0	0.806701	0	0	0	0	0	0.68724	0.775212	0	0	0	0	0	0	0	0	0.913731	0	0	0	0	0	0	1.17682	0	0	0	0	0	0.949898
RRM2	0	0	0	0	0	0	0	0	0	0	0	0	0	0	0	0	0	0	0	0	0	0	0	0	0	0	0	0	0	0	0	0	0	0	0	0	0	0	0	0	0	0	0	0	0	0	0	0	0
RRM1	0	0	0	0	0	0	0	0	0	0	0	0	0	0	0.751433	0	0	0	0	0	0	0	0	0.855307	0	0	0	0	0	0	0	0	0	0	0	0	0	0	0	0	0	0	0	0	0	0	0	0.20424	0
RRBP1	0	1.61052	0	1.21356	0	1.5025	0	0	0	0	0	1.67593	2.16933	0.884608	1.17568	1.36503	0.896273	0	0	0	0.596946	1.07776	1.12021	0.855307	1.55771	1.09081	0	0	0	0	0	0.57053	0	1.56324	0	0	1.94901	0	1.22257	0.692173	1.32925	0.706616	0	0	1.92132	1.74616	1.97088	2.21838	0
RRAS	0	0	0	0.780444	0	0	0	0	0	0	0	0	0	0.884608	0	0	2.11092	0	0	0	1.23846	0.498269	1.12021	0	0	0	0	0	0	0	0	0.57053	0	0	0	0	0	0	0.586918	0	0.870845	0	0	0.663785	0	0	0	0	0
RPSA	2.30534	1.09944	0.751	0.464456	1.12983	0.771964	1.72465	0	0.817636	0	0	0	1.50879	0.884608	0.751433	0	0	1.33381	0	0.806701	1.23846	0	0	0	0	0.68724	0	1.01339	1.55131	0	0	0	0	1.34296	0	0	1.22607	0.733494	1.22257	0.692173	1.32925	1.96942	0	0.663785	1.92132	1.74616	0	2.42053	0.949898
RPS9	0	1.09944	0.751	1.74628	0.716587	1.20246	1.72465	0	1.56785	0	0.992611	0	1.78018	1.34662	1.17568	0	2.64382	0	1.5632	0	1.62626	0.498269	1.12021	0.855307	2.88369	0	0	1.83514	2.4978	1.57656	0	0	0	1.74369	0	0	0.790163	1.15214	2.10328	0	1.64245	1.6312	0.752306	1.56232	1.58641	1.74616	0	1.99682	0
RPS8	2.67723	1.09944	0	1.21356	1.12983	1.73303	2.52818	0	0	0	1.80764	2.64151	2.16933	2.39439	1.70143	1.92168	2.41239	2.23949	1.5632	0	2.21644	1.58465	1.12021	1.30955	1.05562	1.60026	0	1.50635	3.54072	0	0	0.57053	0	2.78001	1.28619	0.913731	0.790163	1.15214	2.56472	0.692173	1.88065	3.07224	0.752306	2.34485	1.07938	4.21007	1.11792	3.52571	0
RPS7	3.05986	1.61052	0	2.50606	0	2.2142	1.72465	0	1.56785	0	0	2.64151	2.31887	2.51657	1.70143	0	2.53477	1.33381	0	0	2.21644	1.91964	0	0.855307	2.1398	2.06972	0	2.08221	3.14929	1.07121	0	1.1964	0	1.34296	0	0	1.76075	1.15214	1.43387	0.692173	1.32925	2.51059	0	2.43151	1.07938	2.72137	1.11792	2.9113	0
RPS6KA5	0	1.09944	1.88682	0.780444	1.83094	0	1.19544	2.4397	0	2.45045	0.992611	2.27094	0	1.66149	0.751433	0	0	1.33381	1.5632	2.68528	0.596946	0	1.6354	1.30955	1.89049	0.68724	2.78785	0	0	1.07121	0.900973	1.96836	2.36769	1.56324	0.836957	1.94257	0	0	1.22257	0	0	0	1.70278	0	1.07938	0	1.11792	0	1.99422
RPS6KA3	0	0	1.17511	1.02025	1.12983	0.771964	1.19544	0	0.817636	0	0	0	0.532922	0.884608	0	0	0	0	0	0.806701	0.596946	1.07776	0	0	0	0	1.20669	0	0	0	0	0.931612	0	0	1.28619	0.913731	0.790163	0.733494	0	1.09739	0	0	0	0	0	0	0	0.518761	0
RPS6KA2	0	0	0.751	0	0.716587	0	0	0	0	0	1.80764	0	0.532922	1.34662	0.751433	0	0	1.33381	1.06015	0	0	0.498269	0	0	0	0.68724	0	0	0	0	0	0	0	0.664346	1.28619	0	1.22607	0	0.586918	0.692173	0	0	0	0	1.07938	0	0	0.20424	0
RPS6	2.67723	0	0	2.59857	1.64698	2.53789	1.19544	0	2.28874	1.51079	0	2.64151	2.61715	2.8131	2.17997	1.36503	3.06052	2.23949	0	0	3.02785	2.68078	0	1.30955	2.50547	0.68724	0	1.50635	3.14929	0	0	1.40559	0	2.25101	2.18163	1.70146	2.24416	1.15214	2.43317	2.07838	2.60362	3.02326	0	2.43151	2.17182	2.99259	0	3.99176	0
RPS5	1.70705	0	0	1.8446	1.12983	0.771964	0	0	1.26146	0	0	2.27094	0.532922	0	1.47268	0	0.896273	0	1.5632	0	1.23846	1.07776	0	0.855307	2.1398	0	0.775212	1.01339	3.29742	0	0	0.57053	0	2.25101	0	0	0.790163	0	0.954383	1.09739	1.32925	2.86015	0.752306	1.74274	0	1.74616	1.63267	3.09475	0
RPS4Y1	0	0	0	1.02025	0	0	0	0	0	0	0	0	0.532922	0.884608	0	1.92168	0	1.33381	0	0	0.968247	0	0	0	0	0	0.775212	0	1.55131	1.07121	0	0	0	1.34296	0	0.913731	0.790163	0	0.586918	0.692173	0.870845	0.706616	0	0.663785	0	1.74616	1.11792	0	0
RPS4X	2.05025	1.09944	0	1.02025	0	1.20246	0	0	0.817636	0	0	0	1.13534	1.34662	1.17568	0	0.896273	0	1.06015	0	1.45102	0.82938	0	0	1.55771	0.68724	0	1.50635	2.13254	1.07121	0	0	0	0	0	0	1.52869	1.15214	2.19646	0	1.88065	1.6312	0	1.89555	0	2.34816	0	2.46045	0
RPS3A	2.30534	2.39946	0	2.22886	0.716587	1.5025	1.72465	1.12911	1.99181	1.51079	1.48091	0	1.65365	2.62545	2.04437	1.92168	2.64382	1.8858	1.06015	0	2.21644	1.44242	1.12021	1.30955	1.89049	1.09081	1.20669	1.50635	2.4978	1.57656	0	0.931612	0	1.56324	0	0	1.52869	0.733494	2.19646	1.60817	2.49493	2.66529	0.752306	2.24997	0	1.74616	0	3.17545	0
RPS3	1.18052	0	0.751	1.63726	0.716587	1.5025	0	0	0.817636	0	0	0	1.50879	1.34662	1.70143	0	1.3613	2.23949	0	0	1.77535	1.44242	0	1.30955	0	0.68724	0	1.01339	2.13254	0	0	0.57053	0	1.56324	0	1.38318	1.22607	0	1.60826	1.38502	0.870845	0.706616	0	1.74274	0	0	0	2.05694	0
RPS29	2.9478	0	0	1.37553	1.98629	0	1.72465	0	2.15124	2.0871	0	0	1.13534	1.90065	0.751433	0	1.3613	0	0	0	1.45102	0.82938	0	0.855307	1.55771	0	0	1.83514	0	1.07121	0.900973	0	1.7639	1.74369	0	0.913731	0.790163	1.15214	1.43387	0.692173	1.64245	2.32758	0	0	1.07938	0	1.11792	2.44069	0
RPS28	2.05025	1.61052	0	1.63726	1.12983	1.92029	1.19544	1.12911	0	0	0.992611	0	1.78018	2.25522	0.751433	0	0.896273	2.50029	1.06015	0	1.77535	0.82938	1.12021	1.62083	0	1.09081	0	1.01339	2.4978	0	0	0	0	1.34296	1.28619	0	0.790163	0.733494	0.954383	0.692173	1.32925	2.32758	0	1.3421	0	1.74616	1.11792	1.86463	0
RPS27L	0	1.61052	2.29864	0.780444	1.98629	0.771964	0	1.64602	0.817636	0	0	1.67593	0.878788	1.90065	0	0	1.67755	0	1.5632	2.27108	1.23846	0	1.12021	0	1.55771	0.68724	2.33954	0	2.13254	2.16085	0.900973	1.72598	0	1.0601	1.28619	0	1.22607	0.733494	0	1.09739	1.64245	1.40661	1.47396	1.56232	1.92132	2.72137	1.11792	1.18431	1.87984
RPS27A	3.05986	1.94718	0	2.01631	1.12983	2.53789	1.72465	0	0.817636	0	0.992611	0	1.78018	3.28279	1.47268	1.36503	3.24672	1.33381	1.5632	0	2.3019	1.81992	0	1.30955	1.89049	1.3776	1.20669	1.83514	3.73634	1.07121	1.3672	1.1964	0	1.34296	0	1.38318	1.94901	0	2.28172	1.38502	1.88065	2.86015	0.752306	2.43151	1.07938	2.34816	1.11792	3.43176	0.583682
RPS27	2.9478	2.19865	0	0.780444	1.42144	1.73303	1.72465	0	1.26146	0	0.992611	0	1.13534	2.62545	1.17568	0	1.67755	0	0	0	1.90511	1.07776	0	0.855307	1.55771	0	0	1.01339	2.13254	0	0	0	0	2.14619	0.836957	0	1.22607	0.733494	2.00053	1.60817	1.32925	2.42325	0.752306	1.56232	1.58641	1.74616	0	2.26692	0
RPS26	0	1.09944	0.751	1.74628	1.42144	1.5025	0	1.12911	1.80211	1.51079	0.992611	2.64151	1.89252	2.09355	1.70143	1.36503	1.3613	1.8858	0	0	1.23846	1.2766	1.12021	0.855307	0	0.68724	0.775212	1.50635	0	0	0	1.1964	0	0.664346	0.836957	0.913731	1.52869	0	0.954383	0	0.870845	1.40661	0	1.05935	0	2.72137	1.63267	2.42053	0.583682
RPS25	2.05025	1.94718	0	1.63726	1.64698	2.70718	2.06897	0	0	0	0	1.67593	2.08527	2.25522	0.751433	0	2.11092	1.33381	0	0	1.62626	1.2766	0	0	1.55771	1.3776	0	2.44546	2.76481	1.07121	0	0.57053	1.22884	2.14619	1.28619	0.913731	2.24416	0.733494	1.22257	2.07838	1.32925	1.96942	0.752306	2.34485	0	1.74616	1.63267	2.85979	0
RPS24	2.05025	1.61052	0	2.59857	1.12983	1.73303	0	0	1.26146	0	0.992611	2.91134	2.66748	2.62545	1.47268	1.36503	2.11092	1.8858	2.34551	0	2.38065	1.58465	0	0	0	0.68724	0	2.08221	2.9754	0	0	0	0	1.56324	0.836957	0	2.10741	1.85854	2.3603	1.09739	2.23416	2.86015	0.752306	1.74274	1.07938	3.53083	1.11792	3.71473	0.583682
RPS23	2.50845	1.09944	1.17511	2.01631	0.716587	0.771964	0	0	1.26146	0	0.992611	2.27094	1.33937	2.25522	1.17568	2.27724	2.41239	2.23949	1.06015	0	2.12301	0.82938	0	0	1.55771	0	1.20669	1.83514	0	1.07121	1.3672	0.57053	0	1.89654	1.28619	0	2.36446	0	1.88603	1.60817	2.07293	2.73453	1.47396	2.24997	0	3.53083	1.11792	3.7262	0
RPS21	0	0	0	0	0	0	0	0	0	0	0	0	0.532922	0	0	1.36503	0	0	0	0	0	0	0	0	0	0	0	0	0	0	0	0	0	0	0.836957	0	0	0	0	0	0	0	0	0	0	0	0	0.95062	0
RPS20	1.70705	1.09944	0	2.22886	1.83094	2.33409	1.19544	0	1.80211	1.51079	0.992611	0	2.44899	3.22771	1.70143	2.53905	2.53477	2.50029	2.14593	0	2.01997	2.17029	0	0.855307	0	0.68724	0	2.28022	3.29742	0	0.900973	0.931612	0	2.43257	1.28619	1.38318	2.10741	2.01464	1.60826	1.94476	2.23416	2.91751	0.752306	2.02811	1.58641	0	0	3.13589	0.583682
RPS2	3.05986	0	0.751	2.45641	1.12983	1.92029	2.06897	0	0.817636	0	0	2.27094	2.38604	2.39439	1.17568	1.92168	2.27295	1.33381	1.5632	0	2.12301	1.91964	0	0	1.05562	0.68724	0	2.44546	3.97274	1.57656	0.900973	0	1.22884	2.71949	1.83086	0	1.22607	1.44641	3.0065	2.07838	2.37301	3.46333	1.70278	1.56232	2.17182	3.38143	2.22322	3.76536	0.583682
RPS19	2.67723	1.61052	0.751	2.09227	0	1.92029	0	0	1.80211	0	0	2.27094	1.99352	2.51657	1.70143	1.36503	2.27295	0	1.5632	0	1.62626	1.58465	0	1.30955	1.05562	1.09081	0	2.58727	3.82148	0	1.3672	0.57053	0	2.43257	0.836957	0	2.10741	0.733494	2.10328	1.38502	2.37301	2.91751	0.752306	2.24997	1.58641	2.72137	1.11792	2.71829	0
RPS18	3.16063	2.19865	0	2.29076	1.12983	2.07798	0	1.12911	0	0	0	0	2.24688	2.97111	1.17568	1.36503	1.67755	1.8858	1.06015	0	2.12301	2.17029	0	1.62083	1.55771	1.3776	0	2.71146	2.4978	0	0.900973	0.57053	1.22884	3.24255	0	1.38318	2.10741	0	3.08296	1.94476	2.87298	3.02326	0.752306	2.24997	0	3.20576	1.63267	3.32002	0
RPS17	1.18052	1.61052	0	1.21356	0	1.5025	0	1.12911	0	0	0.992611	0	1.13534	2.72366	1.17568	0	0.896273	0	1.06015	0	1.62626	1.07776	0	0	0	1.09081	0	1.50635	1.55131	0	0	0	0	1.0601	0	0	0	0	0.586918	1.60817	0.870845	1.96942	0	1.3421	0	0	0	2.21838	0
RPS16	2.50845	1.09944	0	1.51492	1.42144	2.33409	1.19544	0	0.817636	0	0	1.67593	1.33937	2.39439	0	1.92168	1.3613	1.33381	1.06015	0	2.3019	1.2766	0	0.855307	2.1398	1.09081	0	1.83514	2.76481	1.91075	0	0	0	1.74369	0.836957	0	1.76075	1.44641	1.75675	1.09739	2.07293	2.59092	0	2.02811	1.07938	3.20576	0	2.76284	0
RPS15A	1.18052	0	0	1.02025	0.716587	1.20246	0	0	0.817636	0	0.992611	0	0.532922	0.884608	0.751433	0	0.896273	0	0	0	1.23846	1.07776	0	0	0	0	0	1.01339	0	1.57656	0	0	0	1.0601	0.836957	0	0	0.733494	0.586918	0	0.870845	1.11661	0	1.3421	0	1.74616	1.11792	1.42968	0
RPS15	2.05025	1.09944	0.751	1.21356	0	1.73303	1.19544	0	1.26146	0	0	1.67593	0	2.51657	0.751433	0	1.3613	1.33381	2.14593	0	1.77535	1.07776	0	1.30955	0	1.09081	0	1.50635	2.4978	0	0	0	0	2.34589	1.28619	0.913731	0.790163	0	1.22257	1.09739	1.64245	2.10354	0	0.663785	1.07938	2.34816	0	2.46045	0
RPS14	2.67723	1.09944	0	1.51492	0	1.5025	0	1.64602	0	0	0	1.67593	0.878788	1.90065	1.17568	0	1.3613	0	0	0	1.62626	1.07776	0	0	1.55771	1.3776	0	1.01339	2.76481	1.07121	0.900973	0.931612	0	0.664346	0	1.38318	1.22607	1.15214	1.75675	0.692173	1.88065	1.81452	0	1.89555	1.07938	2.99259	1.11792	3.0842	0
RPS13	1.70705	0	0	1.63726	0.716587	1.20246	0	0	0.817636	0	0	1.67593	1.65365	2.39439	0	1.92168	2.11092	1.33381	0	0	2.21644	1.70918	0	1.30955	0	0	0	0	2.9754	1.07121	0.900973	0	0	1.0601	0	1.38318	1.94901	0.733494	1.88603	1.38502	1.32925	2.42325	0.752306	1.3421	1.58641	3.20576	1.11792	2.6717	0
RPS12	2.82162	1.09944	0	2.40417	1.12983	2.44116	1.19544	0	0	2.0871	0.992611	1.67593	1.78018	2.72366	0.751433	0	2.11092	2.23949	0	0	2.52172	2.0935	0	0	1.05562	1.3776	0.775212	2.58727	1.55131	1.07121	1.3672	0	0	2.58625	0.836957	0.913731	0	1.67353	2.78524	2.39712	2.07293	3.32457	0	2.34485	1.92132	2.72137	0	3.85982	0
RPS11	2.82162	1.09944	0	1.93413	0.716587	1.5025	1.19544	0	1.26146	0	1.80764	2.27094	1.99352	2.89521	0.751433	1.36503	1.67755	0	0	0	2.45366	1.70918	0	0	0	1.09081	0	2.08221	2.13254	0	0	0	1.22884	2.43257	0.836957	1.38318	1.94901	1.15214	1.60826	1.38502	2.60362	2.32758	0.752306	1.89555	1.07938	2.72137	0	2.42053	0.583682
RPS10	1.18052	0	0	0.464456	0	1.20246	1.72465	0	0	0	0	0	0.532922	1.90065	0.751433	1.36503	1.9175	0	0	0	0.968247	0.498269	0	0.855307	1.05562	0	0	0	2.13254	0	0	0	0	0.664346	0	0	0	0	1.43387	0	0.870845	1.6312	0	1.05935	0	0	0	1.58096	0.583682
RPN2	0	1.09944	0	0	0	0	0	0	1.26146	0	0	2.27094	0	1.34662	0.751433	1.36503	0.896273	1.33381	0	0	0.596946	0	0	0.855307	1.05562	0	0	0	0	1.57656	0	0	0	0.664346	1.59513	0.913731	0.790163	0	0.586918	0	1.32925	1.40661	0	0.663785	0	0	0	0.95062	0
RPLP2	2.82162	2.39946	0.751	1.74628	1.42144	1.92029	1.19544	0	0	0	0	0	1.33937	2.89521	0.751433	1.36503	2.11092	0	1.06015	0	2.12301	0.498269	0	1.30955	1.55771	0	0	2.08221	2.4978	0	0	0	0	2.43257	0.836957	1.38318	2.10741	0	1.75675	1.94476	1.32925	2.10354	0	1.56232	1.58641	2.72137	0	2.65568	0.583682
RPLP1	3.2522	1.09944	0.751	2.50606	1.12983	3.14264	2.06897	0	1.26146	0	0	0	2.56417	2.97111	1.17568	1.36503	2.11092	1.33381	1.5632	0	2.90086	2.48501	0	0.855307	2.33923	1.3776	0	1.83514	3.82148	0	0	0.57053	1.22884	2.14619	0	0	1.94901	1.67353	2.68102	1.60817	2.07293	3.07224	0.752306	2.58518	1.07938	3.77585	0	3.4977	0
RPLP0	2.30534	1.61052	0.751	1.63726	0	0	0	0	1.99181	0	1.48091	1.67593	1.89252	2.09355	0.751433	1.36503	2.53477	0	1.06015	0	1.90511	1.44242	1.12021	0	0	0.68724	0.775212	0	3.29742	0	0	0	0	1.56324	1.28619	1.94257	1.52869	1.15214	1.43387	1.79054	1.64245	3.07224	0	1.56232	1.92132	1.74616	0	4.03091	0
RPL9	3.16063	1.94718	0	1.74628	1.83094	2.33409	2.06897	0	1.26146	1.51079	1.80764	2.27094	2.16933	3.22771	0.751433	0	2.64382	2.707	0	0	2.45366	1.81992	1.12021	0	2.1398	1.60026	0.775212	1.50635	3.54072	2.16085	0.900973	0	0	1.74369	0.836957	0.913731	1.52869	0.733494	1.60826	1.60817	2.07293	2.59092	1.47396	2.43151	0	2.72137	1.11792	3.23207	0.583682
RPL8	1.18052	1.09944	0	1.51492	0.716587	0	1.72465	0	1.80211	0	0	1.67593	1.13534	1.90065	1.70143	1.36503	0.896273	1.33381	1.06015	0	1.90511	1.58465	1.12021	0	1.89049	1.09081	0	1.50635	0	0	0	0	0	1.89654	0	0.913731	1.52869	0	0.586918	0	1.88065	1.6312	0	1.3421	0	2.34816	1.11792	1.75269	0
RPL7A	2.05025	1.09944	0.751	1.63726	0	2.07798	1.19544	0	0	1.51079	0	1.67593	2.44899	2.25522	1.47268	0	2.74216	0	1.06015	0	1.62626	1.44242	1.12021	0.855307	2.50547	0	0	1.50635	2.4978	1.07121	0	1.1964	0	1.56324	0.836957	1.38318	0	1.15214	1.88603	0.692173	1.32925	2.97178	0.752306	1.56232	0	2.34816	0	3.54623	0
RPL7	2.05025	0	1.17511	1.37553	0	0	0	0	1.26146	0	0	0	0.532922	1.90065	0.751433	1.36503	1.3613	1.33381	0	0	2.01997	2.01033	0	0	1.55771	0	0	0	2.4978	0	0.900973	0	0	1.0601	0	1.38318	0.790163	0	0.954383	1.60817	2.49493	2.22181	0.752306	1.05935	0	2.99259	0	2.21838	0
RPL6	2.67723	1.09944	1.17511	1.63726	1.12983	1.92029	2.52818	0	0.817636	0	0	0	2.38604	2.25522	0.751433	0	1.3613	1.8858	1.5632	0	2.01997	1.44242	0	0	1.89049	0	0	1.83514	2.4978	1.07121	0	0.57053	0	2.02912	0.836957	1.70146	1.52869	1.67353	2.10328	0.692173	0	2.51059	1.47396	1.89555	1.58641	2.72137	1.11792	3.94651	0
RPL5	3.05986	0	0	2.34906	1.98629	1.73303	1.72465	0	1.80211	0	0	0	1.78018	2.25522	1.17568	1.36503	2.41239	3.02445	0	0	2.21644	0.82938	0	0.855307	2.33923	0.68724	0	0	4.10416	1.07121	0	1.40559	1.7639	1.89654	1.59513	1.38318	2.56885	0	1.88603	1.09739	0.870845	2.51059	1.47396	2.34485	1.07938	3.53083	1.97088	3.56636	0
RPL41	3.61532	1.09944	1.17511	2.72311	1.83094	1.73303	2.52818	1.12911	3.364	1.51079	0	0	2.08527	3.38462	1.88751	1.36503	2.64382	1.33381	1.89639	0	2.52172	2.84457	1.12021	0.855307	1.89049	2.18746	0	1.50635	3.29742	1.91075	0	0.57053	1.22884	3.03765	1.59513	0	1.94901	0.733494	2.3603	1.94476	2.07293	4.0027	1.17682	2.99004	2.17182	4.05815	0	4.46154	0.949898
RPL4	1.70705	0	0	1.93413	0	1.5025	0	0	1.99181	0	0.992611	0	1.13534	1.90065	1.70143	0	2.27295	2.50029	1.06015	0	2.3019	0	1.6354	0	0	1.60026	1.20669	1.01339	1.55131	0	0	0	0	0.664346	0.836957	1.70146	1.52869	1.85854	1.60826	1.60817	0	1.11661	0	2.02811	1.07938	2.99259	1.11792	3.23207	0.583682
RPL39	2.30534	0	0	1.02025	0.716587	1.20246	0	0	2.15124	0	0.992611	0	2.08527	2.09355	1.47268	0	1.67755	1.33381	0	0	1.77535	1.58465	0	0	1.05562	0.68724	0	1.50635	2.4978	0	0	0	0	1.56324	0.836957	0.913731	1.52869	0.733494	0.954383	0.692173	1.32925	2.10354	0	1.56232	1.07938	2.72137	0	1.93289	0.949898
RPL38	1.18052	0	0	1.93413	0	2.33409	0	1.12911	1.56785	0	0	1.67593	1.99352	1.66149	1.88751	0	1.3613	1.33381	1.06015	0	2.12301	1.44242	0	0	0	1.3776	0	1.01339	2.4978	0	0	0	0	0.664346	0	0.913731	0	1.44641	0.954383	0	0.870845	1.6312	0	0	1.07938	1.74616	0	2.05694	0
RPL37A	2.30534	1.61052	0	1.93413	1.12983	1.5025	2.06897	0	1.56785	1.51079	2.25082	0	2.61715	2.97111	1.70143	0	1.3613	2.23949	1.06015	0	2.12301	1.70918	0	0.855307	1.05562	1.09081	0	1.83514	3.14929	1.07121	0	0	0	2.89111	0	1.38318	1.22607	1.15214	1.60826	2.30171	2.49493	3.07224	0	2.34485	1.58641	4.13698	1.11792	3.05188	0
RPL37	2.67723	0	1.17511	1.51492	0	2.33409	0	0	1.26146	0	0	0	1.78018	2.62545	0	0	1.3613	0	1.06015	0	1.45102	0.82938	0	0	0	1.09081	0	2.71146	2.76481	0	0	1.40559	0	1.56324	1.28619	0	0.790163	1.15214	1.22257	0.692173	1.32925	2.10354	0.752306	0.663785	0	2.34816	0	2.71829	0
RPL36AL	2.05025	1.09944	0	1.74628	1.42144	1.73303	0	0	1.56785	0	0	2.27094	0.878788	1.90065	1.47268	0	1.3613	0	1.89639	0	0.968247	1.58465	0	0.855307	1.05562	1.3776	0	1.50635	2.4978	0	0	0	0	1.0601	0	0.913731	0.790163	1.67353	0.586918	0	0	1.11661	0	1.05935	0	0	0	2.47984	0
RPL36A	0	0	0	0	0.716587	0.771964	0	0	0	0	0	0	0	0	0	0	0	0	0	0	0	0	0	0	1.05562	0	0	0	0	0	0	0	0	0	0	0	0.790163	0	0	0	0	0.706616	0	0	1.07938	0	0	0	0.583682
RPL36	2.05025	1.09944	0	1.02025	0.716587	1.20246	0	1.12911	0.817636	0	0	0	1.13534	2.39439	0.751433	0	0	0	1.06015	0	1.90511	1.58465	1.12021	0	0	0.68724	0	0	0	0	0	0	0	1.34296	0	0	1.22607	0	2.28172	1.09739	1.64245	1.96942	0	1.56232	0	2.72137	0	2.14088	0
RPL35A	1.70705	1.09944	0	1.37553	0	2.07798	0	0	0	0	0	1.67593	0.878788	2.39439	1.47268	0	1.3613	1.33381	1.06015	0	2.21644	1.58465	0	0	0	1.60026	0	1.50635	2.4978	0	0	0	0	1.74369	0	0	1.52869	0	1.88603	0.692173	1.88065	2.22181	0	1.74274	0	2.72137	0	2.81936	0
RPL35	2.05025	1.09944	0	1.74628	0	1.20246	1.19544	0	1.26146	0	0.992611	0	1.13534	2.25522	0.751433	0	0	0	1.06015	0	1.62626	0.82938	0	0	1.55771	0.68724	0	1.01339	2.4978	1.07121	0.900973	0	0	1.89654	0	0	0	0.733494	1.88603	0.692173	1.88065	2.32758	0	1.74274	0	2.34816	0	2.24294	0
RPL34	2.05025	2.56665	0	2.59857	0	2.33409	1.72465	0	1.56785	1.51079	0	2.91134	2.38604	2.97111	1.70143	0	1.67755	0	1.06015	0	2.21644	2.01033	0	0	1.89049	1.09081	0.775212	2.44546	3.14929	1.57656	0	0.57053	0	2.02912	0.836957	0.913731	2.10741	0.733494	2.62456	1.09739	2.23416	2.66529	1.47396	2.14517	0	3.38143	1.11792	3.0842	0.583682
RPL32	2.67723	1.61052	0	2.50606	0	2.33409	2.52818	0	2.15124	0	0.992611	2.27094	2.38604	3.22771	1.17568	1.36503	1.9175	2.707	0	0	2.52172	1.2766	0	1.30955	1.89049	0.68724	0	1.50635	2.9754	0	0	0	0	2.25101	0.836957	0.913731	2.47185	1.44641	2.00053	0.692173	2.07293	2.66529	0	1.89555	1.58641	1.74616	0	3.02975	0
RPL31	2.9478	1.09944	0.751	1.51492	0	1.73303	0	0	0.817636	0	0	0	2.24688	3.04167	1.70143	0	1.67755	0	2.14593	0.806701	2.01997	1.70918	0	0.855307	0	0.68724	1.20669	1.01339	2.13254	1.07121	0.900973	0.57053	0	2.02912	0.836957	0	2.10741	1.15214	1.88603	0.692173	1.88065	2.42325	0.752306	2.02811	1.07938	3.38143	0	2.51753	1.21742
RPL30	1.70705	0	0	1.02025	0	1.73303	0	0	0	0	0	0	1.50879	1.34662	1.47268	0	1.9175	1.8858	1.89639	0	1.77535	0.498269	0	0.855307	0	0	0.775212	0	2.76481	1.07121	0	0	0	0	0	0	1.22607	0.733494	0.954383	0.692173	0	1.96942	0	0.663785	0	2.34816	0	2.24294	0
RPL3	1.70705	1.61052	0	2.16289	1.42144	2.33409	1.19544	0	0.817636	0	1.48091	1.67593	1.78018	2.39439	1.70143	1.36503	2.64382	0	1.06015	0	1.77535	1.91964	0	0	2.50547	2.06972	0	1.01339	2.4978	0	1.3672	0	1.22884	2.25101	0.836957	1.38318	2.10741	1.44641	1.75675	1.09739	1.88065	1.81452	0	2.51129	1.58641	2.34816	1.63267	3.11553	1.21742
RPL29	1.18052	0	0	1.21356	0	0.771964	1.19544	0	1.56785	0	0	0	0	1.90065	0	0	0	0	0	0	0.596946	0	0	0	0	0.68724	0	1.50635	1.55131	0	0	0	0	0.664346	0	0	0	0.733494	0.586918	0	0	0	0	1.3421	0	2.34816	0	1.62672	0
RPL28	2.30534	1.09944	0.751	0.780444	1.64698	1.92029	0	0	1.56785	1.51079	0	1.67593	1.99352	2.72366	0.751433	0	1.3613	0	1.06015	0	1.45102	0	0	0.855307	0	0.68724	0	0	2.13254	0	0	0.57053	0	2.02912	0.836957	0	0	0.733494	1.43387	0	1.64245	1.6312	0	0	1.58641	1.74616	0	1.67049	0.583682
RPL27A	1.70705	0	0	1.51492	0.716587	1.5025	1.19544	0	0.817636	0	0	0	1.89252	2.62545	0.751433	1.36503	2.27295	0	1.5632	0	1.77535	1.44242	0	0	1.55771	0	0	1.50635	1.55131	0	0.900973	0	0	0.664346	0	0.913731	1.94901	1.15214	1.43387	1.09739	1.32925	2.66529	0	1.3421	0	3.20576	0	2.51753	0
RPL27	0	0	0	1.37553	0.716587	1.5025	1.19544	0	0	0	0	0	0	2.25522	0	0	1.3613	0	0	0	1.23846	1.07776	1.12021	0	1.55771	0	0.775212	1.01339	2.13254	0	0	0	0	1.56324	0	0	1.22607	0.733494	0	0.692173	0	1.40661	0.752306	0.663785	1.07938	0	0	2.0857	0
RPL26	1.18052	0	0	1.21356	0	1.20246	0	0	0	0	0.992611	0	1.50879	0.884608	0.751433	1.92168	0.896273	1.8858	0	0	0.968247	1.58465	0	0	0	0.68724	0	0	2.9754	0	0.900973	0	0	0.664346	0.836957	0	0	0.733494	0.954383	1.60817	2.37301	2.10354	0	2.02811	0	0	0	2.1932	0
RPL24	2.30534	1.61052	0.751	0.464456	0	1.5025	0	0	0	0	0	0	1.33937	2.09355	0.751433	1.36503	0.896273	0	0	0	1.45102	1.81992	1.12021	0	0	0	0	2.08221	2.76481	0	0	0	0	1.89654	0	0	1.22607	0.733494	0.954383	0	0.870845	1.11661	0.752306	1.3421	1.58641	2.34816	0	1.89934	0
RPL23A	2.30534	1.61052	0	1.37553	1.12983	1.20246	0	0	0	0	0	1.67593	1.65365	2.72366	1.17568	0	0.896273	1.8858	0	0.806701	1.62626	0.82938	0	1.30955	1.05562	1.09081	0	1.01339	2.4978	0	0.900973	0.57053	0	1.56324	1.28619	0.913731	1.52869	0.733494	0.586918	0.692173	2.07293	1.96942	0	2.14517	0	2.34816	1.11792	2.47984	0
RPL23	2.05025	1.09944	0	2.29076	1.64698	2.33409	1.19544	0	1.80211	0	0.992611	1.67593	2.71541	3.22771	2.17997	2.27724	1.9175	0	2.14593	0	2.21644	2.17029	1.12021	1.30955	1.89049	0	0.775212	2.08221	2.9754	0	0	0	0	1.89654	0.836957	0	1.94901	1.44641	2.5011	1.38502	2.37301	3.02326	0	2.02811	1.92132	3.38143	0	3.11553	0.583682
RPL22L1	0	0	0	0	0	0	1.19544	1.12911	0.817636	0	0	0	0	0	1.17568	0	0.896273	0	0	0	0	0	0	0	0	0	0	0	0	0	0	0	0	0	0	0	0	0.733494	0	0	0	2.66529	0	0	0	0	0	1.82868	0
RPL22	2.05025	1.09944	0	1.63726	0.716587	1.20246	1.72465	0	0	0	0	1.67593	0.878788	2.51657	1.70143	1.36503	1.67755	0	0	0	1.23846	1.58465	0	0	0	0.68724	0	1.50635	2.76481	0	0	0.57053	1.22884	1.0601	0	0.913731	1.76075	1.44641	1.60826	1.38502	1.88065	1.96942	0	2.02811	0	3.20576	1.11792	1.82868	0
RPL21	2.9478	1.61052	0.751	2.01631	1.12983	0.771964	0	0	0.817636	2.45045	0	1.67593	1.33937	2.39439	0	0	2.53477	2.23949	1.06015	1.24741	1.45102	1.91964	1.12021	0.855307	1.89049	1.3776	0	0	3.29742	2.36078	0	0	0	2.02912	0	1.70146	1.94901	0	2.10328	1.94476	0.870845	2.51059	0	2.02811	0	3.38143	0	2.26692	1.60243
RPL19	2.82162	1.09944	0	1.93413	0	2.70718	1.19544	0	2.86054	0	1.80764	2.27094	2.38604	2.39439	1.88751	0	2.53477	2.23949	0	0	2.01997	2.17029	0	0	1.55771	0.68724	0.775212	1.01339	3.42643	1.07121	0.900973	0.931612	1.22884	2.94237	0	2.13673	1.76075	1.15214	1.60826	1.79054	2.37301	3.02326	0.752306	2.654	2.37202	3.77585	1.63267	3.3694	0
RPL18A	2.30534	1.09944	0.751	1.93413	1.42144	1.73303	1.19544	0	2.40962	2.0871	0	2.27094	2.16933	2.09355	0.751433	0	2.41239	1.8858	0	0	2.21644	2.01033	0	0	1.89049	0	0	1.01339	3.14929	0	0	0	0	2.02912	0	1.38318	0	0.733494	2.00053	1.38502	2.49493	2.97178	0	2.14517	1.07938	2.72137	0	2.77727	0.583682
RPL18	2.30534	0	0	0.780444	0	1.73303	1.19544	0	1.26146	0	0	0	0.532922	0.884608	1.17568	0	1.67755	1.33381	1.5632	0	1.45102	1.07776	0	0	1.89049	0	0	0	2.13254	1.07121	0	0.931612	0	1.56324	0.836957	0	0	1.44641	1.22257	0.692173	0.870845	1.6312	0	0.663785	0	1.74616	0	1.89934	0
RPL17	2.05025	1.09944	0.751	1.74628	1.12983	0.771964	1.19544	1.12911	1.56785	1.51079	0	1.67593	1.78018	1.34662	0	0	1.3613	1.8858	0	1.55232	1.90511	1.44242	0	1.30955	1.05562	0.68724	0.775212	1.01339	2.4978	1.07121	0	0.57053	0	1.89654	0.836957	0	0.790163	1.15214	1.60826	1.38502	2.37301	3.07224	0	1.05935	0	1.74616	0	3.04087	1.42832
RPL15	2.05025	2.39946	0	2.22886	1.12983	2.2142	1.72465	0	3.05774	1.51079	0.992611	0	2.08527	3.04167	0.751433	1.36503	2.53477	0	1.5632	0	2.01997	1.91964	1.6354	0.855307	0	1.3776	0	2.08221	2.4978	2.36078	0.900973	0.57053	0	2.02912	0.836957	0.913731	1.52869	1.15214	1.88603	1.38502	2.07293	1.40661	1.47396	1.56232	1.07938	2.99259	0	3.0842	0.949898
RPL14	2.05025	1.09944	0	1.02025	0	1.20246	1.72465	0	2.28874	1.51079	0	1.67593	2.16933	2.09355	1.17568	1.36503	1.3613	2.23949	0	0	2.01997	1.44242	1.12021	0	2.33923	0.68724	0	1.83514	2.76481	0	0.900973	1.1964	0	1.74369	0	0	0.790163	1.44641	1.75675	0.692173	2.07293	2.10354	0.752306	1.56232	0	3.97259	0	2.96034	0.583682
RPL13A	3.48539	1.09944	0.751	2.99517	1.64698	2.91724	2.69722	0	2.78514	0	0	1.67593	2.56417	3.04167	2.67128	2.27724	3.58099	2.707	2.14593	0	3.02785	2.68078	1.12021	1.30955	1.55771	1.7823	0	2.58727	3.73634	0	1.3672	1.1964	1.7639	3.3141	1.28619	2.13673	2.65728	1.44641	3.08296	2.63861	2.49493	3.69407	0	3.03655	1.58641	3.20576	0	4.19305	0.583682
RPL13	3.48539	1.94718	0	2.76141	0.716587	2.53789	2.32468	0	1.99181	0	0	0	2.24688	3.22771	2.50247	0	3.06052	2.50029	1.06015	0	2.12301	1.58465	1.12021	0.855307	2.88369	1.09081	0	1.83514	3.42643	1.91075	1.684	0.931612	0	3.12468	0.836957	0.913731	1.76075	1.85854	3.18776	1.38502	3.01925	3.11894	0	2.77893	2.17182	2.99259	2.22322	3.54623	0.583682
RPL12	2.30534	1.09944	0	2.01631	1.12983	1.20246	0	0	1.99181	0	0	1.67593	1.78018	1.90065	1.70143	1.36503	2.11092	0	0	0	1.77535	1.70918	0	1.30955	1.05562	0.68724	0	1.50635	3.54072	0	0	0.57053	0	2.14619	0	0	0.790163	1.15214	2.00053	1.79054	2.23416	3.28667	0	2.02811	1.58641	3.53083	0	3.02975	0
RPL11	2.67723	1.09944	0	1.63726	0.716587	2.07798	1.19544	0	0	0	0	2.27094	1.50879	2.89521	1.17568	1.36503	2.41239	1.33381	1.5632	0	2.3019	1.58465	0	0	2.1398	0	0	1.50635	2.76481	1.57656	0	0	0	1.89654	0.836957	0.913731	1.76075	1.15214	1.75675	1.09739	2.23416	1.40661	0	1.89555	1.58641	0	1.11792	1.96536	0
RPL10L	0	0	0	0	0	0	0	0	0	0	0	0	0	0	0	0	0	0	0	0	0	0	0	0	1.05562	0	0	0	0	0	0	0	0	0	0	0	0	0	0	0	0	0	0	0	0	0	0	0	0
RPL10A	2.05025	1.09944	0	2.09227	0.716587	1.73303	1.19544	1.12911	0.817636	1.51079	0	1.67593	1.65365	2.72366	1.17568	2.53905	2.64382	0	0	0.806701	1.77535	1.2766	0	0	1.89049	0.68724	0.775212	1.83514	2.76481	0	0	0	1.22884	1.89654	0	0	1.52869	0	2.00053	1.79054	0.870845	1.96942	0	1.89555	1.07938	2.34816	0	2.39997	0.583682
RPL10	3.2522	1.61052	0.751	2.59857	1.83094	2.85198	0	1.12911	2.28874	0	1.80764	0	2.24688	3.33499	0.751433	1.36503	2.91392	1.33381	1.06015	0	2.12301	2.01033	0	1.30955	1.55771	1.7823	0	2.28022	3.73634	1.57656	0	0.57053	1.22884	2.71949	1.83086	0.913731	2.47185	0.733494	2.28172	2.30171	1.64245	2.32758	0	2.34485	2.17182	1.74616	1.97088	3.345	0
RPAP2	0	1.09944	3.66878	1.02025	3.68704	1.5025	4.03381	4.01786	1.80211	4.05333	0	2.64151	1.89252	0.884608	0.751433	0	0	1.8858	1.5632	4.04524	0.968247	0	4.00492	3.12119	2.88369	0.68724	3.68378	1.50635	0	3.57269	4.31135	3.57799	3.90113	2.78001	2.81739	3.76026	0.790163	2.5588	1.60826	0	0.870845	0.706616	3.75404	0.663785	2.17182	0	1.11792	0.20424	3.95359
RP5-965G21.3	0	0	0.751	0	0.716587	0	0	0	0	0	0	0	0	0	0	0	0	0	0	1.55232	0	0	0	1.30955	0	0	0	0	0	1.07121	0	0.57053	1.22884	0	0	0.913731	0	0.733494	0	0	0	0	1.17682	0	0	0	0	0	0.949898
RP5-832C2.5	0	0	0	0	0.716587	0	0	0	0	1.51079	0	0	0.532922	0	0.751433	0	0.896273	0	0	0.806701	0	0	0	0.855307	0	0	0.775212	0	0	0	0	0.931612	0	0	1.59513	0	0	0	0.586918	0	0	0	1.47396	0.663785	0	0	0	0	0.583682
RP5-1184F4.7	0	0	0.751	0	0	0	0	0	0	0	0	0	0	0	0	0	0	0	0	0	0	0	0	0	0	0	1.50719	0	0	1.07121	1.3672	0.57053	0	0	0	0	0	0	0	0	0	0	0.752306	0	0	0	0	0	0
RP5-1065J22.8	0	0	0	0	0.716587	0	1.19544	0	0.817636	0	0	0	0.532922	0	0	0	0	0	0	0.806701	0.596946	0.82938	0	1.30955	0	0	2.08326	0	0	0	0.900973	1.1964	1.22884	0	1.28619	0	0	0	0.586918	0	1.32925	0	0	0	0	0	0	0	0
RP5-1039K5.19	0	0	1.70076	0	1.64698	0	1.19544	2.23801	0	2.0871	0	0	0.532922	0	0	0	0.896273	0	0	2.49942	0	0.82938	1.6354	0.855307	0	0.68724	2.78785	0	0	1.91075	1.684	1.96836	1.7639	0	0.836957	1.70146	0	0.733494	0.586918	0.692173	0.870845	0	1.70278	0	1.58641	0	0	0.373796	2.09687
RP5-1014D13.2	0	0	1.88682	0.464456	1.64698	0	1.19544	2.4397	0	2.0871	0	0	0	0	0.751433	0	0.896273	1.33381	1.06015	0.806701	0	0.82938	0	1.30955	0	0	2.21957	0	0	1.57656	1.3672	2.0706	0	0	0.836957	1.70146	0.790163	0.733494	0	0.692173	0	0	1.88891	0	1.58641	0	1.63267	0.20424	1.99422
RP4-675C20.4	0	0	0.751	0	0	0	0	0	0	0	0	0	0	0	0	0	0	0	1.06015	0	0	0	0	0.855307	0	0	1.20669	0	0	0	0	0	1.7639	0	0	0	0	0.733494	0	0	0	0	0	0	0	0	0	0	0
RP4-671O14.7	0	0	1.17511	0	0	0.771964	0	0	0	0	0	0	0.532922	0	0.751433	1.36503	0	0	0	0	0	0.498269	1.12021	0.855307	0	0	1.50719	1.83514	0	0	1.3672	0	0	0	0	0.913731	0	0	0	0	0	0	1.17682	0	0	0	0	0	0.583682
RP4-671O14.6	0	0	2.58967	0	1.83094	0	2.06897	2.23801	0.817636	2.0871	0	0	0.878788	0	0	1.36503	0.896273	0	1.06015	2.59665	0	0.498269	1.6354	1.62083	0	0.68724	2.21957	1.01339	0	1.91075	0.900973	1.57855	2.36769	1.0601	2.18163	1.70146	0	0.733494	0	0	0	0	1.47396	0.663785	1.07938	0	0	0	1.60243
RP4-598P13.1	1.70705	2.39946	3.922	0.780444	3.8114	0	3.85455	4.36665	1.99181	2.71645	0	3.44771	1.65365	1.66149	0.751433	1.92168	0	2.23949	0	4.24394	0.596946	0.498269	3.74729	3.2864	1.89049	1.09081	3.96649	1.50635	0	3.00619	4.11474	3.64114	3.48034	2.43257	3.14855	3.47947	0	2.47109	0.586918	0	1.32925	0	3.75404	0	1.92132	0	0	0.373796	3.69058
RP3-468B3.2	0	0	0	0	1.12983	0	1.19544	0	0.817636	2.0871	0	0	0	0	0	0	0	1.8858	0	0.806701	0	0	0	0	0	0	0.775212	0	0	1.07121	0	0	1.22884	0.664346	0.836957	0	0	0	0	0	0	0	1.17682	0	0	0	0	0	0.583682
RP3-467D16.3	0	0	2.04366	0	1.64698	0	3.18119	1.98516	0	2.9264	0.992611	0	0.532922	0	0	0	0.896273	0	1.06015	2.13388	0	0	2.5953	1.85792	1.55771	0	2.21957	0	0	2.36078	2.99742	1.96836	3.12574	1.0601	0.836957	2.29929	0	0.733494	0.954383	0	0	0	2.8824	0	1.92132	0	0	0.20424	2.91683
RP3-412A9.17	0	0	0	0	1.12983	0	1.19544	0	0.817636	0	0	0	0	0	0	0	0	0	0	1.24741	0	0	0	1.30955	1.05562	0	1.20669	0	0	0	0.900973	1.1964	1.22884	0.664346	0	0	0	0	0	0	0	0	0.752306	0	0	0	0	0	1.42832
RP3-405J10.3	0	0	0.751	0.780444	1.42144	0	1.72465	1.12911	0	0	0	0	0.532922	0	0	1.36503	0	0	0	1.78571	0	0	0	0.855307	0	0	0	0	0	0	0.900973	1.1964	0	0.664346	1.28619	0	0	0	0	0.692173	0	0	0.752306	0	0	0	0	0	0.949898
RP3-403A15.5	0	0	0	0	0	0	0	1.12911	0.817636	0	0	0	0.878788	0	0	0	0	0	0	0	0	0	1.12021	0	0	0	0.775212	0	0	0	0	0.57053	0	0	0	0	0	0	0	0	0	0	0	0	0	0	0	0	0.583682
RP3-394A18.1	1.18052	0	2.04366	0	1.42144	0.771964	0	0	0	0	0	0	0	0	0	0	0	0	1.5632	2.27108	0.596946	0.498269	0	0.855307	0	0.68724	1.50719	0	0	1.07121	1.92427	1.72598	1.22884	1.0601	1.28619	0.913731	0.790163	0	0	0	0	0	1.47396	0	0	0	0	0	1.75071
RP3-333H23.8	0	0	0	0	0	0	0	0	0	0	0	0	0	0	0	0	0	0	0	0.806701	0	0	0	0	0	0	0.775212	0	0	0	0.900973	0	0	0	0	0	0	0	0	0	0	0	1.17682	0	0	0	0	0	0
RP3-323A16.1	2.50845	3.22135	5.3605	2.64182	5.08841	1.5025	5.39439	5.40017	3.05774	4.857	2.25082	4.52658	2.88711	3.04167	1.88751	1.36503	1.67755	3.69384	2.99015	5.94914	1.23846	1.81992	5.67303	5.34233	4.2304	1.93628	5.70145	3.2429	1.55131	5.0116	5.84044	5.17817	5.55332	4.3338	4.75467	5.02517	2.65728	3.33713	3.25203	1.79054	2.23416	0.706616	5.5675	0	3.73528	0	2.22322	0.757772	5.38506
RP1-78O14.1	0	0	1.17511	0	1.12983	0	0	0	0	0	0	0	0	0	0	0	0	1.33381	0	1.24741	0	0	1.12021	0.855307	0	0	0	0	0	1.07121	1.684	1.1964	1.22884	0.664346	0	0.913731	0	0	0	0	0	0	0.752306	0	0	0	0	0.20424	1.21742
RP13-631K18.2	0	0	0	0	0	0	1.19544	0	0	2.0871	0	1.67593	0	0	0	0	0	0	0	0	0	0	0	0.855307	0	0	1.50719	0	0	1.07121	1.3672	0.57053	0	0	0	0	0	0	0	0	0	0	0	0	0	0	0	0	0.583682
RP13-20L14.4	0	0	1.47205	0	0	0	1.19544	1.98516	0.817636	0	0.992611	0	0.878788	0	0.751433	0	0	0	0	0.806701	0.596946	0.498269	1.12021	1.30955	0	0	0	1.01339	0	0	0.900973	0.931612	1.22884	0	0	0.913731	0	0.733494	0	0.692173	0	0	0	0	0	0	1.11792	0	0.583682
RP1-23E21.2	0	0	0	0.464456	0	0	0	1.12911	0	1.51079	0	0	0	0	0.751433	0	0	0	0	1.55232	0	0.498269	0	0	0	1.09081	0.775212	0	0	0	0	0	0	0	0	0	0	0	0.586918	0	0	0	0	0	0	0	0	0	0.583682
RP11-989E6.10	0	1.61052	1.70076	0	1.12983	0	0	1.64602	0	2.0871	0	0	0	0	0	1.36503	0	0	0	1.55232	0	0	1.12021	1.30955	0	0	0.775212	0	0	1.07121	1.3672	1.40559	1.7639	0.664346	0	0	0	0	0	0.692173	0	0	1.88891	0	0	0	0	0	1.21742
RP11-977G19.12	0	0	0	0	0	0	1.19544	0	0.817636	0	0	0	0	0	0	0	0	0	0	0.806701	0	0	0	0	0	0	1.20669	0	0	0	0	0.57053	0	0	0	0	0	0	0	0	0	0	0	0	0	0	0	0	0.583682
RP11-95D17.1	0	0	0.751	0	0.716587	0.771964	0	0	0	0	0	0	0	0	0.751433	0	0	0	0	1.24741	0	0	1.12021	0.855307	1.05562	0	1.20669	0	0	0	0	0	0	0	0	1.70146	0	0	0	0	0	0	0	0	1.07938	0	0	0	0
RP11-890B15.2	0	0	1.47205	0	0	0	0	1.12911	0	0	0	0	0	0	0	0	0	0	0	0.806701	0	0	0	0	0	0	0	0	0	1.07121	0.900973	0.931612	1.22884	1.0601	0	0	0	0	0	0	0	0	1.17682	0	0	0	0	0	0
RP11-855A2.1	0	0	1.17511	0.464456	1.83094	0.771964	1.19544	0	1.26146	1.51079	0	0	0	0	0	0	0	0	0	1.97485	0	0.498269	0	1.62083	0	0	1.92543	0	0	0	0	1.57855	2.57202	0.664346	1.59513	1.38318	0	0	0	0.692173	0	0	1.70278	0	0	0	0	0	0.949898
RP11-84G21.1	0	0	1.17511	0.464456	0	0	0	0	0	0	0	0	0.532922	0	0.751433	0	0	0	0	0	0	0	1.12021	0.855307	0	0	0	0	0	0	0	1.1964	1.22884	0	0	0	0	0	0	0	0	0	0.752306	0	0	0	0	0	0.583682
RP11-84A19.2	0	0	1.70076	0	1.12983	0	0	0	0.817636	1.51079	0	0	0.532922	0	0	0	0.896273	0	0	1.78571	0	0.498269	1.12021	1.30955	0	0	1.73799	1.83514	0	1.57656	1.3672	0.931612	1.22884	1.34296	0	1.70146	0.790163	2.71411	0	0	0.870845	0	1.47396	0.663785	0	0	1.11792	0	1.21742
RP11-848P1.4	0	0	1.17511	0	1.42144	0	1.72465	1.64602	0	0	0	0	0.878788	0	0	0	0	0	0	1.78571	0	0	1.12021	1.62083	1.05562	1.09081	1.73799	0	0	0	0.900973	1.57855	2.11065	0.664346	1.28619	0	0.790163	0.733494	0	0	0	0	1.17682	0.663785	1.07938	0	0	0	1.75071
RP11-83A24.2	0	0	1.17511	0.464456	0	0	0	1.64602	0	0	0	0	0	0.884608	0	1.36503	0	0	1.06015	0	0	0	1.12021	0	0	1.60026	0.775212	0	1.55131	0	0.900973	0.931612	1.7639	0	0	0	0	0	0.586918	0	1.64245	0	0	0	0	0	0	0	0
RP11-805I24.1	0	0	1.88682	0.464456	1.12983	0	0	2.4397	0	0	0	0	0.532922	0	0.751433	0	0	1.33381	1.06015	2.59665	0	0	1.12021	0.855307	1.05562	0	2.33954	1.01339	0	1.57656	1.3672	0.57053	1.22884	0	0.836957	0.913731	0.790163	0	0	0	0	0	1.88891	0	0	0	0	0.20424	0.583682
RP11-795F19.1	0	0	1.70076	0	1.64698	0	1.19544	1.64602	0.817636	2.45045	0	0	0	0	0	0	0	0	0	1.24741	0.596946	0	1.12021	0	0	0	1.92543	0	0	1.57656	1.3672	1.96836	0	0	0	1.94257	0	0.733494	0.586918	0	0	0	1.88891	0	0	0	0	0	0.583682
RP11-750H9.7	0	0	1.47205	0	0	0.771964	0	1.12911	0	2.0871	0	0	0	0	0	0	0	0	0	2.13388	0	0.498269	0	0.855307	1.05562	0	1.92543	1.01339	0	0	1.684	1.40559	0	0	0	1.38318	0.790163	0.733494	0	0	0	0	1.47396	0	0	0	1.11792	0	0.949898
RP11-72I8.1	0	0	0	0	0.716587	0	2.06897	1.64602	0	1.51079	0	0	0	0	0	0	0	0	0	1.55232	0	0	1.12021	0.855307	0	0	1.50719	0	0	0	0.900973	1.40559	0	0.664346	0	1.38318	0	0.733494	0	0	0	0	1.70278	0	0	0	0	0	0.949898
RP11-727A23.10	0	0	1.17511	0	0	0	1.19544	0	0	1.51079	0	0	0	0	0	0	0	0	0	0.806701	0	0	0	0	0	0	0	0	0	1.91075	0	0	0	1.0601	0.836957	0.913731	0	0	0	0	0	0	0.752306	0	0	0	0	0	1.60243
RP11-703G6.1	1.18052	1.94718	4.45087	1.21356	4.42458	0	4.40686	4.44403	2.51749	4.49444	1.80764	3.57738	1.89252	2.62545	1.17568	1.92168	0	2.707	2.14593	5.16546	0	1.2766	4.86772	4.58322	3.74546	1.93628	4.91542	2.71146	0	4.04023	5.1534	4.69104	4.58654	3.44355	3.87823	4.66761	2.56885	2.84856	2.43317	1.09739	1.32925	0	4.62435	1.74274	2.6817	0	1.63267	0.20424	4.38732
RP11-700A24.1	0	0	1.70076	0.464456	0	0	0	1.64602	0.817636	0	0	0	0.532922	0	0	0	0	0	1.06015	0	0	0.498269	0	0	0	0.68724	1.73799	0	0	0	1.3672	0.57053	1.7639	0	0	0	0	0	0	0	0	0	1.17682	0	0	0	0	0	0.583682
RP11-698F20.3	0	0	0	0	1.12983	0	1.72465	0	0	0	0	0	0	0	0	0	0	0	0	0	0	0	1.12021	0.855307	0	0	0	0	0	0	0	0.57053	0	0	0	0	0	0	0	0	0	0	0	0	0	0	0	0	0.949898
RP11-693J15.5	0	0	0	0	0	0	1.19544	0	0	0	0	0	0.878788	0	0	0	0	0	0	0	0	0	0	0	0	0	0.775212	0	0	0	1.684	0	1.7639	0	0	0	0	0	0	0	0	0	1.47396	0	0	0	0	0	0.949898
RP11-692C24.2	0	0	0.751	0	0.716587	0	1.19544	2.23801	0	0	0	0	0	0.884608	0	0	0	0	0	1.97485	0	0.498269	1.12021	0	1.05562	0	1.20669	0	0	1.07121	1.684	1.1964	1.7639	0.664346	0.836957	0.913731	0	0	0.586918	0	0	0	1.47396	0	0	0	0	0	1.21742
RP11-67H24.2	0	0	1.17511	0	0.716587	0	1.72465	0	0	2.0871	0	0	0	0.884608	0	0	0	0	0	1.55232	0	0	0	0	0	0	1.20669	0	0	0	0	0.57053	1.7639	0	0.836957	0.913731	0	0	0	0	0	0	1.17682	0	0	0	0	0	1.21742
RP11-66D17.3	0	0	0	0	0	0	1.72465	0	0	0	0	0	0.532922	0	0	0	0	0	0	1.55232	0	0	1.6354	0.855307	0	0.68724	1.20669	0	0	0	0	0	0	0.664346	0	0.913731	0.790163	1.15214	0	0	0	0	0	0	0	0	0	0	1.42832
RP11-640N11.2	0	0	1.70076	0.464456	1.42144	0	0	2.23801	0.817636	1.51079	0	0	0	0	0	0	0.896273	1.33381	0	0.806701	0	0	1.6354	0.855307	0	0.68724	1.50719	0	0	1.07121	1.3672	0.57053	0	0	0	1.94257	0	0	0	0	0.870845	0	1.47396	0	0	0	0	0	0.583682
RP11-626K17.3	0	0	0	0	0	0	0	0	0	0	0	0	0	0	0	0	0	0	0	0	0	0	1.12021	1.62083	0	0	0	0	0	0	0.900973	0.931612	1.7639	0	0	0.913731	0	0	0	0	0	0	0	0	0	0	0	0	0.583682
RP11-626G3.1	0	0	1.17511	0	0	0	0	1.64602	0	1.51079	0	0	0	0	0	0	0	0	0	0	0	0.498269	0	0.855307	0	0	0	0	0	0	0	0	0	0.664346	0	0	0	0.733494	0	0	0	0	0.752306	0	0	0	0	0	0.583682
RP11-624L4.1	0	0	1.70076	0	1.12983	0	2.06897	1.12911	0	0	0	0	0	0	0	0	0	0	0	1.97485	0	0.498269	0	0.855307	0	0	0.775212	0	0	1.07121	2.28007	0.931612	0	1.0601	0	1.38318	0	0	0	0.692173	0	0	2.04581	0	0	0	0	0	1.21742
RP11-624A21.1	0	1.61052	4.30834	1.21356	3.98318	0	4.4885	4.19145	1.56785	3.24767	1.80764	3.29873	1.89252	1.34662	1.17568	0	0.896273	2.87825	2.14593	4.84083	0.596946	0.82938	4.35364	3.82416	2.98356	1.60026	4.15046	1.50635	0	3.89414	4.64642	4.14532	3.61956	3.12468	3.35212	3.72463	1.76075	2.71411	2.28172	0	1.32925	0	4.29536	1.05935	2.80676	0	1.97088	0.518761	4.11072
RP11-609N14.4	1.70705	1.94718	3.80331	0.464456	3.63266	0	4.18592	3.70997	0.817636	2.9264	1.48091	3.12366	0.532922	0	1.70143	0	0	2.50029	1.06015	4.10904	0	0	3.92616	3.42825	2.1398	0.68724	3.71301	0	0	2.9062	3.98635	3.53359	3.55236	2.51235	3.14855	3.6095	1.22607	2.01464	2.28172	0	1.32925	0	3.75404	1.3421	1.58641	0	1.11792	0	3.87327
RP11-604N13.1	0	0	0	0	0.716587	0	0	0	0	0	0	0	0	0	0	0	0	0	0	0	0.596946	0	1.6354	0	0	0	0	0	0	0	0	0.931612	0	0.664346	0	2.29929	0	0	0	0	0	0	0	0	1.07938	0	0	0	0
RP11-59E19.4	0	0	0.751	0	0.716587	0	1.19544	1.12911	0	1.51079	0	0	0	0	0	0	0	0	0	0	0	0	0	0	0	0	1.20669	0	0	0	0.900973	1.1964	0	0	0	0.913731	0	0	0.586918	0	0	0	1.17682	0	0	0	0	0	0.949898
RP11-588K22.2	0	0	0	0	0	0	0	0	0	0	0	0	0	0	0	0	1.67755	0	0	0	0	0	1.12021	0	0	0	0	0	0	1.07121	0	0	0	0	0	0	0	0	0	0	0	0	0	1.56232	0	0	0	0	0
RP11-582E3.6	0	1.09944	0.751	0	0	0	1.19544	0	0	2.71645	0	0	0	0	0	0	0.896273	0	0	0.806701	0	0	1.6354	0	0	0	0	0	0	0	1.3672	0.57053	0	0	0	0.913731	0	0	0.586918	0	0	0	0	0	0	0	0	0	0.949898
RP11-57H14.4	0	0	0.751	0.464456	1.12983	0	0	0	0	0	0	0	0	0	0	0	0	0	0	0.806701	0	0	0	0	0	0	0	0	0	0	1.684	0.931612	0	0	0	0	0	0.733494	0	0	0	0	0	0	1.07938	0	0	0	0.583682
RP11-57H12.3	0	0	0	0	0.716587	0	2.06897	1.64602	0	0	0	0	0	0	0.751433	0	0	0	0	1.55232	0	0	1.12021	1.30955	0	0	0.775212	0	0	1.07121	1.3672	0	2.11065	0	0	1.38318	0	0	0.586918	0	0	0	0.752306	0	1.07938	0	0	0	1.21742
RP11-553P9.2	0	1.09944	1.17511	0.464456	1.12983	0	1.19544	0	0	2.45045	0	0	0	0	0	0	0	0	0	0.806701	0	0	0	1.62083	1.05562	0	1.73799	0	0	1.07121	0.900973	0	2.57202	0	0	0	0	0	0	0	0	0	0	0	0	0	0	0	0
RP11-54H7.4	0	0	2.29864	0	1.98629	0	2.52818	1.98516	0.817636	3.09986	0	0	0	0.884608	0.751433	0	0	1.8858	0	2.27108	0	0.498269	2.73884	2.57876	0	0.68724	2.54344	0	0	3.72318	2.83917	2.16338	2.74165	2.02912	0.836957	2.67108	0	1.44641	0.586918	0	0	0	2.8824	0	0	0	0	0	3.51623
RP11-539L10.5	0	0	0.751	0	0.716587	0	0	1.12911	0	0	0	0	0.532922	0	0	0	0.896273	0	0	0	0	0	0	0	0	0	0	0	0	0	0	0.57053	1.22884	0	0	0	0	0	0	0	0	0	0.752306	0	0	0	0	0	0.583682
RP11-533E19.5	0	0	0	0	0	0	0	0	0	0	0	0	0	0	0	0	0.896273	0	0	1.55232	0	0	0	0	0	1.09081	0.775212	0	0	0	0	0	0	0	0.836957	0.913731	0	0	0	0	0	0	0	0	0	0	0	0	0
RP11-501E14.1	0	0	2.50172	0	0.716587	0	2.52818	0	0.817636	1.51079	0	1.67593	0	0	0	0	0	0	0	2.39174	0	0	1.9738	2.4703	0	0.68724	2.44667	0	0	1.91075	2.74958	1.85448	2.57202	1.74369	2.18163	1.94257	0.790163	0	0.586918	0.692173	0	0	2.30086	0	0	0	0	0.20424	2.72766
RP11-4L24.3	0	0	0	0	0.716587	0	0	0	0	1.51079	0	1.67593	0.532922	0	0	0	0	0	0	0	0	0	0	0.855307	0	0	0.775212	0	0	1.07121	0	0.931612	2.11065	0.664346	0	0	0	0	0	0	0	0	1.17682	0	0	0	0	0	1.60243
RP11-498P14.5	0	0	0.751	0	0	0	0	1.12911	0	0	0	0	0	0	0.751433	0	0	0	0	0.806701	0	0.498269	0	0.855307	0	0	1.20669	0	0	0	0	0.931612	1.22884	0	0	0	0	0	0	0.692173	0	0	1.47396	0	0	0	0	0	0
RP11-496I2.2	0	0	0.751	0	0.716587	0	0	1.12911	0	0	0	0	0	0	0	0	0	1.33381	0	0.806701	0	0	0	0	0	0.68724	1.20669	0	0	1.57656	0	0.57053	2.11065	0	0	0	0	0	0	0	0	0	0.752306	0	0	0	0	0	0
RP11-48B3.3	0	0	0.751	0	1.42144	0	0	1.12911	0	0	0	0	0	0	0	1.36503	0	0	0	1.55232	0	0	1.12021	0.855307	0	0	1.20669	0	0	1.07121	1.3672	0.57053	0	0.664346	0	0.913731	1.22607	0	0	0	0	0	1.17682	0	0	0	0	0	1.75071
RP11-486O12.2	0	0	0	0	0.716587	0.771964	0	0	0	0	0	0	0	0	0	0	0	0	0	0.806701	0	0	0	0	0	0.68724	0.775212	0	0	1.07121	0	0	1.7639	0	0	0	0.790163	0	0	0	0.870845	0	1.47396	0	0	0	0	0	0
RP11-484O2.1	0	1.09944	2.50172	0	2.52859	0	2.96814	2.75117	0.817636	0	0	0	0	0.884608	0	0	0	1.33381	1.5632	2.68528	0	0.498269	2.97592	2.2102	0	0	2.92294	1.01339	0	2.52737	3.13408	2.16338	2.74165	1.74369	2.31964	2.5618	1.22607	0.733494	1.22257	0	0	0	2.40756	0	1.07938	0	0	0	2.4944
RP11-480C16.1	0	0	0	0	1.64698	0	0	1.64602	0	0	0	0	0	0	0	0	0	0	0	1.55232	0	0	0	0.855307	1.05562	0.68724	0.775212	0	0	0	0	0.931612	1.7639	0	0	1.38318	0	0	0	0	0	0	0	0	0	0	0	0	1.42832
RP11-46H11.3	0	0	1.70076	0	0	0	0	0	0	0	0	0	0	0	0	0	0	0	0	1.24741	0	0.498269	0	0.855307	0	0	1.20669	0	0	0	0	0	0	0	0.836957	0	0	0	0	0	0	0	0	0	0	0	0	0	0.583682
RP11-467L19.14	0	0	0.751	0	0.716587	0	0	0	0	0	0	0	0	0	0	0	0	0	0	0.806701	0	0	0	0.855307	0	0	0	0	0	1.57656	0.900973	0	0	0	0	0	0	0	0	0	0	0	0	0	1.07938	0	0	0	0.583682
RP11-463O12.5	0	1.61052	0	0	1.83094	0	1.72465	0	1.56785	0	0	0	0.532922	0	0.751433	1.36503	0	1.33381	0	2.13388	0	1.07776	1.6354	0.855307	1.05562	1.3776	1.92543	0	0	1.07121	1.3672	1.57855	1.7639	0.664346	0.836957	0	0	0	0.586918	0	0.870845	0	0	0	1.58641	0	1.11792	0	1.21742
RP11-462G12.1	0	0	0.751	0	1.12983	0	0	1.12911	0	0	0	0	0	0	0	0	0	0	0	0.806701	0	0	1.12021	0.855307	1.05562	0.68724	0	0	0	0	0	0.57053	1.22884	0	1.28619	0.913731	0	0	0.586918	0	0	0	1.17682	0	1.58641	0	0	0	0
RP11-461F11.2	0	0	1.70076	0.780444	0.716587	0	0	2.23801	0	0	0	0	0.532922	0	0.751433	0	0	0	0	2.13388	0	0.498269	2.5953	0.855307	1.55771	0	1.50719	0	0	1.07121	1.684	1.57855	1.7639	1.0601	2.31964	0.913731	0.790163	0.733494	0	0	0	0	1.47396	0	0	0	1.11792	0	2.27517
RP11-455F5.6	0	0	0	0	0	0	0	1.12911	0	0	0	0	0	0	0	0	0.896273	0	0	1.24741	0	0.498269	0	0	0	0	1.20669	0	0	0	0	0.57053	0	0.664346	0.836957	0.913731	0	0	0	0	0	0	0	0	0	0	0	0	0.583682
RP11-455F5.4	0	0	0	0	0.716587	0	0	0	0	0	0	1.67593	0	0	0	0	0	0	0	0.806701	0	0	0	0	0	0	0.775212	0	0	0	0	0	0	0	0	0	0	0	0	0	0	0	0.752306	0	0	0	0	0	0
RP11-44N21.3	0	0	0	0	0	0	0	0	0	2.0871	0	1.67593	0.532922	0	0	0	0	0	0	1.24741	0	0.498269	0	0	0	0	0.775212	0	0	0	1.3672	0.931612	1.7639	0.664346	1.28619	1.38318	0	0	0	0	0	0	0.752306	0	0	0	0	0	0
RP11-445O16.3	0	1.09944	2.17924	0	1.83094	0	2.52818	1.98516	0	2.0871	0	0	1.13534	0	0.751433	0	0	0	0	2.49942	0.596946	0.498269	1.12021	2.04947	1.05562	1.09081	2.44667	0	0	2.52737	2.83917	1.57855	2.11065	1.34296	1.28619	1.94257	0.790163	1.15214	0.586918	0	1.32925	0	2.04581	0	1.07938	0	0	0	1.87984
RP11-433J8.1	0	0	0.751	0	1.12983	0	1.19544	0	0	0	0	1.67593	0	0	0	1.36503	0	0	0	0.806701	0	0.498269	0	0.855307	0	0	0.775212	0	0	0	0	1.1964	0	0	0	0.913731	0	0	0	0	0	0	1.47396	0	0	0	1.11792	0	0
RP11-425A6.5	0	0	0.751	0	0.716587	0	1.72465	0	0	0	0	0	0	0	0	0	0	0	0	0.806701	0	0	1.12021	0.855307	0	0	0	0	0	1.07121	0	1.1964	1.22884	0.664346	0	0	0	0.733494	0	0	0	0	0	0	0	0	0	0	0
RP11-416H1.2	0	0	1.17511	0	0.716587	0	0	0	0	0	0	0	0	0	0	0	0	0	1.06015	0.806701	0	0	0	0	0	0.68724	1.50719	0	0	0	0	0.57053	0	0	1.59513	0.913731	0	0	0	0	0	0	0.752306	0	0	0	0	0	1.21742
RP11-400N9.1	0	0	2.04366	0.780444	1.12983	0	1.72465	1.98516	0	2.0871	0	0	0.878788	0	0	1.36503	0	0	1.5632	2.27108	0	0	2.22625	0	0	0	0.775212	0	0	1.07121	0.900973	1.57855	2.11065	1.34296	0.836957	0.913731	0	0	0.586918	0	0	0	0	0	1.07938	0	1.11792	0	0.583682
RP11-398K22.12	0	0	1.88682	0	1.42144	0.771964	2.32468	1.64602	0	0	0	1.67593	0	0.884608	0	0	0	1.33381	0	1.55232	0	0.498269	1.12021	1.85792	0	1.09081	2.44667	0	0	1.07121	0	1.1964	0	0.664346	1.28619	1.70146	0.790163	0	0	0	0	0	1.17682	0	0	0	0	0.20424	1.21742
RP11-394O4.5	0	0	0	0.464456	0	0.771964	0	0	0	0	0	0	0	0	0	0	1.67755	0	0	0.806701	0	0	0	0	1.55771	2.18746	0	1.01339	0	0	1.3672	0	0	0.664346	0	0.913731	0	0	0	0	0	0	0	2.14517	0	0	0	0	0.949898
RP11-392A14.8	0	0	0.751	0.464456	1.12983	0	2.06897	0	0	2.0871	0	0	0.532922	0	0	0	0	0	0	1.55232	0	0	1.12021	0	0	0	0.775212	0	0	0	1.684	0.57053	0	0	0.836957	0.913731	0	0	0.586918	0	0	0	0.752306	0	1.07938	0	0	0.20424	1.21742
RP11-382B18.1	1.70705	1.61052	4.17792	0	3.60433	1.5025	4.14999	4.19145	2.40962	3.77094	0	2.91134	1.50879	2.89521	0.751433	1.92168	0.896273	2.23949	1.89639	4.79984	0.968247	0.82938	4.81815	4.21426	2.98356	1.3776	4.27353	2.44546	0	4.1678	4.74172	4.24017	4.15954	3.12468	3.39717	3.97958	1.52869	2.5588	1.60826	0.692173	0	0	4.46653	0	3.10895	0	1.11792	0	4.0974
RP11-374A4.1	0	0	0.751	0	0	0	1.19544	0	0	2.71645	0	0	0	0	0	0	0	0	0	1.24741	0	0	1.12021	0	0	0	0.775212	0	0	0	1.3672	0.57053	1.22884	0	0	0	0	0	0	0	0	0	0.752306	0	0	0	0	0	1.42832
RP11-361L15.5	0	0	1.17511	0	0	0	0	1.64602	0	0	0	0	0	1.34662	0	0	0	0	0	1.78571	0	0.82938	0	0	0	0.68724	2.08326	0	0	0	0.900973	1.1964	0	0	0	0.913731	0	0	0	0	0	0	1.17682	0	0	0	1.11792	0	0.583682
RP11-35J6.1	0	0	0.751	0	1.12983	0	0	0	0.817636	0	0	1.67593	0	0	0	0	0.896273	0	1.89639	1.55232	0	0	0	0	0	0	1.20669	1.01339	0	1.07121	0.900973	0.57053	2.11065	0	0.836957	0	0	0	0	0	0	0	1.47396	0	0	0	0	0.20424	0.583682
RP11-35J1.2	0	0	1.17511	0	0.716587	0	1.72465	1.12911	0	0	0	0	0	0	0	0	0	0	0	1.55232	0	0	0	0	0	0	0	0	0	1.91075	0	0.931612	0	0	0	0	0	0.733494	0	0	0	0	0	0	0	0	0	0	1.42832
RP11-356C4.3	0	0	0	0	1.12983	0	0	0	0	0	0	0	0	0	0	0	0	0	0	0.806701	0	0	0	0	0	0	1.50719	1.01339	0	0	0	0	0	0	0	0	0	0	0	0	0	0	1.17682	0	0	0	0	0	0
RP11-353N4.6	1.18052	0	0.751	0	0.716587	0	0	0	0	0	0	0	0	0	0	0	0	0	0	0	0	0	0	0	0	0	0	0	0	0	0	0.57053	0	0	0	0	0	0	0	0	0	0	0	0	0	0	0	0.20424	0
RP11-34P13.13	1.18052	0	0	0	0	0	0	1.12911	0	0	0	0	0	0	0.751433	0	0	0	0	0	0	0	0	0	0	0.68724	0.775212	0	0	1.07121	0	0	1.7639	0	0.836957	0	0	0	0	0	0	0	0.752306	0	0	0	0	0	1.21742
RP11-346D14.1	1.18052	2.39946	4.82528	1.8446	4.67311	1.20246	4.90992	4.66604	2.78514	4.6755	2.25082	3.69217	2.24688	3.10759	1.17568	1.36503	1.67755	3.45909	1.06015	5.54256	0.596946	1.2766	5.03124	4.68993	3.65227	1.3776	5.10083	2.71146	0	4.45294	5.26066	4.8716	4.53554	3.585	4.1826	4.68179	1.94901	2.78359	2.73448	0.692173	0.870845	0	4.83691	0.663785	3.5291	0	1.63267	0.373796	4.69861
RP11-326N17.2	1.18052	0	1.70076	0	2.23929	0	1.19544	1.12911	0	2.71645	0.992611	0	0	1.34662	0.751433	2.27724	0	0	0	1.24741	0	0	1.6354	0.855307	0	0	1.73799	0	0	1.91075	1.92427	1.40559	1.22884	0.664346	0.836957	0	0.790163	0.733494	0	0.692173	1.32925	0	1.70278	0	0	0	0	0	1.75071
RP11-322E11.2	1.18052	0	2.67052	0	2.12075	0	1.19544	1.98516	0	2.71645	0	0	0	0	0	0	0	0	1.06015	1.78571	0	0	1.6354	2.04947	1.89049	0	1.50719	0	0	1.07121	1.684	1.1964	0	0.664346	0	0.913731	0.790163	0	0	0	0	0	1.88891	0	0	0	0	0	1.75071
RP11-321L2.2	0	0	2.29864	0	1.12983	0.771964	1.19544	1.98516	1.26146	1.51079	0.992611	0	0.532922	0	0.751433	0	0.896273	1.33381	0	1.78571	0	0	1.9738	1.30955	1.05562	0	2.08326	0	0	1.07121	1.3672	1.72598	1.22884	1.34296	0.836957	0	0	0.733494	0.586918	0	0.870845	0	1.88891	0	1.07938	0	0	0	1.42832
RP11-318G21.4	1.18052	0	1.17511	0.464456	0	0	0	1.12911	0	1.51079	0	0	0	0	0	0	0	0	0	0.806701	0	0	1.12021	0.855307	0	0	0	0	0	1.07121	1.3672	0	0	0	0	0	0	0	0	0.692173	0	0	1.17682	0	0	0	0	0	1.21742
RP11-314D7.2	0	0	2.74534	0.464456	2.60905	0	1.19544	2.75117	0.817636	2.71645	0	0	0.878788	0	0	0	0.896273	0	0	2.84201	0	0	3.3283	2.2102	1.05562	0	3.19768	0	0	1.57656	2.41961	2.59001	2.11065	1.74369	2.18163	2.76962	0.790163	1.44641	0	0	0.870845	0	2.59195	0.663785	0	0	0	0	2.91683
RP11-307E17.8	0	0	1.17511	0	0.716587	0	1.72465	1.64602	0	1.51079	0	0	0	0	0	0	0	0	0	1.78571	0	0.498269	1.6354	0.855307	0	0	1.50719	0	0	1.57656	0.900973	1.40559	1.22884	0.664346	0	0	0	0	0.586918	0	0	0	0.752306	0	0	0	0	0	0.583682
RP11-306O13.1	0	0	2.74534	0.464456	2.44112	0	3.08032	3.26379	0	2.0871	0.992611	3.12366	1.33937	0	1.17568	0	1.3613	0	1.06015	3.38806	0.596946	0.498269	3.3283	2.4703	1.89049	0	3.09661	1.01339	0	2.16085	1.92427	2.93063	2.88666	1.89654	2.18163	1.94257	0.790163	0	0.586918	0	0	0	2.04581	0	0	0	0	0	2.77839
RP11-306G20.1	0	0	0.751	0	1.12983	0	1.19544	1.12911	0	0	0	0	0	0	0	0	0	0	0	1.55232	0	0	1.12021	0.855307	0	0	1.20669	0	0	1.57656	1.3672	0	0	0	0.836957	0	0.790163	0	0.586918	0	0	0	0.752306	0	0	0	1.11792	0.20424	0.583682
RP11-271K21.12	0	0	0.751	0.464456	1.12983	0	1.72465	1.64602	0	0	0	0	0.532922	0	0	0	0	1.8858	0	1.78571	0	0	0	0.855307	1.55771	0	1.20669	1.01339	0	0	0.900973	1.1964	0	0.664346	0	0	0	0	0	0	0	0	1.17682	0	0	0	0	0	0
RP11-266K4.9	0	0	1.70076	0.464456	0.716587	0	1.72465	1.12911	0	0	0	1.67593	0	0	0	0	0	0	0	1.24741	0	0.498269	1.12021	0.855307	0	0	1.92543	0	0	0	0.900973	1.1964	1.7639	0	0	0	0	0	0	0	0	0	1.47396	0	0	0	0	0	1.21742
RP11-259O2.3	0	2.94653	4.16037	1.51492	3.96324	0.771964	4.11274	4.44403	0.817636	3.6859	0.992611	4.05268	1.50879	1.34662	1.47268	2.27724	0.896273	2.707	1.06015	4.18831	0.968247	0	4.50286	3.85349	2.33923	1.09081	4.18717	1.50635	0	3.81229	4.55698	4.02688	4.48183	2.34589	3.59634	3.97958	1.52869	1.85854	1.60826	0.692173	1.64245	0	4.37021	0.663785	1.07938	0	1.63267	0.20424	4.0839
RP11-256I9.2	0	0	1.70076	0	1.42144	0	2.32468	1.12911	0	1.51079	0.992611	1.67593	1.13534	0	0	0	0	0	0	1.24741	0	0	1.9738	1.30955	0	0	1.73799	0	0	2.52737	2.41961	1.72598	2.36769	1.56324	0.836957	1.70146	0.790163	1.15214	0.586918	0	0	0	2.40756	0	1.58641	1.74616	0	0	2.18998
RP11-246E12.2	0	1.09944	2.04366	0	1.64698	0	1.19544	1.64602	0	0	0	1.67593	0	0.884608	0	0	0.896273	1.33381	1.06015	1.55232	0	0.498269	0	0.855307	0	0	1.73799	0	0	1.07121	1.3672	1.40559	1.22884	0.664346	0.836957	1.38318	0	0	0	0	0	0	1.88891	0	0	0	0	0	0.949898
RP11-242D8.1	0	0	1.17511	0	0.716587	0	1.19544	1.98516	0	2.0871	0	0	0.878788	0	0	0	0	0	0	1.55232	1.45102	0	1.12021	1.30955	0	1.60026	0.775212	0	0	1.57656	1.3672	0.57053	1.22884	1.34296	1.59513	1.38318	0.790163	1.15214	0	1.38502	0	0	1.47396	0	1.07938	0	0	0.20424	0.949898
RP11-23D24.2	0	0	0.751	0	0.716587	0	0	0	0	0	0	0	0	0	0	0	0	0	0	1.24741	0	0	0	0.855307	0	0	0.775212	0	0	0	0	0	1.22884	0	0	0	0.790163	0	0	0.692173	0	0	0	0	0	0	0	0	0.583682
RP11-230F18.5	0	0	1.17511	0.464456	0	0	1.19544	1.12911	0	1.51079	0	1.67593	0.532922	0	0	0	0	0	0	1.55232	0	0.498269	1.12021	0	0	0	1.50719	0	0	0	0	0.57053	0	0	0	0.913731	0	0	0	0	0.870845	0	0	0	0	0	0	0	0
RP11-21M24.2	0	1.09944	1.17511	0	1.12983	0	0	1.12911	0	0	0	0	0	0	0	0	0	0	0	1.55232	0	0	0	0	0	0	0.775212	0	0	0	0	0.931612	0	0	0	0	0	0	0	0	0	0	0.752306	0	0	0	0	0	0
RP11-21L1.1	0	0	0	0	0.716587	0	0	1.64602	0	0	0	0	0	0	0.751433	0	0	0	0	0.806701	0	0	0	1.62083	0	0	0	0	0	0	0	0.57053	0	0	0.836957	0	0	0	0	0.692173	0.870845	0	0.752306	0	0	0	0	0	0.583682
RP11-219G17.4	0	0	1.17511	0	0	0.771964	0	1.12911	0	0	0	0	0	0	0	0	0	0	0	0.806701	0	0	1.12021	0.855307	0	0	0	0	0	0	0	1.1964	0	0	0	0.913731	0.790163	0	0	0	0	0	0	0.663785	0	0	0	0	0
RP11-212P7.2	0	1.61052	2.04366	0	1.12983	0	0	0	0	0	0.992611	1.67593	0.532922	0.884608	0.751433	0	0	0	0	1.78571	0.596946	0	1.6354	0.855307	0	1.09081	2.08326	0	0	1.07121	0.900973	1.72598	1.22884	1.0601	0	0	0	0	0	0	0	0	0	0	1.07938	0	1.63267	0	0.949898
RP11-19N8.4	0	0	0.751	0	0.716587	0	0	0	0	0	0	0	0	0.884608	0	0	0	0	0	0.806701	0	0	0	0	0	0	0.775212	0	0	1.07121	1.3672	1.1964	0	0	0	0	0	0.733494	0	0	0	0	0	0	0	0	0	0	0
RP11-181K12.1	0	0	0	0	0	0	0	0	0	0	0	0	0	0	0	0	0	0	0	0	0	0	0	0.855307	0	0	2.08326	0	0	0	1.3672	0	0	0	0	1.70146	0	0	0	0	0	0	0	0	1.07938	0	0	0	0
RP11-17P16.1	0	0	0.751	0	0	0	0	0	0	1.51079	0	0	0	0	0	0	0	0	0	0.806701	0	0	1.12021	0	0	0	0	0	0	0	0.900973	0	0	0	0.836957	0	0	0.733494	0	0	0	0	0	0	0	0	0	0	0.583682
RP11-17A4.2	0	1.09944	1.88682	0.780444	1.83094	0	1.72465	2.4397	0	1.51079	0	2.27094	0	0	0	1.36503	0	1.33381	1.06015	3.253	0	0	1.9738	2.4703	1.05562	0	2.54344	0	0	2.36078	2.65119	2.64632	2.36769	1.34296	2.02153	1.70146	0	1.15214	0	0	0	0	2.40756	0	1.07938	0	0	0	1.99422
RP11-179K3.2	0	0	1.17511	0	0.716587	0	2.06897	1.12911	0	0	0	1.67593	0.532922	0	0	0	0	0	1.06015	0	0	0	1.12021	0.855307	0	0	0	0	0	1.07121	0	0	0	0	0	0	0	0	0	0.692173	0	0	1.47396	0	0	0	0	0	0
RP11-177F15.1	0	0	0.751	0.464456	0.716587	0	1.19544	1.64602	0	0	0	1.67593	0	0	0	0	0	0	0	1.24741	0	0	1.6354	0	0	0.68724	1.50719	0	0	1.07121	0	0.57053	1.7639	0.664346	0.836957	1.38318	0	0	0	0	0.870845	0	0	0	0	0	0	0	0.949898
RP11-175K6.2	0	0	1.17511	0.464456	0.716587	0	1.19544	1.64602	0	0	0	0	0	0	0	0	0	0	0	2.13388	0	0	1.12021	1.30955	0	0	1.50719	0	0	0	0	1.40559	1.22884	0	0.836957	0	0	0	0.954383	0	0	0	1.47396	1.05935	0	0	0	0	0.583682
RP11-167N5.5	0	0	0.751	0.780444	0.716587	0	0	1.98516	0	0	0	0	0	0	0	0	0	0	0	1.55232	0	0	1.12021	0.855307	0	0	1.50719	0	0	0	0	1.1964	0	0	0.836957	0	0	0	0	0	0	0	1.17682	0	0	0	0	0.20424	0.949898
RP11-158L12.6	0	0	0	0.464456	0	0	0	0	0	0	0	0	0	0	0	0	0	0	0	0.806701	0	0	0	0.855307	0	0	1.20669	0	0	1.57656	0.900973	0	0	0	0.836957	0	0	0	0	0	0	0	0.752306	0	0	0	0	0	0
RP11-145P16.2	0	0	1.70076	0	1.42144	0	0	1.12911	0	2.0871	0.992611	0	0.532922	0	0	0	0	0	0	0.806701	0	0	1.6354	0	0	0	1.73799	0	0	1.57656	1.3672	1.72598	1.22884	0	0.836957	1.94257	0	0	0	0	0	0	1.88891	0	0	0	0	0	1.60243
RP11-145G20.1	0	0	1.17511	0	1.42144	0	2.06897	0	1.56785	2.45045	0	0	0	0.884608	0	0	0	0	0	1.97485	0	0.498269	0	1.30955	0	0	1.20669	1.01339	0	0	0	1.1964	2.11065	0	0.836957	0.913731	0	0.733494	0.586918	0.692173	0	0	0.752306	0	0	0	0	0	1.60243
RP11-142G1.3	1.18052	0	3.66878	0	3.26611	0	3.5062	3.34101	0	2.45045	0	0	1.13534	2.09355	0	0	0.896273	1.33381	1.06015	3.9041	0	0.498269	3.69712	3.38315	2.33923	0	3.14841	1.50635	0	3.85405	3.25434	3.15203	3.48034	2.34589	2.54909	3.27492	0.790163	1.67353	1.22257	0	0	0	3.54894	0	1.58641	0	0	0	3.11214
RP11-142A12.1	0	0	0.751	0	0.716587	0	0	0	0	0	0	0	0	0.884608	0	0	0	0	0	0.806701	0	0	0	0	0	0	0	0	0	0	1.3672	0	1.22884	0	0	0	0	0.733494	0	0	0	0	0	0	0	0	0	0	0.949898
RP11-116D17.4	0	0	1.88682	0	1.12983	0	1.19544	2.4397	0	1.51079	0	1.67593	0.532922	0	0	0	0	0	0	2.13388	0	0.498269	1.12021	1.62083	1.55771	0	0.775212	0	0	2.16085	1.92427	1.96836	1.22884	0.664346	0	0.913731	0	0	0.586918	0	0	0	1.47396	0	0	0	0	0	1.99422
RP11-111M22.2	0	0	1.17511	0	0.716587	0	1.19544	1.12911	0	1.51079	0	0	0	0	0	0	0	0	0	1.24741	0	0	1.12021	0.855307	1.05562	0	0.775212	0	0	1.57656	0	1.1964	1.22884	0.664346	0.836957	0	0.790163	0	0	0.692173	0	0	1.47396	0	0	0	0	0	0
RP11-10O22.1	0	0	1.47205	0	1.12983	0	0	1.64602	0.817636	0	0	0	0	0.884608	0	0	0	0	0	1.24741	0	0	1.12021	1.62083	1.05562	0	1.73799	0	0	0	2.11789	1.72598	1.22884	0	0	0.913731	0	0.733494	0	0	0	0	1.17682	0	0	0	0	0	0.583682
RP11-1072C15.6	0	0	0	0	0	0	1.19544	1.12911	0	0	0	0	0	0.884608	0	0	0	0	0	0.806701	0	0	0	0	0	0	1.20669	0	0	0	0	0	1.22884	0	0.836957	1.38318	0	0	0	0	0	0	0	0	0	0	0	0	0
RP11-1038A11.2	0	0	0.751	0	1.42144	0	0	1.98516	0	2.45045	0	0	0	0.884608	0	0	0	0	0	0.806701	0	0	1.9738	0.855307	0	0	1.20669	0	0	1.91075	1.3672	1.1964	1.22884	0	1.28619	0.913731	0	0	0	0	0	0	1.17682	0.663785	0	0	0	0	1.42832
RP1-102H19.7	0	1.09944	0.751	0	1.12983	0	0	0	0	0	0	0	0	0	0	0	0.896273	0	1.5632	1.55232	0	0	0	0	0	0.68724	0.775212	1.01339	0	1.07121	0	0.931612	0	0	0.836957	1.38318	0	0.733494	0	0	0	0	0.752306	0	0	0	0	0	0
RP1-101G11.3	0	0	0.751	0	0	0	0	0	0	0	0	0	0	0	0	0	0	0	0	0	0	0	0	0	0	0	1.20669	0	0	0	0	0.57053	0	1.0601	0	0	0	0	0	0	0	0	0	0	0	0	0	0	0.583682
RORA	0	0	0	0	0	0	0	0	0.817636	0	0	0	0	0	0	0	0	0	1.06015	0.806701	0	0.498269	0	0	0	1.09081	0	0	0	0	0	0	0	0	0	0	0.790163	0	0	0	0	0	1.17682	0	0	0	0	0	0
ROR1-AS1	0	0	1.17511	0.464456	1.12983	0	1.72465	2.23801	0	0	0	0	0	0.884608	0	0	0	0	0	2.39174	0	0	2.22625	0	1.05562	0	1.92543	0	0	0	1.3672	1.85448	0	0.664346	0.836957	1.70146	0	0.733494	0	0	0	0	0	0	0	0	0	0	1.87984
ROCK2	1.18052	2.39946	1.17511	2.40417	1.64698	1.20246	0	0	0	0	0	0	1.65365	0.884608	0.751433	1.92168	0.896273	1.8858	1.06015	0	0.968247	0.498269	1.12021	0	1.05562	1.09081	1.20669	0	1.55131	0	1.3672	1.57855	0	0.664346	0	1.70146	0.790163	1.67353	0.954383	1.38502	1.88065	0	0	1.3421	1.92132	0	1.11792	0.518761	1.21742
ROCK1	1.70705	0	0.751	0	1.12983	0	0	0	0	2.0871	0	0	0.532922	0	1.17568	0	2.11092	0	2.77927	0	1.23846	0.82938	0	0	2.33923	1.3776	0.775212	1.01339	0	1.07121	0	0	1.22884	0	0	1.38318	0	0	0.954383	0	0	0	0	1.74274	2.17182	0	0	0.645376	0.583682
ROBO4	0	1.61052	0.751	2.16289	1.12983	1.20246	0	1.12911	0	0	0	0	1.50879	0	0.751433	1.36503	0	0	1.06015	0	0.968247	0.82938	0	1.30955	0	0	0	0	0	1.07121	0	0.57053	0	0	1.59513	0	1.22607	0	1.43387	0	1.88065	0	0	0	1.07938	0	0	0	0
ROBO1	0	0	0.751	0	0	0.771964	0	0	0	0	0	0	0.532922	1.34662	0	0	0	0	0	0	0	0.498269	0	0.855307	0	0	0	0	0	0	0	0	0	0	0	0.913731	0	0.733494	0.586918	1.09739	0	0	0	0	0	1.74616	1.11792	0.20424	0.583682
RNF41	0	0	1.70076	0	1.64698	0	1.19544	1.64602	0	0	0	0	0.532922	0.884608	0	0	0.896273	0	0	1.55232	0	0	1.12021	1.62083	0	1.60026	0.775212	0	0	0	1.684	1.57855	1.7639	0	1.28619	0.913731	0.790163	0	0.954383	0	0	0	0.752306	0	0	0	1.11792	0	0.949898
RNF19A	1.18052	0	1.17511	0.464456	0.716587	0	0	0	0	0	0	0	0.878788	0	0.751433	1.92168	0	0	0	0	0.596946	0	0	1.30955	0	0	0	0	2.13254	0	0	0	1.22884	0.664346	0.836957	0	0	0.733494	0.586918	0.692173	0.870845	0	0	0	1.58641	0	0	0	0
RNF170	1.18052	1.61052	2.29864	0.464456	1.12983	0	2.32468	1.64602	0	2.0871	0	0	0	0	0	0	0.896273	0	0	2.13388	0.596946	0	1.9738	0	0	1.09081	1.50719	0	0	1.07121	0.900973	1.72598	2.11065	0	0	0.913731	0	0	0.586918	0	1.32925	0	1.17682	0	0	0	0	0.20424	2.09687
RNF152	0	0	0	0	0	0	1.19544	0	0	0	0	0	0	0	0	0	0	0	0	0	0	0	0	0	1.05562	0.68724	0	1.01339	0	0	0	0	0	0	0	0	0.790163	0	0	0	0	0	0	1.05935	0	0	0	0.20424	0
RNF144B	0	0	0	0	0	0	0	0	0	1.51079	0	0	0	0.884608	0	0	0	0	0	0	0	0	0	0	0	0	0	0	0	0	0	0.57053	0	0.664346	0.836957	0	0	0	0	0	0	0	0	0	0	0	0	0	0.583682
RNF14	0	0	1.17511	0.464456	0.716587	0	0	1.12911	0	0	0	1.67593	0.532922	0	1.17568	0	0	0	0	1.55232	0	0.82938	1.6354	0.855307	1.89049	0.68724	1.73799	0	0	1.57656	1.92427	0.57053	0	0	0	1.38318	0.790163	0	0.586918	0	0	0	1.17682	0	0	0	0	0.373796	1.42832
RNF130	0	0	0	0	0	0	0	0	0	0	0	0	0	0.884608	0.751433	0	0	1.33381	0	0	0.596946	0.498269	0	0	0	0	0	0	0	0	0	0	0	0	0.836957	0	0	0	0	0	0	0	0	0.663785	0	0	0	0.518761	0.583682
RNF13	0	0	0.751	0	0.716587	0	0	0	0	0	0	1.67593	0	0.884608	0	0	0	1.33381	0	0	0.596946	0.82938	0	0.855307	0	0	0	0	0	0	0	0	0	0	0.836957	0	0	0	0	0	0.870845	0	0	0.663785	0	0	0	0.20424	0
RNF115	0	0	1.17511	0.464456	1.42144	0	1.19544	1.12911	0	0	0.992611	0	0	0.884608	0	0	0.896273	0	1.5632	1.97485	1.45102	0	1.12021	1.30955	0	1.3776	1.92543	0	0	1.07121	0.900973	1.40559	2.11065	1.56324	0	0.913731	0	0	0	0	0	0	1.70278	1.05935	0	0	0	0.518761	1.75071
RNASET2	0	0	0.751	0	0	0	0	0	0	0	0	0	0	0	0	0	0	0	0	0	0	0	0	0	0	0	0	0	0	0	0	0	0	0	0.836957	0	0	0	0	0.692173	0	0	0	0	0	0	0	0.20424	0
RNASEK	0	1.09944	0	1.51492	1.12983	1.5025	2.06897	0	0	0	0	0	1.13534	1.34662	0	1.36503	1.67755	1.33381	1.06015	0	1.45102	1.07776	0	0	0	0	0	0	0	0	0	0	0	0	0.836957	0.913731	0.790163	0.733494	0	1.09739	0.870845	0.706616	0	0	1.07938	0	0	1.18431	0.583682
RNASEH2B	1.18052	0	0	0	0	0	0	0	0	0	0	0	0	0	0	0	0	0	0	0	0	0	0	0.855307	0	0	0	0	0	0	0	0	0	0	0	0	0	0	0	0	0	0	0	0	0	0	0	0.20424	0.583682
RNASE6	0	0	0	0	0	0	0	0	0	0	0	0	0	0	0	0	0	0	0	0	0	0	0	0	0	0	0	0	0	0	0	0	0	0	0	0	0	0	0	0	0	0	0	0	0	0	0	0	0
RNASE1	1.18052	1.61052	0	1.63726	0.716587	1.92029	0	0	0	0	0.992611	2.91134	1.13534	1.66149	0	1.36503	0	0	0	0	1.77535	1.58465	0	0.855307	0	0	0	2.28022	0	1.07121	0	0	1.22884	1.74369	3.44028	0.913731	0	0	1.75675	1.09739	0	0.706616	0	0	0	1.74616	2.22322	0	0
RN7SL96P	0	0	0.751	0	0.716587	0	1.19544	1.12911	0	0	0	0	0.532922	0	0.751433	0	0	0	0	0	0	0	1.12021	0	0	0.68724	0	0	0	0	0	0	0	0.664346	0	0.913731	0	0	0.586918	0	0	0	0.752306	0	0	0	1.11792	0.20424	0
RN7SL811P	1.18052	0	1.70076	0.464456	1.12983	0	2.06897	1.12911	0	2.0871	0	0	0	0	0	0	0	0	0	0	0	0	0	1.30955	0	0.68724	1.50719	0	0	0	1.3672	1.40559	0	0	2.18163	0.913731	0	0	0	0	0	0	1.17682	0.663785	1.07938	0	0	0	1.75071
RN7SL784P	1.18052	0	0.751	0	0	0	1.19544	0	0	0	0	0	0	0	0	0	0	0	0	1.24741	0	0	0	0	0	0	1.50719	0	0	0	0	0.57053	0	0	0.836957	0	0	0	0	0.692173	0.870845	0	0.752306	0	0	0	0	0	0
RN7SL694P	0	0	1.17511	0.464456	0.716587	0	0	0	0	0	0	0	0	0	0	0	0	0	0	1.55232	0	0.498269	0	0.855307	0	0	0	0	0	0	0	0.931612	1.7639	0	0	0.913731	0.790163	0	0	0.692173	0	0	1.17682	0	1.07938	0	0	0	0
RN7SL693P	0	0	0.751	0	0.716587	0.771964	0	1.12911	0	0	0	0	0	0	0	0	0	0	0	0	0	0	0	1.30955	0	0	0.775212	0	0	1.07121	0	0.57053	0	0	0.836957	0.913731	0	0	0	0	0	0	0.752306	0	0	0	0	0	0.583682
RN7SL605P	0	0	2.17924	0	0	0	0	0	0.817636	1.51079	0	0	0	0	0	0	0	0	0	0	0	0.498269	0	0	0	0.68724	1.50719	0	0	0	0	0.931612	1.22884	0.664346	0	1.38318	0	0.733494	0	0	0.870845	0	0.752306	0	0	0	0	0	0.583682
RN7SL602P	0	0	0	0	0.716587	0.771964	0	1.12911	0	0	0	0	0	0	0	0	0	0	0	0	0	0	1.6354	0	0	1.09081	0	0	0	0	0.900973	0.931612	0	0	0	0.913731	0	0	0	0	0.870845	0	1.17682	0	0	0	0	0	0
RN7SL531P	0	1.09944	1.47205	0	0.716587	0	1.19544	0	0.817636	0	0.992611	0	0	0	0	0	0	0	0	1.97485	0	0	1.12021	0	0	0	0	0	0	1.91075	0.900973	0.931612	1.22884	0.664346	0	1.38318	0	0	0	0	0	0	1.47396	0	0	0	0	0	0
RN7SL525P	0	1.09944	2.29864	0	1.42144	0	0	1.64602	0.817636	0	0	0	0	0	0	1.92168	0	0	1.06015	1.24741	0	0	1.12021	1.62083	0	0	0.775212	0	0	1.07121	0.900973	0.931612	0	0	0	0	0.790163	0	0.586918	0	0	0	0.752306	0	0	0	0	0	0.949898
RN7SL510P	0	0	0	0	0.716587	0	0	0	0	0	0	0	0	0	0	0	0	0	0	0.806701	0	0	1.6354	0	0	0	1.50719	0	0	0	0	1.1964	1.22884	0	0	0.913731	0	0	0	0	0	0	0.752306	0	0	0	0	0.20424	0
RN7SL391P	0	0	1.47205	0	0.716587	0	1.19544	1.12911	1.26146	1.51079	0	0	0	0	0	0	0.896273	0	0	1.97485	0	0	0	0	0	0	1.73799	0	0	1.57656	0.900973	0.57053	2.11065	0	0.836957	0	0	0	0	0	0	0	1.17682	0	0	0	0	0	0.583682
RN7SL202P	0	0	1.47205	0	0.716587	0	0	0	0	0	0	0	0.532922	0	0.751433	0	0	0	0	0.806701	0	0	0	0.855307	0	0	1.50719	0	0	0	0	0.931612	1.22884	0	0.836957	0	0	0	0	0.692173	0	0	1.17682	0.663785	0	0	0	0	0
RN7SL134P	0	0	1.47205	0	0.716587	0	0	1.98516	0	1.51079	0	0	0.532922	0	0	0	0	0	0	1.24741	0	0	0	0.855307	0	0	0.775212	0	0	1.07121	0	0.57053	0	0	0.836957	1.38318	0	0	0	0	0	0	0.752306	0	0	0	1.11792	0	0.949898
RN7SL121P	0	0	1.47205	0	1.42144	0	0	1.12911	0	1.51079	0	0	0	0	0	0	0	0	0	0.806701	0	0	1.12021	0.855307	1.05562	0.68724	0	0	0	1.57656	0.900973	0.57053	0	0.664346	0	0.913731	0	0	0	0	0	0	1.70278	0	0	0	0	0	0.583682
RIPK2	0	0	0	0.780444	0	0	0	0	0	0	0	0	0.532922	0.884608	0	0	0	0	0	0	0	0	0	0	0	0	0	0	0	0	0	0	0	0	0	0.913731	0	0	0	0	0	0	0.752306	0	0	0	0	0	0
RHOQ	0	0	0	0	0	0	0	0	0	0	0	1.67593	0	0	0.751433	0	1.3613	0	0	0.806701	0	0	0	0	1.05562	0.68724	0	0	0	1.07121	0.900973	0.57053	0	0	0	0	0	0	0.586918	0.692173	0	0	0	1.3421	0	0	0	0	0
RHOJ	0	1.61052	1.88682	0.780444	1.12983	0.771964	0	0	0	0	0	0	0	1.34662	1.47268	1.36503	0	0	1.5632	0	1.62626	1.07776	0	0	0	0	0	0	0	0	0	1.1964	0	1.0601	0	0	1.52869	1.15214	0.954383	0.692173	0	0	1.17682	0	1.07938	0	0	0	0
RHOH	1.18052	0	0	0	0	0	1.19544	0	0	0	0	0	0	0	0	0	0	0	0	0	0	0	0	0	0	0	0	0	0	0	0	0	1.22884	0	0.836957	0.913731	0	0	0	0	0	0	0	0	0	0	0	0	0
RHOG	0	0	0	0.464456	0	0.771964	0	0	0	0	0	0	0.532922	0	0	0	0	0	0	0	0.968247	0	0	0	1.05562	0	0	0	0	0	0	0	0	1.34296	0	0	0	0	0.586918	0	0	0	0.752306	0.663785	0	0	0	0.20424	0
RHOC	0	0	0	1.21356	1.12983	1.20246	0	0	0	0	0	0	0.878788	1.34662	0.751433	1.36503	0	1.8858	0	0	1.23846	0.498269	0	0	0	0	0	1.50635	2.13254	0	0	0.57053	0	1.0601	0	0.913731	1.22607	0	0.586918	1.09739	0.870845	1.11661	0	1.56232	0	0	0	0.20424	0
RHOBTB3	0	0	0	0	0	0	0	1.12911	0	0	0	0	0	0.884608	0	0	0	0	0	0	0	0	0	0	0	0	0.775212	0	1.55131	1.07121	0	0	0	0	0	0	0	0	0	0	0	0	0.752306	0	0	0	0	0.645376	0
RHOB	0	0	0	0.464456	0	0	0	0	0	0	1.80764	0	1.50879	1.34662	0.751433	0	0	0	0	0	0.596946	1.2766	0	0	1.05562	0	0	0	0	0	0	0	0	0	0	0	0	0.733494	0	0	0	0.706616	0	0.663785	0	0	0	0.645376	0
RHOA	1.18052	0	0.751	1.21356	0.716587	1.5025	0	1.12911	0	0	0	0	1.33937	1.66149	0	1.92168	1.67755	2.23949	1.5632	0	1.90511	1.07776	1.12021	1.62083	1.55771	1.60026	0	0	0	1.07121	0.900973	0	0	1.74369	0.836957	1.38318	0.790163	0.733494	1.43387	1.09739	0	0.706616	0	1.3421	0	1.74616	0	0.645376	0
RGS5	1.18052	0	0	0.780444	0.716587	0	4.18592	0	0	1.51079	1.48091	0	0	0	0	0	5.17128	0	0	0	0	0	1.12021	0	4.25753	4.0897	0	0	5.66971	1.07121	0	0	0	0.664346	0	0	0	0	0.586918	0	0	0	0	5.66433	0	0	1.11792	0	0.583682
RGS3	0	0	0	2.40417	0	0.771964	0	0	0	0	0	0	0.878788	0	0	0	0	0	0	0	0.968247	0.82938	0	0	0	0	0	0	0	0	0	0.57053	0	0	1.28619	0	1.52869	0	0	0	0	0	0	0	1.07938	0	0	0	0.583682
RGS2	0	0	0	1.21356	0	0	0	0	0	0	0	0	0	0	0	0	0	0	0	0	0	0	0	0	0	0	0	0	0	0	0	0	0	0	0	0	0	0	0.586918	0	0	0	0.752306	0	0	0	0	0	0
RGS16	0	0	0	0	0	0	0	0	0	0	0	0	0	0	0	0	1.3613	0	0	0	0	0	0	0	2.33923	1.3776	0	0	0	0	0	0	0	0	0	0	0	0	0	0	0.870845	0	0	1.3421	2.17182	0	0	0	0
RGS10	1.18052	0	0	0	0	0	0	0	0	0	0	0	0	0	0	0	0	0	0	0	0	0	0	0	0	0	0	0	0	0	0	0	0	0	0	0	0	0	0	0	0	0	0	0	0	0	0	0	0
RGS1	0	0	0	0	0	0	0	1.12911	0	0	0	0	0	0	0	0	0	0	0	0	0	0	0	0	0	0	0	0	0	0	0	0	0	0	0	0	0	0	0	0	0	0	0	0	0	0	0	0	0.583682
RGL1	0	0	0	0	0	0.771964	0	0	0	1.51079	0	0	0.878788	1.34662	0	0	0	0	0	0	0	0.498269	0	0.855307	0	1.09081	0	0	0	0	0	0	0	1.0601	1.28619	0	0	0.733494	0.954383	0.692173	0	0	0	1.3421	0	0	0	0	0
RFWD3	0	0	0	0	0.716587	0	0	0	0	0	0	0	0	0	0	0	0	0	0	0	0	0	0	0	0	0	0	0	0	0	0	0	0	0	0	0	0	0	0	0	0	0	0	0	0	0	0	0	0
REV3L	1.18052	1.94718	1.17511	0.780444	2.23929	0	2.32468	2.4397	0	1.51079	0	2.27094	0	0.884608	0.751433	0	1.9175	0	1.5632	1.55232	0.968247	1.07776	1.6354	2.4703	0	1.09081	1.73799	1.01339	0	1.57656	2.11789	1.85448	1.7639	0.664346	0	1.70146	0.790163	1.15214	0.586918	0	0	0	2.18143	1.05935	1.92132	1.74616	1.97088	0.20424	1.60243
RERG	0	0	0	0	0	0	1.19544	0	0	0	0	0	0	0	0	0	0	0	0	0	0	0	0	0	1.55771	0	0	0	0	0	0	0	0	0	0	0	0	0	0	0	0	0	0	0.663785	0	0	0	0	0.583682
REL	0	0	0.751	0	0	0	0	0	0	0	0	0	0	0	0	0	0	1.33381	0	0	0	0.498269	1.6354	0	0	0	0.775212	1.01339	0	0	0	0.57053	0	0.664346	0	0	0.790163	0	0	0	0	0	0.752306	0	0	0	1.11792	0.373796	0
RDX	0	1.61052	0.751	0.464456	1.83094	2.07798	1.72465	0	0	0	0.992611	0	2.08527	0.884608	1.47268	0	0.896273	0	1.06015	0	0.968247	1.58465	0	1.30955	1.05562	0	0	2.28022	0	0	0	0.931612	0	1.89654	0.836957	0.913731	0	0	1.22257	1.60817	1.32925	0.706616	0	0	0	1.74616	2.73567	0.645376	0.583682
RCAN2	0	0	0	0.464456	0	0	0	0	0	0	0	0	0.532922	0	0	0	1.3613	0	0	0	0	0	0	0	0	1.7823	0	0	0	0	0	0	0	0	0	0.913731	0	0	0	0	0	0	0.752306	1.3421	1.58641	0	0	0	0
RBPMS	0	1.61052	0	0.780444	1.12983	1.5025	1.19544	0	0	0	0.992611	0	0.878788	1.66149	0	0	0.896273	1.33381	0	0	1.23846	1.07776	1.12021	0	1.55771	1.60026	0	1.01339	2.13254	0	0	0	0	0	0	0.913731	1.76075	1.44641	0.586918	0.692173	0	0	0.752306	0	0	0	1.11792	0.373796	0
RBPJ	0	0	0	0	1.12983	0	0	0	0	1.51079	0	0	0	1.34662	0	2.27724	1.67755	0	0	0.806701	0.968247	1.44242	0	0.855307	1.05562	0	0	0	2.13254	0	0	0.57053	0	0.664346	0.836957	0	0	1.44641	0.586918	0	0	0	0.752306	0.663785	1.58641	0	0	0.373796	0
RBP7	1.18052	1.61052	0	1.37553	0	2.2142	0	0	0	0	0	0	0	2.09355	1.17568	0	0	0	1.89639	0	2.64539	3.10895	0	1.30955	0	0	0	0	0	0	0	0	0	0.664346	0	0	0	0.733494	1.75675	0.692173	0	0	0	0	0	0	0	0	0.583682
RBP4	0	0	0	0	0	0	0	0	1.56785	0	0	0	0	0	0	0	0	0	0	0	0	0	0	0	0	0	0	0	0	0	0	0.57053	0	0.664346	0	0	0	0	0	0	0.870845	3.16357	0	0	1.07938	1.74616	0	3.59906	0
RBP1	0	0	0	0.780444	0	0	0	0	0	0	0	0	0	0	0	0	0.896273	0	0	0	0	0	0	0	1.05562	0	0	0	0	0	0	0	0	0	0	0	0	0	0	0	0	0	0	0	0	0	0	0	0
RBMX	0	0	0	0	1.12983	0.771964	0	0	0	1.51079	0	0	0	0	0	0	1.3613	0	0	0	0.968247	0.498269	0	0	0	1.09081	0	1.01339	0	0	0	0	1.22884	0	0	0	0.790163	0.733494	0	0.692173	0	0	0	0.663785	1.07938	0	1.11792	0.858826	0
RBMS3	0	0	0.751	0	0	0.771964	0	0	0	0	0	0	0	0.884608	0	0	0.896273	0	1.5632	0	0.596946	0	0	0.855307	1.05562	0.68724	0	0	0	1.91075	0.900973	0.57053	0	0.664346	0	0	0	0	0.954383	0.692173	0	0	1.17682	0	1.07938	0	0	0	0
RBM7	0	1.09944	1.17511	0.780444	0.716587	0	0	0	0.817636	0	0	0	0	0	0	0	0	0	0	1.24741	0.596946	0.498269	0	1.62083	0	0.68724	0	0	0	1.07121	0	0	0	0.664346	0	0.913731	0	0.733494	0	0	0	0	0	0	0	0	0	0.518761	0.949898
RBM47	0	0	0	0	0	0	0	0	0	0	0	0	0	0	0	0	0	0	0	0	0	0	0	0	0	0	0	0	0	1.07121	0	0	0	0	0.836957	1.38318	0	0	0	0	0	0	0.752306	0	0	0	0	0.20424	0.583682
RBM39	1.18052	1.09944	0.751	1.02025	1.12983	1.5025	0	1.12911	1.99181	0	2.05356	1.67593	0.532922	2.09355	1.17568	1.36503	0	1.33381	0	0	1.23846	0	0	0	1.55771	0.68724	0	0	0	0	0	0	0	1.34296	0.836957	0.913731	0.790163	0	0.954383	0.692173	0.870845	0	0	0	1.07938	0	0	1.1123	0
RBM3	2.05025	1.61052	1.17511	1.74628	0.716587	0	1.19544	0	1.56785	0	0	0	1.50879	0	0	0	0.896273	1.8858	1.5632	1.24741	1.90511	1.44242	1.12021	0	1.55771	1.09081	0.775212	1.83514	2.13254	0	0	0	0	0.664346	0.836957	0	0	1.15214	1.22257	0.692173	0	0.706616	0.752306	1.89555	1.58641	1.74616	0	1.18431	0
RBM28	0	0	2.29864	0	2.60905	0	2.32468	2.6075	1.26146	3.24767	0	0	0.532922	0.884608	0.751433	1.36503	0	2.23949	1.06015	2.68528	0.968247	0	1.6354	1.85792	1.05562	0.68724	2.08326	0	0	3.3289	2.65119	2.46691	3.22682	1.74369	1.28619	2.76962	0	0	1.43387	0.692173	0.870845	0	2.8824	1.3421	1.07938	0	0	0.20424	2.18998
RBM25	2.30534	2.19865	0.751	0.464456	1.12983	1.20246	2.32468	0	2.28874	0	0	0	2.08527	1.34662	2.17997	2.91808	0	1.33381	2.14593	0	0.968247	0.82938	1.12021	1.30955	2.1398	2.06972	1.50719	1.50635	2.4978	1.07121	0	1.57855	2.11065	1.0601	1.59513	0	2.10741	1.15214	2.3603	2.48424	2.23416	0.706616	0	1.05935	2.17182	1.74616	2.42458	0.95062	1.87984
RBL1	0	0	1.17511	0	1.98629	0	0	1.98516	0.817636	0	0	0	0.532922	0	0	1.36503	0	0	0	1.78571	0.596946	0.498269	0	1.62083	0	0	1.50719	1.01339	0	0	0.900973	1.1964	1.7639	0	0.836957	0	0.790163	0	0	0	0	0	0.752306	0	0	0	0	0.20424	1.21742
RBFOX2	0	1.94718	1.17511	1.02025	0	0.771964	0	0	1.56785	1.51079	0.992611	0	0.878788	0	0.751433	1.36503	0.896273	0	1.5632	0	0.596946	1.07776	0	0	0	0.68724	0	1.01339	1.55131	0	0	0	1.22884	0.664346	0	0	0	0	1.22257	0.692173	0	0	0	1.89555	0	0	0	0.645376	0
RBBP7	0	0	0	0.780444	0.716587	0	0	0	0	0	0	0	0.532922	0	0	0	0	0	0	0	0	0	0	0	1.05562	1.3776	0	0	0	0	0	0	0	0	0	0.913731	0	0	0.586918	0	0	1.11661	0	0.663785	0	0	0	0	0
RB1	0	0	0.751	0.464456	0	1.20246	0	1.64602	0	0	0	0	0	0	0	0	0	0	0	0	1.23846	0.498269	0	0	0	0	0	0	0	0	0	0.57053	0	0.664346	0	0	0	0.733494	0	0	0	0	0	0	0	1.74616	0	0	0.583682
RASSF5	0	0	0	0	0	0	0	0	0	0	0	0	0	0	0	0	0	0	0	0	0	0	0	0	0	0	0	0	0	0	0	0	0	0	0	0	0	0	0	0	0	0	0.752306	0	0	0	0	0	0
RASSF4	0	0	0	0	0	0	0	0	0	0	0	0	0	0	0	0	0.896273	0	0	0	0	0	0	0	0	1.09081	0	0	0	0	0	0	0	0	0	0	0	0	0	0	0	0	0	0.663785	0	0	0	0.20424	0
RASL12	0	0	0	0	0	0	0	0	0	0	0	0	0	0	0	0	1.3613	0	0	0	0	0	0	0	1.89049	0	0	0	0	0	0	0	0	0	0	0	0	0	0	0	0	0	0	0	0	0	0	0	0
RASIP1	0	0	0	0.464456	0	0.771964	0	0	0	0	0	0	0.532922	0.884608	1.17568	0	0	0	0	0	0.596946	0.498269	0	0.855307	0	0	0	0	0	0	0	0.57053	0	1.34296	0.836957	1.38318	0	0	0.586918	0	0	0	0	0	0	0	0	0	0
RASGRP1	1.18052	0	0	0	0	0	0	1.12911	0	0	0	0	0	0	0	0	0	0	0	0	0	0	0	0	0	0	0	0	0	0	0	0	1.22884	0	0	0	0	0	0	0	0	0	0	0	0	0	0	0	0
RASGEF1B	0	0	0.751	0	0	0	0	0	0	1.51079	0	0	0	0	0	0	0	0	0	0	0	0	0	0	0	0	0	0	0	0	0	0	0	0	0	0	0	0	0	0	0	0	0	0	0	0	0	0	0.583682
RASEF	0	1.09944	2.40531	0.464456	2.34527	0	2.06897	3.18013	0	2.0871	0	1.67593	0.532922	1.66149	0	0	0	0	0	3.253	0	0	3.16751	2.57876	1.89049	0.68724	2.71281	0	0	2.52737	3.54722	3.0835	3.12574	1.56324	0.836957	2.94167	0.790163	0.733494	1.43387	0	0	0	2.74765	0	0	0	0	0	2.77839
RASAL2	0	2.39946	1.17511	0.464456	0	0	0	0	0	0	0	0	1.65365	1.34662	0.751433	2.27724	1.67755	0	1.89639	1.55232	0.968247	0.82938	1.6354	0.855307	1.89049	1.3776	1.20669	1.01339	0	0	0.900973	1.1964	1.22884	0.664346	2.02153	0.913731	0.790163	0.733494	0	1.09739	0.870845	0	0.752306	0	1.07938	1.74616	0	0	0.583682
RASA4	0	0	1.47205	0.464456	0.716587	1.20246	0	0	1.26146	0	0	0	0	1.34662	0	0	0	0	1.06015	0	0	2.53765	0	0.855307	1.05562	0.68724	0	2.44546	1.55131	1.07121	0	2.16338	0	0.664346	0	0	0.790163	0	0	0	1.88065	0	0.752306	0.663785	0	0	2.22322	0	0
RASA2	0	1.09944	0	0	0	0	0	0	0	0	0	0	0	0	0.751433	0	0.896273	1.33381	0	0	0	0	1.12021	0	0	0	0	0	0	0	0	0	0	0	0	0	0	0	0	0	0	0	0	0	0	0	0	0	0
RARRES3	2.05025	0	0	0	0	0	0	0	0	0	0	0	0	0	0	0	0	0	0	0	0	0	0	0	0	0	0	0	0	0	0	0	0	0	0	0	0	0	0	0	0	0	0	0.663785	0	0	0	0	0
RARRES2	0	0	0	0	0	0	0	0	0	0	0	0	0	0	0	0	0	0	0	0	0	0	0	0	0	0	0	0	0	0	0	0	0	0	0	0	0	0	0	0	0	1.40661	0	0	0	1.74616	0	1.03471	0
RAPGEF5	0	1.09944	0.751	0.464456	0.716587	0.771964	0	0	0	0	0	0	0	0	1.17568	1.92168	0	1.33381	0	0	1.23846	0.498269	0	0.855307	0	0	0	1.01339	0	0	0	0	0	0	0	0	0	0.733494	0.954383	0	0.870845	0	0	1.05935	0	0	0	0	0
RAPGEF3	0	0	0	0	1.42144	0	0	0	0	0	0	0	0	0	0	0	0	0	1.5632	0	0	1.07776	1.9738	0.855307	0	0	0	1.01339	0	0	0	0.931612	0	0	0	0	0	0	0	1.09739	0.870845	0	0	0	1.58641	0	1.63267	0	0.583682
RAPGEF2	0	1.09944	0	0.464456	0.716587	0	1.19544	1.12911	0	0	0	2.27094	0.878788	1.34662	0	0	0	0	1.89639	0	0	0	0	0	0	0.68724	1.20669	0	0	0	0	0	0	0.664346	0.836957	0.913731	0	0	0.586918	1.09739	0	0	0	0	1.92132	0	2.22322	0	0
RAP2B	0	0	0	0	0	0	0	0	0	0	0	0	0	0.884608	0	0	0	0	0	0	0.596946	0	0	0	1.05562	0	0	0	0	0	0	0	0	0	0.836957	0	0	0	0	1.09739	0	0	0.752306	0	0	0	0	0	0.583682
RAP2A	0	0	0	0	0	0	0	1.64602	0	0	0	0	0	0	0	0	0	0	0	0	0	0.498269	0	0	1.55771	0	0	0	0	0	0	0	0	0	0	0	0	0	0	0	0.870845	0	0	0	0	0	0	0	0
RAP1A	1.18052	0	0.751	0.464456	0	0.771964	0	0	0	0	0	0	1.33937	0.884608	1.47268	1.36503	0	0	0	0	1.62626	0.82938	0	0.855307	0	0.68724	0	1.50635	0	0	0.900973	0	0	0	0	0	0	0.733494	0.586918	0	0	0.706616	0	0	0	1.74616	0	0.518761	0
RANBP1	0	0	0	0.464456	0.716587	0	0	1.12911	0	0	0	0	0.532922	0	0	0	0	0	0	0.806701	0	0	0	0	1.05562	0	0	0	0	0	0	0	0	0	0	0	0	1.15214	0	0	0	0.706616	0	0	0	0	0	0	0
RAN	1.18052	0	0	1.02025	0.716587	0.771964	1.19544	1.12911	1.56785	0	0	0	0.532922	1.34662	0	0	0.896273	0	0	0	0.968247	0	0	0	0	0.68724	0	0	2.4978	0	0	0	0	0.664346	0.836957	1.38318	0.790163	1.15214	0	0	0	1.96942	0	0.663785	1.07938	0	0	1.99682	0
RAMP3	0	1.09944	0	1.37553	0	0.771964	0	0	0	0	0	0	0	1.66149	0	0	0	0	1.06015	0	2.12301	1.70918	0	1.30955	0	0	0	1.01339	0	1.07121	0	0	0	1.0601	1.28619	0.913731	0.790163	0	0.586918	0	0.870845	0	0	0	0	0	1.11792	0.20424	0.583682
RAMP2-AS1	0	0	1.70076	0.464456	1.64698	0.771964	0	1.12911	0	0	0	0	0.532922	0	0	1.36503	0	0	0	1.24741	0.596946	0.498269	1.12021	0	0	0	0	0	0	0	0	1.1964	0	0	1.28619	0	0	0.733494	0.586918	0	0.870845	0	0.752306	0	0	0	1.11792	0	1.42832
RAMP2	0	0	0	0.780444	0	0.771964	0	0	0	0	0.992611	0	1.33937	0.884608	0.751433	0	0	1.8858	1.06015	0	0.968247	1.2766	0	1.62083	0	0	0	0	0	1.07121	0	0	1.22884	0	1.28619	0	1.76075	0.733494	0.586918	0.692173	0.870845	0	0	0	1.07938	0	1.11792	0	0
RALGPS2	0	0	0	0	0	0	0	0	0	0	0	0	0	0	0	0	0	0	0	0	0	0	0	0	0	0	0	0	0	0	0	0	0	0	0	0	0	0	0	0	0	0	0	0	0	0	0	0	0
RAI14	0	0	1.47205	1.74628	0.716587	0.771964	0	0	0	1.51079	0.992611	0	0.878788	0.884608	0.751433	1.36503	0.896273	0	0	0	1.23846	0	1.12021	0.855307	0	2.06972	0	1.50635	0	0	0	0.57053	0	0.664346	0	0.913731	0	0	0	0.692173	0.870845	0	0	0	1.58641	0	0	0	0
RAD51AP1	0	1.09944	0	0	0	0	0	0	0	0	0	0	0	0	0	0	0	0	0	0	0	0	0	0	0	0	0.775212	0	0	0	0	0	0	0	0	0	0	0	0	0	0	0	0	0	0	0	0	0.20424	0
RAD23B	0	1.09944	0	0.464456	0	0.771964	0	0	1.26146	0	0	0	0.532922	0	0	0	0	1.33381	1.06015	0	1.23846	0.82938	0	0.855307	0	0.68724	1.20669	0	0	0	0	0	0	0.664346	0	1.38318	0	0.733494	0.954383	0	0	0	0	1.05935	0	1.74616	0	0.95062	0.583682
RAD21	1.18052	0	0	0.464456	0	0	0	0	1.99181	0	0	0	0	0.884608	1.17568	1.36503	1.3613	1.33381	0	1.24741	0.968247	1.07776	1.6354	0.855307	1.05562	0	0	1.01339	1.55131	0	0	0	0	0	0	0.913731	0.790163	0	1.22257	0.692173	1.32925	0	0.752306	0	0	0	0	0.20424	0
RACGAP1	0	0	0	0.464456	0	0	0	0	0	0	0	0	0	0	0	0	0	0	0	0	0	0	0	0	0	0	0	0	0	0	0	0	0	0	0	0	0	0	0	0	0	0	0	0	0	0	0	0	0
RAC2	2.05025	0	0	0	0	0	0	0	0	0	0	0	0	0	0	0	0	0	0	0	0	0	0	0	0	0	0	0	0	0	0	0	0	0	0	0	0	0	0	0	0	0	0	0	0	0	0	0	0.583682
RAC1	0	1.09944	0.751	1.8446	1.42144	1.73303	1.19544	0	0	0	1.48091	0	0.878788	2.51657	2.29938	1.92168	2.11092	0	1.06015	0	1.23846	2.0935	0	1.62083	2.50547	1.3776	0	2.08221	2.76481	0	0	0	1.22884	0.664346	2.18163	0.913731	0.790163	0.733494	1.60826	1.38502	2.37301	2.22181	0	1.89555	1.07938	2.34816	1.11792	0.95062	0
RABL3	1.18052	0	0.751	0	1.12983	0	0	1.64602	0	1.51079	0	0	0	0	0	0	0.896273	0	0	0	0	0	0	0	0	0	0.775212	0	0	0	0.900973	0.57053	0	0	0	0	0	0	0.586918	0	0	0	0	0	0	0	0	0	1.21742
RAB7A	0	0	0	1.02025	0	0.771964	0	0	1.56785	0	0	0	0.532922	1.34662	0	0	1.3613	0	0	0	0.968247	0	0	0	0	0	0	0	1.55131	0	0	0	0	0	0	0	0	0.733494	0.586918	0.692173	0	0	0	1.05935	0	1.74616	0	0.373796	0
RAB31	0	0	1.47205	0	0	0	0	0	0	0	0	0	0.532922	0.884608	0.751433	0	1.9175	0	0	0	0	0.498269	0	0	1.89049	1.3776	0	1.01339	0	0	0	0	0	0	0	0.913731	1.22607	0	0.586918	0	0	0	0	1.05935	0	0	0	0	0
RAB29	0	0	0	0.464456	0	0	0	0	0.817636	0	0	0	0	0	0	0	0	0	1.06015	0	0.968247	0	0	0	0	0	0	0	0	0	0	0.57053	0	0	0.836957	0	0	0	0	0	0	0	0	0	0	0	0	0	0
RAB27A	1.18052	0	2.17924	0.464456	1.64698	1.20246	1.72465	2.6075	0	2.0871	0.992611	0	0.878788	0.884608	0.751433	0	1.67755	1.8858	0	1.97485	0	0.498269	1.9738	1.30955	1.05562	0	2.78785	1.50635	0	1.07121	1.684	1.72598	1.22884	1.34296	0	1.38318	0	0	1.43387	0.692173	0.870845	0	1.88891	0.663785	0	0	0	0	1.42832
RAB20	0	0	0	0	0	0	0	0	0	0	0	0	0	0	0	0	0	0	0	0	0	0	0	0	0	0	0	0	0	0	0	0	0	0	0	0	0	0	0	0	0	0	0	0.663785	0	0	0	0	0
RAB13	0	1.09944	0	1.8446	1.12983	1.92029	1.72465	0	0	1.51079	0	0	1.13534	0.884608	0	1.36503	0	0	1.5632	0	1.77535	1.2766	0	0	1.05562	0	0	2.28022	0	1.57656	0	0	0	0	0	0	0.790163	1.44641	2.28172	0.692173	0.870845	0	0.752306	0.663785	0	2.72137	1.63267	1.1123	0.583682
QSOX1	0	0	0	0.780444	0	0	0	1.64602	0	0	0	0	0.532922	0.884608	0.751433	0	0	0	0	1.78571	0.596946	0.498269	1.12021	0	0	0	0	0	0	0	0	1.1964	0	0	0	0.913731	0	0	0	0	0	0	0	0	0	0	0	0	0.949898
QPRT	0	0	0	0	0	0	1.19544	0	1.26146	0	0	0	0	0	0	0	0	0	0	0	0	0	0	0	0	0.68724	0	0	0	0	0	0	0	0	0	0	0	0	0	0	0	0.706616	0	0.663785	0	1.74616	0	1.31447	0
QKI	0	0	0.751	0.464456	0	0	0	0	0	0	0.992611	0	0	1.34662	1.17568	0	0.896273	0	1.06015	0.806701	1.23846	0.498269	0	1.30955	0	1.09081	0	0	1.55131	1.57656	0	0.57053	0	0	1.28619	0	0	0.733494	0	0.692173	1.32925	0	0	0.663785	0	0	0	0.518761	0.583682
PYHIN1	0	0	1.47205	0	0	0	0	1.12911	0	1.51079	0	1.67593	0	0	0	0	0	0	0	0	0	0	1.12021	0	0	0	0.775212	0	0	0	0.900973	1.1964	0	0	0.836957	0.913731	0	0	0	0	0	0	0.752306	0	0	0	0	0	0.583682
PYCARD	0	0	0	0	0	0	0	0	0	0	0	0	0	0	0	0	0	0	0	0	0	0	0	0	0	0	0	0	0	0	0	0	0	0	0	0	0	0	0	0	0	0	0	0	0	0	0	0.20424	0
PXMP4	0	0	1.17511	0	0	1.20246	1.19544	0	0	0	1.80764	0	0	0	0	0	0	0	0	1.55232	0	0.498269	0	0.855307	0	0	0.775212	0	0	1.07121	0.900973	0.931612	0	0.664346	1.28619	0	0	0	0	0.692173	0	0	1.70278	0.663785	0	1.74616	0	0	0.583682
PXDN	0	0	0	0.464456	1.98629	1.20246	0	0	0	1.51079	0	0	1.33937	0	2.29938	2.7464	0	1.8858	1.06015	0	0	0.498269	1.12021	0	0	2.47517	0	0	0	0	0	0.57053	0	1.0601	0	1.70146	0	0.733494	0.586918	1.60817	0.870845	0	1.17682	0	1.58641	0	0	0	0
PVRIG	0	0	0	0	0	0	0	0	0	0	0	0	0	0	0	0	0	0	0	0	0	0	0	0	0	0	0	0	0	0	0	0	0	0	0	0	0	0	0	0	0	0	0	0	0	0	0	0	0
PURA	0	0	0.751	1.02025	0	0	0	0	1.56785	0	1.80764	0	0	1.66149	0.751433	0	0	1.33381	1.5632	0.806701	0.596946	0.498269	1.12021	1.30955	0	1.3776	0	0	0	1.07121	0.900973	0	0	1.89654	1.28619	0.913731	1.52869	1.15214	0.954383	1.38502	1.32925	0	0	0.663785	0	0	0	0.645376	0
PTTG1IP	0	0	0.751	1.02025	0	1.5025	1.72465	0	0	0	1.48091	0	1.78018	0.884608	0	1.92168	0.896273	0	1.89639	0	0.968247	1.2766	0	0	0	0	0	2.58727	0	1.57656	0	0	0	1.0601	1.28619	0.913731	0.790163	0.733494	1.22257	0	0.870845	0	0	0.663785	0	0	0	0.20424	0
PTTG1	0	0	0	0	0	0	0	0	0	0	0	0	0.532922	0	0	0	0	0	0	0	0	0	0	0	0	0	0	1.01339	0	0	0	0	0	0	0	0	0	0	0	0	0	0.706616	0	0	0	0	0	0	0
PTRF	0	0	0	1.63726	0.716587	1.5025	1.19544	0	0	0	2.05356	0	1.33937	2.25522	1.88751	0	0.896273	1.33381	1.06015	0.806701	0.968247	1.44242	1.12021	1.30955	1.89049	2.38813	0	1.01339	0	1.91075	0	0.931612	0	1.89654	0	0	1.94901	1.44641	2.28172	1.38502	0	0	0	1.89555	1.58641	1.74616	1.97088	0	0.583682
PTPRM	0	1.09944	0.751	0.780444	0.716587	1.20246	0	0	0	0	0	0	0.878788	0	1.47268	1.36503	0	1.8858	2.14593	0	1.90511	0	0	0	0	0	0.775212	0	0	1.07121	0	0	0	0.664346	0	0	1.52869	0	0.954383	0.692173	0	0	0	0	1.07938	0	1.11792	0	0
PTPRK	0	0	0	0	0.716587	0.771964	0	0	0	0	0	1.67593	0.532922	0.884608	0.751433	0	0	0	0	0.806701	0.968247	0.498269	0	0.855307	0	0	0	0	0	1.07121	0	0	0	0	1.28619	0	0	1.15214	0.586918	0	0	0	0	0.663785	0	0	1.11792	0	0
PTPRF	0	0	0	0	0	0	0	0	0	0	0	0	0	0	0	0	0	0	0	0	0	0	0	0	0	0	0	0	0	0	0	0	0	0	0	0	0	0	0	0	0	0	0	0	0	1.74616	0	1.18431	0
PTPRE	1.70705	0	0	0	1.64698	0.771964	0	0	0	0	0	0	1.13534	0	1.17568	0	0	1.8858	0	0	0.596946	0	0	1.85792	0	1.09081	0	0	0	1.07121	0	0.57053	0	0	0	1.94257	0	0	0.586918	0	0	0	0	0	0	0	0	0	0.949898
PTPRCAP	1.70705	0	0	0	0	0	0	0	0	0	0	0	0	0	0	1.36503	0	0	0	0	0	0	0	0	0	0	0	0	0	0	0	0	0	0	0	0	0	0	0	0	0	0	0	0	0	0	0	0	0
PTPRC	2.82162	0	0.751	0	0	0	0	0	0	0	0	0	0	0	0	0	0	0	0	0.806701	0	0	0	0	0	0	0	0	0	0	0	0.931612	0	0	0	0	0	0	0	0	0	0	0	0	0	0	0	0	0
PTPRB	0	1.09944	1.17511	1.74628	0	1.73303	0	1.12911	0	0	2.68087	0	0	2.25522	0.751433	0	0	1.33381	1.89639	0	1.62626	1.2766	1.12021	1.62083	0	0	0	1.83514	0	0	0.900973	1.40559	0	1.0601	1.83086	0	1.22607	0.733494	0.586918	0	1.88065	0	0	0	1.07938	0	2.22322	0	0
PTPN7	0	0	0	0	0	0	0	0	0	0	0	0	0	0	0	0	0	0	0	0	0	0	0	0	0	0	0	0	0	0	0	0	0	0	0	0	0	0	0	0	0	0	0	0	0	0	0	0	0
PTPN6	0	0	0	0	0	0	0	0	0	0	0	0	0	0	0	0	0	0	0	0	0	0.498269	0	0	0	0	0	0	0	0	0	0	0	0	0	0	0	0	0	0	0	0	0	0	0	0	0	0	0
PTPN4	0	0	0	0.464456	0.716587	0	0	0	0	0	0	0	0	0	0	0	0	0	0	0	0	0	0	0	0	0	0	0	0	0	0	0.57053	0	0	0	0.913731	0	0	0	0	0	0	0	0	0	0	0	0	0.583682
PTPN22	0	0	0	0	0	0	0	0	0	0	0	0	0	0	0	0	0	0	0	0	0	0	0	0	0	0	0	0	0	0	0	0	0	0	0	0	0	0	0	0	0	0	0	0	0	0	0	0	0
PTPN18	0	0	0	0.464456	0	0	0	0	0	0	0	0	0	0	0.751433	0	0.896273	0	0	0	0.596946	0	0	0.855307	0	0	0	0	0	0	0	0.57053	0	0	0.836957	1.38318	0	0	0.586918	0	0	0	0	0	0	0	0	0	1.21742
PTPN14	0	0	0.751	1.37553	0	1.5025	0	0	0	0	1.48091	1.67593	0	0	0	0	0	0	1.5632	1.55232	0	0.82938	0	1.30955	0	0	0.775212	0	0	0	0	0.931612	0	1.0601	1.59513	0	0	1.15214	0.586918	1.38502	0	0	0	1.05935	1.58641	0	1.11792	0	0
PTPN12	0	1.61052	1.47205	1.02025	1.12983	2.07798	0	0	0	0	0.992611	0	0	0.884608	1.17568	0	1.3613	1.33381	0	0	1.45102	0	0	0.855307	0	0	0	1.01339	2.4978	0	0	0.57053	0	0	0.836957	0.913731	0.790163	0.733494	0.954383	1.60817	1.32925	0	0	0.663785	0	0	0	0	0.583682
PTP4A3	0	0	0	0	1.64698	1.20246	1.19544	0	0	0	1.48091	0	0.532922	1.34662	1.47268	0	1.67755	0	0	0	0	1.58465	0	0	2.1398	1.93628	0.775212	0	1.55131	0	0	0.57053	0	0	0	0.913731	0	1.44641	0	0.692173	0	0	0	0	0	0	0	0	0.583682
PTP4A2	0	0	0	0.780444	1.12983	0	0	0	0.817636	0	0.992611	0	0.878788	0	0.751433	0	0.896273	0	0	0.806701	1.62626	0.498269	0	0	0	1.60026	0	1.50635	2.13254	0	0	0.931612	0	0	0.836957	0	1.22607	0.733494	0.586918	0	1.64245	0	0	0.663785	0	0	1.11792	0.20424	0
PTP4A1	0	0	0	0.780444	0	0	0	0	2.40962	1.51079	0	0	0	1.34662	0	0	0	0	0	0	0	0	0	0	0	0.68724	0.775212	0	0	1.07121	0	0	0	0.664346	0.836957	0	0	0	0	0	0	0	0	0	0	0	0	1.03471	0
PTMS	0	1.61052	0	1.21356	1.12983	1.92029	1.19544	0	0	0	0	0	0	0	0.751433	0	0	1.33381	0	0	0.968247	0.498269	0	0.855307	1.05562	1.60026	0	2.71146	0	0	0	0	0	0.664346	0.836957	0	0.790163	0.733494	1.43387	0.692173	0	0	0	1.05935	1.07938	0	1.11792	1.18431	0.583682
PTMA	3.16063	2.94653	0.751	2.64182	1.98629	3.36781	3.5062	0	1.26146	1.51079	1.48091	2.27094	3.44758	3.33499	2.74611	1.92168	2.74216	3.02445	2.51185	1.24741	3.27361	2.37068	2.42768	2.04947	3.94647	3.57605	0.775212	4.04954	3.64329	1.57656	0.900973	1.40559	0	2.65508	0.836957	2.13673	2.47185	3.02153	3.73698	3.09152	2.60362	2.42325	1.70278	2.34485	2.17182	3.97259	3.24786	2.68747	0.949898
PTK6	0	0	0.751	0	0	0	1.72465	1.12911	0	0	0	0	0	0	0	0	0	0	0	1.97485	0.596946	0.498269	0	1.30955	0	0.68724	1.20669	0	0	1.07121	0	1.40559	0	0	0	0	0.790163	0	0	0	0	0	0.752306	0	0	0	1.11792	0.20424	0.949898
PTK2B	0	0	0	0	0.716587	0	0	0	0	0	0	0	0	0	0	0	0	0	0	0	0	0	0	0	0	0	0	1.01339	0	0	0	0	0	0	0.836957	0	0	0	0	0	0	0	0	0	0	0	0	0	0
PTK2	0	1.09944	0	0.780444	1.12983	0.771964	0	1.12911	0	0	0.992611	0	0.532922	0	0	0	0	1.33381	0	0	0	0.498269	0	0	0	0.68724	0	0	1.55131	1.57656	0	0	0	0	0	0	0.790163	0.733494	0	0.692173	0	0	0	1.05935	0	0	0	0	0
PTH1R	0	0	0	0	0	0	1.19544	0	0	0	0	0	0	0	0	0	0	0	0	0	0	0	0	0	0	2.18746	0	0	0	0	0	0	0	0	0	0	0	0	0	0	0	0	0	0.663785	0	0	0	0	0
PTGS2	0	0	0	0	0	0	0	0	0	0	0	0	0	0	0	0	0	0	0	0	0	0	0	0	0	0	0	0	0	1.07121	0	0	0	0	0	0	0	0	0	0	0	0	0	0	0	0	0	0	0.583682
PTGR1	0	0	0	0.780444	0	0.771964	0	0	0	0	0	0	0	0	0	0	0	0	0	0	0	0	0	0	0	0	0	0	0	0	0	0	0	0	0	0	0	0	0	0	0	1.40661	0	0	0	1.74616	0	0.95062	0
PTGIR	0	0	0	0	0	0	0	0	0	0	0	0	0	0	0	0	1.3613	0	0	0	0	0	1.12021	0	1.55771	0	0	0	0	0	0	0	0	0	0	0	0	0	0	0	0	0	0	1.3421	0	0	0	0	0
PTGES3	0	0	0	0.464456	1.42144	0	0	0	0	0	2.05356	0	0	0	0	0	0.896273	1.33381	0	0	1.23846	0.498269	0	0	1.05562	0	0	0	0	1.07121	0	0	0	0	0	0	0.790163	0	0	0.692173	0.870845	0	0	0.663785	0	0	1.11792	0.858826	0
PTGER4	0	0	0	0.464456	0	0	0	0	0	0	0	0	0	0	0	0	0	0	0	0	0	0	0	0	0	0	0	0	0	0	0	0	0	0	0	0	0	0	0	0	0	0	0	0	0	0	0	0	0
PTEN	0	0	0	0	0	0	0	0	1.26146	0	0	0	0	0	0.751433	0	1.67755	0	0	0	1.23846	0	1.6354	0	0	0	0.775212	0	0	0	0.900973	0	0	0	0	0.913731	0	0	0	0.692173	0	0	0	1.3421	0	0	0	0.20424	0.949898
PTBP1	1.70705	1.09944	0	0.780444	0.716587	0.771964	1.19544	0	0.817636	0	0	0	0.878788	0	0	0	0.896273	0	0	0	0.968247	0	1.12021	0.855307	1.05562	1.09081	0	0	0	1.07121	0	0	0	0	0.836957	0.913731	0.790163	0.733494	0.586918	0.692173	0	0	0	1.3421	1.07938	0	0	0.373796	0.583682
PTAFR	0	0	0	0	0	0	0	0	0	0	1.48091	1.67593	0	0	0	0	0	0	0	0	0	0	0	0.855307	0	0.68724	0	0	0	0	0	0	0	0	0	0	0	0	0	0	0	0	0.752306	0	0	0	0	0	0
PSTPIP2	0	0	0.751	0	0	0	0	0	0	0	0	0	0	0	0	0	0	0	0	0	0	0	0	0	0	0	0	0	0	0	0	0.931612	0	0	0	0	0	0	0	0	0	0	0	0	0	0	0	0	0
PSME2	1.18052	1.09944	0	0.780444	0.716587	0.771964	0	0	0	0	0	0	0.878788	0.884608	0	0	0	0	0	0.806701	1.23846	0.498269	0	0	0	0	0	1.83514	1.55131	0	0	0	0	0.664346	0	0	0.790163	0	0	0	0.870845	0.706616	0	0	0	1.74616	0	0.518761	0
PSME1	1.18052	0	0	0.780444	1.12983	0	0	0	0	0	0	0	0	1.66149	0	0	0	0	1.06015	0	1.62626	0	0	0	0	0.68724	0	1.50635	0	0	0	0	0	0	0	0	0.790163	0	0	1.09739	1.32925	0	0	1.56232	0	1.74616	0	0.757772	0
PSMC3	0	0	0	1.02025	0	0.771964	1.19544	0	0	0	0	0	0.532922	0	0	0	0.896273	0	0	0	0	0	1.12021	0.855307	0	0.68724	0	0	2.13254	0	0	0	0	0	0.836957	0	0	0	0.586918	0	0.870845	0	0	0.663785	0	0	0	0.373796	0
PSMB9	0	0	0	0.780444	0	0	0	0	0	0	0	0	1.13534	0.884608	1.47268	0	0	1.33381	0	0	0.596946	0	0	0	0	0	0	0	0	0	0	0	0	0	0	0	1.22607	0	0.586918	0	0.870845	0	0	0	0	0	0	0	0
PSMB8	0	0	0	0.464456	0	0.771964	0	0	0	0	0	1.67593	0.878788	1.34662	0	0	0	0	0	0	1.77535	0.82938	0	0	0	0	0	2.08221	0	0	0	0	0	1.0601	0	0.913731	0	0.733494	0	1.79054	0.870845	0	0.752306	0	0	1.74616	0	0.20424	0.583682
PSMB6	1.18052	0	0	1.02025	0.716587	0.771964	0	0	0	0	0	0	0.532922	0	0	0	0	1.33381	0	0	0	0.82938	0	0	0	0.68724	0	1.01339	2.13254	0	0	0	0	1.0601	0	0	0	0	0.586918	0	0	1.6312	0	0.663785	0	0	0	0.95062	0
PSMB4	2.05025	0	0	1.21356	1.12983	1.5025	0	0	0.817636	0	0	1.67593	1.65365	1.66149	0.751433	0	0.896273	2.23949	1.06015	0	0.968247	1.44242	1.12021	0.855307	1.05562	0.68724	0	0	1.55131	0	0	0	0	0	0	0	0.790163	1.44641	0.954383	1.09739	0	1.11661	0	0	1.58641	1.74616	0	1.93289	0
PSMB10	0	0	0	0.464456	0	0	0	1.12911	0	0	1.48091	0	0	0	1.17568	1.36503	0.896273	0	0	0	0	0	0	0	0	0	0	1.01339	0	0	0	0	0	0.664346	0	0	0	0	0.954383	0	0.870845	0.706616	0	0	1.07938	0	0	0.20424	0
PSMB1	0	0	0.751	0.780444	0.716587	1.20246	0	0	1.26146	0	0	0	0	0.884608	0	1.92168	0	2.23949	0	0	0	0.498269	0	0	0	0.68724	0	1.50635	2.13254	0	0	0	0	0	1.28619	0	0	0	1.60826	0.692173	0.870845	0.706616	1.17682	0	1.07938	0	0	0.645376	0
PSMA7	1.18052	1.09944	0	1.8446	1.12983	0.771964	0	0	0.817636	0	0	0	0	0.884608	0	1.36503	1.3613	0	0	0	0.596946	1.07776	0	0	2.50547	0.68724	0	1.50635	1.55131	0	0	0	0	0.664346	0	0	1.22607	0	1.60826	1.60817	1.64245	2.32758	0	0.663785	0	2.34816	0	1.31447	0
PSMA5	1.18052	0	0	0.780444	0	1.20246	0	0	1.56785	0	0	0	0.532922	0	0	0	1.3613	0	0	0	0.596946	1.07776	0	0	0	0	0	0	1.55131	1.07121	0	0	0	0	0	0	0.790163	0.733494	0	0	0.870845	0	0	0	1.07938	2.34816	0	1.31447	0
PSIP1	1.18052	0	0	1.02025	0.716587	1.5025	0	0	0	0	0	0	0.532922	0.884608	2.04437	0	0.896273	0	0	0.806701	1.90511	0	1.12021	0	0	0	0	0	1.55131	0	0.900973	0.931612	1.22884	0	0	0.913731	0	0	1.43387	1.09739	0	1.11661	0	1.74274	1.07938	0	0	0	0.949898
PSAT1	0	0	0	0.464456	0.716587	0	0	0	1.26146	0	0	0	0.532922	0.884608	0	0	0	0	0	0	0	0	0	0	0	0	0	0	0	0	0	0	0	0	0	0	1.22607	0	0	0	0	0	0	0	0	0	0	0.858826	0
PSAP	0	0	0	0.780444	1.42144	0.771964	0	0	0.817636	0	0	1.67593	0.532922	1.34662	0	1.36503	1.3613	1.8858	0	0	0.596946	1.58465	0	0.855307	1.05562	1.3776	0	0	2.4978	0	0	0.57053	0	0.664346	0.836957	0	0.790163	0	0	1.09739	0.870845	0.706616	0	0.663785	1.07938	1.74616	1.63267	1.2515	0
PRSS23	0	0	0	0.464456	0.716587	0	0	0	0	0	0	0	0	0	0	0	0.896273	0	0	0.806701	0	0.498269	1.12021	0	1.55771	1.7823	0.775212	0	2.13254	0	0.900973	0.57053	0	0.664346	0	0	0.790163	0	0.586918	0	0	0	1.17682	0.663785	0	0	0	0	0
PRRX1	0	0	0	0	0.716587	0	0	0	0	0	0	0	0	0	0	0	1.3613	0	0	1.24741	0	0	0	0	0	0	0	0	2.76481	0	0	0	0	0	0	0	0.790163	0	0	0	0	0	0	1.3421	0	0	0	0	0.583682
PRRC2C	2.9478	3.29844	1.70076	2.29076	1.12983	2.33409	0	0	2.28874	1.51079	0.992611	1.67593	2.44899	1.34662	2.81573	2.27724	1.9175	0	2.65446	0	2.01997	1.58465	0	0	2.1398	2.06972	0.775212	2.08221	0	1.57656	2.11789	2.0706	0	1.0601	0	0.913731	0	2.5588	2.10328	2.48424	2.49493	0	0	1.05935	2.17182	2.34816	1.97088	1.37372	2.18998
PRR29-AS1	0	0	0	0	0	0	0	0	0	0	0	0	0	0	0	0	0	0	0	0	0	0	1.6354	0	0	0	0	0	0	0	0	0.931612	0	0	0	0	0	0	0	0	0	0	0	0	0	0	0	0	0
PRR13	0	0	0	0.780444	0	0	0	0	0	0	0	0	0	0.884608	0	0	0	0	0	0	0	0	0	0	0	0	0	0	0	0	0.900973	0.57053	0	0	0	0.913731	0	0	0	0	0.870845	0	0	0	0	0	0	0.518761	0
PRR11	0	0	0.751	0.464456	0	0	0	0	0	0	0	0	0	0	0	0	0	0	0	0	0	0	0	0	0	0	1.20669	0	0	1.07121	0.900973	0.57053	0	0	0	0	0	0	0	0.692173	0	0	1.47396	0	0	0	0	0	0
PRPSAP1	0	0	1.70076	0	0	0	0	0	0	0	0	0	0.532922	0	0	0	0	0	1.5632	0	1.23846	0.498269	1.6354	0	0	0.68724	0	0	0	1.07121	0	0.931612	0	0	0	0.913731	0.790163	1.44641	0	0.692173	0	0	0	0	0	0	0	0	0.583682
PRPS2	0	0	0	0	0	0	0	0	0	0	0	0	0	0	0	0	0	0	0	0	0	0	0	0	0	0	0	0	0	0	0	0	0	0	0	0	0	0	0	0	0	0	0	0	0	0	0	0.20424	0
PROX1	0	0	0	0	0.716587	0	0	0	0	0	0	0	0	0	0	0	0	0	0	0	0	0	1.12021	0	0	0	0	0	0	0	0	0.57053	1.22884	0	0	0	0	0.733494	0	0	0	0	0.752306	0	0	0	0	0.858826	0.583682
PROCR	0	0	0	0	0.716587	0	0	0	0	0	0	0	0.532922	0	0	0	0	0	0	0	0.596946	0	0	0	0	0	0	1.01339	2.76481	0	0	0	0	0	0	0	0	0	0.586918	0.692173	0.870845	0	0	1.05935	0	0	0	0	0
PROC	0	0	0	0	0	0	0	0	0	0	0	0	0	0	0	0	0	0	0	0	0	0	0	0	0	0	0	0	0	0	0	0	0	0	0	0	0	0	0	0	0	0	0	0	0	0	0	1.03471	0
PRKG1	0	0	0	0	0	0	0	0	0	0	0	0	0	1.34662	0	0	0	0	0	0.806701	0	0	0	0	0	0	0	0	0	0	0	0	0	0	0	0	0	0	0	0	0	0	0	0.663785	0	0	0	0	0.583682
PRKCQ	0	0	0	0	0	0	0	0	0	0	0	0	0	0	0	0	0	0	0	0.806701	0	0	0	0	0	0	0	0	0	0	0	0	0	0	0	0	0	0	0	0	0	0	0.752306	0	0	0	0	0	0
PRKCH	1.70705	0	0	0.780444	0	0	0	0	0	0	0	0	0	0.884608	0	1.36503	0	0	0	0	0.596946	0	0	0	0	0	0	0	0	0	0	0	0	0	0	0.913731	0.790163	0	0	0	0.870845	0	0	0	1.58641	0	1.11792	0	0
PRKCDBP	0	1.61052	0	1.74628	1.12983	1.20246	1.19544	0	0	0	0	0	1.13534	1.34662	1.47268	0	1.3613	0	1.5632	0	2.80632	1.2766	0	0	2.77276	1.3776	0	2.28022	2.13254	1.57656	0	0	0	1.89654	2.02153	0.913731	1.22607	0	1.75675	0	0.870845	0	0	0	1.07938	0	0	0	0
PRKCD	0	0	0	0	0	0	0	0	0.817636	0	0	0	0	0	0	0	0	0	0	0	0	0	0	0.855307	0	0	0	0	0	0	0	0	0	0	0	0	0	0	0	0	0	0	0	0	0	0	0	0	0
PRKCB	0	0	0	0	0	0	0	0	0	0	0	0	0	0	0	0	0	0	0	0	0	0	1.12021	0	0	0	0.775212	0	0	0	0	0.57053	0	0	0	0	0	0	0	0	0	0	0	0	0	0	0	0	0
PRKAR1A	0	0	0	0.464456	0	1.20246	0	0	0.817636	0	0	0	0	2.09355	0	0	2.41239	1.8858	0	0	0.968247	0.82938	1.6354	0.855307	1.55771	1.3776	0	1.01339	0	0	0.900973	0.57053	0	0	0	0.913731	0.790163	0	0.586918	0.692173	1.64245	0.706616	0	1.3421	0	0	0	0.95062	0
PRG4	0	0	0	0	0	0	0	0	0	0	0	0	0	0	0	0	0	0	0	0	0	0	0	0	0	0	0	0	0	1.07121	0	0.931612	0	0	0	0	0	0	0	0	0	1.96942	0	0	0	0	0	2.14088	0.583682
PRF1	0	0	0	0	0	0	0	0	0	0	0	0	0	0	0	0	0	0	0	0	0	0	0	0	0	0	0	0	0	0	0	0	0	0	0	0	0	0	0	0	0	0	0	0	0	0	0	0	0
PREX2	0	0	0	0	0.716587	1.92029	0	0	0	0	0.992611	2.27094	0.878788	1.34662	1.17568	0	0	1.33381	0	0	0	0.498269	0	0	0	0	0.775212	0	0	1.07121	0.900973	0.57053	0	0	0	0	0.790163	0	0.586918	1.09739	0	0	0	0	2.53878	0	1.11792	0	0
PREX1	1.70705	0	0.751	0	0	0.771964	0	0	0	0	0.992611	0	1.13534	0	0.751433	0	0	0	0	0	0.596946	0.498269	0	0	0	0	0	1.50635	0	0	0	0	0	0	0	0	0	0	0	0	0	0	0	0	0	0	0	0	0
PRELP	0	0	0.751	0	0.716587	0.771964	0	1.98516	0	0	0	0	0.532922	0	0	0	0	1.33381	0	0.806701	0	0	0	0	0	0.68724	1.20669	0	0	0	0.900973	0.57053	1.22884	0	0	0	0	0	0	0	0	0	0	0	0	0	0	0	0
PRDX6	0	0	0	1.02025	0	1.20246	0	0	1.26146	0	0	0	0.878788	0.884608	0	0	0.896273	0	0	0	0.596946	0.498269	0	1.30955	0	0	0	0	1.55131	0	0	0	0	1.0601	0	0	0	0	0.586918	0	0	1.6312	0	0.663785	1.07938	1.74616	0	1.71243	0
PRDX3	0	0	0	0	0	0	0	0	0	0	0	0	0	0	0	1.36503	0.896273	0	1.06015	0	0	0.498269	0	0	0	0	0	0	1.55131	0	0	0	0	0	0	0	0	0	0.954383	0	0.870845	1.11661	0	0	0	0	0	0.645376	0
PRDM1	1.18052	0	1.17511	0	0	0	0	0	0	0	0	0	0.532922	0	0.751433	1.36503	0	0	0	0	0	0.82938	0	0	0	0	0	0	0	0	0	0	1.22884	0	0	0.913731	0	0	1.22257	0	0	0	0.752306	0	0	0	0	0	0
PRCP	0	0	0	1.02025	0	0.771964	0	0	0	0	0	0	0.532922	0.884608	0	0	0	0	0	0	1.23846	0.498269	0	0.855307	0	0	0	0	0	0	0.900973	0	0	0	1.83086	0	0	0	0	0	1.64245	0	0	0	0	2.72137	0	0	0
PRC1	0	0	0	0	0	0	0	0	0	0	0	0	0	0	0	0	0	0	0	0	0	0	0	0	0	0	0	0	0	0	0	0	0	0	0	0.913731	0	0	0	0	0	0	0	0	0	0	0	0	0
PRAP1	0	0	0	0	0	0	0	0	0	0	0	0	0	0	0	0	0	0	0	0	0	0	0	0	0	0	0	0	0	0	0	0	0	0	0	0	0	0	0	0	0	0	0	0	0	0	0	1.18431	0
PPT1	0	0	0	0	0	0.771964	0	0	0.817636	0	1.80764	0	0	1.34662	0	0	0	0	0	0	0.596946	0.498269	0	0	0	0	0	0	0	0	0	0	0	0	0.836957	0	0	0	0.586918	0	0	0	0	1.05935	0	1.74616	0	0	0
PPP3CB-AS1	0	0	1.17511	0	0	0	1.19544	0	0	0	0	0	0	0	0.751433	0	0	0	1.06015	0.806701	0	0	0	0.855307	0	0	1.20669	0	0	0	0	0	0	0	1.28619	0	0	0	0	0	0	0	0.752306	0	1.07938	0	0	0	0.583682
PPP2R5C	0	0	0	0.464456	0	1.20246	1.19544	0	0	0	0	0	0	0	0	0	0	0	0	0	0	0.82938	0	0	0	0.68724	0	0	0	0	0	0.57053	0	0	0	0.913731	0	0	0	0	0	0	0	1.05935	0	0	0	0	0
PPP2CB	0	0	0	1.02025	0	0	0	0	0	0	0	0	0	1.90065	0	1.36503	0	0	0	0	0.596946	0.82938	0	0	1.05562	0	0	0	0	0	0	0.57053	0	0	0	0	0	0	0.586918	0	0.870845	0	0	0.663785	0	1.74616	0	0.20424	0
PPP1R3B	0	1.09944	1.88682	0.464456	1.12983	0.771964	1.19544	0	0	1.51079	0	0	0.532922	0	0.751433	0	0	1.8858	0	1.55232	0	0	0	0.855307	0	1.7823	1.73799	0	0	0	0.900973	0	1.7639	0	0.836957	0.913731	0	0	0	0	0.870845	0	1.17682	0	0	0	1.11792	0.645376	0
PPP1R18	0	0	0	0.464456	0	0	0	0	0	0	0.992611	0	0	0	0.751433	0	0	2.23949	0	0	0.968247	0.498269	0	0	1.05562	0.68724	0	0	0	0	0.900973	0.57053	0	0	1.28619	0.913731	0	1.15214	0	0.692173	0.870845	0	0	0	0	0	0	0	0.949898
PPP1R15A	0	0	0	0	0.716587	0	0	0	0	0	0	0	0	0	0.751433	0	0	1.33381	0	0	0.596946	0	0	0	1.89049	0	0	0	0	0	0	0.57053	0	0.664346	0	0	0.790163	0	0.586918	0	0	0	0	1.05935	1.07938	0	0	0	0
PPP1R14A	0	0	0	0.464456	0	0	1.19544	0	0	0	0	0	0	0	0	0	0	0	0	0	0	0	0	0	1.05562	0	0	0	0	0	0	0	0	0	0	0	0	0	0	0	0	0	0	0	0	0	0	0	0
PPP1R12B	0	1.09944	0.751	0.464456	0.716587	0	1.19544	1.12911	0	2.0871	0	1.67593	0	0	0	0	0	0	0	1.97485	0	0.498269	1.12021	1.30955	1.05562	2.18746	1.20669	0	0	1.57656	0	1.57855	1.22884	0.664346	1.28619	0.913731	0	0	0.586918	0	0	0	1.88891	1.3421	1.07938	0	0	0.20424	1.42832
PPP1CB	0	0	0	1.21356	0.716587	0	0	0	0.817636	0	0	1.67593	0.878788	1.66149	0	0	0	0	0	0	0.596946	1.44242	0	0	0	0.68724	0	1.01339	0	0	0	0	0	0.664346	0	0	1.22607	0	0.586918	0	0	0	0	0	0	0	1.63267	0.20424	0
PPM1L	0	0	0	0	0	0	0	0	0	0	0	0	0	0	0	0	0	0	0	0	0	0	0	0	1.55771	1.3776	0	0	0	1.07121	0	0	1.22884	0	0	0	0	0	0	0	0	0	1.17682	0	0	0	0	0	0
PPM1F	0	0	0.751	0.780444	0.716587	1.20246	0	0	0	0	0.992611	0	1.50879	0	0	0	0	1.33381	1.06015	0	1.23846	1.44242	0	1.30955	1.05562	0	0.775212	0	0	0	0	0.931612	1.22884	0.664346	0.836957	0	0	0.733494	0	0	1.32925	0	0.752306	0	0	0	1.11792	0	0.583682
PPIH	0	0	0	0	0	0	0	0	0	0	0	0	0.532922	0	0	0	0	0	0	0	0	0.498269	0	0	0	0	0	0	1.55131	0	0	0	0	0	0	0	0	0.733494	0	0	0	0	0	0	0	0	0	0.20424	0
PPIF	0	0	0	0.464456	0	0	0	0	0	0	0	0	0	0	0	0	0	0	0	0	0	0	0	0	0	0.68724	0	0	0	0	0	0	0	0	0	0	0	0	0	0	0	0	0	0	0	0	0	0.518761	0
PPIAL4G	0	0	0.751	0	0	0	1.19544	0	0	0	0	0	0	0	0	0	0	0	0	1.24741	0	0	1.9738	1.62083	1.05562	0	1.73799	0	0	1.07121	1.3672	1.72598	0	0	0	0	0	0	0	0	0	0	1.70278	0	0	0	0	0	0.949898
PPIA	3.05986	2.70989	0	2.09227	1.64698	2.6261	1.19544	1.12911	0.817636	1.51079	0	2.27094	2.38604	2.89521	1.88751	1.36503	2.53477	1.33381	2.65446	0.806701	2.3019	2.30823	0	2.2102	2.1398	1.93628	0.775212	2.28022	3.73634	2.16085	1.92427	1.40559	2.11065	2.58625	2.18163	2.13673	0.790163	2.47109	1.75675	0.692173	1.88065	2.97178	1.17682	2.58518	0	0	0	2.83302	0.583682
PPFIBP1	0	1.09944	0.751	0.780444	1.42144	0.771964	1.19544	0	0.817636	0	0	0	1.13534	0.884608	1.17568	0	1.3613	0	1.5632	0.806701	0.968247	0.498269	0	0.855307	0	0.68724	0	1.01339	0	0	0	0	0	1.0601	1.59513	0	0	0.733494	0.586918	0	1.64245	0	0	0	0	0	0	0.518761	0
PPDPF	1.18052	0	0	0.780444	0	0.771964	0	0	1.26146	0	0	0	1.13534	0.884608	0	0	1.3613	0	0	0	0	1.44242	0	0	0	0.68724	0	1.01339	2.4978	0	0	0	0	1.34296	0	0	1.22607	0.733494	1.22257	0	0.870845	1.96942	0	1.3421	0	3.38143	0	0.757772	0
PPARA	0	0	1.17511	0	0	0	1.19544	0	0	0	0	0	0	0	0	0	0	1.33381	0	0.806701	0	0.498269	1.6354	1.30955	0	0	1.20669	0	0	0	0	0	0	0	0	0.913731	0	0	0	0	0	0	0	0	0	0	0	0	0
POU2F2	0	0	1.17511	0	0	0	0	1.12911	0	0	0	0	0	0	0	0	0	0	0	0.806701	0	0	1.12021	0	0	0	0.775212	0	0	0	0	0	0	0	0	0	0	0	0	0	0	0	0	0	1.07938	0	0	0	0
POU2AF1	0	0	0	0	0.716587	0	1.72465	0	0	1.51079	0	0	0	0	0	0	0	0	0	0	0	0	0	0	1.05562	0.68724	0.775212	0	0	0	0	0.57053	1.22884	0	0	0	0	0	0	0	0	0	0.752306	0	0	0	0	0	0.949898
POTEI	0	0	1.17511	0	0.716587	0	1.72465	0	0	1.51079	0	0	0	0	0	0	0	0	0	0	0	0	0	0.855307	0	0	1.20669	0	0	0	0.900973	0.57053	0	0	0	0	0.790163	0	0	0	0	0	0	0	0	0	0	0	1.21742
POR	0	0	0	0.464456	0	1.20246	1.19544	0	0	0	0	0	0	0	0	0	0	0	0	0	0	0	0	0	0	0	0	0	0	1.07121	0	0	0	0	0	0	0	0	0	0	0	0	0	0.663785	0	0	0	0.645376	0
PON2	0	0	0.751	0.464456	0.716587	1.20246	0	0	0	0	0	0	0.878788	0.884608	0	1.36503	0	0	0	0	0.596946	0.82938	0	0.855307	0	0	0	0	0	0	0	0	0	0	0	0	0.790163	0	0	1.09739	0.870845	1.96942	0.752306	0	1.07938	1.74616	0	2.05694	0
POMP	0	0	0.751	0.780444	0	1.20246	0	0	0	0	0	1.67593	1.13534	1.90065	0	1.36503	0	1.33381	0	0	1.62626	0.498269	0	1.30955	0	0.68724	0	0	0	0	0	0	1.22884	0	0	1.38318	0	0	0.586918	1.38502	0	1.40661	0	0.663785	1.07938	1.74616	0	0.373796	0.583682
POLR2L	0	1.09944	0	1.21356	1.12983	0	0	0	1.26146	0	0	0	0	0.884608	0	0	0.896273	1.8858	0	0	0.596946	0.498269	0	0.855307	1.05562	0	0	1.50635	0	1.07121	0	0	0	0.664346	0	0	0	0	0.954383	0	1.32925	0.706616	0	0	0	2.34816	0	0	0
POLR2J3	1.18052	2.19865	2.40531	1.37553	2.34527	1.5025	2.69722	1.64602	0	1.51079	2.05356	0	1.99352	1.90065	1.17568	1.36503	1.67755	0	2.14593	2.27108	0.968247	1.70918	2.86438	1.62083	1.89049	2.18746	1.20669	2.28022	2.4978	0	1.3672	2.46691	0	2.34589	2.02153	0.913731	2.24416	1.44641	1.22257	1.79054	1.64245	0	1.70278	0.663785	2.37202	1.74616	2.22322	0.373796	1.42832
POLQ	0	0	0	0	0	0	0	0	0	0	0	0	0	0	0	0	0	0	0	0	0	0	0	0	0	0	0	0	0	0	0.900973	0	0	0	0	0	0	0	0.586918	0	0	0	0	0	0	0	0	0	0.583682
PNRC1	2.30534	0	0	0.464456	0.716587	1.92029	0	1.12911	1.26146	0	0.992611	2.27094	1.89252	1.34662	0	0	1.3613	1.33381	1.06015	0	1.45102	0.82938	0	0	0	1.3776	0	0	2.4978	1.57656	0	0	0	0.664346	0	0	0.790163	1.44641	1.60826	1.09739	1.32925	0	0	1.3421	1.07938	0	0	0.645376	0
PNPT1	0	0	0	1.51492	1.83094	0	0	1.98516	0	1.51079	1.80764	0	0.878788	0	0.751433	1.36503	0	0	1.06015	1.24741	0	0.498269	1.12021	0.855307	1.05562	0.68724	1.50719	1.01339	0	0	0	1.1964	1.22884	0	1.28619	0.913731	0	1.15214	0.954383	0	0	0	1.17682	0	0	0	1.11792	0	0.583682
PNKD	0	0	0	0.780444	0	0	0	0	0	0	0	2.27094	0	0	0	0	0	0	0	0	0	0	0	0	0	1.09081	0	0	0	0	0	0	0	0	0	0	0.790163	0	0	0	0	0.706616	0	0	0	1.74616	0	0	0
PMEPA1	0	0	0	0	0	0.771964	1.19544	0	0	0	0	0	0	0	0.751433	0	2.64382	0	1.06015	0	0.596946	0.498269	0	1.30955	2.50547	3.03545	0	0	1.55131	1.07121	0	0	0	0	0.836957	0	0	0.733494	0.586918	0	0	0	0	1.3421	0	0	0	0	0
PMAIP1	0	0	0	0	0	0	0	0	0	0	0	0	0	0	0	0	0	0	0	0	0	0	0	0	1.55771	0	0	0	0	0	0	0	0	0	0	0	0	0	0	0	0	0	0	0	0	0	0	0	0
PLXND1	0	1.09944	0	1.02025	1.12983	0	0	1.12911	0	0	0	0	1.33937	0.884608	1.17568	0	0	0	1.5632	0	0.596946	0.498269	0	0	0	1.3776	0	1.50635	0	0	0	0	1.22884	0	0	0	1.52869	0.733494	1.22257	1.38502	0.870845	0	0	0	1.58641	0	1.63267	0	0.583682
PLXNC1	0	0	0	0	0	0.771964	0	0	0	0	0	0	0	0	0	0	0	0	0	0	0	0	0	0	0	0	0	0	0	0	0	0	0	0	0	0.913731	0	0	0	0	0	0	0	0	0	0	0	0.373796	0
PLXNA2	0	1.61052	0	0	0	0	0	0	0	0	0	0	0.532922	0	1.47268	0	0	1.33381	1.89639	0	1.23846	0.82938	0	0.855307	0	0	0	0	0	0	0	0	0	0	0.836957	1.38318	0.790163	0	0.586918	0	0	0	0.752306	0	1.07938	0	0	0.20424	0
PLXDC2	0	0	1.17511	0	1.12983	1.5025	0	1.12911	0	1.51079	1.48091	0	0	0.884608	0	1.36503	0	0	1.06015	0.806701	0	1.44242	2.22625	0.855307	0	0	1.20669	1.50635	0	0	0	0	0	1.0601	1.28619	0	1.76075	0.733494	0.586918	1.09739	0	0	1.17682	0.663785	0	0	0	0	0
PLXDC1	0	0	0	0	0	0	1.19544	0	0	0	0	0	0	0	0	0	1.3613	0	0	0	0	0	0	0	2.98356	3.12662	0.775212	0	1.55131	0	0	0	0	0	0	0	0	0	0	0.692173	0	0	0	1.56232	0	0	0	0	0.583682
PLVAP	1.18052	1.61052	0.751	2.22886	2.34527	3.09085	0	1.12911	0	0	0	3.29873	1.50879	2.8131	1.70143	2.27724	0	3.02445	2.89025	0	2.90086	2.24163	1.6354	0.855307	0	0	0	2.44546	0	1.07121	0	1.1964	0	2.34589	1.28619	1.70146	1.52869	1.85854	3.0065	2.39712	2.07293	0	0	0	1.07938	1.74616	1.63267	0	1.21742
PLTP	0	0	0	0.464456	0	0	0	0	0	0	0	0	0	0	0.751433	0	0	0	0	0	0	0	0	0	0	0.68724	0	0	0	0	0	0	0	0	0	0	0	0	0	0	0	0	0	0.663785	0	0	0	0	0
PLS3	1.18052	1.09944	0	0	0.716587	1.20246	0	0	0	0	0	0	0	0.884608	0.751433	1.36503	0.896273	0	0	0	0.596946	0.498269	0	0.855307	0	0.68724	0	0	0	0	0	0	0	0	0.836957	0	0.790163	0	0.586918	0	0	0	0	1.3421	0	2.34816	0	0	0
PLPP3	0	1.61052	0	1.21356	1.83094	1.5025	0	1.98516	1.56785	2.0871	0	0	0	1.90065	2.17997	1.92168	0	0	1.06015	0	2.64539	2.6353	1.6354	1.85792	0	0.68724	0.775212	1.01339	0	1.91075	0	0	1.7639	2.02912	1.83086	0	1.22607	0	2.10328	1.79054	1.32925	0.706616	0	0	0	0	0	0.20424	0
PLPP1	0	0	0	1.02025	1.83094	1.73303	0	0	0	0	0.992611	2.27094	1.13534	0.884608	0	0	0	0	1.06015	0	1.62626	2.0935	0	0	0	0.68724	0.775212	0	0	0	0	0	0	0	0	0	0.790163	0	0.586918	0	0	0	0	0	0	0	0	0	0
PLP2	1.70705	1.09944	0.751	0	0.716587	1.73303	0	1.12911	0	0	0	0	0	0	0	0	0	0	0	0	0.596946	0	0	0	0	0	0	0	0	0	0	0	0	1.0601	0	0	0	0	0.586918	0	0	0.706616	0	0	0	0	0	0.95062	0
PLK2	0	0	0	1.51492	1.12983	1.20246	0	1.12911	1.56785	0	0	1.67593	0.532922	0.884608	1.47268	1.92168	0	1.33381	0	0	0.968247	0.498269	1.6354	1.30955	1.05562	0	0	0	0	1.07121	0	0	0	1.0601	0	0	0	1.85854	0.954383	1.60817	0	0	0	0.663785	0	0	0	0	0
PLK1	1.18052	0	0	0	0	0	0	0	0	0	0	0	0	0	0	0	0	0	0	0	0	0	0	0	0	0	0	0	0	0	0	0	0	0	0	0	0	0	0	0	0	0	0	0	0	0	0	0	0
PLIN2	0	1.61052	0	1.21356	0	0	0	0	0.817636	0	0	0	0.878788	0	0	1.36503	0	1.33381	0	0	0	0	0	0	0	0.68724	0	1.01339	0	0	0	0.57053	0	0	0.836957	0.913731	0	0	0	0	0.870845	1.40661	0	0	0	0	0	0.858826	0
PLG	0	0	0	0	0	0	0	0	0	0	0	0	0	0	0	0	0	0	0	0	0	0	0	0	0	0	0	0	0	0	0	0	0	0	0	0	0	0	0	0	0	0	0	0	0	0	0	0.858826	0
PLEKHG4B	0	0	0.751	0.780444	0.716587	0.771964	0	0	0	0	0	1.67593	0	0	0	0	0	0	1.06015	0.806701	0	0	1.12021	0	0	0.68724	0.775212	0	0	0	0	0.57053	0	0	0	1.38318	0	0.733494	0	0	0	0	1.70278	0	1.07938	0	0	0	0.949898
PLEKHG1	0	1.61052	1.17511	1.02025	0	0	0	0	0	0	0	0	0.532922	0	1.17568	1.36503	0	0	0	0.806701	0.968247	0.498269	0	0	0	0	0	0	0	1.07121	0	0	0	0	0	0	0.790163	1.44641	0.586918	0	0.870845	0	0	0	1.92132	0	0	0	0
PLEKHA1	0	1.09944	1.47205	1.02025	1.42144	1.20246	0	1.64602	0	0	0.992611	0	0	1.66149	0.751433	0	0.896273	1.33381	0	1.55232	0.968247	0.82938	1.12021	0	0	0	0.775212	0	0	0	1.684	1.57855	1.22884	1.0601	0	1.38318	0	0	0.954383	0.692173	1.32925	0	1.17682	0	1.58641	0	1.63267	0	0.949898
PLEK	0	0	0	0	0	0	0	0	0	0	0	0	0	0	0	0	0	0	0	0	0	0	0	0	0	0	0.775212	0	0	0	0	0	0	0	0	0	0	0	0	0	0	0	0	0	0	0	0	0	0
PLEC	0	1.09944	0	1.37553	0	1.20246	0	0	0	0	0	0	0.878788	1.90065	1.88751	1.36503	1.3613	1.33381	1.06015	0	1.23846	1.44242	0	0.855307	2.33923	1.60026	0	1.50635	0	0	0	0.57053	0	2.02912	1.28619	0	1.76075	0.733494	1.60826	0.692173	0	0	0	0.663785	0	1.74616	1.11792	0	0
PLCE1	0	0	0	0	0.716587	0	1.19544	0	0	0	0	0	0	0	0	0	0	0	0	1.24741	0	0.498269	0	0	1.05562	2.06972	0	0	0	0	0.900973	0	1.22884	0	0	0.913731	0	0	0	0	0	0	0.752306	0.663785	0	0	0	0	0.583682
PLCB2	0	0	0	0	0	0	0	0	0	0	0	0	0	0	0	0	0	0	0	0	0	0	0	0	0	0	0	0	0	0	0	0	0	0	0	0	0	0	0	0	0	0	0	0	0	0	0	0	0
PLCB1	1.70705	1.61052	0	0.780444	1.42144	1.20246	0	1.12911	0	1.51079	0	0	1.13534	1.66149	0	0	0	0	1.06015	0.806701	0	0.82938	1.9738	0.855307	0	0	0	0	0	0	0.900973	1.1964	1.22884	0	0	0.913731	0.790163	0	0	0	0	0	0.752306	0	0	0	1.11792	0.20424	0.583682
PLAUR	0	0	0	0	0	0	0	0	0	0	0	0	0.532922	0	0.751433	1.36503	0	0	0	0	0	0	0	0	0	0	0	0	0	0	0	0	0	0	0	0	0	0.733494	0	0	0	0	0	0	1.07938	0	0	0	0
PLAT	0	1.61052	0.751	0	0	0	0	0	0	0	0	0	0	0	0	0	1.9175	0	0	0	0	0.498269	0	0	1.05562	1.09081	0	1.01339	0	0	0	0	0	0	0.836957	0	0	0	0	0	0	0	0	0	0	0	0	0	0
PLAC9	0	0	0	0	0	0	1.19544	0	0	0	0	0	0	0	0	0	0.896273	0	0	0	0	0	0	0	1.05562	0	0	0	2.4978	0	0.900973	0	0	0	0	0	0	0	0	0	0	0	0	0	0	0	0	0	0
PLAC8	0	0	0	0	0	0	0	0	0	0	0	0	0	0	0	0	0	0	0	0	0	0	0	0	0	0.68724	1.20669	0	0	0	0	0.57053	1.22884	0	0	0	0	0	0	0	0	0	0	0	0	0	0	0	0.583682
PLA2G7	0	0	0	0	0	0	0	0	0	0	0	0	0	0	0	0	0	0	0	0	0	0	0	0	0	0	0	0	0	0	0	0	1.22884	0	0	0	0	0	0	0	0	0	0	0	0	0	0	0	0
PLA2G5	0	0	0	0	0	0	0	0	0	0	0	0	0	0	0	0	0	0	0	0	0	0	0	0	0	0	0	0	0	0	0	0	0	0	0.836957	0	0	0	0	0	0	0	0	0.663785	0	0	0	0	0
PKP4	0	1.09944	1.17511	1.93413	1.12983	0.771964	0	1.12911	0.817636	0	0	0	0	2.09355	0.751433	0	0	0	1.06015	0	1.23846	2.24163	0	0.855307	0	0	0	1.50635	0	0	0	0.931612	1.22884	0.664346	1.28619	0	1.22607	0.733494	1.22257	0	0	0	0	0	1.07938	0	1.11792	0	0
PKM	1.18052	1.09944	0.751	1.51492	0	0.771964	0	1.12911	0	0	0	0	1.99352	1.66149	0	0	1.3613	1.33381	1.06015	0	0.596946	0.82938	1.12021	0	0	0.68724	0	1.50635	0	0	0	0	0	1.56324	0	0	1.22607	0.733494	1.75675	0	0	0.706616	0	0	1.07938	0	0	0	0
PKIG	0	0	0	0.464456	0	0	0	0	0	0	0	0	0	0	0	0	0.896273	1.33381	1.06015	0	0.596946	0	0	0	1.05562	0	0	0	0	0	0	0	0	0	0	0	0	0	0	0	0	0	0	0	0	0	0	0	0.583682
PKD2	1.18052	0	0	0	1.42144	0	1.19544	1.12911	0	1.51079	0	0	0	0	0	1.36503	0	1.33381	0	0	0	1.07776	0	0	1.05562	1.09081	0	0	1.55131	0	0	0.931612	0	1.0601	0.836957	0	0	0	0	1.09739	0	0	0	0	0	0	0	0	0.583682
PIWIL2	0	0	0.751	0	0	0	0	0	0	0	0.992611	0	0	0	0	0	0	0	0	0	0	0	0	0	0	0	0	0	0	0	0	0	0	0	0	1.70146	0	0	0	0	0	0	0.752306	0	1.07938	0	0	0	1.21742
PIWIL1	0	0	1.88682	0.464456	1.12983	0	0	1.98516	0.817636	2.0871	0	0	0	0.884608	0	0	0	0	0	2.59665	0	0	1.12021	1.30955	1.05562	0	2.08326	0	0	1.07121	0	0	1.22884	0	0.836957	0	0	0	0	0.692173	0	0	0	0	0	0	1.11792	0	0.583682
PITPNM1	0	0	0	0	0	0	0	0	0.817636	0	0	0	0	0	0	0	0	0	0	0	0	0.498269	0	0	1.05562	0	0	0	0	0	0	0	0	0	0	0	0	0	0	0	0	0	0	0	0	0	0	0	0
PIP4K2A	1.18052	0	0	0.780444	0	0.771964	0	0	0	0	0	0	0	0	0	0	0	0	0	0	0.596946	0	0	0.855307	0	0	0	0	0	0	0	0	0	0	0	0	0	0	0	0	0	0	0	0	0	0	0	0	0
PIM2	0	0	0	0	0	0	0	0	0	0	0	0	0	0	0	0	0	0	0	0	0	0	0	0	0	0	0	0	0	0	0	0	0	0	0	0	0	0	0	0	0	0	0	0	0	0	0	0	0
PIM1	1.18052	0	0	0	0	0	0	0	0	0	0	0	0	0	0	0	0	0	0	0	0	0	0	0	0	0	0	0	0	0	0	0	0	0	0	0	0	0	0	0	0	0	0	0	0	0	0	0	0
PIK3R3	0	0	0	0	0	0.771964	0	0	0	0	2.05356	0	0	1.66149	1.17568	0	0	0	1.06015	0	1.45102	1.91964	1.12021	0	0	0	0	1.01339	0	0	0	1.1964	0	1.34296	2.02153	1.38318	0	0	0.954383	0	0	0	0	0.663785	0	0	1.11792	0.20424	0
PIK3IP1	0	0	0	0	0	0	0	0	0	0	0	0	0	0	0	0	0.896273	0	0	0	0.596946	0	0	0	0	0	0	0	0	0	0	0	0	0	0	0	0	0	0	0	0	0	0	0	0	0	0	0	0.583682
PIK3C3	0	0	0	0.780444	0	0	0	1.12911	0.817636	0	0	1.67593	0.532922	0	0.751433	0	1.3613	0	0	0.806701	0.596946	0	0	0	0	0.68724	1.20669	0	0	0	0.900973	0.931612	1.22884	0	0.836957	0.913731	0	0	0	0	0	0	0	0	0	0	0	0	0.949898
PIK3C2A	0	0	1.70076	1.21356	1.42144	0.771964	1.19544	1.64602	0	0	0	0	0.878788	1.34662	0	1.92168	0.896273	1.8858	1.06015	0.806701	1.45102	1.2766	0	1.85792	0	0.68724	0	1.01339	0	1.57656	0	0.57053	0	1.0601	2.02153	0	2.10741	0	1.43387	1.60817	0	0	0	0	0	0	0	0	1.60243
PIF1	0	0	0	0	0	0	0	0	0	0	0	0	0	0	0	0	0	0	0	0	0	0	0	0	0	0	0	0	0	0	0	0	0	0	0	0	0	0	0	0	0	0	0	0	1.07938	0	0	0	0
PIEZO2	0	2.19865	2.17924	0	0	0.771964	0	0	0	0	0	0	0	0.884608	0	0	0	0	0	0	0	0.498269	0	0.855307	0	0.68724	0	0	0	0	0	0	1.7639	1.0601	1.59513	0.913731	0.790163	0	1.22257	0	0.870845	0	0	1.3421	0	0	0	0	0.583682
PICALM	0	1.09944	0	0	0.716587	1.20246	0	0	0	0	0	0	0	1.90065	0.751433	0	0	0	1.06015	0	0.968247	1.07776	0	0	0	1.09081	0	1.01339	0	0	0	0	0	0	0	0	0	0	0.954383	0.692173	0.870845	0	0	1.74274	0	0	0	0	0.583682
PHTF2	0	0	0.751	0.464456	0	0	0	0	0	0	0	0	0	0	0	0	0	0	0	0	0	0	0	0	0	0	0	1.01339	0	0	0	0	0	0	0.836957	0.913731	0	0	0	0	0	0.706616	0	0	0	0	0	0.20424	0.583682
PHLDB2	0	1.09944	0	0.780444	0	0	0	0	0.817636	0	0	0	0.878788	0	0	1.36503	0	0	0	0	0	0	0	0	1.05562	0.68724	0.775212	1.83514	0	1.07121	0	0	0	0	0.836957	0	0.790163	1.15214	0	0.692173	2.07293	0	0.752306	1.3421	0	0	0	0.20424	0.949898
PHLDA1	0	0	0	0.464456	0	0	1.19544	1.12911	0	0	0	0	0	0	0.751433	0	0	1.33381	0	0	0	0.498269	0	0	0	1.93628	0	0	1.55131	0	0	0	0	0	0	0	0	0	0.586918	0	0	0	0	0.663785	0	0	0	0.858826	0
PHF19	0	0	0	0	0	0	0	0	0	0	0	0	1.13534	0	0	0	0	0	0	0	0	0	0	0	0	0	0	0	0	0	0	0	0	0	0	0.913731	0	0	0	0	0	0	0.752306	0	0	0	0	0	0
PHAX	0	0	0	0.464456	0.716587	0.771964	1.19544	0	1.80211	2.0871	0	0	0	0	0	0	0	1.33381	0	0	0	0	0	0.855307	0	0	1.20669	1.01339	2.13254	0	0.900973	0.57053	0	0.664346	0	0	0	0	0	0.692173	0	0	1.47396	0	0	0	0	0.373796	0.583682
PHACTR1	0	0	0	0	0	0	0	0	0	0	0.992611	0	0	0	0	0	0.896273	0	0	0	0.596946	0	0	0	0	0	0	0	0	0	0	0.57053	0	0	0	0	0	0	0	0	0	0	0.752306	0	0	0	0	0	0
PGRMC1	0	0	0	1.02025	0.716587	0	0	0	0	0	0	0	0.532922	0.884608	0	0	0	0	0	0	0	0.82938	0	0	1.05562	0.68724	0	0	1.55131	0	0	0	0	0	0	0	0	0	0	0	0	0.706616	0	0	0	0	0	0.518761	0
PGM5P2	0	0	2.40531	0	1.12983	0	2.06897	1.12911	0	2.45045	0	0	0.532922	0	0	0	0	1.33381	0	0.806701	0	0	2.73884	1.62083	0	0	1.73799	1.01339	0	2.16085	2.11789	1.1964	1.7639	0.664346	0	1.38318	0	1.44641	0.586918	0	0	0	1.17682	0	1.07938	0	0	0.20424	1.42832
PGM2L1	0	1.09944	1.17511	0	0.716587	0	0	1.12911	0	0	0	0	0.878788	0	1.17568	0	0	0	0	1.24741	0	0	1.12021	0	0	0.68724	0.775212	1.50635	0	0	0.900973	1.1964	0	0.664346	0	0.913731	0.790163	1.67353	0	0	1.64245	0	0	0	1.92132	0	0	0	0.583682
PGF	0	0	0	0	0	0	1.19544	0	0	0	0	0	0	0	1.47268	0	1.3613	2.23949	0	0	0	0	0	0	2.1398	0.68724	0	0	0	0	0	0	0	0	0	0	0	1.44641	0	0	1.32925	0	0	0	0	0	0	0	0
PGBD4	0	1.09944	1.17511	0	0	0	0	1.12911	0	0	0	1.67593	0.532922	0	0	0	0	0	0	1.55232	0	0.498269	0	1.30955	0	0	0.775212	0	0	1.57656	0.900973	0	0	0	0	0	0	0	0.586918	0	0	0	0	0	0	0	0	0	0.583682
PGAM1	1.18052	0	0	1.74628	0	0	0	0	0.817636	0	0	0	0	1.34662	0	0	0	0	1.06015	0	0	0.498269	0	0	1.05562	0	0	0	0	0	0	0	0	0	0.836957	0.913731	0.790163	0	1.22257	0	0	1.11661	0	2.14517	0	2.34816	1.11792	0.373796	0
PFN1	2.05025	1.09944	0	1.21356	0.716587	0.771964	0	1.12911	0.817636	0	0	1.67593	1.50879	1.90065	1.17568	0	1.3613	1.8858	0	0	1.23846	1.44242	0	0.855307	1.05562	1.09081	0	1.83514	2.13254	1.57656	0	0.57053	0	1.34296	0.836957	1.70146	1.22607	1.44641	0.954383	1.38502	1.32925	1.11661	0.752306	1.89555	1.07938	2.34816	1.11792	1.37372	0
PFKFB3	0	0	0	0	0	0	0	0	0	0	0	0	0	0	0	0	0	0	0	0	0	0	0	0	0	0	0	0	0	0	0	0	0	0	0	0	0	0	0	0.692173	0	0	0	0	0	0	0	0	0
PFDN5	0	0	0	1.02025	0	0	0	0	0.817636	0	0	1.67593	0	1.90065	0	0	0	0	0	0	0.968247	0.498269	0	0	0	0	0	0	2.13254	0	0	0	0	0	0	0.913731	1.22607	0	0	0	0.870845	0.706616	0	1.05935	0	1.74616	0	1.42968	0
PEX26	0	0	0	0	0.716587	0.771964	0	1.12911	0	2.0871	0	0	0.532922	0	0.751433	0	0	0	0	1.24741	1.45102	0	0	0.855307	0	0	0.775212	0	0	0	1.3672	0.931612	1.7639	0	1.28619	0.913731	0	0	0.586918	1.38502	0	0	0.752306	1.05935	1.07938	0	0	0	1.21742
PERP	0	0	0	0	0	0	0	0	0.817636	0	0	0	0	0	0	0	0	0	0	0	0	0	0	0	0	0	0	0	0	0	0	0	0	0	0	0	0	0	0	0	0	0	0	0	0	0	0	0.95062	0.583682
PER1	0	0	0	0	1.12983	0.771964	0	0	0	0	0	1.67593	0	0	0	0	0	0	1.06015	0	0.596946	0	0	0.855307	0	0.68724	0	0	0	0	0	0	0	0	0	0	0.790163	0	0	0	0.870845	0	0	0	0	0	0	0	0.583682
PELO	0	0	0	0.780444	0	1.20246	0	0	1.26146	0	0	0	0	0.884608	0	0	0	0	1.06015	0	0.596946	1.2766	0	0	0	0	0	0	1.55131	0	0	0	0	0	0	0	0	0	0	0	0	0	0	1.89555	0	0	0	0.645376	0
PECAM1	0	1.61052	1.47205	2.55338	1.83094	0.771964	0	1.64602	0	0	2.25082	2.27094	2.50823	2.62545	1.70143	1.36503	0	3.15201	2.34551	0	2.45366	2.17029	1.12021	2.34867	0	0.68724	0	0	0	2.16085	0	2.0706	0	2.58625	3.02886	2.76962	2.24416	1.67353	2.28172	2.63861	1.88065	0.706616	0.752306	0	2.53878	0	2.42458	0	0.583682
PEBP1	0	0	0	0.780444	0	1.73303	0	0	0.817636	1.51079	0	1.67593	0	0.884608	0.751433	0	2.53477	1.8858	0	0	0.968247	0	0	0	0	2.18746	0	1.01339	0	1.07121	0	0	0	0.664346	0	0	0.790163	0	0	1.60817	0	2.10354	0	1.05935	0	2.72137	1.11792	2.53587	0
PEAR1	0	0	0	0	0	0	1.19544	0	0	0	0	0	0	0	1.70143	1.36503	0	0	0	0	0	0	0	0	2.1398	1.09081	0	1.50635	0	0	0	0	0	0	0	0	0.790163	0	0	0	0	0	0	0	0	0	0	0	0
PEAK1	0	0	0	0	1.42144	0	1.19544	1.12911	0	0	1.48091	0	0	0.884608	0	1.36503	0	0	0	0.806701	0.596946	0.498269	1.12021	1.62083	1.05562	1.60026	0.775212	0	0	0	0.900973	0.57053	1.22884	0	1.59513	0	0	1.15214	0.586918	0	0.870845	0	0	1.05935	0	0	0	0.20424	0.949898
PEA15	0	1.94718	0	2.09227	1.12983	0.771964	0	0	2.40962	0	0.992611	2.27094	1.50879	0.884608	1.70143	0	0	1.33381	0	0	1.23846	1.44242	0	0	1.55771	0	0	1.50635	1.55131	0	0	0	0	1.0601	0	0.913731	0	1.44641	1.60826	0.692173	0.870845	0.706616	0.752306	1.3421	1.07938	0	0	0	0
PDP2	0	0	0.751	0	0	0	1.19544	0	0	1.51079	0	1.67593	0	0	0	1.36503	0	0	1.5632	1.55232	0.596946	0	1.12021	0	0	0	1.50719	0	0	1.07121	0	1.57855	1.22884	0.664346	1.28619	0.913731	0	0.733494	0.586918	0	0.870845	0	0	0	0	0	0	0	1.42832
PDLIM7	0	0	0	1.02025	0	0	0	0	0	0	0	1.67593	0	0	1.17568	0	0	0	1.06015	0	0	0	0	0.855307	1.89049	0.68724	0	0	1.55131	0	0	0	0	1.0601	0	0.913731	0	0	0	0	0	0	0	0.663785	0	1.74616	1.11792	0	0
PDLIM5	0	0	0	0.780444	0	0	0	0	0	0	1.48091	0	0	0	0	1.92168	0.896273	0	1.5632	0.806701	0.968247	1.58465	0	1.30955	0	1.09081	0	0	0	0	1.684	1.1964	0	0	0.836957	0	0.790163	0	0	0.692173	0	0	0	1.05935	0	0	1.97088	0.20424	0.583682
PDLIM3	0	0	0	0	0	0	0	0	0	0	0	0	0	0	0	0	0	0	0	0	0	0	0	0	1.05562	0	0	0	0	0	0	0.57053	0	0	0	0	0	0	0	0	0	0	0	0	0	0	0	0	0
PDLIM1	0	1.61052	0	1.63726	0	2.33409	0	1.12911	0	0	0	0	1.13534	1.90065	1.47268	1.92168	0	1.33381	1.89639	0	0.968247	1.81992	0	0.855307	1.55771	1.09081	0.775212	0	2.13254	1.07121	0	0.931612	0	1.34296	0	0	1.52869	1.44641	0.954383	0	0.870845	0	1.17682	2.24997	1.92132	2.72137	0	1.03471	0
PDK4	0	1.09944	0	0	0	0.771964	1.19544	0	0	0	0	0	0.878788	0	0	0	0	1.33381	0	0	1.23846	1.58465	0	0.855307	0	0	0	0	0	0	0	0	0	0.664346	0	0	0	0	1.22257	1.60817	0.870845	0	0	0.663785	0	1.74616	1.11792	0	0
PDIA3	1.18052	1.61052	0	0.780444	1.98629	1.5025	1.19544	1.12911	0	0	0	0	1.50879	1.34662	1.17568	1.36503	0.896273	2.50029	1.06015	0	2.12301	1.58465	1.12021	0	1.05562	0.68724	0	0	0	0	0	0.931612	0	0.664346	2.02153	0.913731	1.94901	0	1.60826	1.79054	0.870845	0	0	2.14517	0	0	0	1.48268	0
PDGFRB	0	0	0	0	0	0	2.06897	0	0.817636	0	0	0	0	0	0	1.36503	3.35408	0	0	0	0	0	0	0	2.1398	2.29281	0	0	1.55131	1.07121	0	0	0	0	0	0	0	0	0	0	0	0	0	1.3421	0	0	0	0.20424	0.583682
PDGFB	0	1.09944	0	0.780444	0	1.20246	0	0	0	0	0	0	2.24688	1.34662	0.751433	0	0	1.8858	1.06015	0	0.596946	0.498269	0	0	0	1.3776	0	1.01339	0	0	0.900973	0.57053	0	1.0601	0.836957	0.913731	1.22607	0	0.954383	0	0	0	0	0	0	0	0	0	0
PDGFA	0	0	0	0.464456	0	0.771964	0	0	0	0	0	0	0.878788	0	0	0	0	0	0	0	0	0	0	0	0	0.68724	0	0	0	0	0	0	0	0	0	0	0	0	0	0	0	0	0	0.663785	0	0	0	0	0
PDE7A	1.18052	0	0.751	0	0	0	0	1.12911	0	1.51079	0	0	0	0	0	0	0	0	0	0	0	0	1.12021	0	0	0.68724	0	0	0	0	0	0	0	0	0	0	0	0	0	0	0	0	0	0	0	0	0	0	0
PDE6A	0	0	1.17511	0.464456	0.716587	0	1.19544	1.12911	0	2.45045	0	1.67593	0.532922	0	0	0	0	0	0	1.97485	0	0	0	1.30955	1.05562	0.68724	1.92543	0	0	1.07121	1.92427	1.1964	2.11065	0.664346	0	1.38318	0	0	0	0	0	0	0	0	1.07938	0	0	0	0.949898
PDE5A	0	0	0	0	0.716587	0	0	0	0	0	0	0	0	0	0	0	1.3613	0	0	0	0	0	0	0	0	1.3776	0	0	0	0	0	0	0	0	0	0	0	0	0	0	0	0	0	1.56232	0	0	0	0	0
PDE4D	0	0	0	0	1.12983	0	0	0	0	0	0	0	0	0	0	1.36503	0	0	0	0.806701	0	0	1.12021	0	0	0	0	0	0	0	0	0	0	0	0	0	0	0	0	0	0	0	0	0	0	0	0	0	0
PDE3A	0	0	0	0	0	0	0	0	0	0	0	0	0	0	0	0	0.896273	0	0	0	0	0	0	0	0	0.68724	0	0	0	1.07121	0	0	0	0	0.836957	0	0	0.733494	0	0.692173	0	0	0.752306	0.663785	0	0	0	0	0
PDE2A	1.18052	1.09944	0	1.21356	0	0.771964	0	1.64602	0	0	0	0	0	0.884608	1.17568	1.92168	0	0	1.06015	0	1.45102	0	0	0	0	0	0	0	1.55131	0	0	0	1.22884	0.664346	0	0	0.790163	0	0.954383	0	1.32925	0	0.752306	0	1.07938	0	0	0	0
PDE1A	0	0	0.751	0	0	0	0	0	0	0	0	0	0	0	0	0	1.3613	0	0	0	0	0	0	0	0	1.09081	0	0	1.55131	0	0.900973	0	0	0	0	0	0	0	0	0	0	0	0	0	0	0	0	0	0
PDE12	0	0	0.751	0	0	0	0	0	1.56785	1.51079	0	0	0	0	0	1.36503	0	1.33381	0	1.55232	0	0	0	0.855307	0	0	1.20669	0	0	0	0.900973	0.931612	0	0.664346	0	0	0	0	0	0.692173	0	0	1.47396	0	0	0	0	0	1.60243
PDDC1	0	1.09944	1.70076	0	1.12983	0	0	1.12911	0	2.0871	0	0	0	0.884608	0	0	0.896273	0	0	2.39174	0	0	0	1.62083	1.05562	0.68724	1.50719	0	0	0	1.684	1.1964	2.11065	0.664346	1.28619	0.913731	0.790163	0	0	0	1.32925	0	1.88891	0	0	0	0	0.20424	1.75071
PDCD4	1.18052	0	0	0.464456	0	0	0	0	0	0	0	0	0	0.884608	0	0	0	0	1.06015	0	1.23846	0	0	0	0	0	0	0	0	0	0	0.57053	0	0	0.836957	0	0	0	0	0.692173	0	0	0	0	0	0	0	0	0
PDCD1	1.18052	0	0	0	0	0	0	0	0	0	0	0	0	0	0	0	0	0	0	0	0	0	0	0	0	0	0	0	0	0	0	0	0	0	0	0	0	0	0	0	0	0	0	0	0	0	0	0	0
PCYT1A	0	1.09944	1.47205	0.464456	1.42144	0	2.06897	1.12911	0	1.51079	0	2.64151	0	0	1.17568	0	0	0	1.06015	1.78571	0.596946	0.498269	1.12021	1.30955	0	1.09081	2.08326	1.01339	0	0	1.684	1.1964	0	0	1.28619	0	0	0.733494	0	0	0	0	1.17682	0.663785	1.07938	0	0	0.20424	1.21742
PCYOX1	0	0	0	0	0	1.20246	0	0	0	0	0	0	0	0	0	0	2.41239	0	0	0	0.968247	0.82938	0	0	1.05562	0	0	0	0	1.07121	0	0	0	1.0601	1.59513	0.913731	0.790163	0.733494	0	0	0	0	0	0	0	0	0	0.373796	0.583682
PCOLCE	0	0	0	0	0	0	1.72465	0	0	0	0	0	0	0	0	0	0	0	0	0	0	0	0	0	0	0	0	0	0	0	0	0	0	0	0	0	0	0	0	0	0	0	0	0	0	0	0	0	0
PCNXL4	0	0	1.47205	0.464456	1.42144	0	1.72465	1.64602	0	2.45045	0	2.27094	0	0	0	0	1.3613	1.33381	1.06015	1.78571	0	0	0	1.30955	0	1.09081	1.50719	1.01339	0	1.07121	1.684	1.96836	2.11065	0	1.59513	0	0	0.733494	0	1.38502	1.32925	0	1.17682	0	1.07938	0	0	0	1.60243
PCNA	0	0	0	0	0	0	0	0	0	0	0	0	0.532922	0	0	0	0.896273	0	0	0	0.596946	0	0	0.855307	0	0	0	0	0	0	0	0	0	0	0	0	0	0	0	0	0	0	0	0	0	0	0	0	0
PCK1	0	0	0	0	0	0	0	0	0	0	0	0	0	0	0	0	0	0	0	0	0	0	0	0	0	0	0	0	0	0	0	0	0	0	0	0	0	0	0	0	0	0	0.752306	0	0	0	0	0.20424	0
PCED1B-AS1	0	0	0	0	0	0	0	0	0	0	0	0	0	0	0	0	0	0	0	0	0	0	0	0	0	0	0	0	0	0	0	0	0	0	0	0	0	0	0	0	0	0	0	0	0	0	0	0	0
PCED1B	1.18052	0	0	0	0	0	0	0	0	0	0	0	0	0	0	0	0	0	0	0	0	0	0	0	0	0	0	0	0	0	0	0	0	0	0	0	0	0	0	0	0	0	0	0	0	0	0	0	0
PCDHB1	0	0	1.17511	0	0.716587	0	1.19544	0	0	0	0	0	0	0	0	0	0	0	0	0	0	0	1.12021	0.855307	0	0.68724	1.20669	0	0	1.57656	0	0.931612	0	0	0.836957	0	0	0	0	0	0	0	0.752306	0	0	0	0	0	0
PCDHA4	0	0	0	0	1.12983	0	1.19544	1.12911	0	1.51079	0	0	0	0	0	0	0	0	0	0	0	0	1.12021	0.855307	0	0	0	0	0	0	0	0.57053	1.22884	0	0	0	0	0	0	0	0	0	0	0	0	0	0	0	0.583682
PCDH9	0	0	1.47205	0.464456	1.12983	0	0	0	0	1.51079	0	0	0	0	0	0	0	0	0	0	0	0	1.12021	0	0	0	1.73799	0	0	0	0.900973	0	0	1.0601	0.836957	0	0	0	0.586918	0.692173	0	0	0	0	0	0	0	0.373796	0.949898
PCDH18	0	0	0	0	0	0	0	0	0	0	0	0	0	0	0	0	0.896273	0	0	0.806701	0	0	0	0.855307	1.05562	0	0	0	0	0	0	0	0	0	0	0	0	0	0	0	0	0	0	0.663785	0	0	0	0	0.583682
PCDH17	0	0	1.17511	0.464456	2.34527	0.771964	0	1.64602	0	1.51079	0	2.27094	0.878788	1.90065	1.17568	2.53905	0.896273	1.33381	1.06015	0	1.77535	1.91964	0	2.04947	0	1.09081	0.775212	1.50635	0	0	0	0.57053	0	1.56324	2.02153	1.70146	0	1.44641	1.88603	1.79054	0.870845	0	0	0	1.07938	0	1.11792	0	0.583682
PCDH12	0	0	0	0.464456	1.42144	1.20246	0	0	0	0	0	0	1.78018	1.34662	0.751433	1.92168	0	1.33381	1.06015	0	0.596946	0	0	0.855307	0	0.68724	0	1.01339	0	0	0	0	0	0.664346	1.28619	0.913731	0	0.733494	0.954383	1.94476	0	0	0	0	1.07938	0	0	0	0
PCDH11Y	0	1.09944	1.70076	0	1.42144	0	2.06897	2.23801	1.56785	1.51079	0.992611	0	0	0	1.17568	1.36503	0	0	1.06015	2.59665	0	1.07776	2.22625	2.2102	1.05562	1.09081	2.08326	0	0	2.16085	1.92427	1.96836	2.11065	0.664346	0.836957	2.13673	0	0	0.586918	0	0	0	2.18143	0.663785	2.17182	0	0	0	1.75071
PCBP2	1.18052	0	0	1.02025	0	0	1.19544	0	0.817636	0	0	1.67593	0.532922	1.34662	0	0	0	0	0	0	0	0	0	0	1.55771	1.09081	0	0	0	0	0	0	0	0	0	0.913731	0.790163	0	0	0.692173	0	0	0	1.3421	0	1.74616	1.11792	1.42968	0
PCBD1	0	0	0	0	0	0	0	0	0	0	0	0	0	0	0	0	0.896273	0	0	0	0	0	0	0	0	0	0	0	0	0	0	0	0	0	0	0	0	0	0.586918	0	0	0.706616	0	0	0	0	0	0.858826	0
PCAT19	0	0	0.751	0.464456	0	1.20246	0	0	0	0	0	0	0.532922	0	0	0	0	0	0	0	0.968247	0	0	0	0	0	0	0	0	0	0	0	0	0.664346	0	0	0	0	0.954383	0	0.870845	0	0	0	0	0	0	0	0
PBXIP1	0	0	0	0.464456	0	1.20246	0	0	0	0	0	0	0	0	0	0	0.896273	0	0	0	0.968247	0	0	0	0	0	0	1.01339	0	0	0	0.57053	0	0	0	0	0	0	0	0	0.870845	0	0	0	0	0	0	0	0.583682
PBX1	0	0	0	1.02025	0.716587	0	0	0	0.817636	0	0.992611	0	0	0	0	0	0.896273	0	0	0	0.596946	0.498269	0	0	0	1.3776	0.775212	0	1.55131	0	0	0	0	0.664346	0.836957	0	0.790163	0	0.954383	0	0	0	0.752306	1.05935	0	0	1.11792	0	0.949898
PAX5	0	0	0	0	0	0	0	0	0	0	0	0	0	0	0	0	0	0	0	0	0	0	0	0	0	0	0.775212	0	0	0	0	0	0	0	0	0	0	0	0	0	0	0	0	0	0	0	0	0	0
PARVG	0	0	0	0	0.716587	0	0	0	0	0	0	0	0	0	0	0	0	0	0	0	0	0	0	0	0	0	0	0	0	0	0	0	0	0	0	0	0	0	0	0	0	0	0	0	0	0	0	0	0
PARVA	0	0	0	0	0	0	0	0	0	0	0	0	0.878788	0	0	0	0	0	0	0	0.968247	0.498269	0	0	0	0	0	0	0	1.07121	0	0	0	0	0.836957	0	0	0	0.586918	0	0	0	0	1.05935	0	0	0	0	0
PART1	0	0	1.47205	0	0	0	0	1.64602	0	1.51079	0.992611	0	0.532922	0	0	0	0	1.33381	0	1.55232	0	0	0	0	0	0	1.20669	0	0	0	0.900973	0.57053	0	0	0.836957	1.70146	0	0	0	0	0	0	1.47396	0	0	0	0	0	0
PARP8	1.70705	0	0	0	0	0	0	0	0	0	0	1.67593	0	0	0	0	0	0	0	0.806701	0	0	0	0.855307	0	0	0	0	0	0	0	0	0	0	0	0	0	0	0	0	0	0	0	0	0	0	0	0	0.583682
PARP1	0	0	0	0	0	0.771964	0	0	0	0	0	0	0	0	0	0	0	1.33381	0	0	0	0	0	0	0	0	0	1.01339	1.55131	0	0	0	0	0	0	0	0	0	0	0.692173	0.870845	1.40661	0	1.05935	0	2.99259	0	0.373796	0.583682
PARM1	0	0	0	0	0	0.771964	1.19544	0	0	0	0	0	0	0	0	0	0	0	0	0	0	0	0	0	1.05562	0.68724	0	0	1.55131	1.07121	0	0	0	0	0	0.913731	0	0	0	0	0	0	0	1.89555	0	0	0	0	0
PARK7	0	0	0	1.02025	0.716587	0.771964	0	0	0.817636	0	0	0	1.50879	0.884608	0.751433	0	0	0	0	0	0	0.498269	0	0	1.05562	0.68724	0	1.01339	0	0	0	0	0	0.664346	0.836957	0	0	0	1.22257	0	0	0	0	0.663785	0	0	0	0.518761	0
PARK2	0	0	0.751	0	0	0	1.72465	0	0	0	0	0	0	0	0	0	0	0	0	1.24741	0	0	0	0	0	0	1.50719	1.01339	0	0	0.900973	0	0	0	0	0	0	0	0	0	0	0	0.752306	0	0	0	0	0	1.42832
PARD6G	1.18052	0	0	0	0	0	0	1.12911	0	0	0	1.67593	0.532922	0	0	0	0	0	0	0	0	0	1.9738	0.855307	0	0	0.775212	0	0	0	0	0.931612	0	0	0	0	0	0.733494	0.586918	0	0.870845	0	1.17682	0.663785	0	0	0	0	1.21742
PARD3	0	0	0	0	0	0	0	0	0	0	0	0	0	0	0	0	1.9175	0	0	0	0	0	0	0	1.05562	0	1.20669	0	0	0	0	0	1.22884	0.664346	0	0	0	0	0	0	0	0	0	0	0	1.74616	0	0.757772	0
PAPOLA	0	1.09944	0	0.780444	1.83094	0	1.72465	1.12911	1.56785	0	0	0	0.878788	0.884608	1.17568	0	0.896273	0	1.06015	0	0.596946	0	0	0	0	0.68724	0	1.01339	0	1.07121	0	0.57053	0	0	0	1.70146	0	1.15214	0	1.38502	0	0	0	0	1.07938	1.74616	0	0.518761	0.583682
PALMD	0	1.09944	0.751	1.74628	0.716587	1.73303	0	0	0	0	0	1.67593	0.532922	1.90065	1.17568	0	0	0	0	0.806701	1.90511	1.2766	0	0	0	0	0	1.50635	0	0	0	1.1964	0	1.74369	0	1.38318	0.790163	1.15214	1.88603	1.38502	0	0	0	0	0	0	1.97088	0.518761	0.583682
PALM	0	0	0	1.37553	0	0	0	0	0	0	0	0	0	0	0	0	0	0	0	0	0.968247	0.82938	0	0.855307	0	0	0	1.83514	0	1.07121	0	0	0	1.34296	0.836957	0	0.790163	0	0.586918	0.692173	0.870845	0	0	0	0	0	0	0	0
PALLD	0	0	0	1.21356	0	0	0	0	0	0	0	0	0	0	0	0	0	0	0	0	0	0.82938	0	0	1.89049	0	0	0	1.55131	0	0.900973	0	0	0	0	0	0	0	0	0	0	1.6312	0	0	0	0	0	0.518761	0
PAK1	0	0	0	0	0	0	0	0	0	0	0	0	0	0	0	0	0.896273	0	0	0	0	0	0	0	0	0	0	0	0	0	0	0	0	0	0	0	0	0	0	0	0	0	0	1.3421	0	0	0	0.20424	0
PAH	0	0	0	0	0	0	0	0	0	0	0	0	0	0	0	0	0	0	0	0	0	0	0	0.855307	0	0	0	0	0	0	0	0	0	0	0	0	0	0	0	0	0	0.706616	0	0	0	0	0	1.2515	0
PAG1	1.18052	0	0.751	0	0	0	0	0	0	0	0	0	0	0	0	0	1.67755	0	0	0	0.968247	0	0	0	0	0	0	0	0	0	1.3672	0	0	0	0	0	1.52869	0.733494	0	0	0	0	0	0.663785	0	0	0	0	0
PABPC4	0	0	0	0	0	0	0	0	0	0	0	0	0	0	0	0	0	0	0	0	0	0	0	0	0	0	0	0	0	0	0	0	0	0	0	0	0	0	0	0	0	0	0	0	0	0	0	0.20424	0
PABPC3	2.05025	0	0	1.02025	0.716587	0.771964	1.72465	0	0	0	0.992611	0	1.33937	0	1.17568	1.36503	0	1.8858	0	0	1.90511	1.07776	0	0	0	0.68724	0	0	0	1.07121	0	0.57053	1.22884	0	0	1.38318	0.790163	1.44641	1.22257	0.692173	0.870845	1.96942	0	1.3421	0	0	0	1.31447	0
PABPC1	2.67723	0	0	1.63726	1.42144	2.53789	1.72465	1.12911	0.817636	0	1.48091	0	2.50823	2.09355	1.47268	2.27724	0	2.23949	2.14593	0	2.3019	2.17029	0	0	0	1.60026	1.20669	1.50635	1.55131	0	0	0	0	1.0601	0	1.70146	1.94901	1.67353	2.43317	1.38502	1.64245	3.24728	0	2.34485	0	2.72137	1.11792	2.6717	0.583682
P4HB	0	0	0	0.780444	0	0	0	0	0	0	0	0	0.878788	0	0	0	0	0	0	0	0	0	0	0	1.55771	0.68724	0	1.01339	0	0	0	0	0	0	0	0	0.790163	0	0	0	0	1.11661	0	0	0	0	0	1.03471	0
P2RY13	0	0	0	0	0	0	0	0	0	0	0	0	0	0	0	0	0	0	0	0	0	0	0	0	0	0	0	0	0	0	0	0	0	0	0.836957	0	0	0	0	0	0	0	0	0	0	0	0	0	0
P2RX7	0	0	0.751	0	0.716587	0	0	0	0.817636	0	0	0	0.532922	0	0	0	0	0	0	0.806701	0	0	0	0	0	0	0	0	0	0	0	0	0	0	0	0	0	0	0	0	1.32925	0	1.17682	0	0	0	0	0	0
OXNAD1	0	0	0	0	0	0	0	0	0	0	0	0	0	0	0	0	0	0	0	0	0	0	0	0	0	0	0	0	0	0	0	0	0	0	0.836957	0	0	0	0	0	0	0	0	0	0	0	0	0	0
OXA1L	1.18052	0	1.17511	0.780444	0.716587	0.771964	1.19544	1.12911	0.817636	0	0.992611	0	0.878788	0.884608	0	0	1.67755	0	1.06015	1.24741	0.596946	0.82938	1.12021	1.30955	0	0.68724	1.20669	0	0	1.07121	0.900973	0.931612	1.7639	0	1.28619	0.913731	0	1.15214	1.22257	0.692173	1.64245	0	0	0.663785	0	0	0	0.645376	0.583682
OST4	1.18052	0	0	0.780444	0	0	0	0	0	0	0	0	0.878788	1.90065	0.751433	0	0	0	0	0	1.23846	1.07776	0	0	0	0.68724	0	1.50635	1.55131	0	0	0	0	1.0601	0	0	0	0	0	0	0.870845	1.40661	0	1.05935	0	0	0	0.95062	0
OSMR	0	0	0.751	0.464456	0	0	0	0	0	0	1.80764	0	0	0	0	0	0.896273	0	0	0	0	0.498269	0	1.30955	0	0.68724	0	1.01339	1.55131	0	0	0	0	0	0.836957	0.913731	0	0	0	0	0	0	0	0	0	0	1.11792	0	0
OSGIN1	0	0	0	0	0	0	0	0	0	0	0	0	0	0	0	0	0	0	0	0	0.596946	0	0	0	0	0	0	0	0	0	0	0	0	0	0	0	0	0	0	0	0	0	0	0	0	0	0	0	0
ORM2	0	0	0	0	0	0	0	0	0	0	0	0	0	0	0	0	0	0	0	0	0	0	0	0	0	0	0	0	0	0	0	0	0	0	0	0	0	0	0	0	0	0	0	0	0	0	0	1.53302	0
ORM1	0	0	0	0	0	0	0	0	0	0	0	0	0	0	0	0	0	0	0	0	0	0	0	0	0	0	0	0	0	0	0	0	0	0	0	0	0	0	0	0	0	0.706616	0	0	0	1.74616	0	1.7914	0
ORC4	0	1.61052	2.67052	0.780444	2.52859	0	3.18119	3.54234	0	3.37645	0	2.27094	0.532922	0.884608	0	0	0	0	1.06015	3.42933	0	0.498269	2.97592	1.62083	1.05562	0	2.78785	0	0	2.67016	2.54207	2.69965	2.57202	0	1.83086	2.67108	0.790163	1.15214	0	0	0	0	2.8824	1.05935	1.58641	0	0	0	2.61778
ORAOV1	0	0	0	0	1.12983	0	0	0	0	0	0	0	0.878788	0	0	0	0	0	0	0	0	0	0	0	0	0	0	0	0	0	0	0	0	0	0	0	0	0	0	0	0	0	0	0	1.07938	0	0	0	0.583682
ORAI2	0	0	0	0.780444	0.716587	0.771964	1.19544	1.12911	0.817636	0	0	0	0.878788	0	0	1.36503	0	1.33381	1.06015	1.24741	0	0	1.6354	1.30955	0	1.09081	1.73799	1.83514	0	1.07121	0.900973	1.40559	1.22884	0.664346	0	0.913731	0	0	0.586918	0.692173	0	0	1.47396	0	0	0	1.11792	0	0
ORAI1	0	0	1.47205	1.02025	0.716587	0	0	1.12911	0	1.51079	0	0	0	1.66149	0	0	0.896273	0	0	1.24741	0	1.44242	0	0	0	0	1.92543	0	0	1.07121	0	1.1964	1.22884	1.0601	0.836957	0	0.790163	0.733494	0.586918	0	0.870845	0	0	0	1.07938	0	0	0.20424	0.949898
OR51E1	0	0	0	0	0	0	0	0	0	1.51079	0	0	0	0	0	0	0	0	0	0.806701	0	0	1.12021	0	0	0	0	0	0	0	0	0	0	0	0	0	0	0	0	0	0	0	0	1.05935	0	0	0	0	0
OR2A1-AS1	0	0	1.17511	0	0	0	0	1.64602	0	2.45045	0	0	0	0	0	0	0	0	0	0	0	0	0	0.855307	0	0	0.775212	0	0	0	0	0	1.22884	0	0	0	0	0	0	0.692173	0	0	1.17682	0	0	0	0	0	0
OPTN	1.18052	1.09944	0	0.464456	0	0	0	0	0	0	0	0	0	0	0.751433	0	0	0	0	0	0.596946	0.498269	0	0	1.89049	1.09081	0	0	0	0	0	0.931612	0	1.34296	1.28619	0	0	0	0.954383	0	1.32925	0	0	1.05935	1.07938	1.74616	0	0.858826	0.949898
OPHN1	0	0	0	0	1.64698	0	0	1.12911	0	1.51079	0.992611	0	0	0.884608	0	0	1.3613	1.33381	0	0.806701	0	0	0	2.2102	0	0	1.73799	0	0	1.57656	1.3672	1.40559	1.22884	0.664346	1.28619	1.70146	0	1.15214	0	0.692173	0.870845	0	1.17682	0	0	0	0	0	1.42832
OPA3	0	0	0	0	1.64698	0.771964	0	0	0	0	0	0	0	0	0	0	0	0	1.06015	0.806701	0.596946	0	0	0.855307	1.05562	1.09081	1.73799	1.01339	0	1.07121	1.3672	0	0	0	0.836957	0.913731	0.790163	0	0	0	0	0	0	0	0	0	0	0.20424	1.21742
ONECUT2	0	0	0.751	0	0	0	0	1.12911	0	0	0	0	0	0	0	0	0	0	0	0	0	0	0	0	0	0	0.775212	0	0	0	1.3672	0.57053	0	0	0	0	0	0	0	0	0	0	0	0	0	0	0	0.518761	0
OLMALINC	0	0	1.47205	0	0.716587	0	1.72465	0	0	1.51079	0	0	0	0	0	0	0	0	0	0.806701	0	0	1.6354	0	0	0	0.775212	0	0	1.07121	0	0.57053	1.7639	1.0601	0	1.38318	0	0.733494	0	0	0	0	0.752306	0	1.07938	0	0	0	1.99422
OLFML2B	0	0	0	0	0	0	0	0	0	0	0	0	0	0	0	0	0	0	0	0	0	0	0	0	1.55771	1.93628	0	0	2.76481	0	0	0	0	0	0	0	0	0	0	0	0	0	0	2.14517	0	0	0	0	0
OLFML2A	0	0	0	0	0	0	0	0	0	0	0	0	0	0	0	0	0.896273	0	0	0	0	0	0	0.855307	2.648	1.7823	0	0	0	0	0	0	0	0	0	0	0.790163	0.733494	0	0	0	0	0	2.02811	0	0	0	0	0
OLAH	0	0	0	0.464456	0.716587	0	1.19544	0	0	0	0	0	0	0	0	0	0.896273	0	0	1.78571	0.596946	0.498269	0	0	0	0	0	0	0	0	0	0.57053	1.22884	0	0	1.38318	0	0	0	0	0.870845	0	0.752306	0	1.07938	0	1.11792	0	0.949898
OGT	0	1.09944	0	0	0	0.771964	0	0	0	0	1.48091	0	0	0.884608	0	1.36503	0	0	0	0	0.968247	1.07776	0	0	0	0	0	0	0	0	0	0.931612	0	0	0	0.913731	1.22607	0	0	0	0	0	0	0	0	0	0	0	0
OGFRL1	0	0	0	0	0	0	1.72465	1.12911	0	0	0	0	1.33937	0	0	0	0	0	0	0	0	0	1.12021	0	0	0	0.775212	0	0	1.07121	0	0.57053	1.7639	0	0.836957	0	0	0	0	0.692173	0	0	0	0.663785	1.58641	0	0	0	0.583682
ODF2L	2.05025	1.09944	2.04366	0.780444	2.44112	1.20246	2.06897	2.4397	0	2.0871	0.992611	2.27094	1.50879	1.90065	1.88751	0	0.896273	0	1.89639	2.13388	1.23846	0	2.22625	2.4703	1.55771	0.68724	1.73799	1.50635	0	1.57656	2.28007	2.79849	2.57202	1.74369	1.59513	2.29929	0.790163	1.44641	1.60826	1.60817	2.23416	0	2.30086	1.3421	2.6817	0	1.11792	0	2.35369
OAZ2	0	0	0	1.37553	0	0.771964	0	1.12911	0.817636	0	0	0	0.532922	2.39439	1.17568	1.36503	0.896273	0	0	0	1.45102	1.44242	0	0	2.50547	1.60026	0	0	0	1.57656	0	0.57053	0	0	0	0	0	0	0.586918	1.09739	0	0	0	1.74274	1.07938	1.74616	0	0	0
OAZ1	0	0	0	1.21356	0	1.20246	2.06897	0	0	0	0	0	1.13534	0.884608	0	1.36503	0	1.33381	0	0	0.596946	0	0	0.855307	1.55771	1.09081	0	1.50635	1.55131	1.07121	0	0	0	0	0	0	0.790163	0	0.954383	1.38502	0	1.6312	0	0	1.92132	3.20576	1.11792	0.373796	0
NYAP2	0	0	1.17511	0	0	0	1.19544	0	0	0	0	0	0	0	0	0	0	0	0	0.806701	0	0	1.12021	0	0	0	1.50719	0	0	0	0	0.57053	0	0	0.836957	0	0	0	0	0	0	0	0.752306	0	0	0	0	0	0.583682
NXF1	0	0	0.751	0.780444	0	0	0	0	0	0	0	1.67593	0	0.884608	1.17568	0	0.896273	1.33381	0	0	0.596946	1.07776	0	0	1.89049	0	0	0	0	0	0	0.57053	0	0	0	0	0	0	0.586918	0.692173	0	0	0	0	0	0	0	0	0
NWD1	0	0	0.751	0.464456	0.716587	0	0	0	0	0	0.992611	0	0.532922	0	0	0	0	0	0	0.806701	0	0	0	0.855307	0	0	0.775212	0	0	0	0	0	0	0	0	0.913731	0	0	0	0	0	0	0	0	0	0	0	0	0
NUSAP1	0	0	0	0	0	0	0	0	0	0	0	0	0.532922	0	0.751433	0	0.896273	0	0	0.806701	0	0	0	0	0	0	0	0	0	0	0	0	0	0	0	0	0	0	0	0	0	0	0	0	0	0	0	0.373796	0
NUPR1	0	0	0.751	0	0	0	1.19544	1.12911	1.80211	0	0	0	0	0	0	0	0.896273	0	0	0	0	0	0	0	1.55771	0	0.775212	0	0	1.07121	0	0	0	0	0	0	0	0	0.586918	0	0	0	1.17682	0.663785	0	0	0	0.20424	0.583682
NUP50	0	0	0	0	0	0	0	0	0.817636	0	0	0	0.878788	0.884608	0	0	0	0	0	0	0.596946	0	0	0	0	0.68724	0	0	0	0	0	0	0	0	0	1.38318	0	0	0	0	0	0	0	1.05935	0	0	0	0.20424	0.583682
NUP210	0	0	0	0	0	0	1.19544	0	0	0	0	0	0	0	0	0	0	0	0	0	0	0	0	0	0	0	0	0	0	0	0	0	0	0	0	0	0	0	0	0	0	0	0	0	0	0	0	0	0
NUGGC	0	0	1.17511	0	1.42144	0	0	1.12911	0	0	0	1.67593	0	0	0	0	0	0	0	1.24741	0	0	0	0.855307	0	0	0.775212	0	0	1.07121	0	0	0	0	0	0.913731	0.790163	0.733494	0	0	0	0	0.752306	0	0	0	0	0	0.583682
NUF2	0	0	0	0	0	0	0	0	0	0	0	0	0	0	0	0	0	0	0	0	0	0	0	0	0	0	0	0	0	0	0	0	0	0	0	0	0	0	0	0	0	0	0	0	0	0	0	0	0
NUDT4	0	0	0.751	0	0	0	0	1.12911	0	0	0	0	0	0	1.17568	0	0	0	1.06015	0	0.596946	0	0	0	0	0.68724	0	0	0	0	0	0	0	0	0	0	0	0	0	0.692173	0	0	0	0.663785	1.07938	0	0	0.373796	0.583682
NUDT21	0	0	0	0	0.716587	0.771964	0	0	0	0	0	0	0	0	0	0	0.896273	0	0	0	0	0	0	0	0	0	0	0	0	0	0	0	0	0	0	0	0	0	0	0	0	0.706616	0.752306	0	0	0	0	0.20424	0
NUDT16	0	0	0.751	0.464456	0	0	0	0	0	0	0	0	0.532922	0	0	0	0	0	0	0.806701	0.596946	1.2766	0	0	0	0	0	1.01339	0	0	1.3672	0	0	0	0.836957	0	0	0	0.586918	0.692173	0	0	0.752306	0	0	0	0	0.373796	0.949898
NUDT1	0	0	0	0	0	0	0	0	0	0	0	0	0	0	0	0	0	0	0	0	0	0	0	0	0	0	0	0	0	1.07121	0	0	0	0	0	0	0	0	0	0	0	0	0	0	0	0	0	0.20424	0
NUCKS1	2.30534	1.09944	0.751	1.21356	1.12983	1.20246	2.06897	1.12911	2.15124	0	0	0	0.532922	1.34662	1.17568	0	0.896273	0	0	0.806701	0	1.58465	1.12021	1.62083	1.89049	1.3776	0	3.095	2.4978	0	0	0.57053	0	1.56324	1.28619	1.70146	0.790163	0.733494	0.586918	1.09739	1.32925	0	0.752306	2.51129	0	2.34816	1.63267	1.53302	0.583682
NUCB2	0	0	0	1.21356	1.12983	0	0	0	0	0	0.992611	0	0	0	0	0	0	0	1.5632	0	0	0	0	0.855307	1.05562	0	0	0	2.13254	0	0	0	0	0.664346	1.28619	0	0.790163	0.733494	0	1.60817	0	0	0	0.663785	0	0	1.11792	1.1123	0
NUAK1	0	0	0.751	1.37553	1.12983	1.20246	0	0	0	0	0	0	1.99352	0	0	0	0	0	0	0	0	0	0	0.855307	0	0	0	0	0	0	0	1.1964	0	0	0.836957	0	0.790163	0.733494	0.954383	1.38502	0.870845	0	0	0	2.37202	0	0	0	0.583682
NTRK2	0	0	0	0	0	0	1.19544	0	0	0	0	0	0	0	0	0	0	0	0	0	0	0	0	0	1.05562	0	0	0	0	0	0	0	0	0	0	1.38318	0	0	0	0	0	0	0.752306	0	0	0	0	0	0.583682
NT5DC2	0	0	0	0	0	0	0	0	0	0	0	0	0	0.884608	0	0	0.896273	0	0	0	0	0	0	0	0	1.3776	0	0	1.55131	0	0	0	0	0	0	0	0	0	0	0	0	0	0	1.05935	0	0	0	0	0
NSA2	0	0	0	0.464456	0	0.771964	0	0	1.56785	0	0	0	0.532922	0	0.751433	0	0	0	0	0.806701	0.968247	0	0	0	1.05562	0	0	0	0	0	0	0	0	1.56324	0	0	0.790163	0	0.954383	0	0	0.706616	0.752306	1.05935	0	0	0	1.03471	0.583682
NRP2	0	0	0	0.780444	0.716587	0.771964	0	0	0	0	0	0	0	2.39439	0.751433	0	0	0	0	0	0	0.82938	0	1.30955	1.05562	0.68724	0.775212	1.01339	0	0	0	0	0	0.664346	0	0	0	0.733494	0	0	1.32925	0	0	1.3421	1.58641	0	0	0	0.583682
NRP1	0	1.09944	0.751	1.51492	1.12983	2.6261	0	0	0	1.51079	0	1.67593	1.50879	1.90065	1.47268	3.40753	1.67755	0	1.5632	0.806701	1.23846	1.44242	1.12021	0.855307	1.55771	2.06972	0	0	0	0	0	0.57053	0	0.664346	0	0.913731	1.52869	1.44641	0.954383	1.60817	0.870845	0	0.752306	1.05935	0	0	1.11792	0.373796	0.583682
NRM	0	0	0	0.464456	0	0	0	0	0	0	0	0	0	0	0	0	0.896273	0	0	0	0	0	0	0	0	0	0	0	0	0	0	0	0	0	0	0	0	0	0	0	0	0	0	0	1.07938	0	0	0	0
NRDE2	0	0	0	0	0.716587	0	0	1.64602	1.26146	0	0	0	0.878788	0	0	0	0.896273	1.33381	0	0.806701	0	0.498269	1.6354	0	1.05562	1.60026	0.775212	1.01339	0	0	0.900973	0	0	0	0	0	0	0	0	0	0	0	1.17682	0	1.07938	0	1.11792	0	0
NRBP2	0	0	0.751	0	0	0.771964	0	0	0	0	0	0	0	1.34662	0.751433	0	0.896273	0	0	0	0	0.498269	0	0.855307	1.05562	0.68724	0	0	0	0	0	0	0	0	0	0	0	0	0	0	0	0	0	0	0	0	1.11792	0	0
NR4A3	0	0	0	0	0	0.771964	0	0	0	0	0	0	0	0	0	0	0	0	0	0	0	0	1.12021	0	0	0	0	0	0	0	0	0	0	0	0	0	0	0	0	0	0	0	0	0	0	0	0	0	0
NR4A2	0	0	0.751	0	0	0	0	0	0	0	0	0	0	0.884608	0	0	0	0	1.06015	0	0	0	0	0	0	0	0	0	0	0	0	0.57053	0	0	0	0	0	0	0	0	0	0	0.752306	0	0	0	0	0.20424	0
NR2F2-AS1	0	0	0	0	0	0	1.19544	0	0	0	0	0	0	0	0	0	0.896273	0	0	0	0.596946	0	0	0	0	0	0	1.01339	0	0	0	0	0	0	0	0	0	0.733494	0	0	0	0	0	0	0	0	1.11792	0	0
NR2F2	0	1.09944	0	0.780444	0	0.771964	1.72465	0	0.817636	0	0	0	0	0	0	0	3.95082	0	0	0	0	0.498269	0	0	0	2.93519	0	1.01339	1.55131	0	0	1.1964	0	0.664346	0	0	0	0	0.586918	0	0.870845	0	0.752306	2.71841	0	1.74616	0	0.373796	0.583682
NPTN	0	0	0	0.464456	0	0	0	0	0	0	0	0	0.532922	0.884608	0	0	0	1.33381	0	0	0.596946	0.498269	0	0	1.05562	1.09081	0.775212	1.01339	2.13254	0	0	0.57053	0	0	0	0	0	0	0.586918	0	0	0	0	1.05935	1.07938	0	0	0.20424	0
NPR1	0	0	0	0.464456	0.716587	1.20246	0	0	0	0	0	0	0	0	0.751433	1.36503	0	0	0	0	1.23846	0.498269	0	0.855307	0	0	0	0	0	0	0.900973	0	0	0	1.59513	0	0	0	1.22257	0.692173	0.870845	0	0	0	0	0	0	0	0
NPM1	0	1.09944	0	1.21356	1.12983	0.771964	0	1.12911	1.56785	2.0871	0.992611	0	1.13534	0	1.47268	0	0.896273	0	2.14593	0	1.77535	1.07776	1.12021	0	1.05562	0.68724	0	1.83514	1.55131	0	0	0.57053	0	0.664346	1.28619	0	1.52869	0.733494	1.22257	1.60817	1.64245	3.02326	0	1.3421	1.07938	1.74616	0	2.6717	0.583682
NPDC1	0	1.09944	0	0.780444	0	1.5025	0	0	0	0	1.48091	0	0.532922	1.34662	1.17568	0	0	0	1.06015	0	0.596946	1.44242	0	0.855307	0	0	0	0	0	0	0	0.57053	0	0	0	1.38318	0.790163	0.733494	0.954383	0.692173	0.870845	0	0	0	2.17182	0	0	0	0
NPC2	0	0	0	1.21356	0	0	0	0	0	0	0	0	0	0	0	0	0.896273	1.33381	0	0	0	0	0	0	0	0	0	1.01339	0	0	0	0	0	0	0	0	0.790163	0	0	0	0	0	0	0.663785	0	0	0	0.20424	0
NOVA2	0	0	0.751	0	1.12983	0	0	0	0	1.51079	1.48091	0	0.532922	1.66149	0	0	0	1.33381	1.06015	0	0.596946	0.498269	1.12021	0.855307	0	0	0	0	0	1.07121	0	0	1.7639	0.664346	0	0	0	0	0.954383	1.38502	1.32925	0	0	0	1.07938	0	1.63267	0	0
NOTUM	0	0	0	0	0	0	0	0	0	0	0	0	0	0	0	0	0	0	0	0	0	0	0	0	0	0	0	0	0	0	0	0	0	0	0	0	0	0	0	0	0	0	0	0	0	0	0	0	0
NOTCH4	0	0	0.751	0.464456	1.12983	2.44116	0	0	0	0	2.25082	1.67593	1.89252	2.62545	2.50247	2.7464	0	2.23949	1.5632	0	2.3019	2.01033	0	0	0	0	0	1.01339	0	1.07121	0	1.1964	0	1.0601	2.02153	1.38318	1.22607	0	1.22257	2.30171	1.32925	0	0.752306	0	2.37202	0	1.97088	0	1.21742
NOTCH3	1.18052	0	0	0	0	0	2.32468	0	0	0	0	0	0	0	0	0	2.74216	0	0	0	0	0	0	0	2.98356	3.45782	0	0	2.9754	0	0	0.57053	0	0	0	0	0	0	0	0	0	0	0	3.27785	0	0	0	0	0
NOTCH1	0	0	0	0.464456	1.12983	0.771964	0	0	0	0	0	0	1.33937	1.34662	0.751433	0	0	0	0	0	0.596946	0.82938	0	0.855307	1.55771	1.09081	0	2.08221	0	0	0	0.57053	0	0	0	0	1.22607	0	0	0	0	0	0	0.663785	0	0	0	0	0
NOSTRIN	0	0	1.70076	1.21356	0.716587	0.771964	0	0	0	0	0	0	0	0.884608	1.70143	0	0.896273	0	1.89639	0	0.596946	1.58465	0	0.855307	0	0	0	1.01339	0	0	0	1.1964	0	1.34296	0	0.913731	1.22607	0	0.954383	1.38502	0.870845	0	0	0	0	0	1.11792	0	0.949898
NOS3	0	1.09944	0	1.02025	1.12983	0	0	1.12911	0	0	0	0	0	0	1.17568	0	0	0	0	0	0	1.44242	0	0	0	0	0	1.01339	0	1.07121	0	0	0	1.0601	1.59513	0.913731	0.790163	0	1.22257	0.692173	1.32925	0	0.752306	0	0	1.74616	0	0	0
NOP58	0	0	0	0	0	0	0	0	0.817636	0	0	0	0.532922	0	0.751433	2.27724	0	0	1.06015	0	0	0	0	0	0	0	0	1.01339	0	0	0	0.57053	1.22884	1.34296	0	0	1.22607	0.733494	0	0.692173	0	0.706616	0	0	0	0	0	0.645376	0
NONO	1.18052	1.61052	0	0.464456	0	1.20246	0	1.12911	0	0	0	0	0	0	0	0	0.896273	0	0	0	0	0.498269	0	0	1.05562	0.68724	0	1.01339	1.55131	0	0	0	0	0	0.836957	0.913731	0	0	0	0	0	0	0	1.05935	1.07938	0	1.11792	1.31447	0
NNT-AS1	0	1.09944	0	0	1.64698	0	1.72465	1.12911	0	0	0	0	0.878788	0	0	1.36503	0	0	0	0.806701	0	0	1.6354	0.855307	0	0	1.50719	0	0	1.07121	0	0.57053	2.57202	0	1.28619	0.913731	0	0.733494	0.586918	0	0	0	1.47396	0	0	0	0	0	1.21742
NNT	0	0	1.70076	0.464456	1.42144	0	0	2.6075	0	1.51079	0.992611	1.67593	0	0	0	1.92168	0	0	0	1.55232	0	0.498269	1.12021	0.855307	1.05562	0	2.44667	0	0	1.07121	1.92427	1.85448	2.88666	0	0	1.70146	0	0	0.586918	0	0.870845	0	1.70278	0.663785	1.92132	0	0	0.518761	1.60243
NNMT	0	1.94718	0	0	0	0	0	0	0	0	0	0	0	0	0	0	0	0	0	0	0	0.498269	0	0.855307	1.05562	0.68724	0.775212	1.01339	0	0	0	1.1964	0	0.664346	0	0	0.790163	0	0	0	0	0	0.752306	0	0	0	0	0.20424	0
NLRP3	0	0	0	0	0	0	0	0	0	1.51079	0	0	0	0	0	0	0	0	0	0	0	0	0	0	0	0	0	0	0	0	0	0	0	0	0	0	0	0	0	0	0	0	0	0	0	0	0	0	0
NLRP12	0	1.09944	1.47205	0	0	0	1.19544	1.12911	0	1.51079	0	0	0.532922	0	0	0	0	0	0	0.806701	0	0	1.12021	0	0	0	1.20669	0	0	0	1.3672	0.931612	1.22884	0	0.836957	0	0.790163	0	0	0.692173	0	0	0	0	0	0	0	0	0
NLRC3	0	0	0	0.464456	0	0	1.19544	0	0	0	0	0	0	0	0	0	0	0	0	0	0	0	0	0	0	0	0	0	0	0	0	0	0	0	0	0.913731	0	0	0	0	0	0	0	0.663785	0	0	0	0	0.583682
NKG7	0	0	0	0	0	0	0	0	0	0	0	0	0	0	0	0	0	0	0	0	0	0	0	0	0	0	0	0	0	0	0	0	0	0	0	0	0	0	0	0	0	0	0	0	0	0	0	0	0
NKAP	0	0	1.88682	0.780444	0.716587	0	0	1.98516	0	0	0	0	0.532922	0	0	0	0	0	0	0.806701	0	0	1.12021	1.30955	0	1.3776	0	1.01339	0	1.07121	1.3672	0.57053	0	0	0	0	0	1.15214	1.22257	0	0	0	1.70278	0.663785	0	0	1.11792	0.20424	1.75071
NIPAL2	0	1.09944	0.751	0	0.716587	0	0	0	0.817636	0	0	0	0	0	0	0	0	0	0	0.806701	0	0	0	0	0	0.68724	0.775212	0	0	1.07121	0.900973	0	0	0	0.836957	0.913731	0	0	0	0	0	0	1.47396	0	0	0	0	0.20424	0.583682
NID1	0	0	0	1.02025	1.12983	0	0	0	0	0	0	0	0	0.884608	1.17568	1.36503	2.27295	1.33381	1.5632	0	2.12301	0	0	0	0	1.3776	0	0	1.55131	1.07121	0	0	0	1.0601	1.59513	0.913731	0	1.15214	1.60826	1.38502	1.32925	0	0	2.14517	0	0	0	0.20424	0
NGFRAP1	1.18052	0	0	1.51492	1.12983	0	1.19544	0	0	0	0.992611	0	0.532922	1.34662	0	0	0	1.33381	0	0	1.62626	0	0	0	0	2.06972	0	1.01339	2.4978	0	0.900973	0.57053	0	0.664346	0	0	0	0	1.43387	0	0	0	0.752306	1.56232	1.58641	0	0	0.645376	0
NGFR	0	0	0	0	0	0	0	0	0	0	0	0	0	0	0	0	0	0	0	0	0	0	0	0	0	0	0	0	0	0	0	0	0	0	0	0	0	0	0	0	0	0	0	0	0	0	0	0	0
NFKBIZ	1.70705	0	0	0	0	0	0	0	0	0	0	0	0	0	0	0	0	0	0	0	0	0	0	0	0	0	0	0	0	0	0	0	0	0	0	0	0	0	0	0.692173	0	0	0	0	0	0	0	0.20424	0
NFKBIA	2.30534	0	0	1.93413	0	0	0	0	0	0	0	0	1.65365	2.39439	0	0	0.896273	1.8858	1.89639	0	2.01997	1.70918	0	0	1.05562	0	0	2.28022	0	0	0	1.1964	0	1.0601	1.28619	0	0	1.15214	1.22257	1.09739	2.37301	0	0	0	1.07938	2.34816	1.11792	0.373796	0
NFIX	0	0	0.751	0	0	0	1.19544	0	0	0	0	0	0	0	0	0	0	0	0	0	0	0	0	0	0	0.68724	0	0	0	0	0	0.57053	0	0	0	0	0	0	0	0	0	0	0	0.663785	0	0	0	0	0.583682
NFIC	0	1.61052	0	0.464456	0.716587	1.20246	1.19544	1.12911	0	0	1.48091	0	1.78018	1.34662	2.29938	0	0.896273	0	1.06015	0	1.23846	1.2766	0	0	1.05562	1.7823	0	0	1.55131	0	0	0.57053	0	1.0601	0	0	0	1.15214	0.954383	0	0.870845	1.40661	0	0	0	1.74616	1.11792	0	0.583682
NFIB	0	1.09944	1.17511	1.02025	2.34527	1.20246	0	0	0	0	1.48091	1.67593	1.13534	0.884608	1.47268	0	1.3613	1.33381	2.34551	0.806701	2.52172	1.91964	0	1.30955	1.05562	1.3776	0	1.01339	0	1.07121	1.684	1.85448	0	0.664346	0	1.38318	2.47185	0.733494	1.22257	1.79054	0.870845	0	0	1.05935	0	0	1.97088	0.95062	0.949898
NFIA	0	0	0.751	0.464456	0	0.771964	0	0	1.26146	0	0	0	1.50879	2.39439	0	0	0.896273	0	1.06015	0	1.45102	0.82938	0	0.855307	0	1.09081	0.775212	1.50635	0	0	0	0	1.7639	0	1.59513	0.913731	0.790163	2.26863	0.954383	0	0.870845	0	1.17682	0	0	1.74616	1.97088	0.373796	0
NFATC4	0	0	0	0	0	0	0	0	0	0	0	0	0	0	0	0	0	0	0	0	0	0	0	0	1.05562	1.3776	0	0	0	0	0	0	0	0	0	0	0	0	0	0	0	0	0	1.05935	0	0	1.97088	0	0
NFATC2	0	0	0	0	0	0	0	0	0	1.51079	0	0	0	1.34662	0	0	0	0	0	0	0	0	0	0	0	0	0	0	2.13254	0	0	0	0	0	0	0	0	0	0	0	0	0	0	0	0	0	0	0	0
NFASC	0	0	0	0	0	0	0	0	0	0	0	0	0	0	0	0	1.3613	0	0	0	0	0	0	0	1.05562	0.68724	0	0	0	0	0	0	0	0	0	0	0	0	0	0	0	0	0	0	0	0	0	0	0.583682
NEXN	0	0	0	0	0	0	0	0	0	0	0	0	0	0	0	0	0	0	0	0	0	0	0	0	1.55771	0.68724	0	0	1.55131	0	0	0	0	0	0	0.913731	0	0	0	0	0	0	0	0	0	0	0	0	0
NEURL1B	0	0	0	0	0	0	0	0	0	0	0	0	0.878788	0	0	0	2.41239	1.8858	0	0.806701	0	0	0	0	0	1.93628	0	0	0	0	0	0	0	0	0.836957	0	0.790163	0	0	0	0	0	0	1.05935	0	0	0	0	0
NES	0	1.09944	0	2.40417	0	0	0	0	0	0	0	0	1.13534	0	1.70143	0	0	0	0	0	0.596946	1.07776	1.6354	0	0	0	0	2.28022	0	0	0	0	0	1.0601	0	0	0	0	1.22257	1.09739	0	0	0	0.663785	1.07938	0	0	0	0
NEK9	0	0	1.47205	0.780444	1.64698	0	0	0	0.817636	0	0	0	0	0	0	0	0	0	0	0.806701	0	0	0	1.30955	0	0	1.50719	0	0	0	0	0.931612	0	0	0.836957	0.913731	0	0	0	0.692173	0	0	1.47396	1.05935	0	0	0	0	0.583682
NEGR1	0	0	0	0	0	0	0	0	0	0	0	0	0	0	0	0	0	1.8858	0	1.24741	0	0	0	0	0	0	0.775212	0	0	1.07121	0	0.57053	0	0	0	0	0	0	0	0	0	0	1.70278	0	0	0	0	0	0.949898
NEDD9	1.18052	0	1.88682	0.780444	1.12983	0.771964	0	2.4397	1.26146	1.51079	0	0	1.13534	0.884608	0	0	0.896273	0	0	2.68528	0.596946	0	0	1.85792	0	0.68724	2.21957	1.01339	0	0	0	0.57053	1.22884	0.664346	0.836957	0.913731	0.790163	0	0	0	0	0	1.47396	0	0	0	1.11792	0.20424	0.583682
NEAT1	2.50845	3.55845	3.85247	3.08083	3.51423	3.61677	2.84181	3.54234	2.78514	2.45045	3.95373	2.64151	3.96731	3.38462	3.24665	1.92168	3.1265	1.33381	4.34164	0	3.17553	3.54951	3.52955	4.36439	2.77276	3.75454	0.775212	3.2429	2.13254	0	2.41961	3.33344	0	3.3141	4.90441	3.82794	4.0157	3.3751	1.88603	3.43554	3.78907	0.706616	1.47396	2.43151	3.982	2.99259	2.9727	2.53587	1.42832
NDUFV3	0	0	1.47205	0	0.716587	1.20246	1.19544	1.12911	0	0	0.992611	0	0.532922	0	0	0	0	0	0	1.78571	0	0	1.12021	0.855307	0	1.09081	1.20669	1.50635	1.55131	0	0	1.1964	0	0	0	0.913731	0	1.15214	0	1.09739	0	0	0.752306	0	0	0	0	0.518761	0.949898
NDUFV2	1.18052	0	0	0.464456	0	0	0	0	0	0	0	0	1.13534	0	0	0	0	0	0	0	1.23846	1.07776	0	0	0	0	0	1.01339	0	0	0	0	0	0.664346	0	0	0	0	0.586918	0	0	1.40661	0	0	0	0	0	0.518761	0
NDUFS5	0	0	0	0.464456	0	0	1.19544	0	0	0	0	0	0.878788	0.884608	1.17568	0	0.896273	0	0	0	0.596946	0.82938	0	0	0	0	0	1.83514	1.55131	0	0	0	0	0	0	0	0.790163	0	0	0	0	1.6312	0	1.3421	0	0	0	0.757772	0.583682
NDUFB9	0	1.09944	0	0.780444	0	1.5025	0	0	0.817636	0	0	0	0.878788	0.884608	0	0	0	0	0	0	0	0.82938	0	0	1.05562	1.09081	0	0	2.13254	0	0	0	0	0	0	0	0	0	0	0	0	1.11661	0	1.05935	0	0	0	1.2515	0
NDUFB6	0	0	0	0.464456	0	0.771964	0	0	0	0	0.992611	0	0	2.09355	0	1.36503	0.896273	0	0	0	0	0.498269	0	0	0	0.68724	0	0	0	0	0	0	0	0	0.836957	0	0	0	0	0	0	0.706616	0	0.663785	0	0	0	1.18431	0
NDUFB4	0	0	0	0.464456	0	0	0	0	0.817636	0	0	1.67593	0	1.34662	1.70143	0	0	0	0	0	0.968247	0	0	0	0	0	0	0	1.55131	0	0	0	0	0.664346	0	0	0	0	0	0.692173	0	0.706616	0	0.663785	0	0	0	0.645376	0
NDUFB11	0	0	0	0.464456	0	0	1.19544	0	0.817636	0	0	0	0	1.34662	0	0	0	1.8858	0	0	0	1.07776	0	0	0	0	0	1.50635	0	0	0	0	0	0.664346	0	0	0	0	0	0	0	1.40661	0	0	0	0	0	0.757772	0
NDUFA4L2	0	0	0	0	0	0	2.84181	0	0	0	0	0	0	0	0	0	2.98989	0	0	0	0	0	0	0	2.33923	0	0	0	2.4978	0	0	0	0	0	0	0	0	0	0	0	0	0	0	1.89555	0	0	0	0	0
NDUFA4	0	0	0	1.21356	0	0.771964	1.72465	0	0.817636	0	0	0	0.532922	1.90065	0	1.36503	0	2.23949	0	0	0.968247	0.82938	0	0	0	1.09081	0	1.50635	0	0	0	0	0	0	0	0	0	0	1.22257	0	1.32925	1.11661	0	1.05935	0	0	0	2.21838	0
NDUFA1	1.18052	1.09944	0	1.37553	0	1.73303	0	0	0	0	0	0	1.13534	1.90065	0.751433	0	0.896273	0	1.06015	0	1.62626	0.498269	0	0	1.55771	0.68724	0	0	0	0	0	0	0	0.664346	0.836957	0.913731	0.790163	0	0.586918	0.692173	1.32925	1.40661	0.752306	1.74274	1.58641	1.74616	0	1.03471	0
NDST1	0	1.61052	0	0.780444	0.716587	0	0	0	0	0	0	0	1.33937	0.884608	1.47268	0	0	1.33381	0	0	0	0.498269	0	0	0	0	0	0	0	0	0	0	0	0.664346	0	1.38318	0	1.44641	0.586918	0	0	0	0	0	1.58641	0	1.63267	0	0.583682
NDRG2	0	1.09944	0	0	0	0	0	0	0	0	0	0	0	0	0	0	1.3613	0	0	0	0	0	0	0	1.55771	1.09081	0	0	0	0	0	0	0	0	0	0	0	0	0	0	0.870845	1.11661	0	1.3421	0	0	0	0.373796	0
NDN	0	0	0	0	0	0	0	0	0	0	0	0	0	0	0	0	0.896273	0	0	0	0	0	0	0	0	0.68724	0	0	0	0	0	0	0	0	0	0	0	0	0	0	0	0	0.752306	0	0	0	0	0	0
NDC80	0	0	0	0	0	0	0	0	0	0	0	0	0	0	0	0	0	0	0	0	0	0	0	0	0	0	0	0	0	0	0	0	0	0	0	0	0	0	0	0	0	0	0	0	0	0	0	0	0
NCR1	0	0	0	0	0	0	0	0	0	0	0	0	0	0	0	0	0	0	0	0	0	0	0	0	0	0	0	0	0	0	0	0	0	0	0	0	0	0	0	0	0	0	0	0	0	0	0	0	0
NCOR1	1.18052	1.09944	1.17511	0	0	1.20246	0	0	1.26146	0	1.80764	1.67593	1.33937	0.884608	2.04437	2.7464	0	0	0	0	0.968247	0	1.12021	0	1.55771	0.68724	0	0	0	0	0	1.96836	0	1.34296	0.836957	0.913731	1.22607	0	1.22257	0	0.870845	1.11661	0	0.663785	1.92132	0	0	0.518761	1.42832
NCOA4	0	0	0.751	0	0	1.20246	0	0	0.817636	0	0.992611	0	0.532922	0.884608	0	0	0.896273	0	0	0	1.23846	0	0	1.30955	1.55771	0	0	0	1.55131	0	0	0	0	0	0.836957	0.913731	0.790163	0	0	0	0.870845	1.11661	0	1.05935	0	0	0	1.48268	0
NCOA1	0	0	0.751	0	0.716587	1.73303	0	0	0	0	0	1.67593	0	0	0	0	0.896273	0	0	0	0.596946	0.498269	1.12021	0.855307	0	1.60026	0	0	0	0	0	0.57053	0	0	0.836957	0.913731	0	0	0	0	0	0	0	0	0	0	0	0	0
NCL	0	1.09944	0	1.74628	1.12983	0.771964	1.19544	1.12911	1.99181	0	0	0	1.13534	1.34662	2.29938	0	1.67755	1.8858	1.06015	0	1.45102	1.07776	0	0	1.05562	1.3776	1.20669	0	2.4978	0	0	0.931612	0	1.89654	0	0.913731	1.52869	0.733494	1.43387	1.94476	0.870845	2.10354	1.17682	1.89555	0	1.74616	2.22322	1.75269	0
NCKAP1L	0	0	0.751	0	0	0	0	0	0	0	0	0	0	0	0	0	0	0	0	0	0	0.498269	0	0	0	0	0	0	0	0	0	0	1.22884	0	0.836957	0	0	0	0	0	0	0	0.752306	0	0	0	0	0	0.583682
NCF2	0	0	0	0	0	0	0	0	0	1.51079	0	0	0	0	0	0	0	0	0	0	0	0	0	0	0	0	0	0	0	0	0	0	0	0	0	0	0	0	0	0	0	0	0	0	0	0	0	0	0
NCBP3	0	0	0	0	0.716587	0	1.19544	1.12911	0.817636	0	0	0	0.532922	0	0.751433	1.36503	0	0	0	0	0.596946	0	0	0.855307	0	0.68724	0.775212	0	1.55131	0	1.3672	0.931612	1.22884	0	0.836957	0	0	0.733494	0	0.692173	0.870845	0	1.17682	0	0	0	1.63267	0	0
NCAPH	0	0	0	0	0	0	0	0	0	0	0	0	0	0	0	0	0	0	0	0	0	0	1.12021	0	0	0	0	0	0	0	0	0	0	0	0	0	0	0	0	0	0	0	0.752306	0	0	0	0	0	0
NCAPG2	0	0	0	0	0	0	0	0	0	0	0	0	0	0	0	0	0	0	0	0	1.23846	0	0	0	0	0	0	0	0	0	0	0	0	0	0	0	0	0	0	0	0	0	0	0	0	0	0	0	0.583682
NCAPG	0	0	0	0	0	0	0	0	0	0	0	0	0	0	0	0	0	0	0	0	0	0	0	0	0	0	0	0	0	0	0	0	0	0	0	0	0	0	0	0	0	0	0	0	0	0	0	0	0.583682
NCAPD3	0	0	0	0	0	0	0	0	0	0	0	0	0	0	0	0	0	0	0	0.806701	0	0	0	0	0	0	0	0	0	1.07121	0	0	1.22884	0	0	0	0	1.15214	0	0	0	0	0	0	0	0	0	0	0
NCAPD2	0	0	0	0	0	0	0	0	0	0	0	0	0	0	0	0	0	0	1.06015	0.806701	0	0	0	0	1.05562	0.68724	0	0	0	0	0	1.40559	0	0	0	0	0	0	0	0	0	0	0	0	0	0	0	0	0
NBEAL1	0	0	0.751	0.464456	0	0	0	1.12911	0	0	0	0	0.532922	0	0	0	0.896273	0	0	0.806701	0	0	1.12021	0	1.05562	0	0	0	0	0	0	0.57053	1.22884	0	0	1.38318	0	0.733494	0	0	0	0	0	1.89555	0	0	0	0.645376	0
NAV1	0	1.09944	0	0.464456	0	1.20246	0	1.98516	0	0	1.48091	1.67593	1.50879	1.34662	1.88751	1.36503	0.896273	0	1.06015	0	0.596946	1.07776	0	0.855307	1.05562	1.09081	0	0	0	0	0	0.57053	1.22884	0.664346	0	1.38318	0	0	0.954383	1.94476	0	0	0	0	1.58641	0	0	0	0.583682
NAP1L1	1.18052	0	0	1.37553	0	1.20246	2.06897	1.12911	0	0	0	0	1.99352	0	1.70143	0	1.3613	1.33381	1.06015	0	1.45102	0	0	0	1.05562	1.93628	0	0	0	0	0	0	0	0.664346	0	0.913731	1.52869	0.733494	0.954383	0.692173	0.870845	1.11661	0.752306	0.663785	1.92132	0	0	2.05694	0.583682
NAMPT	0	0	0	0	0	0	0	1.12911	0	1.51079	0	0	0.532922	1.66149	1.17568	0	0	0	0	0	0.596946	0	0	0	0	0	0	0	0	0	0	0	0	0	0	0.913731	0	0	0	1.09739	0	0	0	0	0	1.74616	0	0.20424	0
NAGK	1.18052	0	0.751	0	0	0	1.19544	0	0.817636	1.51079	0	1.67593	0	0	0	0	0.896273	0	0	1.24741	0	0	1.6354	0.855307	0	0	1.20669	0	0	0	0	0.57053	0	1.0601	0	1.38318	0	0.733494	0.586918	0	0	0	0.752306	1.05935	0	0	0	0.20424	0.583682
NAGA	0	0	0	0	0	0	0	0	0	0	0	0	0	0.884608	0	1.92168	0	0	0	0	0	0	0	0	0	0.68724	0	0	0	0	0	0	0	0	0	0	0	0	0	0	0	0	0	0	0	0	0	0	0
NADK2	0	0	0	0	0	0	0	0	0	1.51079	0	0	0	0	0	0	0.896273	0	0	0	0	0	0	0	0	0	0	0	0	0	0.900973	0	0	0.664346	0	0	0	0	0	0	0	0	0	0	0	0	0	1.1123	0
NACA	1.18052	0	1.17511	1.37553	0	1.5025	0	0	2.40962	0	0	1.67593	0.878788	2.25522	0	0	2.41239	2.23949	1.5632	0	1.77535	0.498269	0	0	1.05562	0	0.775212	1.83514	2.4978	1.57656	0	0.931612	0	0	0	1.38318	1.22607	0.733494	0	1.38502	0.870845	1.81452	0	1.05935	1.07938	2.72137	1.11792	2.55387	0
NABP1	0	0	1.88682	0	1.12983	0	0	2.23801	0	0	0.992611	1.67593	0.532922	0	0	0	0.896273	0	0	1.24741	0	0	1.12021	1.62083	1.05562	0	1.73799	0	0	0	0	0.57053	1.22884	0	0	0	0	0	0	0	0	0	1.70278	0	0	0	0	0	1.21742
NAB1	0	0	0	0	0.716587	0	0	0	0	0	0	0	0.532922	1.66149	0	0	0	0	0	0	0	0	0	0	1.05562	1.3776	0	0	0	0	0	0	0	0	0.836957	0.913731	0	0	0	0	0	0	0.752306	0	0	0	0	0	0
NAA50	0	1.09944	0.751	0.464456	0	0	0	0	0.817636	0	0.992611	1.67593	0	0	0	0	1.3613	0	0	0.806701	0	0.498269	0	0	0	0	0	0	1.55131	1.07121	0	0.931612	0	0	0	0.913731	0	0	0	0	0	0	0	0	0	0	1.11792	0.518761	0
NAA38	0	0	0	0.780444	0	0	1.19544	0	0.817636	0	0	1.67593	0.532922	2.09355	0	1.92168	0	0	0	0	1.23846	0.498269	0	0	0	0	0	1.01339	1.55131	0	0	0	0	0.664346	0	0	0	0	0.586918	0	0	0	0	0	1.07938	0	0	0.518761	0
MZT2B	1.18052	0	0	0	0	0	0	0	0	0	0	0	0	0	0.751433	0	1.67755	1.33381	0	0	0.968247	0.498269	0	0	1.89049	0	0	1.01339	0	0	0	0	0	0.664346	0	0.913731	0	0	0.586918	0	0	1.11661	0	0	0	1.74616	0	0.373796	0
MYO6	1.18052	1.94718	0.751	1.21356	1.64698	2.2142	0	1.98516	0	0	0	0	1.50879	1.34662	0.751433	1.36503	0	1.33381	2.14593	0.806701	1.90511	0.82938	1.12021	0.855307	0	0	0	0	0	0	1.3672	1.1964	0	1.56324	0.836957	0	1.22607	1.44641	1.60826	1.38502	0	0.706616	0	0.663785	2.6817	0	0	0.373796	1.21742
MYO1F	1.18052	0	0	0	0	0	0	0	0	0	0	0	0	0	0	0	0	0	0	0	0	0	0	0	0	0	0	0	0	0	0	0	0	0	0	0	0	0	0	0.692173	0	0	0	0	0	0	0	0	0
MYO1C	0	0	0.751	1.02025	0	0.771964	1.19544	0	1.26146	0	0.992611	1.67593	0	1.34662	0.751433	0	1.3613	1.33381	0	0	0.968247	1.07776	0	0.855307	2.33923	0.68724	0	0	0	0	0.900973	0	0	0.664346	0	0	0.790163	0.733494	1.43387	1.09739	0	0	0	1.05935	1.07938	1.74616	2.22322	0.757772	0
MYO1B	0	1.09944	0	0	1.64698	0	0	1.12911	0	0	0	0	0.532922	0.884608	1.47268	1.92168	0.896273	0	1.06015	0	1.23846	0	0	1.30955	1.55771	1.3776	0	0	1.55131	0	0	0	0	1.34296	1.28619	0	0	1.15214	0.586918	0	0.870845	1.40661	0	0	0	2.34816	1.11792	0.757772	0
MYO10	0	1.61052	0	1.02025	0	0	0	1.12911	0	0	0	1.67593	0.532922	0	0.751433	0	0	0	0	0	0.596946	0.82938	1.12021	0	0	0	0.775212	0	0	0	1.3672	0	0	0	0	0.913731	1.52869	0	0.954383	1.09739	0	0	0.752306	0	1.58641	0	0	0	0.583682
MYLK	0	0	0	1.21356	0	0.771964	1.19544	1.12911	0	0	0	0	0.532922	0	0	1.36503	0.896273	1.33381	0	0	0	0	1.12021	1.62083	2.88369	1.3776	0	0	3.29742	0	0	0.931612	0	1.34296	0	0	0	0	0	0	0.870845	0	0.752306	3.16441	0	0	1.11792	0	0
MYL9	0	0	0	1.37553	0	0	1.72465	0	0	0	0	0	1.13534	0	1.47268	1.36503	0.896273	0	0	0	0.596946	0	0	0	2.50547	1.60026	0	0	3.14929	0	0	0	0	0.664346	0	0	0.790163	0	0.586918	0	0	0	0	3.24144	0	0	1.63267	0.20424	0
MYL6	2.67723	1.94718	0	2.34906	0.716587	1.20246	0	1.12911	0.817636	0	0.992611	1.67593	2.61715	2.51657	0	1.92168	0	1.33381	0	0	2.3019	2.0935	0	0.855307	2.88369	2.88103	0	2.58727	3.29742	1.57656	0	1.40559	1.22884	3.03765	1.28619	0.913731	1.22607	1.44641	1.60826	1.09739	1.32925	2.32758	0	2.51129	0	3.53083	0	1.96536	0
MYL12B	0	0	0	2.09227	0	1.5025	0	0	1.99181	0	0.992611	0	1.33937	2.09355	2.29938	0	0	1.33381	0	0.806701	1.90511	1.07776	0	0	1.55771	0	0	0	2.9754	0	0	0	0	1.0601	0	0	2.10741	1.67353	1.88603	1.09739	1.64245	2.51059	0	1.56232	0	2.34816	0	0.645376	0
MYL12A	2.30534	1.61052	0	1.74628	0	0	0	1.12911	0.817636	0	0	1.67593	1.33937	1.66149	1.17568	1.36503	1.67755	1.33381	0	0.806701	1.77535	1.58465	0	0.855307	2.33923	0.68724	0.775212	1.83514	1.55131	1.07121	0	0	0	1.0601	0	1.38318	0.790163	0	1.22257	0	0.870845	1.6312	0	1.74274	0	0	0	1.1123	0
MYH9	1.18052	2.56665	0	2.93373	1.12983	2.07798	1.19544	0	0.817636	0	0	1.67593	1.65365	1.66149	2.04437	1.36503	2.91392	2.50029	1.5632	0	2.12301	2.0935	1.12021	0.855307	2.50547	2.29281	0	1.01339	2.76481	0	0	0.57053	1.22884	1.74369	1.28619	1.38318	1.76075	1.15214	1.60826	1.94476	0.870845	0	0.752306	2.58518	1.58641	0	1.97088	0.858826	0.583682
MYH11	0	0	0	0	0	0	0	0	0	0	0	0	0	0	0	0	0	0	0	0	0	0	0	0	3.07438	1.09081	0	0	1.55131	0	0	0	0	0	0	0	0	0	0	0	0	0	0	1.56232	0	0	0	0	0
MYH10	0	1.61052	0.751	0	0	0	0	1.12911	0	0	0	0	0.878788	0.884608	1.47268	1.36503	0.896273	0	1.06015	0	1.23846	0.82938	0	0.855307	1.05562	1.3776	0	0	0	0	0	0	0	0.664346	0	1.38318	1.22607	0	0.586918	0	0	0	0	0	1.07938	0	1.97088	0	0
MYDGF	1.18052	0	0	0.780444	0	0	0	0	0	0	1.48091	2.27094	0	0	0	1.36503	0	0	0	0	0	0.82938	0	0	1.05562	1.3776	0	0	0	0	0	0	0	0	0	0	0.790163	0.733494	0.586918	0.692173	0.870845	0.706616	0	0	0	0	0	1.1123	0
MYCT1	0	0	0	0.780444	0	0.771964	1.19544	0	0	0	1.48091	2.27094	0.532922	1.90065	0.751433	1.92168	0	0	1.06015	0	0	0.498269	0	2.04947	0	0	0	0	0	0	0	0	0	1.34296	0	0	0.790163	0	0.586918	0.692173	0.870845	0	1.17682	0	1.07938	0	0	0	0
MYBL2	0	0	0	0	0	0	0	0	0	0	0	0	0	0	0	0	0	0	0	0	0	0	0	0	0	0	0	0	0	0	0	0	0	0	0	0	0	0	0	0	0	0	0	0	0	0	0	0	0
MYBL1	1.18052	0	0	0	0	0	0	0	0	0	0	0	0	0	0	0	0	0	0	0	0	0	0	0	0	0	0	0	0	0	0	0.57053	0	0	0	0	0	0	0	0	0	0	0	0	0	0	0	0	0.949898
MYADM	0	0	0	0.464456	0	0	0	0	0	0	0	0	0.532922	0	0	0	0.896273	0	0	0	0	0.82938	0	0	1.89049	0.68724	0	0	3.54072	0	0.900973	0	0	0	1.28619	1.38318	0	0	1.22257	0.692173	0	1.11661	0	0.663785	0	1.74616	0	0	0
MXRA8	0	0	0	0	0	0	0	0	0	0	0	0	0	0	0	0	0	0	0	0	0	0	0	0	1.05562	1.60026	0	0	0	0	0	0	0	0	0	0	0	0	0	0	0	0	0	1.3421	0	0	0	0	0
MXRA7	0	0	0	1.8446	0.716587	0	0	0	0	0	0	0	0	0	0	0	0.896273	0	0	1.24741	0.968247	0	0	0.855307	0	0.68724	0	0	2.76481	0	0.900973	0.57053	0	0	0	1.38318	0	0	0	0.692173	0.870845	0.706616	0	1.3421	1.58641	0	0	0	0
MXD1	0	0	0	0	0	0	0	0	0.817636	0	0	0	0	0	0	0	0	0	0	0	0	0	0	0	1.05562	0	0	0	0	0	0	0	0	0	0	0	0	0	0	0	0	0	0	0	0	0	0	0	0
MTUS1	0	1.09944	0	0	0.716587	1.92029	0	0	0	0	0	1.67593	1.50879	0.884608	0	0	0	2.707	1.06015	0	2.21644	1.07776	1.9738	0.855307	0	1.7823	0	0	0	0	0	0.57053	0	0	0	1.94257	0.790163	0	0.586918	0.692173	1.32925	0	0	0	1.07938	1.74616	1.11792	1.2515	1.21742
MTTP	0	0	0	0	0	0	0	0	0	0	0	0	0	0	0	0	0	0	0	0.806701	0	0	0	0.855307	0	0	0	0	0	0	0	0	0	0	0	0	0	0	0	0	0	0	0	0	0	0	0	0.645376	0.583682
MTRNR2L12	3.83355	4.64203	3.51351	3.61971	3.38	4.04648	2.69722	3.08886	4.5314	1.51079	4.6409	2.64151	4.0704	0.884608	4.86234	3.0646	3.65913	3.7613	4.7452	1.24741	3.52102	4.40243	2.22625	2.9937	2.33923	1.09081	3.62264	3.43049	2.9754	3.09711	2.11789	2.53035	3.12574	3.91911	3.48162	2.85933	3.71064	4.09147	4.2066	4.02995	4.01496	4.16072	2.30086	3.41159	3.19235	0	3.641	3.70314	3.67036
MTRNR2L1	0	0	0	0	0	0	0	0	0	0	0.992611	0	0	0	0	0	0	0	0	0	0	0	0	0	0	0	0.775212	0	0	0	0	0	0	0	0	0	0	0	0	0	0	0	0	0	0	0	0	0	0
MT-RNR2	7.7566	7.75519	6.70563	7.5608	6.29457	7.4462	6.29465	6.44995	7.78488	5.24336	8.14661	7.01816	7.55656	5.47017	7.9338	7.11063	7.45547	6.94889	7.87652	5.55273	7.29811	7.8655	6.06609	6.34042	6.38142	6.38448	6.7127	7.67698	5.66971	7.11664	6.86121	6.25879	7.04554	7.71892	6.84096	6.4398	7.68082	8.15176	8.0197	7.95024	8.08163	7.88165	6.65798	7.29216	7.23692	6.27945	7.83097	7.22177	7.08153
MT-RNR1	5.18542	5.47509	3.44402	5.71074	2.60905	5.5673	3.94817	3.18013	6.06227	0	6.61712	4.05268	5.41199	2.8131	6.26301	5.47864	5.1191	4.44457	4.84046	3.20362	5.95247	6.45627	2.86438	3.2864	3.23453	5.61245	4.09277	6.85086	3.89996	4.5801	4.55698	2.93063	3.85078	6.17452	3.59634	3.76026	6.01585	5.9034	6.41028	5.81934	6.70686	6.14751	3.94658	5.35201	4.85424	3.66081	6.42626	6.41059	4.07022
MTPN	0	1.09944	0	1.21356	0.716587	2.2142	0	0	0	0	1.48091	0	0.532922	0.884608	0	0	0.896273	0	0	0	0.968247	0.498269	0	0.855307	0	0	0	0	0	0	0	0	0	0	0	0.913731	0	0.733494	0	0	0.870845	0	0	0	0	0	1.11792	0	0
MTO1	0	0	1.70076	0	0	0	1.19544	0	0.817636	0	0	0	0	0	0	0	0	0	0	1.55232	1.45102	0	0	0.855307	1.05562	0	1.50719	0	0	0	0	0.931612	0	0	0	0.913731	0.790163	0.733494	0	0	0	0	1.47396	0.663785	0	0	0	0	1.21742
MT-ND5	4.41362	5.35621	3.57852	4.31504	4.39867	5.17299	3.9919	4.31156	4.06456	3.92204	5.14268	4.69969	4.34782	3.47709	4.73952	4.55032	4.17681	4.89134	4.62144	3.70984	4.24079	4.5253	3.8407	3.73067	3.23453	3.90618	4.15046	4.90978	3.97274	4.87225	3.83921	4.36774	3.90113	4.25515	4.4163	4.69577	4.41048	4.67505	4.67555	4.91212	4.03995	4.5917	4.49245	4.65463	5.26626	4.34198	4.47612	4.09312	4.72076
MT-ND4L	4.35693	4.20977	3.32986	3.36527	2.99037	4.39207	3.5062	3.47961	3.17052	0	4.18704	4.1937	3.88251	2.62545	3.66958	3.80249	3.45107	4.41095	4.26437	2.39174	3.02785	3.65645	1.9738	2.9937	3.54955	3.28737	3.14841	3.5885	2.4978	3.85405	1.684	3.11835	3.01332	3.3141	3.35212	3.33009	3.27112	3.86663	3.47458	4.33779	3.53888	4.20837	3.61192	3.66011	3.26935	2.72137	4.00159	4.00497	3.78603
MT-ND4	5.15935	5.25438	4.35323	4.8793	4.37209	5.47918	4.18592	4.51589	4.66137	4.05333	5.65941	5.44972	5.24733	4.70118	5.23879	5.77794	4.53343	5.84154	5.27743	3.97713	4.77195	5.02265	4.04211	4.5547	4.08261	4.4761	4.49571	4.9612	4.37276	5.02454	4.18461	4.70555	4.93975	4.76076	5.28313	5.50653	5.16447	5.57616	5.11929	5.71119	4.71657	5.71463	4.88164	5.51348	5.62662	4.96621	5.67697	5.32671	4.98965
MT-ND2	4.76019	5.30656	4.02822	4.58582	4.33087	5.15225	4.2206	4.6044	4.78749	3.59298	5.01279	5.2404	4.91596	4.44851	4.69857	5.3029	4.08254	5.62853	4.52277	4.00035	4.35422	4.67975	4.67272	3.85349	4.08261	4.61548	3.76906	4.49172	3.82148	4.95813	4.06533	4.38754	4.80887	4.19913	4.27896	4.70956	4.811	5.12768	4.80541	5.0669	3.90832	5.14646	4.79015	4.69083	5.28661	4.86126	5.16872	4.84821	4.46508
MT-ND1	4.46729	5.32671	4.41017	4.64081	4.28792	5.21983	4.2206	4.46855	5.07693	4.6418	5.21148	4.97609	5.13485	4.11131	4.94775	5.49099	4.59484	5.2756	4.96845	4.14945	4.0428	4.7694	4.54807	3.79395	4.65149	5.13874	3.98866	5.24411	3.54072	4.98521	3.90067	4.3165	4.7038	4.45274	4.79973	4.99454	4.84069	5.10749	4.57893	5.09272	4.40823	5.61958	4.51774	4.57817	5.1465	4.93242	5.42175	4.99893	4.5801
MTMR9	0	0	1.47205	0.780444	1.83094	0	2.06897	1.98516	0	0	0	0	1.13534	0	0	0	0	0	1.06015	2.13388	0	0	1.12021	1.30955	0	0	1.50719	1.01339	0	0	1.684	1.40559	1.7639	0	0	0.913731	0	0.733494	0.954383	0	0	0	0.752306	0	1.07938	0	0	0.20424	1.21742
MTMR12	0	0	1.47205	0	0	0.771964	1.19544	1.12911	0	0	0	0	0	0	0	0	0	0	0	1.24741	0.596946	0	1.12021	0	0	0.68724	1.20669	0	0	0	0	1.40559	1.22884	0	0.836957	1.38318	0	0	0	0	0	0	0	0	0	0	0	0	0
MTHFD2	0	0	0	0	0	0	0	0	0	0	0	0	0	0	0	0	0.896273	0	0	0	0	0	0	0	0	1.09081	0	0	0	0	0	0	0	0	0	0	0	0	0	0	0	0	0	0	0	0	0	0	0
MTDH	2.05025	0	0	1.74628	0.716587	0.771964	0	0	0.817636	0	0.992611	0	1.13534	0.884608	1.88751	0	0.896273	0	0	0	1.45102	0.82938	1.12021	1.30955	0	1.7823	0	1.01339	1.55131	0	0	0.931612	0	2.25101	1.83086	1.38318	1.52869	0.733494	1.88603	0	0	0	0	0.663785	1.07938	0	1.11792	1.53302	1.21742
MT-CYB	4.85356	5.06689	3.922	4.54749	3.76348	4.986	4.43482	4.33948	4.63667	3.98983	4.90325	5.09024	4.80184	4.63315	4.92287	5.05325	4.51748	5.16834	4.52277	3.64669	3.67872	4.15472	3.79508	4.19383	4.01684	4.32802	3.94382	5.07944	4.46288	4.67509	3.54722	4.01283	4.48183	4.64653	4.79973	5.10263	5.01111	5.07995	4.76391	5.19005	4.2997	5.61958	4.18035	5.03542	5.49554	4.70177	4.62949	4.31114	4.30317
MT-CO3	4.12888	4.49507	2.88007	3.96987	3.34345	4.67205	3.6954	3.18013	4.39831	3.6859	4.55415	4.37387	4.30973	3.22771	4.71925	4.72123	3.79927	5.11867	4.02365	2.7667	3.39111	3.65645	3.39996	3.12119	2.98356	4.7902	3.2895	4.93581	4.41883	4.13739	2.83917	3.33344	3.94907	4.22753	4.22225	4.39034	4.28399	4.85475	4.09108	4.62528	3.45427	5.16497	3.80573	4.80835	4.80699	3.20576	4.60896	4.54707	3.92222
MT-CO2	4.35693	4.14797	3.10504	3.98121	3.30553	4.26758	2.69722	3.76016	4.20768	2.9264	4.28616	4.1937	4.37549	3.8121	4.49082	4.95421	3.53952	4.70531	3.70671	1.55232	2.945	3.82732	3.16751	2.9937	2.98356	3.08207	3.33245	4.40882	3.89996	3.85405	2.92142	3.30538	3.55236	3.27896	4.14133	4.56244	3.82288	4.80132	4.31037	4.62528	3.53888	5.3848	3.40978	4.80835	4.80699	2.99259	4.23696	4.65579	3.76765
MT-CO1	4.92252	4.75297	3.51351	4.92114	3.96324	4.91823	3.5062	3.26379	5.52578	1.51079	5.19229	4.12567	4.92136	3.38462	5.07847	4.38176	4.10695	4.56883	4.43625	3.253	4.07153	3.9485	3.88433	3.79395	3.07438	4.88701	3.82215	5.20535	3.89996	4.19731	3.62853	3.80993	4.45386	4.70961	4.82154	4.3124	4.811	5.10067	4.83219	4.93464	4.60982	5.75041	3.83061	5.30871	5.26626	3.97259	5.08136	5.2605	4.48364
MTAP	1.18052	0	1.17511	0	1.12983	0	0	1.98516	1.56785	1.51079	0	0	0.532922	0	0.751433	1.92168	0	0	0	0.806701	0	0	1.6354	0.855307	0	0	1.50719	0	0	1.91075	0.900973	0.57053	1.7639	0.664346	1.59513	0.913731	0	0	0.954383	0	0	0	1.70278	0	0	0	0	0.20424	1.42832
MT2A	0	0	0	0	0	0.771964	0	0	0	0	0	0	0	0	0	0	0	0	0	0	0	0	0	0	0	1.09081	0	0	2.13254	0	0	0	1.22884	0	0	0	0	0	0	0	0	1.6312	0	0	0	4.05815	0	1.67049	0.583682
MT1E	0	0	0	0	0	0	0	0	0	0	0	1.67593	0	0	0	0	0	0	0	0	0	0	0	0	0	0	0.775212	0	0	0	0	0	0	0	0	0	0	0	0	0	0	0	0	0	0	2.99259	0	0.645376	0
MST1	0	0	0	0	0	0	0	0	0	0	0	0	0	0	0	0	0	0	0	0	0.596946	0.498269	0	0	0	0	0	0	0	0	0	0	0	0	0	0	0.790163	0	0	0	0	0	0	0	1.07938	0	0	0.20424	0.949898
MSRB3	0	0	0	0	0	0	1.19544	0	0	0	0	0	0.532922	0	0	0	0	0	0	0	0	0.82938	1.12021	0	2.33923	1.09081	0	0	1.55131	0	0	0	1.7639	0	0	0	0	0.733494	0.954383	0	0	1.11661	0	0.663785	0	0	0	0	0.583682
MSR1	0	0	0	0.464456	0	0	0	0	0	0	0	0	0	0	0	0	0	0	0	0	0	0	0	0	0	0	0	0	0	0	0	0	0	0.664346	0	0	0	0	0	0	0	0	0	0	0	0	0	0	0
MSN	1.70705	1.09944	0	1.74628	0.716587	1.5025	0	0	0	0	0	0	1.13534	2.09355	1.17568	1.36503	0	0	1.06015	0	1.45102	1.44242	1.12021	1.30955	0	0.68724	0	1.01339	0	0	0	0	0	1.0601	0.836957	0.913731	0.790163	1.67353	1.60826	0.692173	0.870845	0.706616	0	0	1.07938	0	0	0	0.583682
MS4A7	0	0	0	0	0	0	0	0	0	0	0	0	0	0	0	0	0	0	0	0	0	0	0	0	0	0	0	0	0	0	0	0	0	0	0	0	0	0	0	0	0	0	0.752306	0	0	0	0	0	0
MS4A6A	0	0	0	0	0	0	0	0	0	0	0	0	0	0	0	0	0	0	0	0	0	0	0	0	0	0	0	0	0	0	0	0	0	0	0	0	0	0	0	0	0	0	0	0	0	0	0	0	0
MS4A4A	0	0	0	0	0	0	0	0	0	0	0	0	0	0	0	0	0	0	0	0	0	0	0	0	0	0	0	0	0	0	0	0	0	0	0	0	0	0	0	0	0	0	0	0	0	0	0	0	0
MS4A1	0	0	0	0	0	0	0	0	0	0	0	0	0	0	0	0	0	0	0	0	0	0	0	0	0	0	0	0	0	0	0	0	0	0	0	0	0	0	0	0	0	0	0	0	0	0	0	0	0
MRVI1	0	0	0	0	0	0	0	0	0	0	0	0	0	0	0	0	0.896273	0	0	0	0	0	0	0	1.89049	1.3776	0	0	1.55131	0	0	0	1.22884	0	0	0	0	0	0	0	0	0	0	1.3421	0	0	0	0	0
MRPL42	0	0	0.751	0.464456	0	0	0	0	0.817636	1.51079	0	0	0.532922	0	0	0	0.896273	0	0	0.806701	0.596946	0.498269	1.12021	1.30955	0	0	0	0	0	1.07121	0.900973	1.1964	1.7639	0	0	0.913731	0	0.733494	0.586918	0	0	0	0	1.05935	0	1.74616	0	1.03471	0.583682
MRPL21	1.18052	0	0	0	0.716587	0.771964	0	0	0	0	0	0	0	0	0	0	0.896273	0	0	0	0	0	0	0	0	0	0	0	0	0	0	0	0	0.664346	0	0	0	0	0	0	0	0	0	0	0	0	0	0.373796	0
MRFAP1	0	0	0	0.780444	0	1.5025	0	0	0	0	0	0	0.532922	0.884608	0	0	1.9175	0	1.06015	0	1.23846	0.498269	0	0	2.1398	1.3776	0	1.50635	0	1.07121	0	0	0	0.664346	0.836957	0.913731	1.52869	0	0.586918	0	0	0	0	1.05935	0	1.74616	0	0.645376	0
MRE11A	0	0	1.47205	0	0	0	0	0	0	2.0871	0	0	0.532922	0	0	1.36503	0	0	0	0	0	1.07776	0	0.855307	1.05562	0	1.20669	0	0	1.07121	0	0.931612	1.22884	0	0.836957	0.913731	0.790163	0	0.586918	0.692173	0	0	1.47396	0	0	0	0	0.20424	0.583682
MRC1	0	0	0	0	0	0	0	0	0	0	0	0	0	0	0	0	0	0	0	0	0	0	0	0	0	0	0	0	0	0	0	0.57053	0	0	0.836957	0	0	0	0.586918	0.692173	0	0	1.17682	0	0	0	1.11792	0	0
MPZL2	0	0	0	0.780444	1.12983	0.771964	0	0	0	0	0	1.67593	0	0.884608	0.751433	1.36503	0	1.33381	0	0	0.596946	0.82938	0	0.855307	0	0	0	0	0	1.07121	0	1.1964	0	0	0.836957	0	0.790163	0	0.586918	0.692173	0	0	0	0	0	0	0	0	0
MPV17L	0	0	0.751	0.780444	0	0	1.19544	1.12911	1.26146	0	0	0	0	0	0	0	0	0	0	1.55232	0.968247	0.498269	1.9738	1.30955	1.05562	0	1.50719	0	0	1.57656	0	0.931612	1.7639	0	0	1.38318	0	0	0.586918	0.692173	0.870845	0.706616	1.47396	0.663785	0	0	0	0	0.583682
MPST	0	0	0	0.464456	0	0	0	0	0	0	0	0	0	0	0	0	0	0	0	0	0.596946	0	0	0	0	0	0	1.01339	0	0	0	0	0	0	0	0	0.790163	0	0	0	0	0.706616	0	0	0	1.74616	0	1.75269	0
MPRIP	0	0	0	0	1.12983	0.771964	0	0	0	0	0	1.67593	1.33937	0	0.751433	0	1.67755	0	1.06015	0	0.968247	0	0	0	1.05562	1.7823	0	1.01339	1.55131	0	0	0.57053	0	0	0	0	0	0.733494	0	0.692173	0	0	0	0	0	0	1.11792	0	0
MPPED2	0	0	0	0.464456	0	0	2.06897	0	0	1.51079	0	0	0	0	0.751433	0	0	0	0	0	0	0	1.12021	0	0	0	0.775212	0	0	0	0.900973	0.931612	0	0.664346	0	0	0	0	0	0	0	0	0.752306	0	0	0	0	0	0.583682
MPP1	0	0	0	0	0	0	0	0	0	0	0	0	0.532922	0	0	0	0	0	0	0	0	0	0	0	0	0	0	0	0	0	0	0	0	0	0	0	0	1.15214	0	0	0	0.706616	0.752306	0	0	0	0	0	0
MPHOSPH9	0	0	0	0	0	0	0	1.12911	0.817636	0	0	0	0.878788	0.884608	0	0	0	0	1.06015	0	0	0	0	0	0	0	0	0	0	0	0	0	0	0	0	0	0	0	0	0	0	0	0	0	0	0	0	0	0
MPEG1	0	0	0	0	0.716587	0	0	0	0	0	0	0	0	0	0	0	0	0	0	0	0	0	0	0	0	0	0	0	0	0	0	0	0	0	0	0	0	0	0	0	0	0	0	0	0	0	0	0	0
MPDZ	0	0	0.751	0.464456	0.716587	0	0	0	0	0	1.48091	1.67593	0.532922	0	1.17568	1.36503	1.67755	0	0	0	0.596946	1.58465	0	0.855307	1.05562	0	0.775212	0	0	0	0.900973	1.40559	0	1.0601	0.836957	0.913731	0.790163	0	0.954383	1.09739	0.870845	0	0	0.663785	1.58641	0	1.11792	0.373796	0
MPC2	0	0	0	0	0	0	0	0	0	0	0	0	0	0	0	0	0	0	0	0	0.596946	0	0	0	1.05562	0	0	1.01339	1.55131	0	0	0	0	0	0.836957	0	0	0	0	0	0	0	0	0	0	0	0	0.95062	0
MORF4L1	1.70705	0	0	0	0.716587	1.20246	0	0	0.817636	0	0	0	0	0	0	0	0	0	0	0.806701	0.968247	1.2766	0	0.855307	0	0.68724	0	1.01339	1.55131	1.07121	0.900973	0	0	0	0.836957	1.70146	0	0.733494	1.22257	0.692173	0	0	0	1.05935	0	2.34816	0	0.373796	0
MOGAT3	0	0	0.751	0	1.12983	0	0	1.12911	0.817636	0	0	0	0	0	0	0	0	0	0	0.806701	0	0.498269	1.12021	0	0	0	1.50719	0	0	1.07121	0.900973	0.57053	0	0	0.836957	0	0	0	0	0	0	0	0	0	0	0	0	0	0.583682
MOG	0	0	0	0.464456	0	0	0	0	0	0	0	0	0	0	0	0	0	0	0	1.24741	0	0.498269	0	0.855307	1.05562	0	0	0	0	0	0.900973	0.57053	0	0	0	1.38318	0	0.733494	0	0	0	0	0	0	0	0	1.11792	0	0.949898
MOCS1	0	0	0	0	0	0	1.19544	0	0	0	0	0	0	0	0	0	0	0	0	0	0	0	0	0	0	0.68724	0	0	0	0	0	0	0	0	0	0	0	0	0	0	0	0	0	0	0	0	0	0	0
MOCOS	0	0	0.751	0	0	0	0	1.12911	0	0	0	0	0	0	0	0	0	0	0	0	0	0	0	0	0	0	0	0	0	0	0	0	1.22884	0	0	0	0	0	0	0	0	0	1.17682	0	0	0	0	0.20424	0.583682
MNDA	0	0	0	0	0	0	0	0	0	1.51079	0	0	0	0	0	0	0	0	0	0	0	0	0	0	0	0	0	0	0	0	0	0	0	0	0	0	0	0	0	0	0	0	0	0	0	0	0	0	0
MMRN2	0	1.09944	0	1.51492	0.716587	1.73303	0	0	0	0	0.992611	1.67593	0.878788	2.39439	0.751433	0	0	1.8858	1.5632	0	1.62626	1.91964	0	1.85792	0	0	0	1.01339	0	0	0	1.1964	0	0.664346	2.18163	1.38318	1.94901	0	0	1.09739	0.870845	0	0.752306	0.663785	1.07938	0	1.11792	0	0
MLXIPL	0	0	0	0	0	0	0	0	0	0	0	0	0	0	0	0	0	0	0	0	0	0	0	0	0	0	0	0	0	0	0	0	0	0	0	0	0	0	0	0	0	0	0	0	0	0	0	0.858826	0
MLLT6	2.05025	1.61052	0	0.464456	1.42144	0	1.19544	0	0	0	1.48091	0	0.878788	0.884608	0	0	0	0	1.06015	0	0	0.498269	0	0	0	0	0.775212	0	0	0	0	0.57053	0	0.664346	0.836957	0	0	0	0	0.692173	0.870845	0	0	1.05935	1.07938	0	0	0.20424	0
MLLT4	0	1.09944	1.17511	1.02025	1.12983	0.771964	0	0	0.817636	1.51079	1.48091	0	1.33937	0.884608	1.17568	1.92168	0	0	1.06015	0.806701	0	0.498269	0	0	0	0.68724	0	0	0	0	0	0.931612	0	0	0.836957	0	0.790163	0.733494	0.586918	0.692173	0.870845	0.706616	0	0	1.58641	0	1.11792	0.757772	0.583682
MKNK2	1.18052	0	0	0	0.716587	0.771964	0	0	0	0	0	0	0.532922	1.34662	1.47268	1.36503	0	0	0	0	0.596946	0.82938	1.12021	0	1.05562	1.09081	0	0	0	0	0	0	0	0	0	0	0	0	0	1.09739	0	1.11661	0	0	0	0	1.11792	0.757772	0
MKLN1-AS	0	0	1.17511	0	1.12983	0	1.72465	0	0	0	0	1.67593	0.878788	0	0	0	0	1.33381	0	0.806701	0	0.498269	1.9738	1.30955	0	0.68724	1.20669	0	0	0	1.92427	0	0	0	1.28619	0	0	0	0	0	0	0	1.17682	0	0	0	0	0	1.60243
MKI67	0	0	0	0	0	0	0	0	0	0	0	0	0	0	0	0	0	0	0	0.806701	0	0	1.6354	0	0	0	0	0	0	1.07121	0.900973	0	0	0	0	0.913731	0	0.733494	0	0	0	0	1.47396	0	0	0	0	0	0.949898
MITF	0	0	0.751	0	0	0	0	0	0	0	0	0	0	0	0	0	0	0	0	1.24741	0	0	0	0	0	0	0	0	0	0	0	0	0	0	0	0	0	0	0	0	0	0	0	0	0	0	0	0	0
MIS18BP1	0	0	0.751	1.21356	0.716587	1.20246	0	1.12911	0	2.0871	0.992611	0	0.532922	0	0	0	0	0	1.5632	0.806701	0	0	2.22625	0	0	0.68724	0	0	0	1.07121	0	0	0	0	1.28619	1.38318	0	0	0	0.692173	0.870845	0	0.752306	0	0	0	0	0	0.583682
MIRLET7BHG	0	1.61052	1.88682	0	1.12983	0	1.19544	2.87681	0.817636	1.51079	0	0	0.532922	0	0.751433	1.36503	0.896273	0	1.06015	1.97485	0	0.498269	1.9738	0.855307	0	0.68724	1.92543	1.01339	0	0	1.684	1.96836	1.7639	0.664346	1.59513	2.29929	0	0	0.586918	0.692173	0.870845	0	1.70278	0	0	0	1.97088	0	1.60243
MIR4435-2HG	0	1.09944	0.751	1.51492	1.64698	0	0	1.12911	0	0	0.992611	0	0	0.884608	0.751433	0	1.9175	1.33381	1.06015	0	0.596946	0.498269	0	0	2.1398	1.60026	0	0	1.55131	0	0	0.931612	0	0	0	0	1.76075	0	0.586918	0	0	0	0	1.3421	1.92132	2.72137	0	0	0
MIR155HG	0	0	0	0	0	0	0	0	0	0	0	0	0	0	0	0	0	0	0	0	0	0	0	0	0	0	0	0	0	0	0	0	0	0	0	0	0	0	0	0	0	0	0	0	0	0	0	0	0
MIR143HG	0	0	0	0	0	0	2.32468	0	0	0	0	0	0.532922	0	0.751433	1.92168	2.53477	0	0	1.24741	0	0	0	0.855307	2.1398	1.3776	1.50719	0	0	0	0.900973	1.1964	1.7639	0	0	0.913731	0.790163	0	0	0	0	0	0.752306	2.43151	0	0	0	0	0
MIR100HG	0	0	0.751	0	1.12983	0	2.69722	1.12911	0	1.51079	0	0	0	0	0	0	0	1.33381	0	0	0	0	0	0	0	0	0.775212	0	0	0	0	0.57053	0	0.664346	0	0	0	0	0	0	0	0	0.752306	0	1.07938	0	0	0	1.42832
MIPOL1	0	0	0.751	0	1.12983	0	1.19544	0	0	0	0	0	0	0	0	1.36503	0	0	0	0	0.596946	0.498269	0	0	0	0	1.20669	0	0	1.07121	0.900973	0.931612	1.22884	0	0	0.913731	0	0	0	0	0	0	0	0	0	0	0	0	0.583682
MICB	0	0	0	0	0	0	0	0	0	0	0	0	0	0	0	0	1.3613	0	0	0	0	0	1.12021	0	0	0	0	0	0	0	0	0	0	0	0	0	0	0	0	0	0	0	0	0	0	0	0	0	0
MICAL3	0	0	0.751	0.464456	0.716587	0	1.19544	0	0	0	0	0	0	0	0	0	0	0	0	0	0	0.498269	0	0	0	0	0.775212	0	0	0	0	0	0	0	1.28619	0.913731	0	0.733494	0	0	0	0	0	0	0	0	0	0	0.583682
MICAL2	0	0	0	0	0	0	0	0	0	0	0	0	0	0	0	0	0	0	0	0	0	0	0	0	0	1.09081	0	0	0	0	0	0	0	0	0	0	0	0	0	0.692173	0	0	0	1.3421	0	0	0	0	0
MIAT	0	0	0	0	0	0	0	0	0	0	0	0	0	0	0	0	0	0	0	0	0	0	0	0	0	0	0	0	0	0	0	0	0	0	0	0	0	0	0	0	0	0	0	0	0	0	0	0	0
MGST3	0	1.09944	0	0.464456	0	0.771964	0	1.12911	0	0	0.992611	0	0.878788	0	0	0	0	1.33381	0	0	0	1.07776	0	0.855307	1.55771	1.3776	0	1.01339	2.4978	1.57656	0.900973	0	1.22884	1.0601	0	1.38318	0	0	0	0.692173	0	1.11661	0	1.89555	0	0	0	0.20424	0
MGST2	0	0	0	0.464456	0	1.5025	0	0	0	0	0	0	0.532922	0.884608	0	1.92168	0	0	0	0	0.596946	0.498269	0	0	0	0	0	1.01339	0	0	0	0	0	0.664346	0	0.913731	0	0	0	0.692173	0	0	0	0	1.07938	0	0	1.18431	0.583682
MGST1	0	0	0	0	0	0	0	0	0	0	0	0	0	0	0.751433	0	0	0	0	0.806701	0	0	0	0	0	0	0	0	0	0	0	0	0	0	0	0	0	0	0	0	0	2.7993	0	0	0	1.74616	0	2.33563	0
MGP	0	0	0	0	0.716587	1.73303	1.72465	0	0	0	0.992611	2.27094	1.50879	1.90065	1.17568	1.36503	0	0	0	0	0.596946	0.498269	1.12021	0	1.55771	1.7823	0	0	2.4978	1.07121	0	0	0	0	0	0	0	0	0	1.09739	0	0	0.752306	1.05935	1.07938	0	1.11792	0	0.583682
MGME1	0	0	0.751	0	0	0	0	0	0	0	0	0	0	0	0	0	0	0	0	0	0.596946	0	0	0	0	0	0	0	0	0	0	0	0	0	0.836957	0	0	0	0	0	0	0	0	0	0	0	0	0	0
MGLL	0	0	0.751	1.37553	1.64698	0.771964	0	0	0	0	0	0	1.50879	0	1.17568	1.36503	0.896273	0	2.34551	0	1.45102	1.07776	0	0.855307	0	1.7823	0	1.50635	2.4978	0	0	0	0	0.664346	0	0.913731	0.790163	0	0.954383	0	1.32925	0	0	0	1.58641	0	1.63267	0.858826	0.583682
MGEA5	0	1.61052	0	1.51492	1.12983	0	0	0	0.817636	0	0.992611	0	1.13534	0.884608	0	2.27724	0.896273	0	0	0	0.968247	1.07776	0	1.62083	0	1.09081	0	0	0	0	0	0	0	0.664346	0.836957	0.913731	0	0	0.586918	0.692173	1.64245	0	0	0.663785	1.58641	0	1.11792	0.20424	0
MGAT4C	0	0	1.88682	0	0.716587	0	1.72465	1.12911	0	1.51079	0	0	0	0	0	0	0	0	0	1.78571	0	0	2.22625	1.30955	0	0	1.20669	0	0	1.07121	0.900973	1.1964	1.22884	1.0601	1.28619	0.913731	0	0	0	0	0	0	1.70278	0	0	0	0	0	0.583682
MGAT4A	0	0	1.47205	0	1.42144	0	0	0	0	1.51079	0	1.67593	0.878788	0	1.47268	0	0	0	2.14593	0.806701	0.596946	0.82938	1.9738	0	0	0.68724	1.92543	0	0	0	1.3672	1.57855	1.22884	0	1.59513	0.913731	0.790163	0	0.586918	0	0	0	0.752306	0	0	0	0	0.20424	1.21742
MGAT1	0	0	0	0	0	0.771964	0	0	1.26146	0	0	1.67593	0.532922	0	0	0	0	0	0	0	0.968247	0.498269	1.12021	0.855307	0	0	1.20669	0	0	0	0	0.57053	0	0.664346	0.836957	0	0.790163	0	0	0	0	0	0	0.663785	0	0	0	0.757772	0.583682
MFSD11	0	0	0.751	0.780444	0	0	1.19544	1.12911	0	0	0	0	0	0.884608	0.751433	0	0	0	0	1.55232	0.968247	0.498269	1.9738	0.855307	0	0	0.775212	0	0	0	0	0.931612	0	0	0	0.913731	0.790163	0	0	0.692173	0	0	1.47396	0	0	0	1.63267	0	0.583682
MFSD1	0	0	0	0.464456	0	0.771964	0	0	0.817636	0	0.992611	0	0	0.884608	0	0	0	0	0	0	0.596946	0.498269	0	0	0	0	0	0	0	0	0	0	0	0	0.836957	0.913731	0	0	0	0	0	0	0	0	0	0	0	0.20424	0
MFGE8	0	0	0	0	0	0	1.19544	0	0	0	0	0	0	0.884608	0	0	1.3613	0	0	0	0	0	0	0	1.55771	1.7823	0	1.01339	1.55131	0	0	0	0	0	0	0	0	0	0	0	0	0	0	1.3421	0	0	0	0	0
MFAP5	0	0	0.751	0	1.12983	0	0	1.12911	0	0	0.992611	0	0	0	0	0	0	0	0	1.78571	0	0	0	0	0	0	1.92543	0	0	0	0	1.1964	0	0	0.836957	1.38318	0	0	0	0	0	0	1.17682	0	0	0	0	0	0.949898
METTL7A	0	0	0	0	0.716587	0	0	1.64602	0	0	0	1.67593	0	0.884608	0	0	0.896273	0	0	0	0	0	0	0	0	0	0	0	0	0	0	0	0	1.0601	0	0	0	0	0.586918	0	0	0	0.752306	1.74274	0	0	0	1.53302	0
METTL2B	0	0	1.17511	0.464456	0	0	2.06897	1.12911	0	0	0	0	0.878788	0	0	0	0	0	0	1.24741	0	0.498269	1.12021	0	1.05562	0	1.73799	0	0	1.07121	1.3672	0.931612	1.22884	0	0.836957	0.913731	1.22607	0	0	0	0	0	0.752306	0	2.17182	0	0	0.20424	0.583682
METTL2A	0	0	0.751	0.780444	0.716587	0	0	0	0.817636	0	0	0	0	0	0	1.36503	0	0	0	0.806701	0	0	1.12021	0	0	0	0	0	0	0	0.900973	0.57053	1.22884	0	0	0	0	0	0	0	0	0	0.752306	0	0	0	0	0	0.583682
METTL22	0	0	0	0	1.12983	0	0	1.64602	0	1.51079	0	1.67593	0	0	0	0	0	0	0	0	0.596946	0.498269	0	0	1.05562	0	1.20669	0	0	1.57656	0.900973	1.57855	0	0.664346	0	0	0	0	0	0	0	0	0.752306	0	1.07938	0	0	0	0.583682
METTL21A	0	1.61052	2.04366	0.464456	0	0.771964	1.19544	2.23801	0	2.0871	0.992611	0	0.532922	0	0	1.36503	0.896273	0	0	0	0	0.498269	1.6354	0	0	0.68724	1.73799	0	0	1.57656	1.684	1.40559	0	0	0.836957	0.913731	0	0	0	0	0	0	1.47396	0.663785	0	2.34816	0	0	1.75071
METRNL	0	0	0	0	0	0	0	0	0	0	0	0	0	0	0	0	0	0	0	0	0	0.498269	0	0	0	0	0	0	0	0	0	0	0	0	0	0	0	0	0	0	0	0	0	0	0	0	0	0	0
Metazoa-SRP	0	0.0834804	0.57584	0.120915	0.27671	0.0493702	0.588807	0.738115	0.198871	0.478697	0.200091	0.448892	0.0878402	0.0599916	0.0475486	0.322344	0.274077	0	0.40027	0.705505	0	0.106459	0.431062	0.462419	0.397985	0.0420687	0.927328	0.142021	0	0.223378	0.323102	0.551502	0.422336	0.116029	0.335394	0.329054	0.0510136	0.211335	0.0671251	0.0832258	0.216375	0	0.460809	0	0.0810931	0	0.237835	0	0.524359
MERTK	0	0	0	0	0	0	0	0	0	0	0.992611	0	0	0	0	0	0	0	0	0	0	0	0	0	0	0	0	0	0	0	0	0.57053	0	0	0	0	0	0	0	0	0	0	0	0	0	0	0	0	0
MELK	0	0	0	0	0	0	0	0	0	0	0	0	0	0	0	0	0	0	0	0	0	0	0	0	0	0	0	0	0	0	0	0	0	0	0	0	0	0	0	0	0	0	0	0	0	0	0	0	0
MEG3	0	0	0.751	0	0	0	0	0	0	1.51079	0	1.67593	0	0	0	0	0.896273	0	0	0	0	0	1.12021	0.855307	0	0	0.775212	0	0	1.07121	0	0.931612	1.7639	0	0.836957	0	0	0	0	0	0	0	0	0	0	0	0	0	0.583682
MEF2D	0	0	0	0.780444	0	0	0	0	0.817636	0	0	0	0	0	1.17568	0	0	0	0	0	0	0.498269	0	0	1.55771	1.60026	0	0	0	0	0	0	0	1.56324	0	0	0	0.733494	0	0	0	0	0	1.74274	0	0	0	0.645376	0
MEF2C	0	1.09944	0.751	0.780444	0	2.44116	0	0	0	0	0.992611	1.67593	0	2.25522	0	1.36503	0.896273	1.33381	1.06015	0	0.968247	0.82938	0	0.855307	1.05562	1.3776	0.775212	1.01339	2.4978	0	0	0.57053	0	1.0601	0	1.38318	0.790163	2.01464	2.10328	1.60817	0	0	0.752306	2.02811	1.07938	0	2.22322	0	0
MECOM	0	0	0	0.464456	0	1.5025	0	0	0	0	1.80764	0	0	0	0.751433	0	0	0	1.06015	0	0.596946	0.82938	0	0	0	0	0	0	0	0	0	0.57053	0	0.664346	0	0	0.790163	0.733494	0	0.692173	0	0	0	0	0	0	0	0	0
MCTP2	0	0	1.17511	0	0	0	0	0	0	0	0	0	0	0	0	0	0	0	0	0	0	0	0	0	0	0	0	0	0	1.07121	0	0	0	0	0	0	0	0	0	0	0	0	0	0	0	0	0	0	0.949898
MCTP1	0	0	0.751	0	1.12983	1.92029	0	0	0	0	1.48091	0	0	0.884608	0	0	0	0	0	0	1.62626	0	0	0	0	0	0	0	0	0	0.900973	0.931612	0	0	0	0	0	0	0	0.692173	0	0	0	0	0	0	0	0	0
MCM7	0	0	1.17511	0.464456	0.716587	0	1.19544	0	0	0	0.992611	0	0	0	0	0	0	0	0	0	0.596946	0	0	0	1.05562	0	0	0	0	0	0	0	0	0	0	0	1.22607	0	0.954383	1.60817	0	0.706616	0	0	0	0	0	0	0
MCM6	1.18052	0	0	0	0	0.771964	0	0	0	0	0	0	0.532922	0	0	1.36503	0	0	0	0	0	0	0	0	0	0	0	0	0	0	0	0.57053	0	0	0	0.913731	0	0	0	0	0	0	0	0	0	0	0	0.20424	0
MCM5	1.18052	0	0	0.464456	0	0.771964	0	0	0	0	0	0	0	0	0	0	0	0	0	0	0	0	0	0	0	0	0	0	0	0	0	0	0	0	0	0	0	0	0	0	0	0	0	0	0	0	0	0.20424	0
MCM4	0	0	0	0	0	0	0	0	0	0	0	0	0.532922	0	0	0	0	0	1.06015	0.806701	0	0	0	0.855307	0	0	0	0	0	0	0	0	1.22884	0	0	0	0	0	0	0	0	0.706616	0	0	0	0	0	0.20424	0
MCM2	0	0	0	0	0	0	0	0	0	0	0	0	0	0	0	0	0	0	0	0	0	0	0	0	0	0	0	0	0	0	0.900973	0	0	0	0	0	0	0	0	0	0	0	0	0	0	0	0	0	0
MCL1	1.18052	1.09944	0	1.02025	0.716587	0	0	0	0.817636	0	0	0	1.33937	0	0.751433	0	0	0	0	0	0	1.07776	0	0	2.33923	1.60026	0.775212	1.01339	0	0	0.900973	0	0	0	0.836957	0	0.790163	0	0	1.09739	0	0	0.752306	1.05935	1.07938	1.74616	1.63267	0.518761	0
MCF2L	1.18052	1.09944	0.751	0.464456	1.64698	0	0	0	0	0	0	0	0	1.90065	0.751433	0	0	0	1.06015	0	0.596946	0.82938	1.12021	0	0	0	0.775212	0	0	0	0	0	0	0	0	0	0	0	0	0.692173	0	0	0	0.663785	1.07938	0	0	0	0
MCAM	0	2.19865	1.47205	2.55338	2.52859	1.73303	1.19544	0	0	0	0	0	2.24688	0.884608	1.70143	2.91808	2.27295	3.15201	1.06015	0	1.23846	1.70918	1.12021	0.855307	3.15765	3.9261	0	0	2.13254	0	0	0.931612	0	2.02912	0	1.70146	0.790163	2.26863	1.43387	1.60817	1.88065	0	0	3.41159	2.53878	0	0	0	0.583682
MBP	0	0	0	0	0	0	0	0	0	0	0	0	0	0	0	0	0	0	0	0	0	0	0	0.855307	0	0	0	0	0	0	0	0	0	0	0	0	0	0	0	0	0	0	1.47396	0	0	0	0	0	0.583682
MBNL1	0	0	0	0.780444	0.716587	0	1.19544	0	0	0	0.992611	1.67593	0.532922	0	0.751433	0	0	0	1.89639	0	0.968247	0	0	0	1.05562	0	0	1.83514	0	0	0	0.931612	0	0	1.59513	0.913731	0.790163	0	1.22257	0.692173	0	0	0	0.663785	0	0	0	0.20424	0.583682
MBD2	0	0	0	0.464456	0	1.20246	0	0	0	0	0	0	0	0	0.751433	0	0	0	0	0	0	0	0	0	0	0	0	0	0	0	0	0	0	0	0	0	1.22607	0	0.586918	0	0	0	0	0	0	0	0	0.20424	0
MATR3	2.05025	1.09944	0.751	1.21356	0.716587	0.771964	1.19544	0	1.26146	0	0	0	0.532922	0.884608	2.04437	1.36503	0	0	1.06015	0	1.23846	0.82938	0	0	1.05562	1.09081	0.775212	0	2.13254	1.07121	0	0.57053	0	1.34296	0	0.913731	0	0	0.954383	0	0	0	0.752306	1.56232	0	0	0	0.95062	0
MAT2B	1.18052	0	0	0	0	0	0	0	0	0	0	0	0	0	0	0	0.896273	0	0	0	0	0	0	0	0	1.09081	0	0	0	0	0	0	0	0.664346	1.28619	0	0	0	0.954383	0	0.870845	0	0	0	0	0	0	0.518761	0
MAT1A	0	0	0	0	0	0	0	0	0	0	0	0	0	0	0	0	0	0	0	0	0	0	0	0	0	0	0.775212	0	0	0	0	0	0	0	0	0	0	0	0	0	0	0	0	0	0	0	0	0.373796	0
MAST4	0	0	0.751	0	0.716587	0.771964	0	0	0	0	0.992611	0	0	0	1.70143	0	0	1.8858	2.34551	0.806701	1.23846	0.498269	0	0	1.05562	0.68724	0	1.01339	0	0	0	0.57053	0	0	0.836957	0	0.790163	1.67353	0	0	0	0	0.752306	0	0	0	1.11792	0.20424	1.21742
MAS1	0	0	0	0	0	0	0	0	0	0	0	0	0	0	0	0	0.896273	0	1.06015	0	0	0	0	0.855307	0	0	0.775212	0	0	1.57656	0.900973	1.1964	0	0.664346	0	0.913731	0	0	0	0	0	0	1.47396	0	0	0	0	0	0
MARCKSL1	0	1.61052	0	0.780444	0	0	0	0	0	0	0	0	0.532922	0.884608	0	1.36503	0.896273	1.33381	1.06015	0	1.23846	0	0	0.855307	1.05562	0.68724	0	0	0	0	0	0	0	0	0	0	1.22607	0.733494	1.43387	1.09739	0.870845	0	0	1.3421	0	1.74616	0	0	0
MARCKS	0	0	0	2.09227	0	0.771964	0	1.64602	2.15124	0	0	1.67593	0.878788	1.34662	0.751433	1.92168	0.896273	2.23949	1.06015	0	2.21644	0	0	1.85792	0	0.68724	0	2.58727	0	0	0	0.931612	0	0.664346	0	1.70146	1.52869	0.733494	1.60826	0.692173	1.32925	0.706616	0	1.05935	1.58641	0	0	1.31447	1.60243
MAPRE2	1.70705	0	0.751	0.780444	0	1.5025	0	0	0	1.51079	0	0	0.878788	0.884608	0	0	0	0	0	0	0	0	0	0	0	1.3776	0	1.01339	0	0	0.900973	0.931612	1.22884	0	1.28619	0.913731	0	0	0.586918	0.692173	0	0	0	1.56232	0	0	0	0.20424	0
MAPK13	0	1.09944	0.751	0	0	0.771964	0	1.12911	0	0	0	0	0	0	0	0	0	0	0	0	0	0	0	1.30955	0	0	0.775212	0	0	0	0.900973	0.931612	0	0	0	0	0.790163	0	0	0	0	0	1.17682	0.663785	0	0	1.11792	0	1.21742
MAP4K4	0	1.61052	1.17511	1.51492	0	2.44116	0	0	0	0	0	1.67593	1.50879	1.66149	2.29938	0	0	1.33381	0	0	1.62626	0.498269	1.12021	1.30955	0	0.68724	0.775212	1.01339	0	1.07121	0	0.57053	1.22884	0.664346	0.836957	1.38318	0.790163	1.67353	0.586918	1.60817	1.32925	0	0	1.05935	0	0	0	0	1.21742
MAP4K2	0	0	1.17511	0	1.64698	0	1.19544	1.64602	0	0	0	0	0	0	0	1.36503	0	0	0	0	0.596946	1.58465	1.12021	0.855307	0	0.68724	0.775212	0	0	0	1.3672	0.931612	1.22884	0.664346	1.28619	1.38318	0	0	0	0	0	0	1.17682	0	0	0	0	0	1.21742
MAP4K1	0	0	0	0	0	0	0	0	0	0	0	0	0	0	0	0	0	0	0	0	0	0	0	0	0	0	0	0	0	0	0.900973	0	0	0	0	0	0	0	0	0	0	0	0	0	0	0	0	0	0
MAP3K9	0	0	0.751	0	0	0	0	0	0	0	0	0	0	0	0	0	0	0	0	0	0	0	0	0	0	0	0.775212	0	0	0	0	0.57053	1.22884	0	0	0	0	0	0	0	0	0	0	0	0	0	0	0	0
MAP3K8	1.18052	0	0	0	0	0	0	0	0	0	0	0	1.13534	0	0	0	0	0	0	0	0	0	0	0	0	0	0	0	0	0	0	0	0	1.0601	0.836957	0	0	0	0	0	0	0	0	0	0	0	0	0	0
MAP3K7CL	0	0	0	0	0.716587	0	0	1.12911	0	0	0	0	0	0	0	0	0	0	0	0	0	0	0	0	1.05562	0	0	0	0	0	0	0	0	0	0	0	0	0	0	0	0	0	0	0.663785	0	0	0	0	0.583682
MAP1LC3B	0	0	0	0.464456	0	0	0	0	1.26146	0	0	0	0	0	1.47268	0	0	1.8858	0	0.806701	0.968247	0	0	0.855307	0	0	0	0	0	0	0	0.57053	0	0	1.28619	0.913731	0	1.44641	0	0	0	0	0	0.663785	1.07938	0	1.11792	0	0
MAP1B	0	2.19865	0	2.34906	1.64698	0	1.19544	0	0	2.0871	0.992611	0	1.99352	0.884608	1.70143	2.27724	2.98989	1.8858	1.5632	0	1.62626	0.82938	0	0	2.33923	3.32385	0	1.50635	1.55131	1.07121	0.900973	1.40559	0	2.34589	0.836957	0	1.52869	1.44641	2.00053	1.38502	0.870845	0	1.17682	3.12357	0	0	0	0	0
MAOB	0	0	0	0	0	0	0	0	0	0	0	0	0	0	0	0	0	0	0	0	0	0	0	0	0	0	0	0	0	0	0	0	0	0	0	0	0	0	0	0	0	0	0	0	0	0	0	0.373796	0
MAOA	0	0	0	0	0	0	0	0	0	0	0	0	0	0	0	0	0	0	0	0	0	0	0	0	0	0	0	0	0	0	0	0	0	0	0.836957	0	0	0	0	0	0	1.40661	0	0	0	0	0	0.518761	0
MAGI1	0	1.09944	1.47205	0	1.12983	0	0	1.12911	0	0	0	0	0	2.25522	1.17568	1.36503	0	0	0	0	0.596946	0.82938	0	0.855307	0	0.68724	0	0	0	0	0	0	0	0	0	0	0.790163	1.85854	0.586918	0.692173	0.870845	0	0	0	0	0	1.11792	0	0.583682
MAGED2	0	1.61052	0	0	0.716587	0.771964	0	0	0	0	0	0	0.532922	1.34662	0.751433	0	1.3613	0	0	0	0	0.498269	0	0	1.89049	1.93628	0.775212	1.01339	1.55131	0	0	0	0	0	0	0	1.76075	0	0.586918	0	0	0	0	1.56232	1.07938	0	0	0	0
MAFF	0	0	0	0	1.12983	0	0	0	0	0	0	0	0	0	0	0	0	0	0	0	0	0	0	0	0	0	0	0	0	0	0	0	0	0	0	0	0	0	0	0	0	0	0	0	0	0	0	0.645376	0
MAFB	0	0	0	0	0	0	0	0	0.817636	0	0	0	0	0	0	0	0	0	0	0	0	0	0	0	0	0	0	1.01339	0	0	0	0	0	0	0	0	0	0	0	0	0	0	0	0	0	0	0	0	0
MAF	0	1.09944	1.17511	0	0.716587	0	0	0	0	0	0	0	0.532922	0.884608	0	0	0.896273	0	0	0.806701	0.596946	0	0	0.855307	0	1.3776	0	0	0	1.07121	0.900973	0.57053	0	0	0.836957	1.38318	0	1.15214	0.954383	0.692173	1.32925	0	0	0.663785	1.92132	0	0	0	0
MAD2L1	0	0	0	0	0	0	0	0	0	0	0	0	0	0	0	0	0	0	0	0	0	0	0	0	0	0	0	0	0	0	0	0	0	0	0	0	0	0	0	0	0	0	0	0	0	0	0	0	0.583682
MACC1	0	0	2.04366	0	1.64698	0	0	2.23801	0	1.51079	0	0	0	0.884608	1.17568	0	0.896273	0	1.06015	2.13388	0	0.498269	1.9738	0	0	0	0.775212	0	0	1.57656	0.900973	1.96836	1.7639	0.664346	0.836957	0.913731	0	0.733494	0.586918	0	0	0	0.752306	0	0	0	1.63267	0	1.60243
MAB21L3	2.67723	3.66691	5.71693	2.79832	5.65095	1.73303	5.81137	5.73636	3.81694	5.70576	2.05356	4.77622	3.32755	3.8121	2.94199	2.7464	2.83171	4.18158	3.37931	6.40031	1.23846	2.84457	5.98216	5.74437	4.3832	2.93519	6.24095	3.01198	1.55131	5.63577	6.53616	5.89289	6.28663	4.89329	5.21916	5.98088	3.87465	4.46969	4.18204	2.07838	3.14689	0	6.11382	2.43151	4.50939	2.34816	3.07305	1.71243	5.73119
LZTS1	0	0	0	0	0	0	1.19544	0	0	0	0	0	0	0	0	0	0.896273	0	0	0	0	0	0	0	0	1.60026	0	0	0	0	0	0	0	0	0	0	0	0	0	0	0	0	0	0	0	0	0	0	0
LYZ	1.18052	0	1.17511	0	0.716587	0	0	0	0.817636	0	0	1.67593	0	0	0	0	0	0	0	0.806701	0	0	1.12021	0	0	0	0.775212	0	0	1.07121	0	0	0	0	0	0	0	0	0	0	0	0	0	0	0	0	0	0	0
LYST	0	0	0	0.464456	1.42144	0	0	1.12911	0	0	0	0	1.33937	0	0	0	0	0	1.5632	0.806701	0	0.498269	0	0.855307	0	0.68724	0	0	0	0	1.3672	0.57053	0	0	0	0.913731	0	0	0	0	0.870845	0	0.752306	0.663785	1.58641	0	0	0	0.583682
LYRM7	0	1.09944	2.50172	0.464456	1.42144	0	1.72465	1.12911	0.817636	0	0.992611	0	1.13534	0	1.17568	1.36503	0	1.33381	0	2.39174	0	0.82938	1.9738	1.30955	1.05562	1.09081	2.85767	0	0	0	2.11789	1.40559	2.57202	1.0601	1.59513	2.13673	1.22607	1.15214	0.586918	0	0	0	2.18143	0	0	0	0	0	1.87984
LYN	0	1.09944	0	0	0.716587	0	1.19544	0	0.817636	1.51079	0	0	0	0	0	0	0	0	1.06015	0	0.968247	0	0	0.855307	0	0	0	0	0	0	0	0	0	0	0	0	1.22607	0	1.22257	0.692173	0	0	0.752306	0	0	0	0	0.20424	0.583682
LY86	0	0	0	0	0	0	0	0	0	0	0	0	0	0	0	0	0	0	0	0	0	0	0	0	0	0	0	0	0	0	0	0	0	0	0	0	0	0	0	0	0	0	0	0	0	0	0	0	0
LY6E	0	0	0.751	1.21356	0.716587	0.771964	0	0	0	0	0	0	0.532922	0	0	0	0	0	0	0	1.77535	0.82938	0	0.855307	0	0	0	0	0	0	0	0	1.22884	0.664346	1.59513	0	0.790163	0	0.954383	0	0.870845	0	0	0	0	2.34816	0	0.20424	0
LXN	0	0	0.751	0	0.716587	1.5025	0	1.12911	0	0	0	0	1.33937	1.90065	0	0	0	0	0	0	0.596946	0.498269	0	0	0	0	0	0	0	0	0	0	0	0	0	0	0	0.733494	0	0.692173	0	0	0	0	1.07938	0	0	0	0
LUZP1	0	1.09944	0.751	1.63726	0.716587	1.5025	0	0	0	0	2.25082	0	1.33937	0	0.751433	0	0	0	0	0	1.45102	1.2766	1.12021	1.30955	0	1.09081	0.775212	1.01339	0	0	0	1.1964	0	1.56324	1.28619	0	0.790163	0	1.60826	0.692173	0	0	0.752306	1.3421	1.58641	0	0	0	0.949898
LUM	0	0	0	0	0	0	0	0	0	0	0	0	0	0	0	0	0.896273	0	0	0	0	0	0	0	0	0	0	0	0	0	0	0	0	0	0.836957	0.913731	0	0	0	0	0	0	0	0	0	0	0	0	0
LUADT1	0	0	0.751	0	0.716587	0	0	1.12911	0	1.51079	0	0	0	0	0	0	0	0	1.06015	1.55232	0	0	0	0.855307	0	0	1.20669	0	0	0	1.684	0.57053	1.22884	0	0	1.70146	0	0	0	0	0	0	0	0	0	0	0	0	0
LTBP4	0	0	0	0	0	0	1.19544	0	0	0	0	0	0	0	0	0	0.896273	0	0	0	0	0	0	0	1.05562	0	0	0	0	0	0	0	0	0	0	0.913731	0	0	0	0	0	0	0	0	0	0	0	0	0
LTBP1	0	0	0	0	0	0	0	1.12911	0	0	0	0	0	0	0	0	0	0	0	0.806701	0.596946	0	0	0	0	0	0	0	0	0	0	0	1.22884	0	0	0.913731	0	0	0	0	0	0	0	0	0	0	0	0	0
LTB	2.05025	0	0	0	0	0	0	0	0	0	0	0	0	0	0	0	0	0	0	0	0	0	0	0	0	0	0	0	0	0	0	0	0	0	0	0	0	0	0	0	0	0	0	0	0	0	0	0	0
LST1	0	0	0	0	0	0	0	0	0	0	0	0	0	0	0	0	0	0	0	0	0	0	0	0	0	0	0	0	0	0	0	0	0	0	0	0	0	0	0	0	0	0	0	0	0	0	0	0	0
LSM7	0	1.09944	0	0	0	0.771964	0	0	0	0	0	0	0.532922	0	0	0	0	0	0	0	0	0	0	0.855307	0	0	0	0	0	0	0	0	0	0	0	0	0	0	0	0	0	0.706616	0	0	0	0	0	0	0
LSM3	0	0	0	0.464456	0	0	0	0	0	0	0	0	0.532922	1.34662	0	0	0	1.33381	0	0	0	0	1.12021	0	0	0	0	0	1.55131	0	0	0	0	0	0	0	0	0	0	0.692173	0	1.40661	1.17682	0	0	0	0	0.645376	0
LSM11	0	0	0	1.02025	0	0.771964	0	1.12911	0	0	0	0	0.532922	0	0	0	0	0	1.06015	0.806701	0	0	1.12021	0.855307	0	0	1.20669	0	0	1.07121	0.900973	1.40559	0	0	0	0	0	0	0	0	0	0	0.752306	0	0	0	0	0	0.583682
LSINCT5	1.18052	0	1.47205	0.780444	0.716587	0	1.72465	1.64602	0	1.51079	0	1.67593	0.878788	0	0.751433	1.36503	0.896273	0	0	1.55232	0	1.2766	1.12021	0.855307	0	0	2.33954	0	0	1.07121	0	1.40559	1.22884	0	0	1.38318	0	0.733494	0	0	0	0	1.47396	0	0	0	0	0	1.42832
LRRFIP1	1.18052	1.09944	0	1.37553	1.98629	1.20246	0	1.12911	0.817636	0	1.48091	0	1.78018	1.66149	1.47268	1.36503	1.9175	0	1.89639	0	1.62626	1.81992	1.6354	0.855307	0	1.3776	0.775212	1.01339	2.13254	0	0.900973	0.57053	0	1.56324	1.28619	0.913731	1.22607	1.44641	1.22257	1.79054	0.870845	0	0	1.56232	0	1.74616	1.63267	0	1.21742
LRRC8A	0	0	0	0.464456	1.64698	0.771964	0	0	0	0	0	0	0.532922	1.66149	0	0	0	0	0	0	0.968247	1.70918	0	0.855307	0	0	0	0	0	0	0	0	0	0	0	0	0	0	0.954383	1.79054	0	0	0	0	0	1.74616	1.11792	0.20424	0
LRRC58	0	1.09944	2.17924	0	1.98629	0.771964	2.32468	1.12911	1.56785	1.51079	0.992611	0	0.878788	0.884608	0	0	0	0	1.06015	2.39174	0.968247	1.58465	2.5953	1.30955	1.05562	1.60026	2.08326	0	0	0	0	1.1964	1.22884	0	0	0	1.22607	0.733494	1.22257	0.692173	0	0.706616	2.18143	0	0	0	1.11792	0	0.949898
LRRC57	0	1.61052	1.47205	0.464456	1.42144	0	0	1.12911	0.817636	0	0	0	0	0	0	0	0	0	0	1.97485	0	0	0	0.855307	1.05562	0.68724	2.44667	0	0	1.07121	1.3672	1.1964	1.22884	1.0601	0	0.913731	0	0	0.954383	0	1.32925	0	2.04581	0	1.58641	0	1.11792	0	0
LRRC32	0	0	0	1.37553	0	0	0	1.12911	0	0	0	0	0	0.884608	0	0	1.3613	0	0	0	0	0	0	0	1.89049	1.3776	0	0	0	0	0	0.57053	0	0	1.28619	0	0	0	0	0	0	0	0	0.663785	0	0	0	0	0
LRRC25	0	0	0	0	0.716587	0	0	0	0	0	0	0	0	0	0	0	0	0	0	0.806701	0	0	0	0	0	0	0	0	0	0	0	0	0	0	0	0	0	0	0	0	0	0	0.752306	0	0	0	0	0	0
LRMP	0	1.09944	0	1.02025	1.12983	0	0	0	0	0	0	0	0	0	0	0	0	0	0	0	0.596946	0.82938	0	0.855307	0	0	0	0	0	0	0	0	0	0.664346	0	0	1.52869	0	0	0	0	0	0	0	0	0	0	0	0
LRG1	0	0	0	0	0	0	1.19544	0	0	0	0	0	0	0	0	0	0	0	0	0	0	0	0	0	0	0	0.775212	0	0	0	0	0.931612	0	0	0	0	0	0	0	0	0	1.11661	0	0	0	0	0	2.21838	0.583682
LRCH3	1.18052	0	1.47205	1.02025	1.83094	0	1.19544	1.64602	1.56785	2.45045	0.992611	0	0.532922	0	0.751433	0	0.896273	1.33381	1.06015	2.49942	0	0.498269	1.12021	1.30955	0	1.09081	2.21957	0	0	1.91075	1.684	2.53035	2.36769	1.0601	1.59513	2.5618	0.790163	0	0	0.692173	0	0	1.47396	0.663785	1.07938	0	1.11792	0	1.99422
LPXN	0	0	0	0	0	0	0	0	0	0	0	0	0	0	0	0	0	0	0	0	0	0	0	0	0	0	0	0	0	0	0	0	0	0.664346	0	0	0	0	0	0	0	0	0	0	0	0	0	0	0
LPP	0	1.61052	0.751	1.02025	1.42144	1.20246	2.32468	2.23801	0	0	0.992611	0	1.13534	0.884608	1.17568	1.36503	1.3613	1.33381	2.34551	0	1.45102	0.498269	1.9738	1.62083	1.05562	2.69848	2.08326	0	0	1.57656	2.41961	1.57855	1.22884	1.0601	2.18163	1.70146	1.76075	0	0	1.38502	1.64245	0	1.70278	2.24997	1.07938	0	1.11792	1.7914	1.42832
LPCAT2	0	0	0	0	0.716587	0	0	1.12911	0	0	0	0	0	1.34662	0	0	0	0	1.06015	0	0.968247	0.498269	0	0	0	0	0	0	0	0	0	0	0	0	0.836957	0	0	0	0	1.09739	0	0	0	0	0	0	0	0	0.949898
LOH12CR2	0	0	1.17511	0	0	0	1.19544	0	0	0	0	0	0.878788	0	0	0	0	0	1.06015	0.806701	0	0	0	0	0	0	0.775212	0	0	0	0	0	0	0	0	0	0	0	0.586918	0	0	0	0.752306	0	0	0	0	0	0
LMOD3	0	0	0.751	0	0	0	1.19544	1.12911	0	0	0	0	0	0	0	0	0	0	0	1.24741	0	0	0	0.855307	0	0	1.73799	0	0	0	0	0.57053	0	0	0.836957	0.913731	0	0	0	0	0	0	1.17682	0	0	0	0	0	0.949898
LMOD1	0	0	0	0	0	0	0	0	0	0	0	0	0	0	0	0	0	0	0	0	0	0	0	0	2.1398	1.3776	0	0	0	0	0	0.57053	0	0	0	0	0	0	0	0	0	0	0	1.89555	0	0	0	0	0
LMO2	0	0	0	2.22886	0.716587	1.5025	0	0	0	0	0.992611	0	0.878788	1.66149	1.17568	1.92168	0	0	0	0	2.58546	1.81992	0	0.855307	0	0	0	0	0	0	0	0	0	0	1.59513	1.38318	1.22607	0	0	0	0	0	0	0	0	0	1.11792	0	0
LMNB2	0	0	0	0.464456	0	0	0	0	0	0	0	0	0	0	0	0	0	0	0	0	0	0	0	0	0	0	0	0	0	0	0	0	0	0	0	0	0	0	0	0	0	0	0	0	0	0	0	0	0
LMNB1	0	0	0	0	0	0	0	0	0	0	0	0	0	0	0	0	0	0	0	0	0	0	0	0	0	0	0	0	0	0	0	0	0	0	0	0	0	0	0.586918	0	0	0	0	0	0	0	0	0	0
LMNA	0	1.09944	0	1.02025	0	1.20246	1.19544	0	0	0	0	0	0	3.10759	0.751433	0	0.896273	2.23949	1.06015	0	0.968247	0.498269	0	0.855307	2.1398	1.93628	0	1.01339	2.76481	0	0.900973	0	0	1.0601	0	0	1.76075	0	0.586918	1.38502	0	0.706616	0	0.663785	0	1.74616	0	0.645376	0
LL22NC03-N95F10.1	0	0	0.751	0	0	0	1.19544	1.12911	0	2.0871	0	0	0	0	0	0	0	0	0	0.806701	0	0	1.6354	0.855307	0	0	0.775212	0	0	0	0.900973	1.57855	0	0.664346	0.836957	0	0	0.733494	0	0	0	0	0.752306	0	0	0	0	0	1.42832
LL22NC03-N14H11.1	0	0	0	0	0	0	1.19544	0	0	0	0	0	0	0	0	0	1.67755	0	0	0.806701	0	0	0	0	1.05562	1.7823	0	0	0	0	0	0	0	0	0.836957	0	0.790163	0	0	0	0	0	0	1.3421	0	0	0	0	0
LL22NC03-86G7.1	0	0	0	0	1.12983	0.771964	1.72465	0	0	0	0.992611	0	0	0	0.751433	0	0	0	0	1.24741	0	1.07776	1.12021	0	0	0	1.50719	0	0	1.07121	1.684	0.931612	0	0	0.836957	0.913731	0	0	0	0	0.870845	0	1.17682	0	0	0	1.11792	0	1.42832
LITAF	0	0	0	0.464456	0	1.20246	0	0	0	0	0	0	0	0	0	0	0	0	0	0	0	0	1.12021	0	1.05562	0.68724	0	0	0	0	0	0	0	0	0	0	0.790163	0	0	0.692173	1.32925	0.706616	0	0.663785	0	3.20576	0	1.2515	0.583682
LIPG	0	0	0	0	1.12983	0	0	1.12911	1.56785	1.51079	0	0	0	0	0	0	0	0	0	1.55232	0	0	0	0.855307	0	0	1.50719	0	0	0	0.900973	0.57053	0	0	0	0	0	0.733494	0	0	0	0	1.17682	0	1.58641	0	0	0	0.949898
LIPA	0	0	0	1.02025	0	0.771964	1.19544	0	0	0	0	0	0	0.884608	0	0	0	1.33381	0	0	0	1.44242	0	0.855307	0	1.09081	0	0	1.55131	0	0	0.931612	0	0	0.836957	0	0	0	0	0	0.870845	0	0	0	0	0	0	0.373796	0
LINGO1	0	0	0	0	0	0	0	0	0	0	0	0	0	0	0	0	0	0	0	0	0	0	0	0	1.05562	1.60026	0	0	0	0	0	0	0	0	0	0	0	0	0	0	0.870845	0	0	0	0	0	0	0	0
LINC01609	0	0	2.04366	0	1.83094	0	1.72465	1.98516	0	2.71645	0	0	0	0	0	0	0	1.33381	1.06015	2.49942	0	0	2.42768	2.57876	1.89049	0	2.44667	0	0	1.57656	1.684	1.72598	2.36769	1.34296	1.83086	2.5618	0	1.15214	0.586918	0	0	0	2.18143	0	0	0	0	0	1.75071
LINC01588	0	0	1.17511	0	1.12983	0	1.72465	1.12911	0	1.51079	0.992611	0	0	0	0	0	0	1.33381	0	1.97485	0.596946	0	1.6354	1.30955	0	0	0.775212	0	0	1.07121	1.3672	0.57053	0	0.664346	0	0.913731	0	0	0	0	0	0	0.752306	0	0	0	0	0	0
LINC01578	0	0	0	0.464456	0.716587	0	1.19544	0	1.26146	0	0	0	0	0	0	0	0	0	0	0	0.596946	0.498269	0	0	1.55771	0	0	0	0	0	0	0	0	0	0.836957	0	0	0	0	0	0.870845	0	0.752306	0	0	0	0	0	0
LINC01554	0	0	0	0	0	0	0	0	0	0	0	0	0	0	0	0	0	0	0	0	0	0	1.12021	0	1.05562	0	0	0	0	0	0	0.57053	0	0	0	0	0	0	0	0	0	0	0.752306	0	0	0	0	0	0
LINC01502	0	0	0.751	0	2.12075	0	1.19544	1.12911	0	2.0871	0.992611	0	0.532922	0	0	0	0	0	0	2.13388	0	0.82938	2.5953	0	1.05562	1.3776	1.20669	0	0	0	0.900973	0.57053	1.22884	0	1.28619	1.38318	0	1.15214	0	0	0	0	1.70278	0	0	0	0	0	1.42832
LINC01460	0	0	1.47205	0.464456	1.12983	0	0	1.12911	0	0	0	0	0.532922	0	0	0	0	1.33381	0	1.24741	0	0	0	0	0	0	1.92543	0	0	1.07121	1.3672	0.57053	0	0.664346	0.836957	0	0	0.733494	0	0	0	0	1.70278	0	0	0	0	0	1.42832
LINC01427	0	1.09944	0	0	0	0	1.19544	0	0	0	0	0	0	0	0	0	0	0	0	1.24741	0	0	0	0	0	0	1.20669	0	0	1.57656	1.3672	0.57053	0	0.664346	0	0	0	0.733494	0.586918	0.692173	0	0	0	0	0	0	0	0	0
LINC01410	0	0	0	0	0.716587	0	0	0	0	0	0	0	0	0	0	0	0	0	0	0	0	0	1.12021	0	0	0	0	0	0	1.57656	0.900973	0	1.22884	0	0	0	0	0	0	0	0	0	0.752306	0	0	0	0	0	0.583682
LINC01358	0	0	0.751	0	0	0	1.19544	1.12911	0	0	0	0	0.532922	0	0	0	0	0	0	1.24741	0	0	0	0	0	0	0.775212	1.01339	0	1.07121	1.92427	0.57053	1.22884	0	0.836957	1.38318	0	0	0	0	0	0	0.752306	0	1.07938	0	0	0	0.949898
LINC01285	0	0	0.751	0.464456	1.12983	0	1.19544	1.12911	0	0	0.992611	1.67593	1.50879	0	0	0	0.896273	0	0	0.806701	0.596946	0	1.6354	0.855307	0	0.68724	2.08326	0	0	1.07121	1.684	1.1964	1.22884	0	0	0	0	0.733494	0.586918	0.692173	0.870845	0	1.88891	0	0	1.74616	1.11792	0	0.949898
LINC01254	0	0	0	0.464456	0	0	1.19544	1.64602	0	0	0	0	0	0	0	0	0	0	1.06015	0.806701	0	0	0	1.30955	0	0	0	0	0	1.07121	0.900973	0	0	0	0	0	0	0.733494	0	0	0	0	0	0	0	0	0	0	0.583682
LINC01235	0	0	0	0	1.42144	0	0	0	0	0	0	1.67593	0	0.884608	0	1.36503	0	0	1.06015	0.806701	1.90511	1.2766	0	0	0	0	0	0	0	0	0.900973	1.1964	0	1.56324	0	0	0.790163	0.733494	0	1.60817	0	0	0.752306	0	1.07938	0	0	0	0
LINC01232	0	0	0	0	0.716587	0	0	0	0	1.51079	0	0	0	0	0	0	0	1.33381	0	1.55232	0	0.498269	0	0	0	0	1.50719	0	0	0	0.900973	1.1964	2.11065	0	0.836957	0.913731	0	0	0	0	0	0	1.17682	0	1.58641	0	0	0	0.949898
LINC01209	0	0	1.17511	0.464456	0.716587	0	1.72465	0	0	1.51079	0	0	0.532922	0	0	0	0	0	0	0.806701	0	0.498269	0	0	0	0	1.20669	0	0	1.07121	0.900973	0	0	0	0	1.38318	0	0	0	0	0	0	0.752306	0	0	0	1.63267	0	0.583682
LINC01207	0	0	0.751	0	0.716587	0	0	1.12911	0	1.51079	0	0	0	0	0	0	0	0	0	0.806701	0	0	0	1.30955	0	0	1.20669	0	0	1.07121	0.900973	0	0	0.664346	0	0.913731	0	0	0	0	0	0	0	0	0	0	0	0	0
LINC01197	0	0	0	0	0	0	0	0	0	0	0	0	0	0	0	0	0	0	0	0	0	0	1.12021	0	0	1.3776	0.775212	0	2.4978	1.07121	0	0.57053	0	0	0.836957	0.913731	0	0	0	0	0	0	0	0	0	0	0	0	0
LINC01184	0	1.09944	0.751	0	0.716587	0	1.72465	0	0	1.51079	0	0	0	0	0	0	0.896273	1.33381	1.06015	0.806701	1.23846	0.498269	1.12021	1.30955	1.05562	0	1.50719	1.01339	0	0	0.900973	0.931612	1.7639	0.664346	0.836957	0.913731	0	0	0.954383	0	0	0	1.70278	0	0	0	1.11792	0	1.42832
LINC00976	0	1.09944	2.81496	0	2.52859	0	1.72465	2.87681	1.80211	3.09986	0.992611	1.67593	1.33937	0.884608	0.751433	0	0	1.8858	1.89639	3.15169	0	0.498269	2.5953	1.85792	0	0.68724	3.19768	0	0	3.00619	2.83917	2.64632	2.57202	1.34296	0	2.43912	0.790163	0.733494	1.22257	0	0	0	2.74765	0	0	0	1.63267	0.20424	2.87277
LINC00963	0	1.09944	1.17511	1.21356	1.42144	0	2.06897	1.98516	1.26146	0	0	0	0.878788	0	0	0	0	1.33381	1.06015	1.97485	0	0.498269	1.12021	2.04947	0	0	1.50719	1.01339	0	1.07121	1.3672	1.40559	0	1.34296	0.836957	1.38318	0	1.67353	0.586918	0	0	0	0.752306	1.05935	0	0	0	0.518761	1.60243
LINC00957	0	0	0.751	0	0.716587	0	1.19544	0	0	0	0	0	0.532922	0	0	0	0	0	0	0.806701	0	0.498269	0	0	0	0	0.775212	0	0	0	0.900973	1.1964	0	0	0	0	0	0	0	0.692173	0	0	0.752306	0	0	0	0	0	0.949898
LINC00926	0	0	0	0	0	0	0	0	0	0	0	0	0	0	0	0	0	0	0	0	0	0	0	0	0	0	0	0	0	0	0	0	0	0	0	0	0	0	0	0	0	0	0	0	0	0	0	0	0
LINC00895	1.18052	0	0	0	0	0	0	1.12911	0	0	0	0	0	0	0	0	0	0	0	0.806701	0.596946	0	0	0.855307	0	0	0.775212	0	0	0	0.900973	1.40559	1.22884	0	0	0.913731	0.790163	0	0.586918	0	0	0	1.88891	0	0	0	0	0.20424	0.583682
LINC00887	0	0	1.88682	0	0.716587	0	1.19544	1.64602	0.817636	0	0	0	0.532922	0	0	0	0	0	0	2.27108	0	0.498269	0	0	0	0	1.92543	0	0	1.91075	1.3672	0.57053	0	0.664346	0	0.913731	0	0	0	0	0	0	1.47396	0	0	0	1.11792	0	0.949898
LINC00683	0	0	1.88682	0.780444	1.42144	0	1.72465	0	0	0	0.992611	0	0	0	0.751433	0	0	0	0	0	0	0	1.12021	0	0	0	1.20669	0	0	1.07121	0.900973	0	1.22884	0	0	1.38318	0	0	0.586918	0	0	0	0	0	0	0	0	0	0.949898
LINC00672	0	0	1.17511	0	0	0	1.19544	1.12911	0.817636	0	0	0	0	0	0	0	0	0	0	0.806701	0	0	1.6354	0	0	0	1.20669	0	0	0	0	0.931612	0	0	0.836957	0	0.790163	0	0	0	0	0	1.17682	0	0	0	0	0	1.60243
LINC00507	0	0	0	0	0.716587	0	0	0	0	0	0	1.67593	0	0	0	0	0	0	0	0	0	0	0	0	0	0	1.50719	0	0	1.91075	1.684	1.1964	1.7639	0	0	0	0	0	0	0	0	0	1.17682	0	0	0	0	0	1.21742
LINC00506	0	2.70989	2.58967	0.464456	2.93605	0	3.08032	3.26379	0.817636	3.24767	0.992611	2.91134	1.13534	0	0	1.36503	0	1.8858	1.06015	3.70984	0	0.82938	3.3283	3.12119	1.05562	0.68724	2.92294	1.01339	0	3.25742	3.41141	3.73836	3.22682	2.14619	2.18163	2.5618	0.790163	1.67353	1.22257	0.692173	1.64245	0	3.61192	0	1.07938	0	0	0.20424	3.0385
LINC00504	2.30534	3.04675	5.22552	2.34906	5.05432	1.92029	5.3165	5.34028	2.51749	5.10166	2.05356	4.1937	2.66748	3.16945	1.47268	2.7464	1.9175	3.26515	3.16429	5.90645	1.62626	1.2766	5.65823	5.24377	3.90935	2.55526	5.39458	2.92146	0	4.67509	5.85386	5.17357	5.32854	4.06053	4.64535	5.10263	2.81372	3.63624	3.22041	1.60817	2.60362	0	5.28882	0.663785	3.19235	0	1.97088	0.645376	5.03925
LINC00240	0	0	1.47205	0	0	0	0	1.12911	0	1.51079	0	0	0	0	0	0	0	0	0	1.55232	0	0	1.12021	0	0	0	1.50719	0	0	0	1.3672	0.57053	0	0	0	0	0	0	0	0	0	0	0.752306	0	0	0	0	0	0.949898
LINC00152	0	0	0	1.02025	0	0	0	1.12911	0	0	0	0	0	0	0	0	0	0	0	0	0.968247	0.498269	0	0	1.05562	0.68724	0	0	0	0	0	0.57053	0	0.664346	0	0.913731	1.52869	0	0.586918	0	0	0	0	1.05935	0	1.74616	1.11792	0	0.583682
LIMS1	0	0	1.17511	0.780444	0	1.92029	1.19544	0	0	0	1.48091	0	0.532922	1.34662	0	1.36503	0.896273	3.02445	1.06015	1.24741	0.968247	0.498269	0	0.855307	1.05562	1.7823	1.20669	0	1.55131	0	0	0.57053	0	1.34296	0	0	0.790163	0	1.88603	1.09739	0.870845	0	0.752306	1.89555	1.58641	0	0	0.373796	0.583682
LIMD2	0	1.09944	0	0	0	0	0	0	0	0	0	0	0	0	0	0	0	0	0	0	0	0	0	0	0	0	0	0	0	0	0	0	0	0	0	0	0	0	0	0	0.870845	0	0	0	0	0	0	0	0
LIMD1	0	0	1.17511	0	0.716587	0	0	1.64602	0	0	0	0	0	0	0	0	0	0	0	0	0	0	0	0.855307	0	0.68724	0	0	0	1.57656	1.3672	0.57053	0	0	0	0	0	0	0.954383	0	1.32925	0	1.17682	0	1.07938	0	0	0.20424	0.583682
LIMCH1	0	1.09944	0	1.21356	1.12983	0	0	0	0	0	0	0	0.532922	0.884608	1.47268	0	0	0	0	0.806701	0.596946	0.498269	1.12021	0	0	0	0	1.01339	0	0	0.900973	0.57053	0	0	0	0	0	0	0.586918	0	1.64245	0	0.752306	0	1.07938	0	0	0	0
LIMA1	0	1.61052	0	0.780444	0	0	0	0	0	1.51079	0.992611	0	0.532922	0	0	1.36503	1.9175	0	1.5632	0	0.596946	0.498269	0	0.855307	1.05562	1.3776	0	1.01339	2.13254	0	0	0.57053	0	0.664346	1.28619	0	0.790163	0	0.586918	0.692173	0.870845	0	0.752306	0.663785	0	0	0	0.518761	1.21742
LILRB4	0	0	0	0	0	0	0	0	0	0	0	0	0	0	0	0	0	0	0	0	0	0	1.12021	0	0	0	0	0	0	1.07121	0	0	0	0	0	0	0	0	0	0	0	0	0.752306	0	0	0	0	0	0.583682
LILRB3	0	0	0	0	0	0	1.19544	0	0	0	0	0	0	0	0	0	0	0	0	0	0	0	0	1.30955	0	0	0	0	0	1.07121	0	0.931612	0	0	0	0	0	0	0	0	0	0	0	0	0	0	0	0	0
LILRB2	0	0	0	0	0	0	0	0	0	1.51079	0	0	0	0	0	0	0	0	0	0	0	0	0	0	0	0	0	0	0	0	0	0	0	0	0	0	0	0	0	0	0	0	0.752306	0	0	0	0	0	0.583682
LILRA2	0	1.61052	1.70076	0	0.716587	0	0	1.12911	0	1.51079	0	0	0	0	0	1.36503	0	0	1.06015	2.13388	0	1.07776	1.6354	0	0	1.09081	1.20669	1.01339	0	1.57656	1.3672	1.1964	0	0	1.28619	1.70146	0	0	0	0.692173	0	0	1.47396	0	1.07938	0	1.11792	0	0.583682
LHFP	0	0	0	0	0	0.771964	0	0	0	0	0	0	0	0	1.17568	1.36503	1.9175	0	0	0	0.596946	0	0	0	2.88369	1.09081	0	0	2.13254	0	0	0	0	0	0	0	0	0	0	0	0	0	0	2.43151	0	0	0	0	0
LGMN	0	0	0	0	0	0.771964	0	0	0	0	0	0	0	0.884608	0	1.36503	0	0	1.06015	0.806701	0.596946	0.498269	0	0.855307	1.89049	0.68724	0	0	0	0	0	0	0	0.664346	1.28619	0	1.22607	0	0	0	0	0	0	1.05935	1.58641	0	0	0.20424	0
LGALSL	0	0	0	0	0	0	0	0	1.99181	1.51079	0	0	0	0	0	1.36503	0	0	0	0.806701	0	0	0	0	1.05562	0.68724	0	0	0	0	0	0	0	0	0	0	0	0	0	0	0	0	0	1.05935	0	0	1.11792	0	0.583682
LGALS9	0	1.09944	0	1.63726	0	0	0	0	0.817636	0	0	1.67593	0.878788	1.66149	1.17568	0	0	0	1.5632	0.806701	2.21644	1.2766	1.12021	0	0	0	0	1.01339	0	0	0	0	0	1.56324	0.836957	0	2.24416	0	0	0	1.64245	0.706616	0	0	1.58641	0	1.11792	0	1.21742
LGALS4	0	0	0	0	0	0	0	0	0	0	0	0	0	0	0	0	0	0	0	0	0	0	0	0	0	0	0	0	0	0	0	0	0	0	0	0	0	0	0	0	0	1.40661	0	0	0	0	0	1.18431	0
LGALS3BP	0	0	0	0	0	0	0	0	0	0	0	0	0	0	0	0	0.896273	0	0	0	0	0	0	0	0	1.60026	0	0	1.55131	0	0	0	0	0	0	0	0	0	0	0	0	0	0	1.56232	0	0	0	0	0
LGALS3	0	0	0	0	0	1.5025	1.19544	0	0	0	0	0	0	0	0	0	0	1.33381	0	0	1.45102	0.498269	0	0.855307	1.89049	1.09081	0	0	0	0	0	0	0	0.664346	1.28619	0	0.790163	0.733494	0	0	0	0	0	0.663785	0	0	0	0	0
LGALS1	0	0	0	0.464456	0	1.20246	0	0	0.817636	0	0	0	2.31887	1.90065	0	0	1.67755	0	0	0	1.45102	0	0	0	2.50547	1.60026	0	3.5885	3.14929	0	0	0	0	2.02912	0	0.913731	1.22607	1.15214	0.954383	0	0	1.40661	0	2.43151	0	0	0	0	0.583682
LEPROT	1.18052	1.09944	0	1.37553	0.716587	0.771964	0	1.12911	0	1.51079	0	0	1.33937	1.66149	0.751433	1.36503	0	1.33381	1.06015	0	1.45102	1.2766	1.12021	0	0	1.09081	0.775212	0	1.55131	1.57656	0	0.57053	0	0.664346	1.28619	0	1.22607	1.44641	0.954383	0	2.07293	0	1.17682	1.3421	0	2.72137	1.11792	0.645376	0.583682
LEPR	0	1.61052	2.58967	0	2.12075	0	1.19544	2.6075	0.817636	1.51079	0	2.27094	0.878788	0	0	0	0.896273	0	0	1.78571	0	0.498269	2.22625	2.84764	0	0.68724	2.21957	0	0	1.57656	1.92427	1.96836	2.57202	1.0601	1.28619	1.94257	0	0	0.586918	0	0	1.11661	2.40756	0	1.07938	0	0	0.858826	1.21742
LDHB	0	0	0	1.37553	0	0.771964	0	0	0.817636	0	0.992611	0	1.33937	0	0	0	0.896273	0	0	0	0	0	0	1.30955	0	0	0	0	0	0	0	0	0	0	0	0	0.790163	0	0.954383	0.692173	0	0	0	0.663785	0	1.74616	0	0	0
LDHA	1.70705	0	0	0.780444	0	0	1.19544	0	0	0	0	0	0.532922	0.884608	0.751433	0	0.896273	1.33381	0	0.806701	1.45102	0.498269	0	0.855307	1.89049	0.68724	0	1.50635	0	0	0	0	0	0.664346	1.28619	0.913731	0.790163	0	0.954383	1.38502	1.32925	1.96942	0	0	1.58641	1.74616	0	1.18431	0
LDB2	0	1.61052	0.751	1.02025	1.12983	0.771964	0	1.12911	0.817636	0	0.992611	2.27094	0	2.89521	0.751433	0	0.896273	0	2.14593	0	0.596946	1.07776	0	0.855307	1.55771	0.68724	0	1.01339	1.55131	0	0	1.1964	0	0	1.83086	1.38318	0.790163	0	1.22257	1.79054	1.32925	0	0.752306	0	1.07938	1.74616	2.22322	0	0.949898
LCP2	1.18052	0	0	0	0	0	0	0	0	0	0	0	0.532922	0	0	0	0	0	0	0	0.596946	0	0	0	0	0	0	0	0	0	0	0.57053	0	0	0	0	0	0	0	0	0.870845	0	0	0	1.07938	0	0	0	0
LCP1	2.30534	0	0	0	0.716587	0	0	0	2.15124	1.51079	0	0	0	0	0	0	0	0	0	0	0	0	0	0	0	0	0	0	0	0	0	0	0	0	0	0	0	0	0	0	0	0.706616	0	0	0	0	0	0	0
LCN2	0	0	0	0	0	0	0	0	0	0	0	0	0	0	0	0	0	0	0	0	0	0	0	0	0	0	0	0	0	0	0	0	0	0	0	0	0	0	0	0	0	3.2063	0	0	0	0	0	0	0
LCLAT1	0	0	2.04366	0	1.83094	0	0	1.98516	0	2.45045	0	0	0	0.884608	0.751433	0	0	0	0	1.24741	0	0.498269	2.5953	2.04947	1.05562	0	1.50719	0	0	1.91075	2.11789	1.40559	1.22884	0	0	0.913731	0	0	0	0	0	0	1.70278	1.05935	1.58641	0	0	0.373796	0.949898
LCK	0	0	0	0	0	0	0	0	0	0	0	0	0	0	0	0	0	0	0	0	0	0	0	0	0	0	0	0	0	0	0	0	0	0	0	0	0	0	0	0	0	0	0	0	0	0	0	0	0
LBP	0	0	0	0	0	0	0	0	0	0	0	0	0	0	0	0	0	0	0	0	0	0	0	0	0	0	0	0	0	0	0	0	0	0	0	0	0	0	0	0	0	1.40661	0	0	0	1.74616	0	1.31447	0
LBH	0	0	0	0.464456	0.716587	0.771964	0	0	0	1.51079	0	0	1.13534	0	1.17568	0	0	0	0	0	0	0.498269	0	0	0	1.09081	0	0	0	0	0	0	0	0.664346	0	0	0	1.44641	0.954383	0.692173	0.870845	0	0	0	0	0	0	0	0
LARP1	1.18052	0	0.751	1.51492	0	0	1.72465	0	1.99181	0	0	0	1.13534	0.884608	1.17568	1.92168	0.896273	1.33381	1.06015	0.806701	2.01997	0	0	0	0	2.06972	0	1.50635	0	0	0	0	0	0.664346	0	0	0.790163	0	0.954383	1.60817	0	0	1.17682	0.663785	1.07938	0	0	0.858826	0
LAPTM5	1.70705	0	0	0.780444	0	0	0	0	0	0	0	0	0	0	0	0	0	0	0	0	0.596946	0	0	0	0	0	0	1.50635	0	0	0	0	0	0	0	0	0	0.733494	0.586918	0	0	0	0	0	0	0	0	0	0
LAPTM4A	0	1.61052	0	0.464456	0	1.20246	1.72465	0	0	0	0	1.67593	0.532922	1.90065	0	1.36503	0	1.8858	0	0	1.90511	0.498269	0	1.30955	1.55771	1.09081	0	0	2.13254	0	0	0	0	0	0.836957	0.913731	0	0	0.586918	0	0	0.706616	0	1.05935	0	0	0	0.518761	0
LAMP1	1.18052	0	0	0.464456	0.716587	0.771964	0	0	0	0	0	0	0.532922	1.34662	0.751433	0	0.896273	0	0	0	0.596946	0	0	0	0	1.09081	0	0	0	0	0	0	0	0.664346	1.28619	0.913731	0	0	0	0	0.870845	0.706616	0	1.3421	0	1.74616	0	0.20424	0
LAMC1	0	0	0	0.780444	1.83094	2.07798	0	0	0	1.51079	0	0	1.50879	1.34662	1.17568	1.92168	0.896273	1.8858	1.06015	0	1.23846	0	0	1.30955	0	1.93628	0	1.01339	1.55131	0	0	0.931612	0	1.74369	0	0	0.790163	1.85854	0.954383	0.692173	0	0	0	2.24997	1.07938	0	0	0	0.583682
LAMB2	0	1.09944	0.751	0.780444	0.716587	1.5025	1.19544	0	0	0	0	1.67593	0.878788	1.66149	0	0	2.11092	1.8858	0	0	0.596946	0.498269	0	0.855307	1.89049	2.47517	0.775212	0	1.55131	0	0	0.57053	0	1.0601	2.02153	1.38318	0.790163	0	0.586918	1.09739	0	0	0	1.89555	1.07938	1.74616	0	0	0
LAMB1	0	0	0	1.21356	2.12075	1.92029	0	0	0	0	0	1.67593	2.80492	2.25522	2.88084	2.7464	1.3613	0	1.89639	0	1.62626	0.82938	1.12021	1.30955	1.89049	2.18746	0	1.01339	0	0	0	1.72598	0	0	1.59513	1.70146	1.76075	2.01464	2.28172	1.94476	1.32925	0	0	0.663785	3.10895	0	1.97088	0	1.21742
LAMA5	1.18052	1.09944	0	1.02025	1.83094	1.5025	1.19544	2.23801	0	0	0	1.67593	0	1.66149	2.04437	1.36503	0.896273	0	1.5632	0	0.596946	1.70918	0	1.30955	2.33923	1.93628	0	1.01339	0	1.07121	0	0.57053	0	2.14619	1.28619	1.38318	1.22607	1.15214	0	0.692173	1.32925	0	0	0	2.6817	0	0	0	0
LAMA4	0	0	0	1.74628	1.42144	1.73303	0	1.12911	0	0	0	0	2.08527	2.51657	0.751433	3.1924	0	1.8858	0	0	2.01997	0.82938	0	1.30955	0	1.60026	0	1.01339	1.55131	1.07121	0	0	0	0	0	0	0	1.44641	1.43387	1.60817	0	0	0	1.3421	1.92132	0	1.97088	0	0
LAMA2	0	0	0	0	0.716587	0	0	0	0	0	0	0	0	0	0	0	0	0	0	0	0	0	0	0	0	0	0	0	0	0	0	0	1.22884	0	0	0	0	0	0	0	0	0	0	0	0	0	0	0	0
LAIR1	0	0	1.17511	0	0.716587	0	0	0	0	0	0	0	0.532922	0	0	0	0	0	0	0	0	0	0	0	0	0.68724	1.20669	0	0	0	0	0	1.22884	0	0	0	0	0	0	0.692173	0	0	0.752306	0.663785	0	0	1.11792	0	0.949898
LAG3	0	0	0	0	0	0	0	1.12911	0	0	0	0	0	0	0	0	0	0	0	0	0	0	0	0	0	0	0	0	0	0	0	0.57053	0	0	0	0	0	0	0	0	0	0	0	0	0	0	0	0	0
LACTB2-AS1	0	1.61052	2.88007	0.464456	2.93605	0	2.06897	1.98516	0	0	0	1.67593	0.878788	0	0	0	0.896273	1.8858	0	3.30007	0	0	2.22625	2.34867	1.05562	0	2.44667	0	0	1.91075	2.28007	1.96836	1.7639	0	2.02153	2.5618	0	0	0.954383	0	0	0	2.30086	0	0	0	0	0	2.4944
LA16c-60D12.2	0	1.61052	0.751	0.464456	1.64698	0	0	1.98516	0	0	0	0	0	0	0	0	0	1.33381	0	1.55232	0	0	0	1.30955	0	0	1.50719	0	0	1.07121	0.900973	1.57855	1.7639	1.0601	0	1.70146	0	0	0	0	0	0	1.47396	0	1.07938	0	0	0	0
LA16c-60D12.1	0	1.61052	0.751	0	1.98629	0	2.32468	2.23801	0	2.0871	0	2.27094	0	0	0	0	0	0	0	2.27108	0	0	2.42768	0	0	0.68724	2.08326	0	0	0	1.684	2.0706	2.36769	0	1.28619	0.913731	0	0.733494	0	0	0	0	2.59195	0	1.07938	0	1.11792	0	1.99422
LA16c-431H6.6	0	0	0	0.464456	1.42144	0	1.19544	0	0	1.51079	0	0	0	0	0	0	0	0	0	0	0	0	0	0	0	0.68724	1.20669	0	0	0	0	1.1964	1.22884	0	0	0.913731	0.790163	0.733494	0	0	0	0	0.752306	0	0	0	0	0	0.583682
LA16c-306A4.2	0	0	0.751	0	0	0	0	1.12911	0	0	0	0	0	0	0	0	0.896273	0	0	0	0	0.82938	1.6354	0.855307	0	0	0.775212	0	0	0	0	1.1964	0	0	0	0.913731	0	0	0	0	0.870845	0	0.752306	0	0	0	0	0	0.583682
L2HGDH	0	0	2.88007	0	2.60905	0	2.52818	2.23801	0.817636	2.71645	0	1.67593	1.13534	0.884608	0	1.36503	0	1.33381	0	2.97754	0.596946	0	2.73884	2.04947	0	1.09081	3.2895	0	0	3.09711	2.92142	2.2483	3.31863	1.56324	1.59513	1.94257	0.790163	1.44641	0.586918	0	1.32925	0	2.18143	0.663785	1.07938	0	0	0	2.09687
L1TD1	0	0	0.751	0	1.12983	0	2.52818	0	0.817636	2.0871	0	0	0	0	0.751433	0	0	0	0	1.55232	0	0.498269	1.12021	0.855307	1.05562	0	2.21957	0	0	1.57656	1.684	1.57855	0	0	1.59513	0	0	0.733494	0	0.692173	0	0	0.752306	0	1.07938	0	0	0	1.21742
KYNU	0	1.09944	0.751	0	1.42144	0	0	1.98516	0	1.51079	0	1.67593	0	0	0	0	0	0	0	2.27108	0	0	1.12021	0	0	0	0	0	0	0	0	1.1964	1.7639	0	0	0	0	0	0	0	0	0	0.752306	0	0	0	1.11792	0.20424	0.583682
KRT8	0	0	1.47205	0	0.716587	0	1.19544	0	0	1.51079	0	0	0	0	0	0	0	0	0	0.806701	0	0.82938	0	1.30955	0	0	1.20669	1.01339	1.55131	0	0	0.931612	0	0	0	0.913731	0.790163	0	0	0	0	1.11661	0.752306	0	0	2.99259	0	1.71243	0
KRT18	0	0	0	0	0	0	0	0	0	0	0	0	0	0	0.751433	0	0	0	0	0	0	0	0	0	1.05562	0.68724	0	0	2.13254	0	0	0	0	0.664346	0	0	0	0	0.586918	0	0	1.6312	0	0	0	1.74616	0	2.55387	0
KREMEN1	1.18052	0	1.47205	0	0	0	0	0	0.817636	0	0	0	0.878788	0	0	0	0	0	0	1.97485	0	0	1.12021	0	1.05562	0.68724	1.50719	0	0	0	0	0.931612	1.22884	0	0	0	0	0	0	0	0	0	1.17682	0	0	0	0	0	0.583682
KPNA2	0	0	0	0	0	0	0	0	0	1.51079	0	0	0.532922	0	0.751433	0	0	0	0	0	1.23846	0	0	0	0	0	0	0	0	0	0	0	0	0	0	0	0	0	0	0	0.870845	0	0	0	0	2.34816	0	0	0
KNTC1	0	0	0.751	0	0	0	1.19544	0	0	0	0	0	0	0	0	0	0	0	0	0	0	0.498269	0	0	0	0	0	0	0	0	0	0	0	0	0	0	0	0	0	0	0	0	0	0	0	0	1.11792	0	0
KNSTRN	0	0	0	0	0	0	0	0	0	0	0	0	0	0	0	0	0	0	0	0	0.596946	0	0	0	0	0	0	0	0	0	0	0	0	0	0	0	0	0	0	0	0	0	0	0	0	0	0	0	0
KNG1	0	0	0	0	0	0	0	0	2.61486	0	0	0	0	0	0	0	0	0	0	0	0	0	0	0	0	0	0	0	0	0	0	0	0	0	0	0	0	0	0	0	0	0	0	0	0	0	0	1.67049	0.583682
KLRK1	0	0	0	0	0	0	0	0	0	0	0	0	0	0	0	0	0	0	0	0	0	0	0	0	0	0	0	0	0	0	0	0	0	0	0	0	0	0	0	0	0	0	0	0	0	0	0	0	0
KLRD1	0	0	1.88682	0	0	0	1.19544	1.64602	0	0	1.48091	0	0	0	0	0	0	0	0	1.24741	0	0.498269	1.6354	0.855307	0	0	1.50719	0	0	1.07121	0	0.57053	0	0	0.836957	0	0	0	0	0	0.870845	0	1.17682	0	0	0	0	0	0.583682
KLRB1	2.05025	0	0	0	0	0	0	0	0	0	0	0	0	0	0	0	0	0	0	0	0	0	0	0	0	0	0	0	0	0	0	0	0	0	0	0	0	0	0	0	0	0	0	0	0	0	0	0	0
KLHL6	0	0	0	0	0	0.771964	0	0	0	0	0	0	0	0	0	0	0	0	0	0	0	0	0	0	0	0	0	0	0	0	0	0.57053	0	0.664346	0	0	0	0	0.586918	0	0	0	0	0	0	0	0	0	1.21742
KLHL23	0	0	0	0	0	0	0	0	0	0	0	1.67593	0	0	0	0	1.9175	0	0	0.806701	0	0	0	0	2.1398	1.60026	0	0	0	0	0	0	0	0	0	0	0.790163	0	0	0	0	0	0.752306	1.3421	0	0	0	0.20424	0
KLF9	0	1.09944	0	0.780444	0	0	0	0	1.26146	0	0.992611	1.67593	0	1.66149	0	1.36503	1.67755	0	0	0	0.968247	0.82938	0	0.855307	1.05562	1.09081	0	1.01339	2.13254	0	0	0	0	0.664346	1.28619	0.913731	0.790163	1.44641	0.586918	0	0.870845	0	0	0.663785	0	0	0	0.645376	0.583682
KLF6	2.05025	0	0	1.51492	2.12075	0	1.19544	0	0	0	0	1.67593	2.08527	1.66149	1.47268	2.27724	1.3613	2.23949	0	0	0.968247	1.2766	0	1.62083	1.55771	1.60026	0.775212	0	3.14929	1.07121	0	0.57053	0	1.0601	2.31964	0	2.24416	0	0	1.38502	0.870845	0	0.752306	1.56232	0	1.74616	1.11792	0	0.583682
KLF4	0	0	0	1.21356	0	0	0	0	1.56785	1.51079	0	0	0	0	0	0	0	0	0	0.806701	0	0.82938	0	0	0	0	0	0	0	0	0	0	0	0	0	0	0	0	0	0	0	0	0	0	0	0	0	0	0
KLF2	0	0	0.751	1.8446	0	0	0	1.12911	0	0	0.992611	2.27094	1.13534	0.884608	0	0	0	1.33381	1.06015	0.806701	1.45102	0.498269	1.12021	0	0	0	0	0	0	0	0	0	0	0.664346	1.59513	0	0	0.733494	0	0	1.32925	0	0	0	0	0	0	0	0
KIRREL	0	0	0.751	0.464456	0	0	1.19544	0	0	0	0	0	0	0	0	0	0	0	0	0	0	0	0	0	0	1.60026	0	0	2.4978	0	0	0	0	0.664346	0	0.913731	0	0	0	0.692173	0	0	0	1.05935	0	0	0	0	0
KIFC1	0	0	0	0	0	0	0	0	0	0	0	0	0	0	0	0	0	0	0	0	0	0	0	0	0	0	0	0	0	0	0	0	0	0	0	0	0	0	0	0	0	0	0	0	0	0	0	0	0
KIF5B	0	0	0	1.21356	0	0	0	0	1.99181	0	0	0	0.532922	1.34662	2.17997	0	0.896273	0	0	0	0	0.498269	1.12021	0	0	1.09081	0	0	0	1.07121	0	0.57053	1.22884	1.34296	0	0	0.790163	0.733494	1.43387	1.09739	1.64245	0	0	1.05935	1.07938	0	0	0.518761	0
KIF4A	0	0	0	0	0	0	0	0	0	0	0	0	0	0	0	0	0	0	0	0	0	0	0	0	0	0.68724	0	0	0	0	0	0	0	0	0	0	0	0	0	0	0	0	0	0	0	0	0	0	0
KIF2C	0	0	0	0	0	0	0	0	0	0	0	0	0	0	0	0	0	0	0	0	0	0	0	0	0	0	0	0	0	0	0	0	0	0	0	0	0	0	0	0	0	0	0	0	0	0	0	0	0
KIF2A	0	0	0	0.464456	0	0	0	0	0	0	0	0	0.532922	0	0	0	0	0	0	0	0	0.498269	0	0	0	0	0	0	0	1.07121	0.900973	0	0	0	0	0	0.790163	0	0	0	0.870845	0	0	0	0	0	0	0.518761	0
KIF23	0	0	0	0	0	0	0	0	0	0	0	0	0	0	0	0	0	0	0	0	0	0	0	0	0	0	0	0	0	1.07121	0	0	0	0	0	0	0	0	0	0	0	0	0	0	0	0	0	0	0
KIF22	1.18052	0	0	0	0	0	0	0	0	0	0	0	0	0	0	0	0	0	0	0	0	0	0	0	1.05562	0	0	0	0	0	0	0	0	0	0	0	0	0	0	0	0	0	0	0	0	0	0	0.20424	0
KIF20B	0	0	0	0.780444	0	0	0	0	0	0	0	0	0	0	0	0	0	0	0	0	0	0	0	0	0	0	0	1.01339	0	0	0	0	0	0	0	0	0	0	0	2.07838	0	0	0	1.3421	0	0	0	0	0
KIF20A	0	0	0	0	0	0	0	0	0	0	0	0	0	0	0	0	0	0	0	0	0	0	0	0	0	0	0.775212	1.83514	0	0	0	0	0	0	0	1.38318	0	0	0	0	0	0	0	0	0	0	0	0.20424	0.583682
KIF1C	0	0	1.17511	1.63726	0	0	0	0	0	0	0	0	0.878788	0	0	0	0.896273	0	0	1.97485	0	0	1.12021	0.855307	0	1.09081	0.775212	1.01339	0	0	0	0.57053	0	0.664346	0.836957	1.38318	1.52869	0	0.586918	0	0.870845	0	1.17682	0.663785	1.07938	0	1.11792	0.20424	1.21742
KIF18A	0	0	0	0	0	0	0	0	0	0	0	0	0	0	0	0	0	0	0	0	0	0	0	0	0	0	0	0	0	0	0	0	0	0	0	0	0	0	0	0	0	0	0	0	0	0	0	0	0
KIF15	0	0	0	0	0	0	0	0	0	1.51079	0	0	0	0	0	0	0	0	0	0	0	0	0	0.855307	0	0	0	0	0	0	0	0	0	0	0.836957	0	0	0	0	0	0	0	1.17682	0	0	0	0	0	0
KIF14	0	0	0.751	0	0	0	0	0	0	0	0	0	0	0	0	0	0	0	0	0	0	0	0	0	0	0	0	0	0	0	0.900973	0	0	0	0	0	0	0	0	0	0	0	0	0	0	0	0	0	0
KIF11	0	0	0	0	0	0	0	0	0	0	0.992611	0	0	0	0	0	0	0	0	0	0	0	0	0	0	0	0	0	0	0	0	0.57053	0	0	0	0.913731	0	0	0	0	0	0	0	0	0	0	0	0	0.583682
KIAA1919	0	0	2.81496	0.780444	1.83094	0.771964	1.19544	1.98516	1.26146	2.45045	0.992611	0	0.532922	0	0	0	0	1.33381	1.06015	2.68528	0	0	2.22625	1.85792	0	1.09081	3.04199	0	0	1.91075	1.684	1.96836	1.7639	0.664346	0.836957	1.70146	0.790163	0	0.586918	1.09739	0	0	2.40756	0	1.58641	0	1.11792	0	1.75071
KIAA1551	1.18052	2.39946	2.04366	0	0.716587	1.73303	0	0	0.817636	1.51079	0	0	1.33937	0.884608	1.70143	2.27724	0.896273	1.33381	2.14593	0	0.596946	1.91964	1.9738	1.30955	1.05562	1.3776	0	1.50635	0	0	0.900973	0.931612	1.22884	0	0.836957	0.913731	1.76075	0	2.00053	1.09739	1.32925	0	0	0	1.58641	0	1.11792	0	0
KIAA1524	0	0	0	0	0	0	0	0	0	0	0	0	0.532922	0	0	0	0	0	0	0	0	0	0	0.855307	0	0	0	0	0	1.57656	0	0	0	0.664346	0	0	0	0	0	0	0	0	0	0	0	0	0	0	0
KIAA1462	0	0	0	0.464456	0.716587	0	0	1.12911	0	0	0	0	0.532922	0	1.47268	1.36503	0	0	1.06015	0.806701	0.596946	0.82938	0	0	0	1.09081	0	1.50635	0	0	0	0.57053	0	1.56324	0	0	0	1.44641	0.954383	0.692173	0.870845	0	0	0	0	0	0	0	0
KIAA1456	0	1.61052	0	0.780444	1.12983	0	0	1.64602	0	0	0	1.67593	0.532922	0	0.751433	0	0	0	0	1.55232	0	0	0	1.30955	0	0	1.50719	0	0	0	2.11789	1.1964	2.57202	0	0.836957	1.94257	1.22607	0.733494	0	1.09739	0.870845	0	1.47396	0.663785	1.07938	0	0	0.20424	1.42832
KIAA1328	0	2.39946	3.94416	1.63726	3.66021	0	3.90245	4.15904	1.80211	2.9264	1.48091	2.91134	1.50879	1.34662	1.17568	1.92168	0.896273	2.707	0	4.498	0	1.44242	3.8407	3.88199	3.15765	0	3.92063	2.08221	0	4.00565	4.09034	3.64114	3.94907	2.8371	3.14855	3.38239	1.52869	2.63946	1.88603	1.09739	0	0	4.08941	0	2.80676	0	1.11792	0.373796	3.88985
KIAA0586	0	0	0.751	0	1.12983	0.771964	0	1.12911	0	0	0.992611	0	0	0	0	0	0.896273	0	0	1.24741	0	0	1.12021	0.855307	0	0.68724	1.50719	0	0	1.07121	0.900973	0	1.7639	1.0601	0	1.38318	0	0	0	0	0.870845	0	1.17682	0	0	0	0	0	0.583682
KIAA0355	0	0	0.751	0.780444	0.716587	0	0	0	0.817636	0	0.992611	0	0.878788	0	0	1.92168	0	0	1.06015	0.806701	1.23846	1.07776	0	0	1.05562	0	0	1.50635	0	1.07121	0	0	1.7639	1.0601	2.18163	0	0.790163	0	0	0	0	0	1.17682	0	0	0	0	0	0.583682
KIAA0101	0	0	1.17511	0.464456	1.12983	0	0	0	0	0	0	0	0.532922	0	0	0	0	0	0	0	0	0.498269	0	0	1.05562	0.68724	1.20669	1.83514	0	1.57656	0	0.931612	0	0	0	0	0	0	0	0	0	0	1.17682	0	0	0	0	0	0.949898
KIAA0040	1.18052	0	0	0	0	0.771964	0	0	0	0	0	0	0	0	0	0	0	0	0	0	0	0	0	0	0	1.60026	0	0	0	0	0	0	0	0	0	0	0	0	0	0	0	0	0	0.663785	0	0	0	0	0
KHSRP	0	0	0.751	0	0	0	0	0	1.26146	0	0	1.67593	0	0	0	0	0	0	0	0	0.596946	1.2766	0	0	0	1.60026	0	1.01339	1.55131	0	0	0	0	0.664346	0	0	1.52869	0	0	0.692173	0	0	0	0.663785	1.07938	0	0	0.757772	0
KHDRBS1	1.70705	0	0	0.780444	0	0	0	0	0	0	0	0	0.532922	1.34662	0	0	0	0	0	0	0.596946	1.07776	0	0.855307	1.05562	1.3776	0	0	1.55131	0	0	0	0	0	0.836957	0	0	0	0	0.692173	0.870845	0.706616	0	1.05935	0	1.74616	0	0.518761	0
KDSR	0	1.09944	1.17511	0	1.12983	0	0	1.64602	0.817636	2.45045	0	0	0.878788	0	0	0	0	0	0	0.806701	0.596946	0.82938	0	0.855307	0	1.60026	1.50719	0	0	1.07121	0.900973	0.931612	1.7639	0.664346	0	0.913731	0	0.733494	0	0.692173	0	0	1.17682	0	1.58641	1.74616	0	0	1.42832
KDR	0	1.61052	0.751	2.01631	1.12983	1.92029	0	1.12911	0	0	0	1.67593	1.50879	2.09355	2.17997	1.92168	0	1.33381	1.06015	0	2.01997	2.58766	0	2.67662	0	0	0	1.01339	0	0	0	0.57053	0	1.74369	1.59513	2.13673	1.22607	0	2.73448	1.38502	1.88065	0.706616	0	0.663785	0	0	1.63267	0	0.583682
KDM6B	0	0	0	0	0	0.771964	0	0	0.817636	0	0	0	0.532922	0	0	0	0.896273	0	0	0	0	0	1.12021	0	0	0	0	0	0	0	0	0	0	0	0	0	0	0	0	0	0	0	0	0.663785	0	0	0	0	0.583682
KDM5C-IT1	0	0	0	0	0	0	1.19544	1.12911	0	0	0	0	0	0	0	0	0	0	0	0	0	0	1.12021	0	0	0	0.775212	0	0	0	0	0	0	0	0	0	0	0	0	0	0	0	0	0	0	0	0	0	0
KDELC2	0	0	0	0	1.64698	0	1.72465	0	0	0	0	1.67593	0.878788	0	0.751433	0	0.896273	0	0	1.78571	0	0	0	0	0	0.68724	1.20669	1.01339	0	0	1.3672	1.1964	0	1.0601	0.836957	1.38318	0	0.733494	0	0	0	0	0.752306	0.663785	0	0	0	0	0.949898
KCTD12	0	0	0	0.464456	0	0	0	0	0	0	0.992611	1.67593	0	0	0	0	0	0	0	0	0	0	0	0	0	1.09081	0	0	0	0	0	0	0	0	0	0	1.76075	0	0.586918	0	0	0	0	0	0	0	0	0	0
KCNQ1OT1	3.05986	3.29844	5.42458	1.51492	5.08841	1.5025	5.30488	5.40982	2.86054	5.12316	2.25082	4.1937	2.61715	3.04167	2.04437	2.91808	1.9175	3.62153	2.77927	5.82742	1.77535	2.17029	5.51455	5.22889	3.94647	2.38813	5.5873	2.58727	1.55131	5.08689	5.58161	5.19184	5.26686	4.24143	4.69539	5.03518	2.94902	3.81978	2.56472	1.38502	2.07293	0	5.42185	1.05935	3.19235	0	1.11792	0.757772	5.2529
KCNN3	0	1.09944	1.17511	0.464456	0.716587	1.20246	1.19544	1.12911	0	1.51079	1.48091	1.67593	1.50879	0.884608	0.751433	2.53905	0	0	2.14593	0.806701	0	1.07776	1.6354	2.04947	0	0	0	1.01339	0	0	0	0.57053	0	1.34296	0	0	1.22607	1.44641	0.586918	1.09739	0	0	0.752306	0	0	0	0	0	0
KCNMB1	0	0	2.04366	0.780444	1.64698	0	0	1.12911	0.817636	0	0	0	0	0	0	0	0	0	0	1.78571	0	0	1.12021	2.04947	0	0	2.21957	1.01339	2.4978	1.07121	1.3672	1.72598	1.22884	0	1.28619	1.94257	0	0.733494	0	0	0.870845	0	1.47396	0	0	0	0	0	1.42832
KCNMA1	0	0	0	0	0	0	0	1.12911	0	0	0	0	0	0	0	0	0	0	0	0	0	0	0	0.855307	0	0	0	0	0	0	0	0.57053	0	0	0	0	0	0	0	0	0	0	0	0	0	0	0	0	0
KCNK6	0	1.09944	2.17924	2.01631	1.98629	0	1.19544	1.98516	0	0	0.992611	0	0.532922	0	0.751433	1.36503	0	1.33381	0	1.97485	1.23846	0	1.6354	0.855307	1.05562	0	1.92543	0	0	0	1.684	1.96836	1.22884	1.34296	2.02153	1.38318	0	0.733494	0.586918	0	0.870845	0	0.752306	0	0	0	0	0.20424	1.87984
KCNJ8	0	0	0	0	0	0	0	0	0	0	0	0	0	0	0	0	2.27295	0	0	0	0	0	0	0	0	1.09081	0	0	1.55131	0	0	0	0	0	0	0	0	0	0	0	0	0	0	1.74274	0	0	0	0.518761	0
KCNJ6	0	0	0	0	0	0	1.19544	1.12911	0	0	0	0	0	0	0	0	0	0	0	0.806701	0	0	0	0	0	0	0.775212	0	0	0	0.900973	0.57053	0	0	0	0.913731	0	0	0	0	0	0	0.752306	0.663785	0	0	0	0	0.583682
KCNJ5	1.18052	0	0.751	0.464456	0	0	1.19544	0	0	0	0	0	0.532922	0	0	0	0.896273	0	0	0	0	0	1.6354	0	0	0.68724	1.20669	1.01339	0	1.07121	0	0.931612	0	0	0	0	0	0	0	0	0	0	1.47396	0	0	0	0	0	0.949898
KCNJ2	0	0	0.751	0	0	2.07798	0	0	0	1.51079	0	2.27094	0	0	1.47268	0	0	0	0	0	0.968247	0.498269	0	0	0	0	0	0	0	0	0	0	0	0.664346	0	1.38318	0	1.15214	0.954383	0	0	0	1.17682	0	0	0	0	0	0
KCNE4	0	0	0	0	0	0	0	0	0	0	0	0	0	0	0	0	0	0	0	0	0	0	0	0	0	0	0	0	0	0	0	0	0	0	0	0	0	0	0	0	0	0	0	0	0	0	0	0	0
KCNE3	0	0	0	0	1.42144	0.771964	0	0	0	0	0	0	1.99352	0.884608	2.04437	0	0	1.8858	0	0	0	0	0	0.855307	0	0	0	0	0	1.07121	0	0	0	0	0	0	0	2.26863	0.586918	1.60817	1.88065	0	0	0	1.07938	0	0	0	0.583682
KCNC4	0	0	0	0.464456	0	1.5025	0	1.12911	0	0	0	0	1.13534	1.66149	0	0	0	0	0	0	0.596946	0	0	0	1.55771	1.60026	1.20669	0	1.55131	1.07121	0	0.57053	0	0	0	0	0	0	0	0	0	0	0	0.663785	0	0	0	0	0.583682
KCNA7	0	0	0	0	0.716587	0.771964	0	1.12911	0.817636	0	0	0	0.532922	0	0	0	0	0	1.06015	1.24741	0	0	1.12021	0	0	0.68724	0.775212	1.01339	0	1.07121	1.3672	0.57053	0	0	0	0	0.790163	0	0	0.692173	0	0	0	0	0	0	0	0	0.949898
KCMF1	0	1.09944	0.751	0.780444	0.716587	0	0	1.12911	0	0	0	0	0	0.884608	0	0	0	0	1.06015	0	0	1.07776	0	1.30955	0	0	1.73799	0	0	1.07121	0.900973	0	0	1.0601	0	0	0	0.733494	0	0	0	0	0	0	0	0	0	0	0.583682
KB-1836B5.1	0	0	0	0	0.716587	0	0	0	0	0	0	0	0.532922	0	0	0	0	0	0	0	0	0.498269	1.12021	0	0	0	0.775212	0	0	0	0	0.57053	0	0.664346	0	0	0	0	0	0	0	0	0	0	0	0	0	0	0.949898
KB-1592A4.15	0	0	0	0	0	0	1.19544	1.12911	0	0	0	0	0	0	0	0	0	0	0	0.806701	0	0	0	0	0	0	1.20669	0	0	0	1.92427	0.57053	0	0	0	0.913731	0	0	0	0	0	0	1.17682	0	0	0	0	0	0.583682
KB-1125A3.12	0	0	0	0	0	0	1.19544	0	0	1.51079	0	0	0	0	0	0	0	0	0	1.24741	0	0	0	1.30955	1.05562	0	1.73799	0	0	0	0.900973	1.1964	1.22884	0	0	0	0	0	0	0	0	0	0	0	0	0	0	0	0.583682
KAT2B	0	0	0.751	0.464456	0	0	0	0	0	0	0	0	0	0	0	0	0	0	0	0.806701	0	0.82938	0	0	0	0	0	0	0	0	0	0.57053	0	0	0	0	0	0	0	0.692173	0	0	0	0	1.07938	0	0	0.20424	0.583682
KANK2	0	1.09944	0	0.464456	0	0.771964	0	1.12911	0	0	0	0	1.65365	0	0.751433	1.36503	0.896273	0	0	0	0	1.07776	0	0	2.1398	1.3776	0	1.50635	0	0	0.900973	0	0	1.0601	0	0.913731	0	0	0	1.38502	0.870845	0	0	2.02811	1.92132	0	0	0.20424	0.583682
JUP	0	0	0	0.464456	1.64698	1.20246	0	0	0	0	0	0	0.878788	1.66149	0	0	0	1.8858	1.06015	0	0.596946	0.82938	0	0	0	0	0	0	0	1.57656	0	0	0	0	0	0	1.22607	0.733494	0.586918	0	0.870845	0	0	0.663785	0	0	1.11792	0.20424	0
JUND	0	1.61052	0	1.93413	0	0.771964	0	0	1.26146	0	0	0	1.33937	1.90065	0.751433	0	0	1.8858	0	0	1.23846	0.498269	0	0	1.05562	1.7823	0.775212	0	2.9754	0	0	0	1.22884	0	0	0	0.790163	2.37496	0.954383	0	0.870845	0.706616	0	0.663785	0	2.34816	0	0.518761	0.583682
JUNB	0	0	0	0.780444	0	0	0	1.12911	0	0	0	0	0.532922	0.884608	0.751433	0	0.896273	0	0	0	0	0	0	0	0	0	0	0	0	0	0	0	0	0.664346	0	0.913731	0	0.733494	0	1.38502	1.32925	0	0	0	0	0	0	0.20424	0
JUN	0	0	0	2.09227	0.716587	0	1.72465	0	0	1.51079	0.992611	0	0.532922	1.34662	0.751433	1.36503	1.3613	0	0	0	0	0	0	0	4.75483	2.69848	0.775212	1.01339	0	0	0	1.72598	1.22884	0	0.836957	0	0	2.01464	0	1.79054	0	0.706616	0	0	0	1.74616	0	0	0.583682
JPX	1.70705	1.09944	0	0	0	0	0	0	0.817636	1.51079	0	0	0	0	0	0	0	0	0	0	0.596946	0	1.12021	0	1.05562	1.3776	0	0	0	1.07121	0.900973	1.1964	1.7639	0.664346	0	0	0	0	0	0.692173	0	0	0.752306	0.663785	0	0	0	0	1.21742
JAM3	0	0	0	0.464456	0.716587	0.771964	0	0	0	0	0	0	0.532922	0	1.17568	0	0.896273	0	0	0	0	0	0	0	1.05562	1.7823	0	0	0	0	0	0	1.22884	0.664346	0.836957	0	0	0	0	1.09739	0	0	0	0	1.58641	0	0	0	0
JAM2	0	0	0	0.780444	0	0	0	0	0	0	1.48091	0	0	0.884608	0	1.36503	0	0	1.06015	0	1.23846	0.82938	0	1.30955	0	0	0	0	0	1.07121	0.900973	0	0	1.34296	0	0	0	0	0	0.692173	0	0	0	0	0	0	1.11792	0	0
JAK1	1.18052	0	0	0	1.12983	0.771964	0	0	0	0	0	2.64151	1.33937	1.34662	1.47268	1.36503	0.896273	1.33381	1.06015	0	1.62626	1.2766	0	1.62083	1.55771	0.68724	0	1.01339	1.55131	0	1.684	0	0	0.664346	0.836957	0.913731	0	1.44641	1.60826	0	2.07293	1.11661	1.17682	2.02811	1.07938	0	1.11792	0.645376	0.583682
JAG2	0	0	0	0	0	0.771964	0	0	0	0	0.992611	0	0.878788	0	0.751433	0	0	0	0	0	0	0.498269	1.12021	0	0	0	0	0	0	0	0	0	0	0.664346	0	0	1.22607	0	0	0.692173	0.870845	0	0	0	0	0	0	0	0
JAG1	1.18052	0	0	0	0.716587	1.20246	1.19544	0	0	0	0.992611	0	1.33937	0	0	2.27724	1.3613	0	0	0	0	0	0	0.855307	1.89049	2.29281	0	0	1.55131	0	0	0	0	0	0	0	0	0	0	0.692173	0	0	0	1.56232	1.07938	0	1.11792	0	0.949898
IYD	0	0	1.47205	0.464456	1.12983	0	1.19544	0	0	0	0.992611	1.67593	0	0	0	0	0	0	0	1.24741	0	0	2.22625	0	1.05562	0	0.775212	0	0	0	0.900973	1.40559	2.11065	0	1.59513	1.38318	0.790163	0	0	0	0	0	0.752306	0	0	0	0	0	0.583682
IVNS1ABP	1.18052	1.09944	2.17924	0	2.23929	2.91724	0	1.12911	0	0	0	0	2.24688	2.51657	2.29938	3.0646	0	0	1.06015	0	1.77535	1.70918	0	0	0	0	0	0	0	1.07121	0	0	0	1.34296	0	0	0	2.14966	2.00053	2.39712	1.88065	0	0	0.663785	1.58641	0	0	0.373796	0
ITSN2	0	1.94718	0.751	0.464456	0.716587	1.20246	0	0	0	0	0	1.67593	0.878788	0	1.17568	1.36503	0	0	0	0	0	0.82938	0	0	0	0	0	0	1.55131	0	0.900973	1.40559	0	1.34296	0.836957	0	1.52869	0.733494	0.954383	0	1.32925	0	1.17682	1.05935	1.58641	0	0	0	0
ITSN1	0	0	0	0	1.12983	0	0	1.12911	0	1.51079	0	0	0.878788	0	0	1.36503	0	0	0	0	0.968247	0	1.12021	0.855307	1.05562	1.09081	1.20669	0	0	0	0.900973	0.931612	0	0	0	0	1.22607	0	0	0	0	0	0.752306	0.663785	1.58641	0	1.11792	0	0.583682
ITPRIP	0	0	1.47205	1.37553	0	0	0	0	0.817636	0	0	2.27094	0.878788	0.884608	0.751433	0	0	0	1.06015	0	0.968247	0.82938	1.6354	0	0	0.68724	0	2.44546	0	0	0.900973	0	0	1.0601	1.28619	0	1.22607	0	0	0.692173	0	0	0.752306	0	1.58641	0	0	0	0
ITPR2	0	0	1.17511	0	0	0	0	0	0	1.51079	0	0	0.532922	0	0.751433	0	0	0	0	0	0.596946	0	0	0	0	0	0.775212	0	0	0	0.900973	0	0	0	0	0.913731	0	0	0.586918	1.09739	0	0	0	0.663785	0	0	0	0.757772	0.583682
ITM2B	2.30534	0	1.47205	1.37553	2.34527	2.85198	1.19544	1.64602	1.26146	1.51079	1.48091	2.27094	1.13534	2.8131	1.88751	2.91808	2.27295	2.50029	0	0	2.64539	2.7243	1.12021	2.34867	2.33923	2.38813	1.20669	1.50635	0	2.16085	0.900973	1.1964	1.22884	0	2.02153	2.43912	2.36446	2.26863	1.88603	2.19625	2.23416	0.706616	1.17682	2.43151	1.92132	2.72137	0	1.37372	0.949898
ITM2A	0	0	0	0.464456	0.716587	0.771964	0	0	0	0	0.992611	0	1.13534	1.90065	0	0	0	0	1.06015	0	0.968247	0	0	1.30955	0	0	0	0	0	0	0	0	0	0	0	0	0	0	0	0.692173	1.64245	0	0	0	0	0	0	0	0
ITK	0	0	0	0	0	0	0	0	0	0	0	0	0	0	0	0	0	0	0	0	0	0	0	0	0	0	0	0	0	0	1.3672	0	0	0	0	0	0	0	0	0	0	0	0	0	0	0	0	0	0
ITIH3	0	0	0	0	0	0	0	0	0	0	0	0	0	0	0	0	0	0	0	0	0	0	0	0	0	0	0	0	0	0	0	0	0	0	0	0	0	0	0	0	0	0	0	0	0	0	0	1.89934	0
ITIH2	0	0	0	0	0	0	0	0	0	0	0	0	0	0	0	0	0	0	0	0	0	0	0	0	0	0	0	0	0	0	0	0	0	0	0	0	0	0	0	0	0	0.706616	0	0	0	0	0	2.33563	0
ITGB5	0	0	0	0.464456	0	0	0	0	0	0	0	0	0	0.884608	0	0	0	1.33381	0	0	0	0	0	0	1.05562	2.06972	0	1.01339	0	0	0	0.57053	0	0.664346	0	0	0	0	0	0.692173	0	0	0	0.663785	0	0	0	0	0
ITGB2	1.70705	0	0	0	0	0	0	0	0	0	0	0	0	0	0	0	0	0	0	0	0	0	0	0	0	0	0	0	0	0	0	0	0	0	0	0	0	0	0	0	0	0	0	0	0	0	0	0	0
ITGB1	0	2.56665	0.751	1.74628	2.12075	2.2142	2.06897	1.12911	0	0	0.992611	1.67593	2.31887	2.62545	2.29938	2.53905	2.11092	2.707	0	0.806701	1.90511	2.24163	0	2.04947	2.33923	1.3776	0.775212	1.01339	1.55131	0	0	0.57053	0	1.74369	1.83086	2.76962	1.76075	0.733494	1.88603	2.63861	2.37301	2.10354	0	2.83601	0	2.34816	1.11792	1.86463	0
ITGAX	0	0	0	0	0	0	0	1.12911	0	0	0	0	0	0	0	0	0	0	0	0	0	0	0	0	0	0	0	0	0	0	0	0	0	0	0	0	0	0	0	0	0	0	0	0	0	0	0	0	0
ITGAV	0	0	0	0	0	0	0	0	0	0	0	0	0	0	0	0	0	0	0	0	0	0.498269	0	0.855307	1.05562	0.68724	0	0	0	0	0	0	0	0	0	0	0.790163	0	0.586918	0	0	0	0	0	0	0	0	0.518761	0
ITGAL	2.30534	0	0.751	0	0	0	0	0	0	0	0	0	0	0	0	0	0	1.33381	0	0	0	0	0	0	0	0	0	0	0	0	1.684	0	0	0	0.836957	0	0	0	0	0	0	0.706616	0	0	0	0	0	0.20424	0
ITGA9-AS1	0	0	0	0.464456	0.716587	0	1.72465	0	0	1.51079	0	0	0	0	0	0	0	0	0	0.806701	0	0	1.12021	0	0	0	0	0	0	0	0	1.1964	0	0.664346	0	0	0.790163	0	0	0	0	0	0	0	0	0	0	0	0
ITGA7	0	0	0	0	0	0	0	0	0	0	0	0	0	0	0	0	1.3613	0	0	0.806701	0	0	0	0	1.55771	1.09081	0	0	1.55131	0	0	0	0	0	0	0	0	0	0	0	0	0	0	0.663785	0	0	0	0	0
ITGA6	0	0	2.04366	1.51492	1.42144	1.20246	0	1.64602	0	0	0	0	0.532922	1.90065	1.70143	0	0	2.23949	1.06015	0	1.45102	0.498269	1.12021	1.85792	0	0	0	1.01339	0	1.57656	0	0.57053	1.22884	2.02912	1.28619	2.67108	0	0.733494	2.00053	1.94476	0	0.706616	0.752306	0	1.58641	0	1.11792	0.518761	0.583682
ITGA5	0	1.61052	0	1.8446	0.716587	1.5025	0	0	0.817636	0	0	2.27094	0.878788	2.51657	1.17568	1.92168	0	1.33381	0	0	1.23846	1.07776	1.12021	0	0	0.68724	0	0	0	0	0	0.931612	1.22884	0	0.836957	1.70146	0.790163	0	1.43387	1.09739	1.32925	0	0	0	1.58641	0	0	0.373796	0.583682
ITGA11	0	0	0	0	0	0	0	1.12911	0	0	0	0	0	0	0	1.36503	0	0	0	0.806701	0	0	1.12021	0	1.05562	1.60026	0.775212	0	0	0	0.900973	0.57053	0	0	0	0.913731	0	0	0.586918	0	0	0	0.752306	0	0	0	0	0	0
ITGA1	0	0	1.17511	1.37553	1.42144	2.2142	0	0	0	1.51079	0	1.67593	0.532922	1.90065	1.17568	0	1.3613	0	0	0	1.23846	2.0935	0	0.855307	1.05562	1.7823	0.775212	1.01339	2.13254	0	0	0.57053	1.7639	1.89654	1.59513	0	1.22607	1.67353	2.00053	1.79054	1.32925	0.706616	0	3.16441	1.58641	0	1.97088	1.1123	0.583682
ISYNA1	0	0	0	0	0	0	0	0	0	0	0	0	0	0	0	1.36503	1.9175	0	0	0	0	0	0	0	1.05562	1.3776	0	0	0	0	0	0	0	0	0	0	0	0	0	0	0	0	0	0	0	0	0	0	0
ISG20L2	0	0	1.17511	0.464456	0	0	1.72465	0	0	0	0	0	0.532922	0	0	0	0	1.8858	0	1.97485	0	0	0	0.855307	1.05562	0	0.775212	0	2.13254	0	1.3672	1.72598	1.22884	0.664346	0	0.913731	0	0.733494	0.586918	0	0	0	1.70278	0	0	0	0	0.645376	0.949898
ISCU	0	0	0	1.02025	0.716587	1.20246	0	0	1.26146	0	0	1.67593	0.532922	0.884608	0	0	1.3613	1.8858	0	0.806701	1.23846	0.82938	1.12021	0.855307	0	1.3776	0	0	0	0	0	0	0	1.34296	0	0.913731	0	0	0.954383	1.60817	0	0.706616	0	1.05935	0	1.74616	0	0.645376	0
IRS2	0	0	1.70076	0.464456	0.716587	0	1.19544	0	0	0	0	1.67593	0	0	0	0	0	0	0	0	0.596946	0	0	0	0	0	0	0	0	0	0	0	0	0	0	0	0	1.15214	0	0	0	0	0.752306	0	0	0	0	0	0.583682
IRF8	0	0	0	0	0	0	0	0	0	0	0	0	0	0	0	0	0	0	0	0	0	0	0	0	0	0	0	0	0	0	0	0	0	0	0	0	0	0	0	0	0	0	0	0	0	0	0	0	0
IRF4	0	0	0	0	0	0	0	0	0	0	0	0	0	0	0	0	0	0	0	0	0	0	0	0	0	0	0	0	0	0	0	0.57053	0	0	0	0	0	0	0	0	0	0	0	0	0	0	0	0	0
IRF1	0	0	1.47205	1.93413	1.12983	0	0	1.64602	1.26146	1.51079	0.992611	0	1.13534	0	0.751433	0	0	1.8858	0	1.78571	0	1.07776	1.9738	0.855307	1.05562	0.68724	0.775212	0	0	1.57656	1.3672	0.931612	1.22884	0.664346	0	1.70146	0	0	0.586918	0	0.870845	0	1.47396	0	1.07938	1.74616	0	0.20424	0.949898
IRAK3	0	0	0	0	0	0	0	0	0	0	0	0	0	0	0	0	0	0	1.5632	0.806701	0	0	1.12021	0	1.05562	0	0	0	0	0	0	0	1.22884	0	0	0	0.790163	0.733494	0	1.09739	0.870845	0	0	0	0	0	0	0	0.583682
IQGAP2	0	0	0	0	0	0	0	0	0	0	0	0	0.878788	0	0	0	0	0	0	0	0	0.498269	0	0	0	0	0	0	0	0	0	0	0	0	0	0	0	0	0	0	0	0	0	0	1.07938	0	0	1.37372	0
IQGAP1	0	1.61052	0	1.21356	0.716587	1.5025	1.19544	0	0	0	0	1.67593	1.13534	1.66149	0.751433	0	0.896273	0	1.06015	0	1.45102	1.44242	1.12021	0.855307	1.55771	1.09081	0.775212	0	0	0	0.900973	0	0	1.0601	0.836957	1.38318	0.790163	0	0.954383	0.692173	0.870845	0	0	1.56232	1.07938	1.74616	1.11792	0	0.583682
INTU	0	0	0.751	0	0	0.771964	1.19544	0	0	0	0	0	0.532922	0	0	0	0	0	0	0.806701	0	0	0	0	0	1.09081	0	0	0	0	0.900973	0.931612	0	0	0	0.913731	0	0	0.586918	0	0	0	0	0	0	0	0	0.373796	0
INSR	0	2.19865	1.47205	2.16289	2.68353	2.07798	0	2.23801	0.817636	1.51079	0	3.44771	2.31887	3.10759	2.04437	1.36503	0	3.15201	1.5632	0	2.90086	3.1376	1.6354	2.67662	1.05562	0.68724	0	0	0	0	0	0	1.7639	2.43257	0.836957	1.94257	3.06824	2.37496	2.00053	2.63861	2.23416	0	0	1.3421	3.73528	2.72137	2.42458	0.95062	0
INSIG1	0	1.09944	0	0.780444	0.716587	0	0	0	0	0	0	0	0.878788	0	0	0	0	0	0	0	0	0.498269	0	0	0	0	0	0	0	0	0	0	0	0	0	0	0	0	0	0	0	0	0	1.3421	0	0	0	0	0
INPP5D	1.70705	0	0	0.464456	0.716587	0	0	0	0	0	0	0	1.13534	2.09355	0	1.36503	0	0	0	0	1.23846	0	0	0.855307	0	0	0	0	0	0	0	0	0	0	0	0	0	0	0	0.692173	0	0	0	0	1.07938	0	1.11792	0	0.583682
INPP4B	0	0	0	0	0	0	0	0	0	0	0	0	0	0	0	0	0	0	0	0	0	0	0	0	0	0.68724	0	0	0	0	0	0.57053	0	0	0	0	0	0	0	0.692173	0	0	0	0	0	0	0	0	0.583682
INHBB	0	1.09944	0.751	0	1.42144	1.5025	0	1.64602	2.51749	1.51079	0	1.67593	0	0.884608	1.17568	0	0	3.02445	1.5632	0	2.21644	1.07776	0	0	0	0	0	0	0	0	0	0.57053	0	1.56324	0	1.94257	0.790163	1.85854	0	2.48424	0	0	0.752306	0	2.17182	1.74616	1.11792	0.373796	0
IL7R	3.55246	0	0.751	0	0	0	1.19544	0	0	1.51079	0	0	0	0	0	0	0	0	0	0	0	0	0	0	0	0	0.775212	0	0	0	0	0	0	0.664346	0	0	0	0	0	0	0	0	0.752306	0	0	0	0	0	0
IL6ST	0	0	0.751	1.21356	1.12983	1.73303	0	1.64602	1.56785	0	0	0	0.878788	0.884608	0	0	1.3613	1.33381	1.06015	0	1.62626	0.498269	1.12021	2.04947	1.55771	0	0	1.50635	2.13254	0	0	0.57053	0	0.664346	1.28619	1.38318	1.22607	1.44641	1.22257	1.09739	1.64245	0.706616	0.752306	1.3421	0	1.74616	1.11792	1.2515	0.583682
IL33	0	1.09944	0	0	0	0	0	0	0	0	1.80764	2.64151	0	0	0	0	0	0	0	0	0.968247	0.82938	0	0	1.05562	0.68724	0.775212	1.01339	0	0	0.900973	0	0	0	0	0	1.22607	0	0	0	0	0	0	0	0	0	0	0	0
IL32	2.67723	1.61052	0	1.51492	0	0	0	0	0	0	0	0	2.66748	0	0	0	0.896273	1.33381	0	0	2.12301	0	0	0	1.05562	1.93628	0	0	0	0	1.3672	0	0	1.56324	0	0	1.52869	0	1.22257	0.692173	1.64245	2.7993	0	0.663785	1.07938	2.34816	0	1.03471	0
IL2RG	1.18052	0	0	0	0	0	0	0	0	0	0	0	0	0	0	0	0	0	0	0	0	0	0	0	0	0	0	0	0	0	0	0	0	0	0	0	0	0	0	0	0	0	0	0	0	0	0	0	0
IL2RB	1.18052	0	0	0	0	0	0	0	0	0	0	0	0	0	0	0	0	0	0	0	0	0	0	0	0	0	0	0	0	0	0	0	0	0	0	0	0	0	0	0	0	0	0	0	0	0	0	0	0
IL1B	0	0	0	0	0	0	0	0	0	0	0	0	0	0	0	0	0	0	0	0	0	0	0	0	0	0	0	0	0	0	0	0	0	0	0	0	0	0	0	0	0	0	0	0	0	0	0	0	0
IL18	0	0	0	0	0	0	0	0	0	0	0	0	0	0	0	0	0	0	0	0	0	0	0	0	0	0	0	0	0	0	0	0	0	0	0	0	0	0	0	0	0	0	0	0	0	0	0	0	0
IL13RA1	0	0	0	0.780444	0	0	0	1.12911	1.26146	0	0	0	0	1.34662	0.751433	0	1.3613	0	0	0.806701	0	0	0	0.855307	0	0.68724	0	1.01339	0	0	0	0	0	0	1.28619	0	0.790163	0	0.586918	1.09739	0	0	0	0	0	0	1.11792	0.20424	0
IL10RA	0	0	0	0	0	0	0	0	0	0	0	0	0	0	0	0	0	0	0	0	0	0	0	0	0	0	0	0	0	0	0	0	0	0	0	0	0	0	0	0	0	0	0	0	0	0	0	0	0
IKZF3	1.70705	0	0.751	0	0	0	1.19544	0	0	0	0.992611	1.67593	0.532922	0	0	0	0.896273	0	1.06015	0.806701	0	0	0	0	0	0	1.92543	0	0	1.07121	0.900973	1.57855	0	0	0.836957	0.913731	0	0	0	0	0	0	1.17682	0.663785	1.07938	0	0	0	1.60243
IKZF1	0	0	0	0	0	0	1.19544	0	0	0	0	0	0	0	0	0	0	0	0	0	0	0	0	0	0	0	0	0	0	0	0	0.57053	0	0	0	0	0	0	0	0	0	0	0	0	0	0	0	0	0.583682
IKBIP	1.18052	0	0.751	0	0.716587	1.5025	1.19544	1.98516	0	1.51079	0	0	0	0.884608	0	0	0	0	0	1.24741	0	0.82938	1.6354	1.30955	1.05562	0	1.50719	0	0	0	0.900973	0.931612	1.22884	0	0.836957	0.913731	0	0	0	0	0	0	1.17682	0	0	0	0	0.20424	0.583682
IGSF6	0	0	0	0	0.716587	0	0	0	0	0	0	0	0	0	0	0	0	0	0	0.806701	0	0	0	0	0	0	0	0	0	0	0	0	0	0	0	0	0	0	0	0	0	0	0	0	0	0	0	0	0
IGSF1	0	0	0	0	0	0	0	0	0	1.51079	0	0	0	0	0	0	0	0	0	0	0	0	0	0.855307	0	0	0	0	0	0	0.900973	0	0	0	0	0	0	0	0	0	0.870845	0	0.752306	0	0	0	0	0	0.583682
IGLC3	0	0	0	0	0	0	0	0	0	0	0	0	0	0	0	0	0	0	0	0	0	0	0	0	0	0	0	0	0	0	0	0	0	0	0	0	0	0	0	0	0	0	0	0	0	0	0	0	0
IGLC2	0	0	0	0	0	0	0	0	0	0	0	0	0	0	0	0	0	0	0	0	0	0	0	0	0	0	0	0	0	0	0	0	0	0	0	0	0	0	0	0	0	0	0	0	0	0	0	0	0
IGKC	0	0	0	0	0	0	0	0	0	0	0	0	0	0	0	0	0	0	0	0	0	0	0	3.33594	0	0	0	0	0	1.07121	0	0	0	0	0	0	0	0	0	0	0	0	0	0	0	0	0	0	0
IGHM	0	0	0	0	0	0	0	0	0	0	0	0	0	0	0	0	0	0	0	0	0	0	0	0	0	0	0	0	0	0	0	0	0	0	0	0	0	0	0	0	0	0	0	0	0	0	0	0	0
IGHG3	0	0	0	0	0	0	0	0	0	0	0	0	0	0	0	0	0	0	0	0	0	0	0	0	0	0	0	0	0	0	0	0	0	0	0	0	0	0	0	0	0	0	0	0	0	0	0	0	0
IGHG1	0	0	0	0	0	0	0	0	0	0	0	0	0	0	0	0	0	0	0	0	0	0	0	0	0	0	0	0	0	0	0	0	0	0	0	0	0	0	0	0	0	0	0	0	0	0	0	0	0
IGHA1	0	0	0	0	0	0	0	0	0	0	0	0	0	0	0	0	0	0	0	0	0	0	0	0	0	0	0	0	0	0	0	0	0	0	0	0	0	0	0	0	0	0	0	0	0	0	0	0	0
IGFBP7	1.18052	2.94653	1.70076	4.957	3.38	4.16305	4.37811	2.87681	1.26146	2.0871	2.68087	4.37387	3.1312	4.80138	2.74611	4.34438	4.50128	2.23949	3.2412	0.806701	3.77799	4.5885	2.42768	3.38315	4.8183	4.40474	0.775212	3.98592	4.69302	3.57269	0.900973	1.96836	0	4.58919	4.61938	3.21654	3.94763	2.01464	4.29935	3.25905	3.85046	0	1.17682	5.02903	0	1.74616	2.9727	0	1.60243
IGFBP5	1.18052	3.37002	0	2.55338	0	0	1.19544	0	0	0	0	0	0	0	0	0	0	0	0	0	3.47105	0.498269	0	1.62083	2.1398	2.62942	0	1.01339	0	0	0	0	1.22884	1.34296	2.89294	0.913731	0	0	0	0	0	0	0	0	0	0	0	0	0
IGFBP4	1.18052	1.09944	0.751	1.51492	0.716587	2.44116	0	0	0	0	0	2.91134	1.50879	2.62545	1.17568	0	1.3613	0	2.14593	0	2.945	1.91964	0	2.57876	1.55771	2.62942	0	2.08221	2.76481	2.16085	0	0	0	0.664346	2.02153	0.913731	2.24416	0.733494	1.75675	1.94476	1.88065	1.11661	0	0	0	1.74616	2.22322	0.518761	0.583682
IGFBP3	0	0	0	0	1.42144	0.771964	0	1.12911	0	0	1.48091	3.29873	0.532922	0.884608	2.40606	0	0	3.02445	1.06015	0	1.77535	3.26982	1.6354	0	0	0	0	1.01339	0	1.07121	0	0.57053	0	2.14619	0	0.913731	2.56885	0	1.22257	2.63861	0	0	0	0	0	0	0	0	0.583682
IGFBP2	0	0	0	0	0	0	0	0	0	0	0	2.27094	0.532922	0	0	0	0.896273	0	0	0	0	0.82938	0	0.855307	0	0	0	0	0	0	0	0	0	0	0	0	0	0.733494	0	0	0	0	0	0.663785	0	0	0	0.373796	0
IGFBP1	0	0	0	0	0	0	0	0	0	0	0	0	0	0	0	0	0	0	0	0	0	0	0	0	0	0	0	0	0	0	0	0	0	0	0	0	0	0	0	0	0	0	0	0	1.07938	0	0	0	0
IGF2	0	0	0	0	0.716587	0	0	0	0	0	0.992611	0	0.532922	0	0	0	0	4.09182	1.06015	0	0	0	0	0	0	0	0	0	3.42643	1.07121	0	0.57053	0	0	0	0	2.24416	0	0	0	0	0	0	0	0	0	0	0	0.583682
IFRD1	0	0	0	0	0	0	1.19544	0	0.817636	0	0	0	0.878788	0	0	0	0	0	1.06015	0	0	0	0	0	1.05562	0	0	0	0	0	0	0	0	0	0	0	0	0	0	0	0	0	0	0	0	0	0	0.373796	0
IFNGR2	0	0	0	0.780444	0	0.771964	0	0	0	0	0	0	0	0	0.751433	0	0	0	0	0	0	0	0	0	0	0	0	0	0	0	0	0	0	0	0	0.913731	0	0.733494	0	0.692173	0	0.706616	0	0.663785	0	0	0	0	0
IFNGR1	0	0	0	0	0	0.771964	0	1.12911	0	0	0	0	0	0	0.751433	1.36503	0	0	0	0.806701	0	0.498269	0	0	1.05562	0	0	0	0	0	0	0	0	0	0	0	1.52869	0.733494	0	1.09739	0.870845	0	0	0	1.58641	0	0	0	0
IFNG	0	0	0	0	0	0	0	0	0	0	0	0	0	0	0	0	0	0	0	0	0	0	0	0	0	0	0	0	0	0	0	0	0	0	0	0	0	0	0	0	0	0	0	0	0	0	0	0	0
IFITM3	0	2.70989	0.751	3.46363	1.64698	3.44544	3.18119	1.64602	1.99181	1.51079	2.89045	2.91134	2.24688	4.0381	2.59043	2.27724	3.24672	3.62153	2.51185	0	3.96721	3.40855	1.9738	2.04947	3.30594	1.93628	1.50719	4.01823	4.0406	2.79511	1.3672	1.57855	1.7639	3.68543	3.44028	2.13673	3.06824	1.15214	2.73448	2.70771	2.87298	3.02326	2.30086	3.12357	2.80676	3.87904	2.59216	3.0185	1.21742
IFITM2	1.18052	2.39946	0.751	2.16289	1.64698	3.36781	1.19544	1.12911	0	0	0	3.29873	1.99352	2.09355	1.88751	3.40753	2.74216	2.23949	1.5632	0	2.3019	3.07945	0	2.04947	1.05562	2.06972	1.20669	2.44546	2.76481	1.91075	0	1.57855	1.22884	3.24255	2.81739	2.13673	2.10741	2.26863	2.62456	2.30171	2.07293	0.706616	1.17682	2.58518	1.58641	2.34816	1.97088	1.67049	1.42832
IFITM1	2.9478	1.94718	0	2.22886	1.42144	2.33409	2.32468	0	0	0	1.48091	2.27094	0.532922	2.89521	2.17997	0	2.83171	1.33381	1.06015	0	2.945	3.31821	0	0.855307	1.89049	1.09081	0	2.71146	2.4978	1.91075	0	1.57855	1.7639	2.25101	2.73568	0.913731	1.76075	0	1.60826	1.09739	2.23416	0	0	1.74274	1.92132	0	0	0	0.583682
IFIT1	0	0	0	1.21356	0	0.771964	0	0	0	0	0	0	0	0.884608	0.751433	0	0.896273	0	0	0.806701	2.3019	1.07776	0	0.855307	0	0	0	0	0	0	0	0	0	0	2.02153	0.913731	0	0	0	0	0	0	0	1.3421	1.07938	0	0	0	0
IFI6	0	0	0	1.63726	1.42144	1.5025	1.19544	1.12911	0	0	0	1.67593	0.532922	1.90065	0.751433	0	1.3613	0	0	0	1.90511	0.82938	0	0.855307	1.55771	0.68724	0	1.01339	0	0	0	0.57053	0	0	0.836957	0	2.24416	0.733494	0	1.94476	0.870845	0.706616	0	1.05935	0	1.74616	0	0	0
IFI44L	3.05986	0	1.70076	1.21356	2.12075	0.771964	0	0	0	0	0.992611	0	0	1.90065	1.17568	0	0	0	1.5632	0	2.70195	1.07776	2.22625	0.855307	0	0.68724	0.775212	1.50635	0	1.07121	0	1.40559	0	1.56324	2.02153	0	2.10741	0	0	0	0.870845	0	0	0	0	0	1.11792	0	0.949898
IFI44	2.50845	1.61052	0.751	1.21356	1.64698	0	0	1.12911	0	0	0.992611	0	0.532922	1.34662	0	1.36503	0	0	0	0	2.01997	1.07776	1.12021	0	0	0	0	1.50635	2.13254	0	0	0.931612	0	0	1.28619	0	0	0	0.954383	0	0.870845	0	0	0	0	0	0	0	0.949898
IFI27	0	2.56665	0	2.83391	1.12983	2.07798	0	0	0.817636	0	2.05356	1.67593	0.878788	2.72366	0.751433	0	0.896273	1.33381	1.06015	0	3.27361	2.24163	0	2.34867	1.05562	0	0	2.58727	2.13254	1.57656	0	0	0	2.71949	2.73568	1.38318	1.94901	1.15214	1.88603	1.79054	2.23416	0	0	1.05935	0	0	0	0	0
IFI16	1.70705	1.09944	0.751	1.02025	1.12983	1.20246	0	0	0	0	0	1.67593	0	0.884608	0.751433	0	0.896273	1.33381	1.5632	0	1.45102	1.44242	1.12021	0.855307	1.05562	0.68724	0	0	0	1.07121	0	0.57053	0	1.74369	0.836957	1.38318	1.52869	1.15214	0.954383	1.09739	0	0	0	0	1.07938	1.74616	1.97088	0	0.949898
IER5	0	0	0	1.02025	0	0	0	0	0	0	0	0	0.532922	0	0	0	0	1.33381	0	0	0	0.82938	0	0	3.54955	0	0	0	0	0	1.3672	0	0	0	0.836957	0	0.790163	0	0.586918	0.692173	0	0	0	1.05935	0	0	0	0	0
IER3	0	0	0	0	0	0	0	0	0	0	0	0	0.532922	0	0	0	0	0	0	0	0	0	0	0	2.1398	0	0	0	0	0	0	0	0	0.664346	0	0	0	0	0	0	0	0	0	0	0	1.74616	0	1.18431	0
IER2	0	0	0	0	0.716587	1.20246	0	0	0	0	0	0	0.532922	0.884608	0.751433	1.92168	0	2.23949	0	0	0.596946	0.498269	0	0	1.89049	0.68724	0	0	0	0	0	1.40559	0	0	0.836957	1.38318	0	1.15214	1.60826	0.692173	1.88065	0	0	0	1.07938	0	0	0.373796	0.583682
IDI1	1.70705	0	0	0	0	0	0	0	0	0	0	0	0.532922	0.884608	0	1.36503	0	0	0	0	0	0	1.12021	0	1.05562	0	0	0	0	0	0	0	0	1.0601	0	0	0	0	0.586918	0	0	0	0	1.3421	1.07938	0	0	0.858826	0
IDH2	0	0	0	0	0.716587	0	0	1.12911	0.817636	0	0	0	0.532922	0	0	1.36503	0	1.33381	0	1.78571	0.596946	0.498269	0	0.855307	0	1.3776	0.775212	0	0	0	0.900973	0.57053	0	0	0.836957	0	0	0	0.954383	0.692173	0	0	0.752306	0	0	0	0	0.373796	0.583682
IDH1	0	0	0	0	0	0	0	0	0	0	0	0	0.532922	0	0	0	0	0	0	0	0	0	0	0	0	1.09081	0	0	0	0	0	0	0	0	0	0	0	0	0.586918	0	0	0.706616	0	0	0	0	0	0.95062	0
ID4	0	0	0	0	0	0	0	0	0	0	0	0	0	0	0	0	0	0	0	0	0	0	0	0	1.89049	0	0	0	0	0	0	0.57053	0	0	0	0	0	0	0	0	0	0	0	0	0	0	0	0	0
ID3	0	0	0	2.09227	0	0	1.72465	0	0	0	0	0	0.532922	2.09355	0.751433	0	0.896273	0	0	0	1.62626	1.58465	0	1.62083	1.05562	1.3776	0	1.01339	2.4978	0	0	0	0	1.56324	1.28619	0	0	0.733494	0.586918	0	0	0	0	2.14517	1.07938	0	0	0	0
ID2	0	0	0	0.780444	0	1.5025	0	0	0	0	2.05356	0	1.13534	1.90065	0	0	0	0	0	0	0	1.91964	0	0	0	0	0	0	0	0	0	0	0	1.34296	0.836957	0	0	0.733494	0	0	0	0	0	0	0	0	0	0.373796	0
ID1	0	0	0	2.64182	0	0	1.19544	0	0	0	0	0	0	2.25522	0.751433	0	0	0	1.06015	0	0	1.70918	0	0	1.05562	0.68724	0	1.01339	0	0	0	0	0	2.02912	0.836957	0.913731	0	0	0.586918	0.692173	0	0	0	0.663785	0	0	0	1.1123	0.949898
ICA1L	0	0	0.751	0	1.83094	0	1.72465	1.12911	0	0	0	0	0	0	0	0	0	0	0	2.13388	0.596946	0	1.6354	1.30955	1.05562	1.3776	2.44667	1.01339	0	1.91075	1.684	1.72598	0	0.664346	1.28619	0.913731	0	0	0.586918	0.692173	0	0	0.752306	0	1.07938	0	0	0	1.42832
IBA57	0	0	1.17511	0	1.12983	0.771964	1.72465	1.12911	0	2.0871	0	0	0	0	0	1.36503	0	0	1.5632	1.78571	0	0	0	0.855307	0	1.09081	1.73799	0	0	0	0.900973	0.57053	1.22884	0.664346	0	0.913731	0	0.733494	0.586918	0	0.870845	0	1.47396	0	0	0	0	0	0.949898
HYAL2	0	1.09944	0	0.464456	0.716587	1.20246	0	0	0	0	0	0	0.532922	1.34662	0	1.36503	0	0	1.06015	0	1.62626	1.44242	0	1.30955	0	0	0	1.83514	0	0	0	0.57053	0	0	0.836957	0	0	0	0	1.38502	0.870845	0	0.752306	0	0	0	1.11792	0	0
HVCN1	0	0	0	0	0	0	0	0	0	0	0	0	0	0	0	0	0	0	0	0	0	0	0	0.855307	0	0	0	0	0	1.07121	0	0	0	0	0	0	0	0	0	0	0	0	0	0	0	0	0	0	0
HULC	0	0	0	0	0	0	0	1.12911	0	0	0	0	0	0	0	0	0	0	0	0	0	0	0	0	0	0	0	0	0	0	0	0	0	0	0	0	0	0	0	0	0	0	0	0	0	0	0	0.373796	0
HTRA1	1.18052	0	0.751	1.74628	0.716587	0.771964	0	0	0	0	0.992611	0	1.33937	1.66149	1.17568	0	0	0	0	0	0.968247	1.07776	0	0	0	0	0	1.01339	0	0	0	0	0	0.664346	1.28619	0.913731	0	1.15214	0.586918	0.692173	0.870845	0	0	0	0	0	1.11792	0	0
HTATSF1	0	1.09944	0	0	0.716587	0	0	0	0	0	0	0	0	0	0	1.36503	0	1.33381	0	0	0	0	0	0	0	1.09081	0	0	0	0	0	0	0	0	0	0	1.22607	1.67353	0	0	0	0	0	1.05935	0	0	0	0.20424	0.583682
HSPH1	0	1.09944	0	1.02025	0	0	0	0	0	0	0	0	1.50879	0	0.751433	1.36503	0	1.8858	0	0	0.968247	0	0	0	1.05562	0	0	0	0	0	0	0.57053	0	0	0	0	0.790163	1.67353	0.586918	0	0	0	0	0	1.07938	0	0	0	0
HSPE1	0	0	0	0.464456	0	0.771964	0	0	0	0	0	0	1.33937	0	1.17568	0	0	0	0	0	1.23846	0	0	0	0	1.09081	0	0	0	0	0	0	0	0.664346	0	0.913731	0	0	0	0	0	2.42325	0	0.663785	0	2.99259	0	1.48268	0.583682
HSPD1	0	1.09944	0	1.21356	0	0.771964	0	0	0	0	0.992611	0	0.532922	0.884608	1.47268	0	0	1.33381	0	0	0.596946	1.44242	0	0	2.50547	0	0	0	0	0	0	0	0	0.664346	0.836957	0	1.22607	1.15214	0.954383	0.692173	0.870845	3.02326	1.17682	1.56232	0	2.72137	0	2.0857	0.583682
HSPB1	0	1.61052	0	2.83391	0.716587	1.73303	2.69722	0	0	0	1.80764	0	3.75718	1.66149	0.751433	1.36503	0.896273	1.8858	1.06015	0	1.77535	1.07776	0	0	4.35928	2.76309	0	2.82195	2.76481	0	0	1.96836	0	1.56324	1.28619	0	1.76075	2.37496	1.75675	2.07838	0	2.59092	0	1.05935	2.6817	2.99259	1.63267	1.75269	0
HSPA9	1.70705	0	0	0	0.716587	0	1.19544	0	0.817636	0	0	0	1.13534	0	0	0	0	1.33381	0	0.806701	0	0	0	0	1.55771	0.68724	0	0	1.55131	1.07121	0	0	0	0.664346	0	0	0.790163	0	0	0.692173	0	1.6312	0.752306	0	0	0	0	1.31447	0
HSPA8	3.16063	1.09944	0	1.51492	0.716587	1.20246	1.72465	0	2.70361	0	0	0	1.13534	1.34662	1.70143	1.36503	0.896273	2.23949	0	0	2.12301	1.44242	1.12021	0	3.43511	1.3776	0	1.50635	2.4978	1.07121	0	0	0	1.34296	0.836957	1.38318	1.22607	1.15214	1.43387	1.60817	0	0	0	1.3421	0	1.74616	1.11792	1.89934	0
HSPA6	0	0	0	3.60351	0	0	3.6954	0	0	0	0	0	0	0	0	0	0	0	0	0	0	0	0	0	4.72154	2.69848	0	0	0	0	0	0	0	0	0	0	0	2.84856	0	1.79054	0	0	0	0	0	0	0	0	0
HSPA5	0	1.09944	0	1.02025	1.83094	0.771964	0	1.12911	1.26146	0	0	1.67593	0.532922	0	2.17997	0	1.3613	2.23949	1.5632	1.24741	2.12301	0.82938	1.12021	1.30955	1.05562	1.7823	0	1.01339	2.13254	1.91075	0	0.57053	0	1.34296	0.836957	0	1.52869	0	0.954383	1.60817	1.64245	1.11661	0	1.74274	0	0	1.11792	1.96536	1.21742
HSPA4L	0	0	0	0	1.12983	0	1.72465	1.64602	0	1.51079	0	2.27094	0.532922	0	0	0	0.896273	0	0	1.78571	0.968247	0	0	1.30955	1.05562	0	1.92543	1.01339	0	0	2.11789	1.1964	2.11065	0	0	1.38318	0	0.733494	0.586918	0	0	0	1.70278	0	0	0	0	0.20424	1.60243
HSPA1B	0	0	0	0.780444	0	1.20246	2.96814	0	0	0	0	0	0	0	0	0	0.896273	0	0	0	0	0.498269	0	0	3.23453	2.69848	0	0	0	0	0.900973	1.1964	0	0	0	0	1.22607	1.44641	0	0	0.870845	0	0	0.663785	0	0	0	0	0
HSPA1A	1.18052	0	1.17511	3.94681	1.64698	1.20246	4.34852	0	0	0	3.55662	0	3.1312	1.66149	0	0	1.3613	0	1.5632	0	3.4451	1.2766	0	0.855307	5.31876	4.24506	0	1.83514	2.9754	0	0.900973	1.96836	0	0	0.836957	0.913731	0	2.37496	0.954383	0.692173	0	0	0	1.05935	2.53878	1.74616	0	0	0.583682
HSP90B1	1.18052	1.94718	0	0.464456	1.98629	2.53789	1.72465	1.64602	0	2.0871	0.992611	2.91134	2.08527	0.884608	2.50247	1.92168	1.67755	0	0	0	2.38065	2.0935	0	0.855307	2.1398	0	0	1.01339	2.9754	1.91075	0	0	1.22884	1.74369	1.59513	1.70146	3.06824	1.15214	1.60826	1.94476	1.64245	3.36109	0.752306	1.05935	2.37202	0	1.63267	3.19468	0.583682
HSP90AB1	0	1.94718	0	1.8446	0.716587	1.92029	0	0	0.817636	0	0.992611	1.67593	1.65365	2.39439	2.04437	1.92168	2.64382	1.33381	1.89639	0	1.62626	1.70918	0	0.855307	3.30594	1.7823	0.775212	1.50635	1.55131	0	0	0.931612	1.7639	2.14619	1.28619	1.94257	2.56885	0.733494	2.00053	2.19625	0	1.81452	0.752306	1.56232	0	0	0	1.67049	0.949898
HSP90AA1	1.18052	1.09944	0	3.36527	1.98629	2.44116	1.19544	0	1.80211	0	0.992611	0	3.59477	0.884608	2.17997	0	2.64382	1.33381	1.5632	1.24741	1.23846	0.498269	0	1.85792	4.17385	2.55526	0	2.28022	2.4978	0	0.900973	2.88848	0	1.74369	1.28619	0	1.52869	1.67353	2.19646	1.09739	1.32925	3.28667	0.752306	2.34485	1.58641	2.72137	2.42458	1.18431	0.583682
HSH2D	0	0	0	0	0	0	0	0	0	0	0	0	0	0	0	0	0	0	0	0	0	0	0	0	0	0.68724	0.775212	0	0	0	0	0	0	0	0	0	0	0	0	0	0	0	0	0	0	0	0	0	0
HSDL2	0	0	0	0.464456	0	0	0	0	0	0	0	0	0	0	0	0	0	0	0	0	0	0	0	0	0	0.68724	0	0	0	0	0	0	0	0	0.836957	0	0	0	0.954383	0	0	0.706616	0	1.05935	0	0	1.11792	0.20424	0
HRSP12	0	0	0	0	0	0	0	0	0	0	0	0	0	0.884608	0	0	0	0	0	0	0	0	0	0.855307	0	0	0	0	0	0	0	0	0	0	0	0.913731	0	0	0	0	0	0	0	0	0	0	0	0.373796	0
HRG	0	0	0	0	0	0	0	0	0	0	0	1.67593	0	0	0	0	0	0	0	0	0	0	0	0	0	0	0	0	0	0	0	0	0	0	0	0	0	0	0	0	0	0	0	0	0	1.74616	0	1.7914	0
HPX	0	0	0	0	0	0	0	0	0.817636	0	0	0	0	0	0	0	0	0	0	0	0	0	0	0	0	0	0	0	0	0	0	0	0	0	0	0	0	0	0	0	0	1.11661	0	0	0	0	0	1.31447	0
HPRT1	1.18052	0	0	0	0	0.771964	0	0	0	0	0	0	0	0	0	0	0	0	0	0	0	0	0	0	1.55771	0	0	0	0	0	0	0	0	0	0	0	1.52869	0	0.586918	0.692173	0	0	0	0	0	0	0	0	0
HPR	0	0	0	0	0	0	0	0	0	0	0	0	0	0	0	0	0	0	0	0	0	0	0	0	0	0	0	0	0	0	0	0	0	0	0	0	0	0	0	0	0	0.706616	0	0	0	0	0	0.20424	0
HPN	0	0	0	0	0	0	0	0	0	0	0	0	0	0	0	0	0	0	0	0	0	0	0	0	0	0	0	0	0	0	0	0	0	0	0	0	0	0	0	0	0	0.706616	0	0	0	0	0	0.757772	0
HPGD	0	0	0	0	0	0	0	0	0	0	0	0	0	0	0	0	0	0	0	0	0	0	0	0	0	0	0	0	0	0	0	0	0	0	0	0	0	0	0	0	0	0	0	0	0	0	0	0.858826	0
HPD	0	0	0	0	0	0	0	0	1.26146	0	0	0	0	0	0	0	0	0	0	0	0	0	0	0	0	0	0	0	0	0	0	0	0	0	0.836957	0	0	0	0	0	0	1.96942	0	0	0	2.34816	0	0	0
HP09025	0	0	0	0	0	0	0	0	0	0	1.48091	0	0	0	0	0	0	0	0	0.806701	0	0	0	0	0	0	1.20669	0	0	0	0	0	1.22884	0	0	0.913731	0	0.733494	0	0	0	0	0.752306	0	0	0	0	0	0.583682
HP	0	0	0	0	0	0	0	0	0	0	0	0	0	0	0	0	0	0	0	0	0	0	0	0	0	0	0	0	0	0	0	0	0	0	0	0	0	0	0	0	0	2.73453	0	0.663785	0	0	0	1.62672	0
HOPX	0	0	0	0	0	0	0	0	0	0	0	0	0.878788	0	0	0	0	0	0	0	0.968247	0	0	0	0	0	0	0	0	0	0	0	0	0	0	0.913731	0	0	0	0	0	0	0	0.663785	0	0	0	0	0
HNRNPUL1	1.18052	2.19865	0	0.780444	0	0	0	1.98516	0.817636	0	0	0	1.33937	0	1.17568	1.36503	1.67755	1.33381	0	0	1.62626	0.498269	1.12021	0.855307	0	1.60026	0	0	2.9754	0	0	0.57053	0	0	0	0.913731	1.52869	0.733494	0	0	0	0	0.752306	0.663785	0	0	0	0.518761	0
HNRNPU	1.18052	0	0.751	1.37553	0	0.771964	1.19544	0	1.26146	0	1.80764	0	0	1.34662	1.70143	0	1.3613	1.33381	1.5632	0	0	1.44242	2.5953	0	1.55771	1.60026	0.775212	0	1.55131	0	0	0.931612	0	0	0	0	1.22607	0.733494	0.586918	1.09739	0.870845	1.40661	0	0.663785	1.07938	0	0	1.1123	1.21742
HNRNPR	0	0	1.17511	0.464456	1.12983	0.771964	1.19544	0	1.26146	0	0.992611	0	0	1.34662	0	0	0.896273	0	0	0	1.23846	0	0	0	1.89049	1.09081	0	0	2.13254	0	0.900973	0.57053	0	0.664346	0	1.70146	0.790163	0	0.954383	0.692173	1.32925	0	0.752306	1.05935	0	0	0	0.518761	0
HNRNPM	0	1.09944	0	0.780444	0.716587	0	1.19544	0	1.80211	0	0	0	1.13534	0.884608	0	0	0.896273	1.33381	0	0	0	0.498269	1.12021	0	1.05562	0.68724	0	1.83514	1.55131	0	0	0	0	0	0	0	1.22607	0	0.954383	0.692173	0.870845	0	0	0	1.07938	0	0	0.518761	0
HNRNPK	1.18052	0	0.751	1.63726	1.12983	1.20246	0	1.12911	1.56785	1.51079	0.992611	1.67593	1.13534	2.62545	1.70143	0	1.67755	1.33381	1.89639	0	0.596946	0.82938	1.12021	0.855307	2.1398	1.3776	0	2.08221	2.76481	1.57656	0	0	0	1.0601	1.83086	0	0	1.15214	0	1.60817	0	0.706616	1.17682	1.05935	1.58641	0	1.11792	1.1123	0.949898
HNRNPH1	1.18052	1.09944	1.17511	0.464456	0.716587	0.771964	1.19544	1.12911	0	0	0	0	0.532922	2.25522	1.17568	1.36503	1.3613	1.33381	1.06015	0	0.968247	1.07776	0	0.855307	1.05562	1.09081	0	0	1.55131	1.07121	0	0	0	1.34296	0.836957	1.38318	0	0.733494	0.586918	0.692173	0	1.11661	0	0	1.07938	0	0	0.645376	0
HNRNPF	0	0	0	0.464456	0	0.771964	0	0	1.99181	0	0	0	0	0	0	0	0	0	0	0	0.596946	0	0	0	0	0.68724	0	1.01339	0	0	0	0	0	0	0	1.38318	0	0.733494	0.954383	1.09739	0	0	0	0.663785	0	0	0	0.20424	0
HNRNPDL	1.70705	1.61052	0.751	1.37553	0.716587	1.5025	1.19544	1.12911	2.40962	0	1.48091	1.67593	1.50879	2.09355	1.47268	1.36503	1.3613	0	1.89639	0	1.23846	1.44242	1.9738	0	0	1.09081	0	0	0	1.07121	0	0.931612	0	1.0601	1.59513	0.913731	0.790163	1.44641	0	2.07838	1.32925	0.706616	0	0.663785	1.92132	0	0	0.373796	0.583682
HNRNPD	0	0	1.17511	1.37553	0.716587	0.771964	1.19544	0	1.56785	1.51079	0.992611	1.67593	1.13534	1.66149	1.47268	0	0	1.33381	1.5632	0	1.77535	0.498269	1.12021	0	1.55771	1.09081	0	1.50635	0	1.07121	0	0.931612	0	0	0	0	1.94901	1.15214	0.954383	1.09739	1.32925	0	0	2.14517	1.07938	0	0	0.858826	0
HNRNPC	1.18052	1.61052	0	0.780444	0.716587	1.73303	0	0	2.28874	0	0	0	0.532922	1.34662	0.751433	1.36503	0.896273	0	0	1.24741	1.62626	0.82938	0	0	0	1.3776	0	1.01339	1.55131	0	0	1.1964	0	0.664346	0	1.38318	1.52869	0	0	1.09739	1.64245	1.6312	0	0	0	1.74616	1.63267	1.62672	0.583682
HNRNPAB	0	1.09944	0	0.780444	1.42144	0.771964	0	0	1.26146	0	0	0	0.532922	0	0.751433	0	0	0	0	0	0.968247	0	0	0	0	1.60026	0	1.50635	2.13254	0	0	0	0	1.0601	0	0	0.790163	0	0	0.692173	0	0	0	0	0	0	0	0.757772	0
HNRNPA3	0	1.09944	0	1.21356	1.12983	0.771964	0	1.12911	0.817636	1.51079	0	0	1.50879	0.884608	1.17568	1.36503	1.9175	2.23949	1.89639	0	0.968247	1.2766	1.6354	1.30955	0	1.3776	0	1.83514	2.13254	0	0.900973	0.57053	0	0.664346	0	1.38318	1.22607	1.44641	0.954383	1.38502	1.64245	1.6312	0	0.663785	1.58641	1.74616	1.11792	1.03471	0
HNRNPA2B1	1.70705	0	0.751	1.63726	1.12983	2.2142	1.72465	0	0	0	1.48091	0	2.16933	1.66149	1.70143	0	1.67755	0	1.89639	0	1.77535	0.82938	1.12021	0.855307	1.89049	1.3776	0	1.50635	1.55131	1.07121	0	0.931612	0	1.0601	1.59513	1.70146	1.94901	1.85854	0.954383	1.60817	1.88065	1.40661	0	1.05935	1.07938	0	0	0.858826	0
HNRNPA1L2	0	0	1.17511	1.02025	0.716587	0.771964	0	0	0	0	0	0	0.878788	0	0.751433	0	1.3613	0	0	0	0	0	0	0	1.55771	0.68724	0	1.50635	0	1.07121	0	0	0	0	0	0	0	0	0	1.09739	0.870845	1.6312	0	1.05935	0	0	1.11792	1.1123	0.583682
HNRNPA1	0	0	0	1.74628	0.716587	1.20246	1.72465	0	0.817636	1.51079	0	0	0.878788	0.884608	0.751433	1.36503	1.9175	1.33381	1.06015	0.806701	0	1.2766	0	0	2.1398	1.09081	0.775212	1.50635	1.55131	0	0	0.57053	0	0.664346	0.836957	0.913731	0.790163	0	0.954383	1.79054	0	1.96942	0.752306	1.05935	0	1.74616	1.11792	1.93289	0
HNF4A	0	0	0	0	0	0	0	1.12911	1.56785	0	0	0	0	0	0	0	0	0	0	0	0	0	0	0	0	0	0	0	0	0	0	0	0	0	0	0	0	0	0	0	0	0	0	0	0	0	0	0.645376	0
HN1	0	0	0	1.02025	0	0	0	0	0	0	0	0	0	1.34662	0	0	0	0	0	0	0	0	0	0	0	0	0	0	0	0	0	0	0	0.664346	0	0	0	0	0	0.692173	0	1.11661	0	0	1.07938	0	1.11792	0.645376	0
HMOX1	0	0	0	0	0	0	0	0	0	0	0	0	0	0	0	0	0	0	0	0	0	0	0	0	0	0	0	0	0	0	0	0	0	0	0	0	0	0	0	0	0	0.706616	0	0	0	0	0	0.20424	0
HMMR	0	0	0	0	0	0	0	0	0	0	0	0	0	0	0	0	0	0	0	0	0	0	0	0	0	0	0	1.50635	0	0	0	0	0	0	0	0	0	0	0	0	0	0	0	0	0	0	0	0	0
HMHA1	1.18052	0	0	0	0	0.771964	0	0	0	0	0	0	0	0	1.17568	0	0	0	0	0	0	0	0	0	0	0	0	0	0	0	0	0	0	0	0	0	0	0	0	0	0	0	0.752306	0	0	0	0	0	0
HMGN2	0	0	0.751	0	0	0	0	0	0.817636	1.51079	0.992611	0	0.532922	0	0	0	0.896273	0	0	1.55232	0	0.82938	0	0.855307	1.55771	0.68724	0	2.28022	0	0	0	0.57053	0	0	0.836957	2.13673	0	1.15214	0.586918	0	0.870845	0	0	1.3421	0	0	1.11792	0.373796	0
HMGN1	0	1.09944	0	0.780444	0.716587	0	0	0	0	0	0	1.67593	0.532922	1.66149	0	0	0	0	0	0	0	1.07776	0	0	1.05562	0	0.775212	1.01339	0	0	0	0.57053	0	0	1.28619	0	0.790163	0.733494	0.586918	0.692173	0	1.11661	0.752306	1.05935	0	1.74616	0	0.20424	0.583682
HMGCS2	0	0	0	0	0	0	0	0	2.15124	0	0	0	0	0	0	0	0	0	0	0	0	0	0	0	0	0	0	0	0	0	0	0	0	0	0	0	0	0	0	0	0	0	0	0	0	0	0	2.87291	0
HMGB2	0	0	0.751	0	0	1.20246	0	0	0	0	0	0	0.532922	0	0	0	0	0	0	0	0	0	0	0	0	0	0	1.01339	0	0	0	0	1.22884	1.34296	0	0	0	0	0	0	0	0	0	0	0	0	0	0	0
HMGB1	1.70705	2.56665	1.47205	2.01631	1.98629	2.53789	2.52818	2.23801	1.80211	1.51079	0	0	2.31887	2.62545	1.47268	2.7464	1.67755	2.707	1.5632	1.78571	1.45102	1.70918	1.12021	2.04947	1.05562	2.29281	0.775212	3.01198	2.4978	0	0.900973	0.931612	1.7639	1.89654	1.28619	0.913731	1.94901	2.26863	2.3603	1.38502	1.32925	2.32758	1.17682	2.34485	1.92132	0	2.22322	1.18431	1.21742
HMGA2	0	0	0.751	0	0	0	0	0	0	1.51079	0	0	0	0	0	0	0	0	0	1.24741	0	0	0	0.855307	0	0	1.50719	0	0	0	0	0.57053	0	0.664346	0	0	0	0	0	0	0	0	0.752306	0	0	0	0	0	0.949898
HMGA1	0	0	0	0	0	0	0	0	0	0	0	0	0	0	0	0	0	0	0	0	0	0	0	0	0	0	0	0	0	0	0	0	0	0	0	0	0	0	0	0	0	0.706616	0	0	0	0	0	0.757772	0
HLF	0	0	0	0	0	0	0	0	0	0	0	0	0	0	0	0	0	0	0	0	0	0	0	0	0	0	0	0	0	0	0	0	1.22884	0	0	0	0	0	0	0	0	0	0	0	0	0	0	0	0
HLA-F	2.30534	0	0.751	0	1.64698	0.771964	1.72465	0	0	0	0.992611	0	0.878788	0.884608	0.751433	0	0	0	0	0	1.90511	1.07776	0	0	2.1398	0	0.775212	0	0	0	1.3672	0.57053	1.22884	1.34296	1.28619	1.38318	1.52869	0	0.954383	1.79054	1.32925	0	0	1.74274	0	0	0	0	0
HLA-E	3.48539	1.61052	1.47205	2.90154	2.87862	3.23884	1.19544	0	0.817636	0	2.55696	3.12366	2.44899	3.47709	2.50247	1.92168	2.74216	3.45909	2.99015	0	3.79672	3.40855	1.6354	2.76577	1.89049	1.7823	0.775212	2.58727	2.4978	2.67016	0	1.57855	1.22884	2.65508	2.54909	2.5618	3.35902	2.14966	2.83356	3.40263	2.94878	0	0.752306	1.74274	2.37202	0	2.86118	0.518761	1.60243
HLA-DRB5	0	0	0	0	0	0	0	0	0	0	0	0	0	0	0	0	0	0	0	0	0	0	0	0	0	0	0	0	0	0	0	0	0	0	0	0	0	0	0	0	0	0	0	0	0	0	0	0	0
HLA-DRB1	1.18052	1.94718	0	0.780444	1.12983	1.5025	0	0	0	0	0.992611	0	0.878788	1.66149	1.17568	0	0	1.33381	1.89639	0	2.12301	2.24163	0	1.85792	0	0	0	1.83514	0	1.07121	0	0.57053	0	2.14619	2.64672	0	1.94901	0	0.586918	1.79054	0	0	0	0	0	0	1.11792	0	0.583682
HLA-DRA	0	1.94718	0	0.780444	0	0	0	0	0.817636	0	0	1.67593	0	0	0	0	0	1.8858	1.06015	0	0.968247	1.07776	0	0.855307	0	0	0	0	0	2.16085	0	0	0	1.34296	2.44092	0	1.52869	0	0	1.09739	0.870845	0	0	0	1.07938	0	0	0	0
HLA-DQB1	0	0	0	0	1.12983	0	0	0	0	0	0	0	0	0	0	0	0	0	0	0	0	0.498269	0	0.855307	0	0	0	0	0	0	0	0	0	0	1.28619	0.913731	0	0	0	0	0	0	0	0	0	0	0	0	0
HLA-DQA1	0	0	0	0	0	0	0	0	0	0	0	0	0	0	0	0	0	0	0	0	0	0	0	0.855307	0	0	0	0	0	0	0	0	0	0	0.836957	0	0	0	0	0	0	0	0	0	0	0	0	0	0.583682
HLA-DPB1	0	0	0	1.21356	0	0	0	0	0	1.51079	0	0	0	0	0	0	0	0	1.06015	0	0.596946	0	0	0	0	0	0	0	0	0	0	0	0	0	0.836957	1.38318	0.790163	0	0	0	0	0	0	0	0	0	0	0	0
HLA-DPA1	0	1.61052	0	1.21356	0	0	0	0	0	0	0	0	0	0.884608	0	1.36503	0	0	1.89639	0	0.596946	0	0	0.855307	0	0.68724	0	0	0	0	0.900973	0	0	0.664346	1.59513	0	1.76075	0	0.586918	0	0	0	0	0.663785	0	0	0	0	0
HLA-DOB	0	0	0	0	0	0	1.19544	0	0	0	0	0	0	0	0	0	0	0	0	0	0	0	0	0	0	0	0	0	0	0	0	0	0	0	0	0	0	0	0	0	0	0	0	0	0	0	0	0	0
HLA-DOA	0	0	0	0.464456	0	0	0	0	0	0	0	0	0	0	0	0	0	0	0	0	0	0	0	0	0	0	0	0	0	0	0	0	0	0	0	0	0	0	0	0	0	0	0	0	0	0	0	0	0
HLA-DMB	0	0	0	0	0	0	0	0	0	0	0	0	0	0	0	0	0	0	0	0	0.596946	0.498269	0	0	0	0	0	0	0	0	0	0	0	0	0.836957	0	0.790163	0	0	0.692173	0	0	0	0	0	0	0	0	0
HLA-DMA	0	1.94718	0	0	0	0	0	0	0	0	0	1.67593	0	0	0	0	0	0	1.06015	0	0.968247	0.498269	0	0.855307	0	0	0	0	0	0	0	0	0	0	0	0	0	0	0	0	0	0	0	0	0	0	0	0	0
HLA-C	3.78328	1.94718	0	3.05308	2.60905	3.23884	0	1.12911	0	0	0.992611	2.27094	2.76116	3.38462	2.50247	0	3.18841	3.7613	1.5632	0	3.61412	2.68078	0	2.76577	1.55771	2.62942	0	2.71146	1.55131	1.91075	0	0.57053	0	1.56324	2.73568	2.43912	2.88365	0	2.00053	2.30171	2.79098	1.11661	0	3.03655	1.58641	0	1.11792	0.518761	0
HLA-B	4.41362	2.56665	1.47205	3.53598	3.34345	3.40738	2.32468	1.98516	0.817636	0	2.05356	2.91134	3.806	4.17957	3.24665	3.30573	3.58099	3.8245	3.50069	0	4.37547	3.75319	0	3.51279	3.23453	2.62942	0	2.82195	3.29742	2.36078	0.900973	1.96836	0	3.20477	3.59634	3.15455	4.05866	1.67353	3.04546	3.40263	3.53888	2.22181	1.47396	3.44243	3.01798	1.74616	2.86118	0.373796	0.583682
HLA-A	4.12888	2.56665	0.751	3.05308	2.44112	3.40738	1.19544	2.4397	0	2.45045	1.48091	3.57738	3.06728	3.04167	2.67128	3.30573	3.49627	3.3668	3.55629	0	3.99812	2.952	0	2.84764	2.648	1.60026	0	2.92146	2.13254	2.52737	0.900973	1.1964	0	3.24255	3.69932	2.85933	3.17479	2.63946	3.04546	3.09152	3.68935	2.51059	0.752306	2.77893	3.10895	1.74616	2.42458	1.42968	1.42832
HJURP	0	0	0	0	0	0	0	0	0	0	0	0	0	0	0	0	0	0	0	0	0	0	0	0	0	0	0	0	0	0	0	0	0	0	0	0	0	0	0	0	0	0	0	0	0	0	0	0	0
HIST2H2AC	0	0	0	0	0	0	0	0	0	0	0	0	0	0	0	0	0	0	0	0	0	0	0	0	0	0	0	0	0	0	0	0	0	0	0	0	0	0	0	0	0	0	0	0	0	0	0	0	0
HIST1H4C	0	0	0	0	0	1.20246	0	0	0	0	0	0	0	0	0	1.36503	1.3613	1.33381	0	0	0	0.498269	0	0	1.05562	0	0	0	0	1.07121	0	0	0	0	0	0	0	0	0.586918	0	0.870845	0	0	0	0	0	0	1.2515	0.583682
HIST1H2AM	0	0	0	0	0	0	0	0	0	0	0	0	0	0	0	0	0	0	0	0	0	0	0	0	0	0	0	0	0	0	0	0	0	0	0	0.913731	0	0	0	0	0	0	0	0	0	0	0	0	0
HIST1H2AJ	0	0	0	0	0	0	0	0	0	0	0	0	0	0	0	0	0	0	0	0	0	0	0	0	0	0	0	0	0	0	0	0	0	0	0	0	0	0	0	0	0	0	0	0	0	0	0	0	0
HIST1H1E	0	0	0	0.464456	0	0	0	0	0	0	0	0	0	0	0	0	0	0	0	0	0.596946	0	0	0	0	0	0	0	0	0	0	0	0	0	0	0	0	0	0	0	0	0	0	0	0	0	0	0	0
HIST1H1D	1.18052	0	0	0	0	0	1.72465	0	0	0	0	0	0	0	0	0	0	0	0	0	0	0	0	0	0	0	0	1.01339	0	0	0	0	0	0	0	0	0	0	0	0	0	0	0	0.663785	0	0	0	0	0
HIST1H1C	0	0	0	0	0	0	0	0	1.26146	0	0	1.67593	0	0	0	0	0	0	0	0	0	0	0	0	0	0	0	0	0	0	0	0	0	0	0	0	1.22607	0.733494	0	0	0	2.7993	0	0	0	2.34816	0	0.373796	0
HIP1	0	0	0.751	0	0	0	1.72465	0	0	0	0	0	0.532922	1.34662	0	0	0	1.33381	1.06015	0.806701	0.596946	0	0	0.855307	0	1.93628	1.20669	0	2.13254	0	0.900973	1.1964	0	0.664346	0	0	1.22607	0	0.586918	0.692173	1.88065	0	0	1.05935	1.07938	0	1.97088	0.20424	0.583682
HINT1	1.70705	0	0	0.464456	0.716587	0.771964	1.19544	0	0	0	0	2.27094	1.50879	2.09355	0	0	1.3613	0	0	0	0.596946	0	0	0	0	0	0	0	0	0	1.3672	0	0	0.664346	0	0.913731	0.790163	0	0	0	1.64245	1.96942	0	0	0	1.74616	0	2.24294	0
HIGD2A	1.18052	0	0	0	0	0	0	0	0.817636	0	0	0	1.33937	0.884608	0.751433	0	0	0	0	0	0.596946	0.82938	0	0	1.05562	0.68724	0	1.50635	2.13254	0	0.900973	0	0	0.664346	0	0	0	0	0	0	0	0.706616	0	0	0	0	0	0.757772	0
HIGD1B	0	0	0	0	0	0	0	0	0	0	0	0	0	0	0	0	0.896273	0	0	0	0	0	0	0	0	0.68724	0	0	2.13254	0	0	0	0	0	0	0	0	0	0	0	0	0	0	0	0	0	0	0	0
HIF1A	1.70705	0	0	0.464456	0	0	0	0	0.817636	1.51079	0	2.64151	0.532922	1.34662	0	0	0	1.33381	1.06015	0	1.45102	0.82938	1.12021	0.855307	0	0.68724	0.775212	1.50635	0	1.07121	0	0.57053	0	1.34296	0	0.913731	1.52869	1.15214	0.586918	0.692173	0.870845	0	0	1.3421	1.07938	0	1.11792	0.645376	0
HIC1	0	0	0	0.780444	0	0	0	0	0.817636	0	0	0	0	0	0	0	1.67755	0	0	0	0	0	0	0.855307	1.55771	1.09081	0.775212	0	0	0	0	0	0	0	0	0	0	0	0	0	0	0	0	0	0	0	0	0	0
HHLA2	0	0	0.751	0	0	0	1.72465	0	0	0	0	0	0.532922	0	0	0	0	1.8858	0	0	0	0	1.12021	0.855307	0	0	0.775212	0	0	0	1.3672	0	0	0	0	0.913731	0	0	0	0	0	0	0	0	0	0	0	0	0
HGF	0	0	0	0	0.716587	0	0	0	0	0	0	0	0	0	0	0	2.11092	0	0	0	0	0	1.6354	0	0	0	0	0	0	1.07121	0	0	0	0	0	0	0	0	0	0	0	0	1.17682	0	0	0	0	0.645376	0
HGD	0	0	0	0	0	0	0	0	0	0	0	0	0	0	0	0	0	0	0	0	0	0	0	0	0	0	0	0	0	0	0	0	0	0	0	0	0	0	0	0	0	0	0	0	0	0	0	0.373796	0
HEYL	0	0	0	0	0	0	0	0	0	0	0	0	0	0	0	0	0	0	0	0	0	0	0	0	2.50547	0	0	0	0	0	0	0	0	0	0	0	0	0	0	0	0	0	0	0	0	0	0	0	0
HEY2	0	0	0	0	0	0	0	0	0	0	0	0	0	0	0	0	0	0	0	0	0	0	0	0	1.05562	1.3776	0	0	0	0	0	0	0	0	0	0	0	0	0	0	0	0	0	0	0	0	0	0	0
HEXB	1.18052	0	0	0	0	0	1.19544	0	0	0	0	0	0.532922	0	0	0	0.896273	1.33381	0	0	0	0	0	0.855307	0	0	0	0	0	0	0	0	0	0	0	0.913731	0	0.733494	0	0.692173	0	0.706616	0	0	0	0	1.11792	0.858826	0
HES2	1.18052	0	0	0	0.716587	0	0	1.12911	0	0	0.992611	0	0.532922	0	0	0	0	0	1.06015	0.806701	0	0.498269	1.12021	1.62083	0	0.68724	1.73799	0	0	1.07121	1.684	1.57855	1.22884	0	0	1.94257	0	0.733494	0	0	0	0	0.752306	0.663785	0	0	0	0.20424	0.949898
HES1	0	1.09944	0	2.01631	0	0.771964	0	0	0	0	2.41554	0	1.33937	2.39439	0.751433	0	0	1.8858	0	0	0	1.07776	0	0.855307	0	0	0	0	0	1.07121	0	0	0	1.74369	0	0	0.790163	0.733494	0.954383	0.692173	1.88065	0	0	0	1.07938	0	1.63267	0.645376	0
HERPUD1	1.18052	0	0	0	0.716587	0	0	0	2.28874	0	0.992611	0	0.532922	0.884608	0.751433	0	0.896273	0	0	0	0.968247	0	0	0	1.05562	0.68724	0	1.50635	0	0	0	0	0	0	0.836957	1.38318	0	0.733494	0	0	1.32925	0	0	0	0	0	1.11792	0.373796	0
HELLS	0	0	0	0	0	0	0	1.12911	0	0	0	0	0	0	0	0	0	0	0	0	0	0	0	0	0	0	0	0	0	0	0	0	0	1.0601	0	0	0	0	0	0	0	0	0	0.663785	0	0	0	0.20424	0
HELLPAR	1.70705	3.29844	4.50273	1.37553	4.69298	0	4.67858	5.20885	1.99181	4.49444	1.80764	4.1937	2.08527	1.66149	1.47268	0	0.896273	3.45909	1.06015	5.08152	0.596946	1.81992	4.88372	4.44805	2.648	1.7823	4.85166	1.01339	1.55131	4.40673	4.79243	4.92545	4.97424	3.68543	3.39717	4.29194	2.65728	2.96712	2.5011	1.38502	1.88065	0.706616	5.11561	0.663785	2.37202	0	1.97088	0.518761	4.82495
HELB	0	0	2.04366	0	0.716587	0	1.19544	0	1.56785	1.51079	0	0	0.532922	0	0	0	0	1.33381	0	1.78571	0	0.498269	1.6354	0	0	0	1.50719	1.01339	0	1.07121	0.900973	1.1964	1.22884	0	0	0.913731	0.790163	0.733494	0.586918	0	1.32925	0	1.17682	0	0	0	0	0.20424	1.21742
HEG1	0	1.09944	0.751	1.63726	0	1.20246	0	0	0	0	2.05356	2.27094	0.878788	1.90065	1.17568	0	0	0	1.5632	0	2.21644	0.498269	0	1.62083	1.05562	1.09081	0.775212	0	0	1.07121	0	0.57053	0	1.34296	1.83086	0	0	0	0	0	1.32925	0	0.752306	1.05935	0	1.74616	1.63267	0	0.949898
HECW2	0	0	0	0.464456	0	0	0	0	0	0	0	1.67593	0	1.34662	0	0	0	0	0	0	0	1.44242	1.6354	0.855307	0	0	0	0	0	0	0	0	0	0	0	0	0	0	0.586918	0	0	0	0	0	0	0	0	0	0
HEATR5A	0	0	1.47205	0.464456	0	0	0	1.64602	0.817636	0	0	1.67593	0.532922	0	0	0	0	0	0	0	0	0	0	0	0	0	0.775212	0	0	1.07121	0.900973	0	1.22884	0	0	0	0.790163	0	0	0	1.32925	0	0.752306	0	0	0	0	0.518761	0.949898
HDLBP	0	1.61052	0	1.63726	0.716587	0.771964	0	1.12911	0	0	0	0	1.50879	0	0.751433	0	0.896273	0	2.14593	0	1.77535	0.82938	0	1.30955	1.55771	0.68724	0	1.50635	2.13254	0	0	0.57053	0	1.56324	0.836957	0	0.790163	0.733494	0.954383	0.692173	0.870845	0.706616	0	0.663785	1.07938	0	0	1.18431	0
HDGF	0	0	0.751	0	0	0	0	0	2.15124	0	0	0	1.13534	0	0	2.53905	0	1.33381	0	0	0.596946	0.498269	0	0	0	0.68724	0	1.01339	0	0	0	0	0	1.0601	0	0.913731	0.790163	0	0	1.09739	0	2.59092	0	0	1.07938	1.74616	0	1.7914	0
HDAC7	0	1.09944	0.751	1.37553	1.98629	0.771964	0	0	0	0	0.992611	0	1.50879	1.34662	1.70143	0	1.3613	0	1.89639	0	0.596946	1.70918	0	2.04947	1.05562	1.09081	0	0	0	0	0	1.72598	0	0	1.28619	0	0.790163	0.733494	1.43387	0.692173	0.870845	0	0.752306	0	0	0	1.11792	0.20424	0
HCST	2.05025	0	0	0	0	0	0	0	0	0	0	0	0	0	0	0	0	0	0	0	0	0	0	0	0	1.3776	0	0	0	0	0	0	0	0	0	0	0	0	0	0	0	0	0	0	0	0	0	0	0
HCP5	0	0	0	0.464456	0	0	0	0	0	0	0	1.67593	0.532922	0	0	1.36503	0	0	0	0	1.45102	0	0	0	0	0	0	0	0	0	0	0	0	0	0	0	0.790163	1.15214	0	0	0	0	0	0	0	0	0	0	0
HCLS1	1.18052	0	0	0.464456	0	0.771964	0	1.12911	0	0	0	0	0.878788	0	1.70143	0	0.896273	0	0	0	0.968247	0	0	0	0	0	0	1.01339	0	0	0	0.57053	0	0	0	0	1.76075	0	0	0	0	0	0	0.663785	0	0	0	0	0
HCK	0	0	0	0	0	0	0	0	0	1.51079	0	0	0	0	0	0	0	0	0	0.806701	0	0	0	0	0	0	0	0	0	0	0	0	0	0	0	0	0	0	0	0	0	0	0	0	0	0	0	0	0
HCG18	0	0	0.751	0	0.716587	0	1.19544	1.12911	0	0	1.48091	0	0.532922	0	0	0	1.3613	0	0	1.24741	0	0.498269	1.6354	0.855307	1.55771	0.68724	1.92543	1.01339	0	0	0	0	0	0	1.28619	0.913731	0	0	0.586918	0	0	0	0.752306	0	0	0	1.63267	0.20424	0.583682
HCFC1R1	0	0	0	0.464456	0	0	0	0	0	0	0	0	0	0	0	0	0	0	0	0	0	0	0	0	1.89049	1.09081	0	1.50635	0	0	0	0	0	0	0	0	0	0	0	0	0	0	0	0.663785	0	0	0	0	0
HBEGF	0	0	1.17511	0	0	0.771964	0	0	0.817636	0	0	0	0	0	0	0	0	0	0	0	1.62626	0.498269	0	0.855307	0	0	0	0	0	1.07121	0	0	0	0	0	0	0	0.733494	0	0	0	0	0	0	0	0	0	0	0
HBB	0	1.09944	0	0	0	0	1.19544	1.12911	0	0	0	0	0	0.884608	0.751433	1.36503	0	0	1.06015	0.806701	1.23846	0	0	1.30955	1.05562	0	0	0	0	1.91075	0.900973	0.57053	0	0.664346	0	0.913731	1.22607	1.44641	0	0.692173	0	0	1.47396	0	0	0	1.11792	0.373796	0.949898
HAUS2	0	0	1.47205	0.464456	0.716587	0.771964	1.19544	0	0	1.51079	0	1.67593	0	0	0	0	0	0	0	0	0	0	1.12021	1.62083	0	0	0.775212	0	0	0	0.900973	0.57053	1.22884	0	0	0	1.22607	0	0	0	0.870845	0	0	0	0	1.74616	0	0	0
HAP1	0	0	0.751	0	0	0	1.72465	1.12911	0	0	0.992611	0	0	0	0.751433	0	0	0	1.89639	1.78571	0	0.498269	0	0.855307	0	0.68724	0	0	0	0	1.684	1.57855	1.22884	0.664346	0.836957	0	0	0	0.586918	0.692173	0	0	0.752306	0.663785	1.07938	0	0	0.20424	0.949898
HAO1	0	0	0	0	0	0	0	0	0	0	0	0	0	0	0	0	0	0	0	0	0	0	0	0	0	0	0	0	0	0	0	0.57053	0	0	0	0	0	0	0	0	0	0.706616	0	0	0	0	0	0.518761	0
HABP2	0	0	0	0	0	0	0	0	0	0	0	0	0	0	0	0	0	0	0	0	0	0	0	0	0	0	0	0	0	0	0	0	0	0	0	0	0	0	0	0	0	0	0	0	0	0	0	1.53302	0
H6PD	0	1.09944	0	0	1.64698	0	0	0	0	0	0	0	0	0	0	1.92168	0	0	0	0	0	0	0	0	1.05562	0	0	0	0	0	0	0.931612	0	0	0	0	0	0	0	0	0	0	0	0	0	0	0	0	0
H3F3B	2.05025	0	0	2.72311	0.716587	1.20246	0	0	2.51749	0	0	0	0	2.39439	0	0	0.896273	2.23949	0	0	0.968247	1.44242	0	0.855307	2.88369	2.76309	0	1.50635	3.29742	0	0.900973	0.57053	0	1.0601	0	0	1.22607	1.15214	0.586918	1.09739	0.870845	0	0	1.74274	0	1.74616	0	1.31447	0.949898
H3F3A	2.30534	1.61052	1.70076	1.74628	1.12983	2.78219	1.72465	1.12911	2.15124	1.51079	1.80764	2.91134	2.44899	3.52031	1.17568	2.27724	1.67755	1.8858	1.89639	0	1.90511	2.01033	0	1.62083	1.89049	1.7823	0	2.28022	2.4978	1.07121	0	0.931612	1.7639	1.56324	2.18163	0.913731	2.36446	2.01464	2.00053	1.79054	1.64245	3.16357	1.17682	2.02811	0	1.74616	1.11792	2.26692	0.949898
H2AFZ	1.70705	0	0	0.464456	0.716587	1.20246	0	0	0	0	0	0	0	1.66149	0	0	0.896273	0	0	0.806701	0.596946	0.498269	0	1.62083	1.05562	0.68724	0	0	0	1.07121	0	0	0	0	0	0	1.76075	0	0	1.09739	0	0	0	0.663785	1.07938	0	0	1.18431	0
H2AFY	0	0	0	0	0	0	0	0	0	0	0	0	0	0.884608	0	1.92168	0.896273	0	0	0	0.596946	1.07776	1.12021	0	1.05562	0.68724	0	1.01339	0	0	0	0	0	0.664346	0	0	0.790163	0	0.586918	1.38502	0.870845	0	0	0	0	1.74616	0	0	0
H2AFX	0	0	0	0	0	0	0	0	0	0	0	0	0	0	0	0	0	0	0	0	0	0.498269	0	0.855307	0	0	0	0	0	0	0	0	0	0	0	0	0	0	0	0	0	0	0	0	0	0	0	0.20424	0
H2AFV	1.18052	0	0	0	0	0.771964	0	1.12911	1.26146	0	0	0	0	0.884608	0	0	0.896273	0	0	0	0	0.498269	0	0	1.05562	1.7823	0	1.01339	0	0	0.900973	0	0	0	0.836957	0.913731	0	0	0	0	0	0	0	0.663785	1.07938	0	0	0.645376	0
H1F0	0	0	0	0.780444	0	0.771964	0	0	0	0	0.992611	0	0	0	0	0	0	0	0	0	0	0.498269	0	0	0	0	0	0	0	0	0	0	0	0	0	0	0	0	0.586918	0	0	0	0	0.663785	0	1.74616	0	0	0
H19	0	2.94653	0	0	0.716587	1.20246	0	0	0	0	0	0	1.33937	0.884608	0	0	2.83171	4.34015	0	0	0.596946	0	0	0	0	0	0	0	3.64329	0	0.900973	0	0	1.0601	0	0.913731	2.10741	0.733494	0.586918	0	0.870845	0	0	0	1.07938	0	0	0	2.42651
GZMK	1.18052	0	0	0	0	0	0	0	0	0	0	0	0	0	0	0	0	0	0	0	0	0	0	0	0	0	0	0	0	0	0	0	0	0	0	0	0	0	0	0	0	0	0	0	0	0	0	0	0
GZMH	0	0	0	0	0	0	0	0	0	0	0	0	0	0	0	0	0	0	0	0	0	0	0	0	0	0	0	0	0	0	0	0	0	0	0	0	0	0	0	0	0	0	0	0	0	0	0	0	0
GZMB	0	0	0	0	0	0	0	0	0	0	0	0	0	0	0	0	0	0	0	0	0	0	0	0	0	0	0	0	0	0	0	0	0	0	0	0	0	0	0	0	0	0	0	0	0	0	0	0	0
GZMA	0	0	0	0	0	0	0	0	0	0	0	0	0	0	0	0	0	0	0	0	0	0	0	0	0	0	0	0	0	0	0	0	0	0	0	0	0	0	0	0	0	0	0	0	0	0	0	0	0
GUCY1B3	0	0	0	0	0	0	0	0	0	0	0	0	0	0	0	0	1.3613	0	0	0	0	0	0	0	1.89049	1.09081	0	0	1.55131	0	0	0.57053	0	0	0	0	0	0	0	0	0	0	0	1.3421	0	0	0	0	0
GUCY1A3	0	0	0	0	0.716587	0	1.19544	0	0	0	0	0	0	0	0	0	1.9175	0	0	0.806701	0	0	0	0	1.89049	1.3776	0	0	0	0	1.3672	0.57053	0	0	0	0	0	0	0.586918	0	0	0	0	2.14517	0	0	0	0	0.583682
GUCY1A2	0	0	0	0	0	0	0	0	0	1.51079	0	0	0	0	0	1.36503	0	0	0	0.806701	0	0	0	0.855307	1.89049	0.68724	0	0	1.55131	0	0	0	0	0	0	0	0	0	0	0	0	0	0	1.3421	0	0	0	0	0
GTSE1	0	0	0	0	0	0	0	0	0	0	0	0	0	0	0	0	0	0	0	0	0	0	0	0	0	0	0	0	0	0	0	0	0	0	0	0.913731	0	0	0	0	0	0	0.752306	0	0	0	0	0	0
GTPBP4	0	1.09944	0	0	0	0.771964	0	1.12911	0	0	0	1.67593	0.878788	0	0	0	0	0	1.06015	1.24741	1.23846	0	0	0.855307	0	0.68724	1.20669	0	0	0	1.3672	1.1964	1.22884	0	0.836957	0.913731	1.52869	0	0.586918	0.692173	0.870845	0	0	0	0	0	0	0.20424	1.21742
GTPBP10	0	0	0.751	0	1.64698	0	1.19544	1.12911	0	0	0.992611	0	0.532922	0	0	1.36503	0.896273	0	0	0.806701	0	0.82938	0	1.30955	1.55771	0	0.775212	0	0	0	0	0.931612	0	0	0	0.913731	0	0	0	0	1.32925	0	1.47396	0	0	0	1.63267	0.20424	1.42832
GTF2H2C	0	0	1.17511	0.780444	0	0.771964	0	1.12911	0	0	0	0	0	0	1.17568	0	0	0	0	0	0.968247	0.82938	0	1.30955	0	1.09081	0.775212	0	0	0	1.3672	1.40559	0	0.664346	0	0.913731	0.790163	0	0	0	0	0	0.752306	0	0	0	0	0.373796	0.949898
GTF2H2	0	0	1.47205	0	0.716587	0	1.19544	1.12911	0	1.51079	0	0	0.532922	0	0.751433	0	0	0	1.06015	0.806701	0	0	0	0.855307	1.05562	0	2.21957	0	0	0	0	1.40559	1.22884	0.664346	1.59513	1.38318	0	0	0.954383	0	0	0	0.752306	0	1.07938	0	0	0	0.949898
GTDC1	0	0	1.47205	0	0	0	1.72465	1.12911	0	2.0871	0	0	0.532922	0	0.751433	1.36503	0	0	0	2.13388	0.596946	0	1.9738	1.30955	0	0	1.73799	1.01339	1.55131	0	1.3672	1.72598	1.7639	0.664346	1.28619	1.94257	0	0.733494	0	0	0	0	1.88891	0.663785	1.58641	0	1.11792	0	1.42832
GSTP1	1.18052	0	0	1.21356	0	0	0	0	0	0	1.48091	0	0	0	0.751433	0	0	1.33381	1.89639	0	0.596946	0	0	0	1.55771	0	0	0	0	0	0	0	0	0	0	0	0	0	0	0	0.870845	0	0	1.56232	0	0	0	0	0
GSTM3	0	0	0.751	0	1.12983	0	1.72465	1.98516	0	0	0	0	0	0	0.751433	1.36503	0	0	0	1.24741	0	0	1.12021	0.855307	0	0.68724	1.20669	0	0	0	0	0	1.22884	0.664346	0.836957	0	0	0	0	0	0	0	0.752306	1.05935	0	0	0	0	1.21742
GSTK1	0	1.09944	0	1.02025	0	0.771964	0	0	0	0	0	0	0.532922	0	0	0	1.9175	0	0	0	0.968247	1.07776	1.12021	0.855307	0	0	0	1.01339	1.55131	1.07121	0	0	0	0.664346	0.836957	0	0	0.733494	0	1.38502	0	0.706616	0	0.663785	1.07938	1.74616	0	0.645376	0
GSTA1	0	0	0	0	0	0	0	0	0	0	0	0	0	0	0	0	0	0	0	0	0	0	0	0	0	0	0	0	0	0	0	0	0	0	0	0	0	0	0	0	0	1.81452	0	0	0	0	0	1.7914	0
GSR	0	0	0	0	0.716587	0	0	0	0	0	0	0	0	1.34662	0	1.36503	0	0	0	0	0.968247	0.498269	0	0	0	0	0	0	0	0	0	0	0	0	0	0	0	0	0	0	0	1.11661	0	0	0	1.74616	0	0	0
GSN	0	1.09944	0	1.51492	1.64698	2.53789	1.72465	1.64602	0	0	0	0	1.50879	2.39439	1.17568	1.36503	1.3613	1.8858	1.89639	0	1.62626	2.01033	0	1.85792	2.33923	2.18746	0	1.50635	0	1.57656	0	0.57053	0	1.0601	1.28619	0.913731	0.790163	0.733494	1.60826	2.48424	0.870845	0	0	1.89555	1.92132	0	1.97088	0	0
GSG1	0	0	0.751	0	1.42144	0	0	1.64602	0	0	0	0	0	0	0	0	0	0	0	1.24741	0	0	0	0	0	0	1.50719	0	0	1.57656	1.684	0.57053	0	0	0	0	0	0	0	0	0	0	0.752306	0	0	0	0	0	0.583682
GS1-124K5.11	0	0	0.751	0	1.12983	0	1.19544	0	0.817636	1.51079	0	0	0	0	0	0	0	0	0	0.806701	0	0.498269	0	0.855307	0	0	0	0	0	0	0.900973	0	1.7639	0	0	0	0	0	0	0.692173	0	0	0.752306	0	0	0	0	0.20424	1.21742
GRPEL2	0	0	1.47205	0	1.42144	0	0	0	0	0	0	0	1.13534	1.34662	0	2.53905	0	1.33381	0	0	0	0.82938	1.12021	0	0	0	0	1.01339	0	1.07121	0	0.57053	0	0.664346	0	0.913731	1.22607	0	1.43387	1.09739	0	0	0.752306	0	0	0	0	0.20424	0
GRN	1.18052	1.61052	0	1.21356	0.716587	1.92029	1.19544	0	0.817636	0	0	2.91134	0.532922	1.34662	0.751433	0	0	0	0	0	1.62626	1.91964	0	0.855307	1.55771	0.68724	0	1.83514	2.13254	1.91075	0	0.57053	0	1.74369	1.59513	0	2.24416	1.44641	1.60826	1.09739	0	1.11661	0	1.89555	1.58641	2.34816	0	0.20424	0
GRK5	0	1.61052	0	0.464456	1.12983	0	0	0	0	0	0	0	1.13534	0.884608	0	0	0.896273	0	0	0	0.596946	0	0	0	1.05562	2.18746	0	0	0	0	0	0	0	0	0	0	0	0.733494	0	0	0	0	0	1.56232	1.07938	0	0	0	0
GRK4	0	0	1.17511	0	0	0	0	0	1.26146	0	0.992611	0	0.532922	0	0.751433	0	0	1.33381	0	0.806701	0	0	0	0.855307	0	0.68724	0.775212	0	0	0	0.900973	0.931612	0	0	0	0	0	0.733494	0	0	0.870845	0	0	0	0	0	0	0	0.583682
GRINA	0	0	0	0	0.716587	0	0	0	0	0	0	0	0.532922	0	0	1.36503	0	1.33381	0	0	0.596946	0.498269	0	0	0	0.68724	0	0	0	0	0	0	0	0	0	0	0	0	0.586918	0	0.870845	0	0	0.663785	0	0	0	0.20424	0
GREM1	0	0	0	0	0	0	2.06897	0	0	1.51079	0	0	0	0	0	0	0	0	0	1.78571	0	0	1.6354	0.855307	0	0	0	0	0	0	0.900973	0.931612	0	0	0	0	0	0	0	0	0	0	1.47396	0	0	0	0	0	1.42832
GRB2	2.05025	0	0	0.464456	0	0	0	0	1.56785	0	0	0	0.532922	1.34662	0	0	0.896273	0	0	0.806701	0	0	0	0	1.55771	0	0	1.01339	2.4978	0	1.3672	0.57053	0	0	0	0	0.790163	0	0.954383	0.692173	0	0	0	0	0	0	0	0.518761	0
GRB10	0	0	0.751	1.02025	0.716587	0	0	0	0	0	0.992611	0	1.65365	3.28279	2.04437	1.36503	0	0	0	0	1.90511	1.2766	1.12021	1.30955	0	0	0	0	0	0	0	1.1964	0	2.02912	0.836957	1.70146	1.52869	0	0.586918	1.79054	1.88065	0	0	0	0	0	0	0	0
GPX4	0	0	0	0	0.716587	0.771964	0	0	0	0	0	0	0.532922	1.34662	0.751433	0	0	1.33381	0	0	1.45102	0.82938	0	0	0	0.68724	0	1.01339	0	0	0	0	0	0	0	0	1.52869	0.733494	0.954383	0	0	1.11661	0.752306	0	0	2.34816	1.11792	1.42968	0
GPX3	0	0	0	0	0	0	0	0	0	0	0	0	0.532922	0	0	0	1.67755	0	0	0	0.968247	0	0	0	1.05562	0.68724	0	0	1.55131	0	0	0	0	0	0	0	0	0	0	0	0	1.6312	0	1.3421	0	0	0	0.373796	0
GPX2	0	0	0	0	0	0	0	0	0	0	0	0	0	0	0	0	0	0	0	0	0	0	0	0	0	0	0	0	0	0	0	0	0	0	0	0	0	0	0	0	0	1.40661	0	0	0	0	0	1.62672	0
GPX1	0	0	0	1.37553	0	1.92029	0	0	0.817636	0	0	0	1.13534	0.884608	1.70143	0	0.896273	1.33381	1.5632	0	1.23846	0.498269	1.12021	0.855307	1.89049	0.68724	0	1.01339	0	0	0	0	0	1.34296	0	0.913731	0	0.733494	1.22257	0	0.870845	0.706616	0	0	0	3.38143	0	0	0
GPT2	0	0	0	0	0	0	0	0	0	0	0	0	0	0	0	0	0	0	0	0	0	0	0	0	0	0	0	0	0	0	0	0	0	0	0	0	0	0	0	0	0	0	0	0	0	0	0	0	0.583682
GPRIN3	0	0	1.17511	0	0	0	0	0	0	0	0	0	0	0	0.751433	0	1.67755	0	0	0	0	0	0	0	0	0	0	0	0	0	1.3672	0	0	1.0601	0	0	0.790163	0.733494	0	0	0	0	0.752306	1.3421	1.07938	0	0	0	0.583682
GPRC5C	0	0	0	0	0	0	0	0	0	0	0	0	0	0	0	0	0	0	0	0	0	0	0	0	0	0.68724	0	0	0	0	0	0	0	0	0	0	0	0	0	0	0	0	0	0.663785	0	0	0	0	0
GPR82	1.18052	0	1.47205	0	0.716587	0	0	1.12911	0	0	0	0	0	0	0	0	0	0	0	2.13388	0	0	0	1.30955	0	0	0.775212	0	0	0	1.3672	0.57053	0	0	0.836957	0	0	0	0	0	0	0	0.752306	0	0	0	1.11792	0	0
GPR4	0	0	0	0.464456	0	0	0	0	0	0	0	0	0	1.34662	0	0	0	1.33381	0	0	0.968247	0.498269	0	0	1.05562	1.7823	0	0	0	0	0	0.57053	0	0	0	0	0	0	0.586918	0.692173	0	0	0	0.663785	0	0	0	0	0
GPR34	0	0	0	0	0	0	0	0	0	0	0	0	0	0	0	0	0	0	0	0	0	0	0	0	0	0	0	0	0	0	0	0	0	0	0	0	0	0	0	0	0	0	0	0	0	0	0	0	0
GPR1-AS	0	0	0	0	0	0	1.19544	1.12911	0	1.51079	0	0	0	0	0.751433	0	0	0	0	1.55232	0	0	1.12021	1.30955	0	0	1.20669	0	0	0	0	0	0	0	0	0	0	0	0	0	0	0	1.17682	0	0	0	0	0	0.949898
GPR183	0	0	0	0	0	0	0	0	0	0	0	0	0	0	0	0	0	0	0	0	0	0	0	0	0	0	0	0	0	0	0	0	0	0	0	0	0	0	0	0	0	0	0	0	0	0	0	0	0
GPR171	1.18052	0	0	0	0	0	0	0	0	0	0	0	0	0	0	0	0	0	0	0	0	0	0	0	0	0	0	0	0	0	0	0	0	0	0	0	0	0	0	0	0	0	0	0	0	0	0	0	0
GPNMB	0	0	0	0	0	0	1.19544	1.12911	0	0	0	0	0	0	0	0	0	0	0	0.806701	0	0	0	0.855307	0	0	0.775212	0	0	1.07121	0.900973	0	0	0.664346	0	0	0	0	0	0	0	0	0	0	0	0	0	0	0
GPC6	0	0	0	0	0	0	0	0	0	0	0	0	0	0	0	0	0	0	0	0.806701	0	0	0	0.855307	0	0	0	0	0	0	0	0.57053	0	0	0	0	0	0	0	0	0	0	0	0	0	0	0	0	0
GPC3	0	0	0	0	0	0	0	0	1.26146	0	0	0	0	0	0	0	0	0	0	0	0	0	0	0	0	0	0	0	0	0	0	0	0	0	0	0	0	0	0	0	0	1.6312	0	0	0	0	0	1.2515	0
GPAM	0	0	0.751	0	0	0	0	0	0	0	0	0	0	0	0	0	0	0	0	0.806701	0	0	0	0	0	0	0.775212	0	0	0	1.3672	0	0	0	0.836957	0.913731	0	0.733494	0	0	0	0	0	0	0	0	0	0.95062	0.583682
GP2	1.18052	0	1.47205	0	0	0	1.19544	1.12911	0	0	0	0	0	0	0	0	0	0	0	1.24741	0	0	0	0	0	0	0	0	0	0	0	0.57053	0	0	0	0	0	0	0	0	0	0	0.752306	0	0	0	0	0	0
GOSR1	0	0	2.58967	0.464456	1.64698	0.771964	1.72465	1.98516	2.15124	1.51079	1.48091	0	0.532922	0	0	1.92168	0	0	1.89639	2.49942	0	0.82938	1.6354	1.85792	0	1.09081	2.98423	0	0	2.36078	2.54207	2.2483	2.57202	0.664346	0.836957	1.94257	1.22607	1.44641	0.954383	0	0.870845	0	2.59195	1.05935	1.07938	0	1.11792	0	1.60243
GOLIM4	0	2.70989	0.751	1.02025	0	0	0	1.12911	0	0	0	1.67593	0.532922	1.34662	2.04437	0	0	2.707	0	0	0	1.07776	0	0	1.89049	1.7823	0	0	1.55131	1.07121	0	0	0	1.74369	0	0.913731	0.790163	1.44641	1.60826	0.692173	0.870845	0	0.752306	2.02811	0	0	1.97088	1.03471	0
GOLGA8B	2.30534	1.09944	0	0	0	0	0	0	0	0	0	0	0	0	0	0	0	0	1.06015	0	0	0	0	0	0	0	0	0	0	0	0	0	0	0	0.836957	0.913731	0	0	0	0	0.870845	0	0	0	0	0	0	0	0
GOLGA8A	0	0	1.17511	0	0	0	0	0	0	0	0	0	0.532922	0	0	1.36503	1.3613	0	2.14593	0	0	0.82938	0	0	0	0	0	0	0	0	0	0	0	0.664346	0	0	0	0	0.586918	0	0	0	0	0	0	0	0	0	0
GOLGA2	0	0	0.751	0.464456	0.716587	0	1.72465	1.12911	0	1.51079	0	0	0.878788	0.884608	0	0	0	0	0	1.55232	0	0.498269	0	0	0	0	1.20669	0	0	1.57656	1.3672	0.931612	0	1.0601	0	1.94257	0	0	0	0	0	0	1.17682	0	0	0	0	0.95062	0.949898
GNS	0	0	0.751	0.464456	0	0	0	0	0	0	0.992611	0	0.532922	0.884608	0	1.36503	0.896273	1.33381	1.06015	0	0.596946	0	0	0	0	0.68724	0.775212	1.01339	1.55131	1.07121	0	0	0	0.664346	0	0.913731	0	0	0.586918	0	0	0	0.752306	0	0	2.34816	0	0.757772	0.583682
GNPTAB	0	0	0	0	0	0.771964	0	0	0	0	0	0	0	0	0	0	0	0	1.06015	0.806701	1.23846	0.498269	0	0	0	0	0	0	0	0	0.900973	0	2.11065	0	0	0	0	0.733494	0.586918	0	0	0	0	0	0	0	0	0	0
GNPDA1	0	0	0	0	0	0	0	0	1.26146	0	0	0	0	0	0	0	0	0	0	0	0	0	0	0	0	0	0	0	0	0	0	0	0	0	0	0	0	0	0	0	0	0	0	0	0	0	0	0	0
GNL3L	0	0	1.47205	1.02025	1.12983	0	0	1.64602	0	0	0	0	1.13534	0	0	0	0.896273	1.33381	0	0	0.968247	0	1.12021	0.855307	0	0.68724	1.20669	0	0	0	0.900973	0.931612	1.7639	0.664346	1.59513	0	0	1.15214	0	0	1.64245	0	0.752306	0.663785	0	0	0	0	1.60243
GNG5	0	1.61052	0	1.02025	0	1.73303	0	0	0	0	0	0	1.33937	0.884608	0	0	1.3613	1.33381	0	0	0	0.82938	0	0	1.55771	0	0	1.01339	0	0	0	0	0	1.34296	0	0.913731	1.52869	0	0.586918	0	0	2.42325	0	0	0	3.66081	1.11792	1.82868	0
GNG2	1.18052	0	0	0	0	0	0	1.12911	0	0	0	0	0.532922	1.34662	0	0	0	0	0	0	0	0	0	0	0	0	0	0	0	0	0.900973	0	0	0	0	0	0	0	0	0	0	0	0	0	0	0	0	0	0.949898
GNG12	0	0	0	0	0	0	0	0	0	0	0	0	0	0.884608	0	2.27724	1.67755	0	0	0	0	0	0	0	0	0	0	0	0	1.07121	0	0	1.22884	0	0	0	0	0	0	1.09739	0.870845	0	0	0	0	0	0	0.518761	0
GNG11	0	1.94718	0	2.29076	0	1.5025	0	0	0	0	0	1.67593	1.65365	2.97111	1.47268	1.36503	1.3613	1.33381	0	0	0.968247	1.2766	0	0	0	0	0	1.50635	0	0	0	0	0	0.664346	0	1.70146	1.76075	0.733494	0.954383	2.19625	0.870845	0	0	1.05935	1.07938	0	1.11792	0.20424	0.583682
GNE	0	1.09944	0	0	0	0	1.19544	1.98516	0.817636	1.51079	0	1.67593	0.532922	0	0.751433	0	0.896273	0	0	1.78571	0	0.82938	0	0.855307	0	0	2.33954	0	0	0	1.92427	1.1964	0	0	0.836957	0	0.790163	0	0	0	0	0	1.17682	0.663785	0	0	0	0.373796	0.949898
GNB4	0	0	0.751	0	0	0	1.19544	1.12911	0.817636	2.0871	0	0	0	0.884608	0	0	1.3613	0	0	1.97485	0	0	0	0.855307	1.89049	1.7823	1.20669	0	0	1.07121	1.684	0.57053	1.22884	1.34296	1.59513	0.913731	0.790163	0	0	0	0	0	1.88891	0.663785	0	0	1.63267	0	0.949898
GNB2L1	2.30534	0	0	1.93413	1.98629	0.771964	0	0	1.56785	0	0	0	1.13534	1.34662	1.17568	1.36503	0.896273	2.23949	1.06015	0	2.38065	1.70918	1.12021	0	1.05562	1.3776	0	1.50635	2.4978	0	0	0	1.22884	1.34296	0.836957	1.38318	1.22607	0.733494	1.75675	0	2.23416	0.706616	0	1.74274	0	2.34816	0	3.39323	0
GNB1	0	1.09944	0	0.780444	0.716587	0	0	0	0	0	0	0	1.33937	0.884608	0	1.36503	2.27295	0	0	0	1.45102	0.498269	0	0.855307	1.05562	1.60026	0	0	1.55131	0	0	0	0	1.0601	0.836957	1.38318	1.76075	0	1.22257	0.692173	0	1.11661	0	1.05935	0	0	0	0.373796	0
GNAS	2.30534	2.94653	0	3.10785	1.42144	3.55169	0	1.12911	1.56785	0	3.14026	3.57738	3.1617	3.52031	3.57931	2.53905	3.1265	2.50029	2.34551	0.806701	2.52172	2.84457	2.22625	2.84764	1.05562	1.3776	0.775212	3.095	3.14929	0	0.900973	1.1964	0	2.94237	2.18163	2.5618	2.47185	3.12224	3.39676	2.99597	2.94878	2.91751	1.70278	3.12357	2.17182	4.05815	2.59216	2.11367	1.60243
GNAQ	0	0	0.751	1.37553	0.716587	0	0	0	0	0	0	0	0.532922	1.66149	1.17568	0	0	0	0	0.806701	0	1.07776	0	0.855307	0	0.68724	0	0	0	0	0	0.931612	1.22884	0	2.02153	0	1.52869	0	0	1.09739	0	0	0	0	2.17182	0	0	0	1.21742
GNAI3	1.18052	0	1.47205	0.464456	0	0	1.19544	1.64602	0.817636	0	0	0	0.532922	0	0	2.27724	0	0	0	1.24741	0.596946	0.498269	0	0	1.05562	0.68724	0.775212	0	0	1.07121	0.900973	1.85448	0	0.664346	1.28619	0.913731	0.790163	0	0.586918	0	0.870845	0	1.17682	0	0	0	0	0	0.949898
[truncated: 1,094 more rows]
[truncated: 865 more columns]
